# Supplementary material for: Activity-dependent development of vocal circuits in the neonatal rodent forebrain
Source: EMBO Rep. 2026 May 19;27(13):3632–64. doi: 10.1038/s44319-026-00798-1 (PMC13354774; doi:10.1038/s44319-026-00798-1)
Supplement: Supplementary file 1 — Table EV1 [file 44319_2026_798_MOESM1_ESM.xlsx]

## Sheet: 工作表1
Figure		Normality	Homogeneity of Variance Assumption	Statistical Test
1E		Gaussian	Violated	Welch's one-way ANOVA
2F		Gaussian	Assumed	One-way ANOVA
3A		Non-Gaussian	N/A (Non-parametric)	Mann-Whitney U
				Independent t-test with Welch’s correction
Figure		Normality	Homogeneity of Variance Assumption	Statistical Test
1D	PL	Non-Gaussian	N/A (Non-parametric)	Mann-Whitney U
	IL	Gaussian	Assumed	Independent t-test
	MO	Non-Gaussian	N/A (Non-parametric)	Mann-Whitney U
	DP	Non-Gaussian	N/A (Non-parametric)	Mann-Whitney U
	Cg	Gaussian	Assumed	Independent t-test
	LO/VO	Non-Gaussian	N/A (Non-parametric)	Mann-Whitney U
	IC	Non-Gaussian	N/A (Non-parametric)	Mann-Whitney U
	Pr	Gaussian	Assumed	Independent t-test
	M1	Gaussian	Assumed	Independent t-test
	M2	Gaussian	Assumed	Independent t-test
	FR	Non-Gaussian	N/A (Non-parametric)	Mann-Whitney U
	S1	Non-Gaussian	N/A (Non-parametric)	Mann-Whitney U
	S2	Non-Gaussian	N/A (Non-parametric)	Mann-Whitney U
1H	DeepCg	Gaussian	Assumed	Independent t-test
	DeepPL	Gaussian	Assumed	Independent t-test
	DeepIL	Gaussian	Assumed	Independent t-test
	SupIL	Gaussian	Assumed	Independent t-test
	SupPL	Gaussian	Assumed	Independent t-test
	SupCg	Gaussian	Assumed	Independent t-test
2E		Gaussian	N/A (Dependent)	Paired t-test
2E'		Non-Gaussian	N/A (Dependent)	Wilcoxon signed rank test
2F		Gaussian	N/A (Dependent)	Paired t-test
2F'		Non-Gaussian	N/A (Dependent)	Wilcoxon signed rank test
2G		Gaussian	N/A (Dependent)	Paired t-test
2G'		Non-Gaussian	N/A (Dependent)	Wilcoxon signed rank test
2J		N/A (Non-parametric)	N/A (Non-parametric)	Mann-Whitney U
3D	Call number	Gaussian	Assumed	One-way ANOVA
	Sequence number	Gaussian	Assumed	One-way ANOVA
	Mean call number in a bout	Non-Gaussian	N/A (Non-parametric)	Kruskal-Wallis one-way ANOVA
	Mean sequence number in a bout	Non-Gaussian	N/A (Non-parametric)	Kruskal-Wallis one-way ANOVA
	Corrected max intensity	Gaussian	Assumed	One-way ANOVA
	Bout span	Non-Gaussian	N/A (Non-parametric)	Kruskal-Wallis one-way ANOVA
	Probability of flat calls	Non-Gaussian	N/A (Non-parametric)	Kruskal-Wallis one-way ANOVA
3G	Call number	Gaussian	Assumed	One-way ANOVA
	Sequence number	Gaussian	Assumed	One-way ANOVA
	Bout number	Gaussian	Assumed	One-way ANOVA
	Bout span	Gaussian	Assumed	One-way ANOVA
	Sequence span	Gaussian	Assumed	One-way ANOVA
	Mean call number in a sequence	Gaussian	Assumed	One-way ANOVA
4B	Call number	Gaussian	Assumed	One-way ANOVA
	Sequence number	Gaussian	Assumed	One-way ANOVA
	Mean call number in a bout	Gaussian	Violated	Welch's one-way ANOVA
	Mean sequence number in a bout	Non-Gaussian	N/A (Non-parametric)	Kruskal-Wallis one-way ANOVA
	Probability of short calls	Non-Gaussian	N/A (Non-parametric)	Kruskal-Wallis one-way ANOVA
4D		Non-Gaussian	N/A (Non-parametric)	Pairwise permutation test (n = 50,000 iterations)
5E		Gaussian	Assumed	One-way ANOVA
5F		Non-Gaussian	N/A (Non-parametric)	Kruskal-Wallis one-way ANOVA
5G		Non-Gaussian	N/A (Non-parametric)	Kruskal-Wallis one-way ANOVA
5H		Non-Gaussian	N/A (Non-parametric)	Kruskal-Wallis one-way ANOVA
6E		Gaussian	Assumed	One-way ANOVA
6F		Non-Gaussian	N/A (Non-parametric)	Kruskal-Wallis one-way ANOVA
6G		Non-Gaussian	N/A (Non-parametric)	Kruskal-Wallis one-way ANOVA
6K		Non-Gaussian	N/A (Non-parametric)	Mann-Whitney U
6L		Gaussian	Assumed	Independent t-test
7B	Call number	Gaussian	Violated	Welch's one-way ANOVA
	Call duration	Gaussian	Violated	Welch's one-way ANOVA
7D		Non-Gaussian	N/A (Non-parametric)	Pairwise permutation test (n = 50,000 iterations)
7F		Non-Gaussian	N/A (Non-parametric)	PCA-based centroid permutation test (n = 50,000 iterations)
7J		Non-Gaussian	N/A (Non-parametric)	Kruskal-Wallis one-way ANOVA
7N		Non-Gaussian	N/A (Non-parametric)	Mann-Whitney U
7O		Gaussian	Assumed	Independent t-test
