# Supplementary material for: Activity-dependent development of vocal circuits in the neonatal rodent forebrain
Source: EMBO Rep. 2026 May 19;27(13):3632–64. doi: 10.1038/s44319-026-00798-1 (PMC13354774; doi:10.1038/s44319-026-00798-1)
Supplement: Supplementary file 3 — Dataset EV1 [file 44319_2026_798_MOESM3_ESM.xlsx]

## Sheet: Sheet1
PC	Eigenvalue	ExplainedVariance	TracePattern_ 1	TracePattern_ 2	TracePattern_ 3	TracePattern_ 4	TracePattern_ 5	TracePattern_ 6	TracePattern_ 7	TracePattern_ 8	TracePattern_ 9	TracePattern_ 10	TracePattern_ 11	TracePattern_ 12	TracePattern_ 13	TracePattern_ 14	TracePattern_ 15	TracePattern_ 16	TracePattern_ 17	TracePattern_ 18	TracePattern_ 19	TracePattern_ 20	TracePattern_ 21	TracePattern_ 22	TracePattern_ 23	TracePattern_ 24	TracePattern_ 25	TracePattern_ 26	TracePattern_ 27	TracePattern_ 28	TracePattern_ 29	TracePattern_ 30	TracePattern_ 31	TracePattern_ 32	TracePattern_ 33	TracePattern_ 34	TracePattern_ 35	TracePattern_ 36	TracePattern_ 37	TracePattern_ 38	TracePattern_ 39	TracePattern_ 40	TracePattern_ 41	TracePattern_ 42	TracePattern_ 43	TracePattern_ 44	TracePattern_ 45	TracePattern_ 46	TracePattern_ 47
1	149.953	54.6084	-0.0265957	-0.0263916	-0.0210739	-0.0213191	-0.0219668	-0.0185746	-0.0171245	-0.0238792	-0.0255773	-0.0227922	-0.023501	-0.0229798	-0.0245082	-0.0234185	-0.021302	-0.0202968	-0.0172788	-0.015741	-0.0235798	-0.0177319	-0.0143303	-0.0102427	-0.0154565	-0.0127758	-0.0119812	-0.0107731	-0.01172	-0.0115531	-0.012257	-0.009592	-0.00718925	-0.0141189	-0.0113544	-0.0040852	-0.00201247	-0.00341699	-0.00577479	-0.00546906	-0.00568111	-0.00658071	-0.00249477	-0.00518069	-0.00301866	-0.00285872	0.00163269	-0.00280454	-0.00213456
2	29.8364	10.8656	0.133353	0.113455	0.113907	0.104103	0.105561	0.0975875	0.0940707	0.0836282	0.0780993	0.0814314	0.0796034	0.0786501	0.0734281	0.0767503	0.0751519	0.0861985	0.0729557	0.0574281	0.0515356	0.0524999	0.0406068	0.0474921	0.0392611	0.055764	0.0586018	0.0446719	0.0398368	0.0345264	0.0344044	0.0226527	0.0301527	0.0197975	0.0241761	0.0221212	0.0196316	-0.000894247	0.00199814	0.00703379	0.000433551	-0.00694938	-0.00372338	0.00711957	0.00277504	0.00299625	-0.0024276	-0.00482866	-0.0102617
3	14.7161	5.35918	0.157323	0.153557	0.128886	0.13534	0.134967	0.134444	0.138196	0.128945	0.119036	0.121936	0.113058	0.105847	0.11463	0.10854	0.096397	0.0847437	0.0992035	0.0863637	0.0775252	0.0788962	0.0693944	0.0691787	0.0668323	0.0559524	0.0487109	0.0455853	0.0496547	0.0400275	0.0407104	0.0428714	0.0239875	0.0246295	0.019661	0.0230325	0.0257881	0.0298245	0.021399	0.0071602	0.00528204	0.00486993	-0.00105408	-0.00360516	-0.0080176	-0.0254456	-0.0434562	-0.0224337	-0.0318442
4	7.00068	2.54944	0.0523915	0.0519659	0.0581985	0.0357615	0.0418459	0.0374069	0.0226479	0.0493116	0.0563418	0.0543469	0.062342	0.0440947	0.0274008	0.0232119	0.0114097	0.00882234	0.0232178	0.00824015	0.0107548	0.0139785	0.0398378	0.025557	0.0325941	0.00735252	0.0325997	0.0192809	0.00708714	-0.00648668	-0.004163	0.004286	0.00180392	-0.00791994	0.00439792	0.0144267	0.007707	-0.0118969	0.00238546	0.0125363	-0.00869046	-0.00824939	-0.0297701	-0.0332027	-0.0386323	-0.0334662	-0.00257646	-0.0285566	-0.0261109
5	6.42499	2.3398	0.0694665	0.0548101	0.0690477	0.0736193	0.055837	0.038036	0.052517	0.0415909	0.0175978	-0.000387168	0.0182265	0.0138128	-0.00406189	0.00703515	0.0165286	0.0373845	0.0161026	0.0283051	0.0150545	0.0101048	-0.00765939	0.00549753	-0.00812638	-0.0309965	-0.0261708	-0.028883	-0.0159183	-0.0348373	-0.00743315	0.00941436	0.00682571	-0.0104283	-0.0226214	-0.0145414	-0.00537848	-0.014153	-0.0201751	-0.0491046	-0.031224	-0.0219347	-0.0335952	-0.0432913	-0.0493863	-0.0173508	-0.00699939	-0.0225654	-0.0236553
6	4.44157	1.61749	0.200176	0.193274	0.177264	0.164953	0.145932	0.139128	0.0499495	0.0421092	0.0345482	0.0481798	0.0427784	0.041511	0.0395772	0.020547	-0.00802229	0.00824118	-0.0274391	-0.0251124	-0.0220187	-0.0198928	-0.0210811	-0.0470538	-0.0361949	-0.0223344	-0.0300507	0.0153142	-0.00916914	0.0184941	-0.0204096	-0.0370368	-0.0687225	-0.0655337	-0.0729333	-0.0727086	-0.0936218	-0.114652	-0.118969	-0.111045	-0.103363	-0.0893039	-0.0883731	-0.0769357	-0.0867437	-0.0804908	-0.0797823	-0.0693043	-0.0978122
7	3.23665	1.17869	0.112848	0.127201	0.0805988	0.075867	0.0652652	0.0530789	0.0352894	0.0770576	0.0958491	0.0289709	0.00439487	0.0249782	-0.00700413	-0.00368363	0.00357636	-0.0299087	-0.0187931	-0.0412879	-0.039632	-0.0628936	-0.0828978	-0.100832	-0.0679167	-0.0655527	-0.0820788	-0.0422413	-0.0465558	-0.0517504	-0.0981621	-0.0906313	-0.0561849	-0.0520053	-0.0982962	-0.0877527	-0.104413	-0.0756747	-0.0494192	-0.0764879	-0.0413827	-0.0299762	-0.044868	-0.0685141	-0.0526602	-0.0371641	-0.0141733	-0.0240367	0.0108731
8	2.58747	0.942282	0.136046	0.102736	0.132348	0.115922	0.0812569	0.0613949	0.0993981	0.0600275	0.0380974	0.0640385	0.0548238	0.0248019	-0.0092435	0.0524585	0.00104278	-0.0359713	-0.0727189	-0.0770679	-0.115264	-0.0722699	-0.0908641	-0.0702312	-0.0381178	-0.0638127	-0.0555683	-0.037778	0.0242037	0.0033708	-0.0428363	-0.0498505	-0.0215619	-0.0408565	0.00368632	-0.0662941	-0.0494535	-0.0333301	-0.0585795	-0.0807489	-0.09491	-0.0668799	-0.0460273	-0.0793294	-0.0513398	-0.0470194	-0.0186924	-0.0171616	-0.0447974
9	2.361	0.859807	-0.139039	-0.0860297	-0.136699	-0.166085	-0.138431	-0.114057	-0.0581385	-0.0427948	-0.0248313	0.0145918	0.0676933	0.150762	0.231532	0.209107	0.117985	0.137073	0.15622	0.103614	0.0545707	0.0688992	0.0492268	0.0261762	0.0684684	0.0570787	0.0809502	-0.0164906	-0.00482537	-0.0236192	-0.0110608	0.010562	-0.0173293	-8.98221e-06	-0.0278899	-0.0708515	-0.0726776	0.00860312	-0.00226541	-0.0275705	-0.0159231	-0.00495605	-0.00117191	0.0197456	-0.0181757	-0.0800381	-0.031074	0.0288973	0.0024868
10	1.97285	0.718453	0.157181	0.106169	0.108265	0.0610207	0.0141548	0.00715704	-0.0048761	-0.0819702	-0.000462543	-0.0447823	-0.0469726	-0.0256289	-0.0282469	-0.00930481	0.0174135	0.0425473	0.0242613	0.0248494	-0.0038415	0.00941164	-0.056877	-0.00988005	-0.00122812	-0.0329406	-0.0343462	-0.0463146	-0.0729275	-0.052118	-0.0530635	-0.0562501	-0.0204421	-0.072621	-0.0602172	-0.10678	-0.0615929	0.000330544	-0.0386892	-0.0668267	-0.132063	-0.106112	-0.0502681	-0.0188024	-0.0189996	0.0233132	0.0427002	0.0350984	0.0322485
[truncated: 53 more columns]
