# Supplementary material for: Activity-dependent development of vocal circuits in the neonatal rodent forebrain
Source: EMBO Rep. 2026 May 19;27(13):3632–64. doi: 10.1038/s44319-026-00798-1 (PMC13354774; doi:10.1038/s44319-026-00798-1)
Supplement: Supplementary file 4 — Source data Fig. 1 [file 44319_2026_798_MOESM4_ESM.zip]

Archive with 7 entries (3 files):
- Figure 1 (V)/
- Figure 1 (V)/1D/
- Figure 1 (V)/1D/1D.xlsx
- Figure 1 (V)/1H/
- Figure 1 (V)/1H/1H.xlsx
- Figure 1 (V)/1I/
- Figure 1 (V)/1I/1I.xlsx
