# Supplementary material for: Activity-dependent development of vocal circuits in the neonatal rodent forebrain
Source: EMBO Rep. 2026 May 19;27(13):3632–64. doi: 10.1038/s44319-026-00798-1 (PMC13354774; doi:10.1038/s44319-026-00798-1)
Supplement: Supplementary file 4 — Source data Fig. 1 [file 44319_2026_798_MOESM4_ESM.zip › Figure 1 (V)/1D/1D.xlsx]

## Sheet: 工作表1
	Non-separated						Separated
PL	1.24128	1.21431	1.17703	1.16693	0.758344	0.442106	2.15565	1.96297	2.85044	2.11901	1.65785	1.48612
IL	1.1214	1.10844	1.5772	1.77726	0	0.415702	1.97006	1.19552	4.1643	1.99384	2.05616	2.37505
MO	1.20131	2.56857	1.01823	1.08134	0	0.13055	1.66669	2.0995	8.44563	2.7886	1.7782	1.88553
DP	0.56808	0.597888	0.266658	3.64866	0.568822	0.349892	2.43311	1.78064	6.21966	1.05705	0.762934	0.685255
Cg	1.00882	1.53714	0.709648	2.30059	0.15387	0.289926	2.03077	1.28403	3.23534	1.02235	1.27745	0.381903
LO/VO	1.91327	3.74508	0	0.261997	0	0.0796547	2.85214	2.61247	7.4886	0.95366	0.196368	2.09137
IC	0.745324	1.3772	1.31267	2.32856	0	0.236235	1.74371	0.791021	8.11866	0.812388	1.20118	0.752703
Pr	1.52372	0.708248	0.249292	2.84018	0.418908	0.259644	0.906316	0.85843	0.201616	1.45977	0.960716	1.17503
M1	0.739634	1.2541	2.12361	1.15642	0.517701	0.208529	1.51089	0.642474	1.36239	0.921408	0.39984	0.276111
M2	0.682632	1.69988	1.36705	1.67429	0.314397	0.261751	1.43906	0.887852	2.21789	0.982357	0.803466	0.356401
FR	0.482581	0.699421	3.34431	0.910011	0.326062	0.237615	1.46699	0.425723	1.35605	1.5453	0.57556	0.155017
S1	0.577779	0.515644	0.991361	1.07709	2.46692	0.371202	0.627781	0.218251	3.51066	0.748126	0.928123	0.526166
S2	1.52754	2.71981	0	0.468895	0	1.28376	1.08335	0.464703	5.04681	0	0	0.190072

## Sheet: 工作表2
		PL	IL	MO	DP	Cg	LO/VO	IC	Pr	M1	M2	FR	S1	S2
	No USV	1.24128	1.1214	1.20131	0.56808	1.00882	1.91327	0.745324	1.52372	0.739634	0.682632	0.482581	0.577779	1.52754
		1.21431	1.10844	2.56857	0.597888	1.53714	3.74508	1.3772	0.708248	1.2541	1.69988	0.699421	0.515644	2.71981
		1.17703	1.5772	1.01823	0.266658	0.709648	0	1.31267	0.249292	2.12361	1.36705	3.34431	0.991361	0
		1.16693	1.77726	1.08134	3.64866	2.30059	0.261997	2.32856	2.84018	1.15642	1.67429	0.910011	1.07709	0.468895
		0.758344	0	0	0.568822	0.15387	0	0	0.418908	0.517701	0.314397	0.326062	2.46692	0
		0.442106	0.415702	0.13055	0.349892	0.289926	0.0796547	0.236235	0.259644	0.208529	0.261751	0.237615	0.371202	1.28376
	USV	2.15565	1.97006	1.66669	2.43311	2.03077	2.85214	1.74371	0.906316	1.51089	1.43906	1.46699	0.627781	1.08335
		1.96297	1.19552	2.0995	1.78064	1.28403	2.61247	0.791021	0.85843	0.642474	0.887852	0.425723	0.218251	0.464703
		2.85044	4.1643	8.44563	6.21966	3.23534	7.4886	8.11866	0.201616	1.36239	2.21789	1.35605	3.51066	5.04681
		2.11901	1.99384	2.7886	1.05705	1.02235	0.95366	0.812388	1.45977	0.921408	0.982357	1.5453	0.748126	0
		1.65785	2.05616	1.7782	0.762934	1.27745	0.196368	1.20118	0.960716	0.39984	0.803466	0.57556	0.928123	0
		1.48612	2.37505	1.88553	0.685255	0.381903	2.09137	0.752703	1.17503	0.276111	0.356401	0.155017	0.526166	0.190072
