# Supplementary material for: Activity-dependent development of vocal circuits in the neonatal rodent forebrain
Source: EMBO Rep. 2026 May 19;27(13):3632–64. doi: 10.1038/s44319-026-00798-1 (PMC13354774; doi:10.1038/s44319-026-00798-1)
Supplement: Supplementary file 4 — Source data Fig. 1 [file 44319_2026_798_MOESM4_ESM.zip › Figure 1 (V)/1H/1H.xlsx]

## Sheet: 工作表1
	Non-separated				Separated
IL	0.795857	0.79293	1.28194	1.12928	1.01662	1.43418	1.20803	1.25739
PL	1.88549	0.681038	0.883798	0.549677	5.53744	4.16157	5.70357	5.0668
Cg	1.31662	0.405031	0.808535	1.46982	4.39845	3.46909	1.57037	2.26943
IL	PL	Cg
0.795857	1.88549	1.31662
0.79293	0.681038	0.405031
1.28194	0.883798	0.808535
1.12928	0.549677	1.46982
1.01662	5.53744	4.39845
1.43418	4.16157	3.46909
1.20803	5.70357	1.57037
1.25739	5.0668	2.26943

## Sheet: 工作表2
	Non-separated				Separated
Cg	0.358637	2.27198	0.149283	1.2201	3.95427	1.23736	1.12132	2.25105
PL	1.22823	2.77177	0	0	4.87389	1.44853	5.54036	2.35611
IL	1.46469	1.72964	0.80567	0	3.50425	3.44784	2.37472	0.873088
Cg	PL	IL
0.358637	1.22823	1.46469
2.27198	2.77177	1.72964
0.149283	0	0.80567
1.2201	0	0
3.95427	4.87389	3.50425
1.23736	1.44853	3.44784
1.12132	5.54036	2.37472
2.25105	2.35611	0.873088
