# Supplementary material for: Activity-dependent development of vocal circuits in the neonatal rodent forebrain
Source: EMBO Rep. 2026 May 19;27(13):3632–64. doi: 10.1038/s44319-026-00798-1 (PMC13354774; doi:10.1038/s44319-026-00798-1)
Supplement: Supplementary file 4 — Source data Fig. 1 [file 44319_2026_798_MOESM4_ESM.zip › Figure 1 (V)/1I/1I.xlsx]

## Sheet: 工作表1
USV event#	cfos
4	3.14068
13	2.51255
158	6.28137
18	5.33916
459	11.3065
52	5.65323
365	10.0502
304	16.3316
217	7.53764
