# Supplementary material for: Activity-dependent development of vocal circuits in the neonatal rodent forebrain
Source: EMBO Rep. 2026 May 19;27(13):3632–64. doi: 10.1038/s44319-026-00798-1 (PMC13354774; doi:10.1038/s44319-026-00798-1)
Supplement: Supplementary file 5 — Source data Fig. 2 [file 44319_2026_798_MOESM5_ESM.zip]

Archive with 47 entries (32 files):
- Figure 2 (V)/
- Figure 2 (V)/2A/
- Figure 2 (V)/2A/2A.tif
- Figure 2 (V)/2B/
- Figure 2 (V)/2B/2B.xlsx
- Figure 2 (V)/2B/Fig2 code no duration.txt
- Figure 2 (V)/2B/Fig2.fig
- Figure 2 (V)/2C/
- Figure 2 (V)/2C/2C'.xlsx
- Figure 2 (V)/2C/2C.csv
- Figure 2 (V)/2C/4traces code.txt
- Figure 2 (V)/2C/4traces.fig
- Figure 2 (V)/2D/
- Figure 2 (V)/2D/2D.xlsx
- Figure 2 (V)/2E/
- Figure 2 (V)/2E/2E.xlsx
- Figure 2 (V)/2F/
- Figure 2 (V)/2F/2F.xlsx
- Figure 2 (V)/2G/
- Figure 2 (V)/2G/2G.xlsx
- Figure 2 (V)/2H/
- Figure 2 (V)/2H/2H PCA correlation matrix.fig
- Figure 2 (V)/2H/Matlab code for H-K, M-N.txt
- Figure 2 (V)/2H/Z_all.csv
- Figure 2 (V)/2I/
- Figure 2 (V)/2I/2I_UMAP.fig
- Figure 2 (V)/2J/
- Figure 2 (V)/2J/2J for MW test_LDA_projection_scores_with_labels.csv
- Figure 2 (V)/2J/2J LDA_PC12 3D projection.fig
- Figure 2 (V)/2K/
- Figure 2 (V)/2K/2K ROC.fig
- Figure 2 (V)/2K/2K_Logistic_ROC_Data.csv
- Figure 2 (V)/2L/
- Figure 2 (V)/2L/2L_SVM_Heldout_ROC_Data_PC1to10.csv
- Figure 2 (V)/2L/Matlab code for 2L see also SVM.txt
- Figure 2 (V)/2L/SVM.m
- Figure 2 (V)/2L/trained_nonUSV_Z.csv
- Figure 2 (V)/2L/trained_USV_Z.csv
- Figure 2 (V)/2L/untrained_nonUSV_Z.csv
- Figure 2 (V)/2L/untrained_USV_Z.csv
- Figure 2 (V)/2L/Z_all.csv
- Figure 2 (V)/2M/
- Figure 2 (V)/2M/2M PC12 loading trace.fig
- Figure 2 (V)/2M/2M_PC_Loadings_vs_Time.csv
- Figure 2 (V)/2N/
- Figure 2 (V)/2N/2N Reconstructed trace of USV.fig
- Figure 2 (V)/2N/2N_Reconstructed_Trace.csv
