# Supplementary material for: Activity-dependent development of vocal circuits in the neonatal rodent forebrain
Source: EMBO Rep. 2026 May 19;27(13):3632–64. doi: 10.1038/s44319-026-00798-1 (PMC13354774; doi:10.1038/s44319-026-00798-1)
Supplement: Supplementary file 5 — Source data Fig. 2 [file 44319_2026_798_MOESM5_ESM.zip › Figure 2 (V)/2B/2B.xlsx]

## Sheet: 工作表3
1050	77.7745	1054.69	70	0.0173	1050.28	69	0.0256
1050.03	77.4208	1058.95	70	0.0232	1050.33	69	0.0973		第一欄是黑線的X
1050.05	77.6493	1064.57	70	0.0089	1050.66	69	0.0286		第二欄是黑線的Y
1050.08	76.2988	1070.28	70	0.0197	1050.71	69	0.0412		第三欄是紅線的X
1050.1	76.3917	1074.08	70	0.0298	1051.08	69	0.0585		第四欄是紅線的Y
1050.13	76.4059				1051.53	69	0.0244		第五欄是紅線的粗度
1050.15	76.0678				1051.94	69	0.083		第六欄是藍線的X
1050.18	75.8053				1054.69	69	0.0173		第七欄是藍線的Y
1050.2	76.3999				1054.74	69	0.0179		第八欄是藍線的粗度
1050.23	77.7024				1054.81	69	0.0071
1050.25	77.5804				1055.06	69	0.1134
1050.28	77.1922				1055.45	69	0.0418
1050.3	77.6309				1055.52	69	0.0609
1050.33	77.3883				1058.95	69	0.0232
1050.35	77.5293				1059.03	69	0.0197
1050.38	76.4668				1059.12	69	0.0149
1050.4	76.6509				1059.35	69	0.12
1050.43	77.0331				1059.72	69	0.0292
1050.45	76.8908				1059.78	69	0.0495
1050.48	76.668				1060.12	69	0.0997
1050.5	76.3183				1060.5	69	0.0627
1050.53	75.9835				1064.57	69	0.0089
1050.55	75.9842				1064.67	69	0.0101
1050.58	76.507				1064.88	69	0.1248
1050.6	77.1246				1065.27	69	0.0848
1050.63	76.7109				1065.68	69	0.0382
1050.65	76.3938				1070.28	69	0.0197
1050.68	76.8112				1070.32	69	0.0346
1050.7	76.8542				1070.65	69	0.0633
1050.73	76.744				1070.74	69	0.0292
1050.75	76.7982				1071.09	69	0.0561
1050.78	76.8385				1071.39	69	0.0221
1050.8	76.6821				1071.69	69	0.0925
1050.83	76.3039				1074.08	69	0.0298
1050.85	76.5854				1074.32	69	0.132
1050.88	76.0772				1074.48	69	0.0161
1050.9	76.378				1074.7	69	0.1063
1050.93	76.4051
1050.95	76.4728
1050.98	76.0877
1051	76.4677
1051.03	76.2576
1051.05	76.5618
1051.08	76.0888
1051.1	76.6228
1051.13	76.1726
1051.15	76.2195
1051.18	76.6556
1051.2	76.811
1051.23	76.6799
1051.25	76.6624
1051.28	76.4327
1051.3	76.5558
1051.33	76.4236
1051.35	76.7149
1051.38	76.6461
1051.4	76.8927
1051.43	76.6158
1051.45	76.4441
1051.48	77.1008
1051.5	77.0385
1051.53	76.5459
1051.55	76.4737
1051.58	76.8665
1051.6	76.7072
1051.63	76.5637
1051.65	77.079
1051.68	76.9547
1051.7	76.3625
1051.73	76.6288
1051.75	76.6134
1051.78	76.121
1051.8	76.6494
1051.83	76.6467
1051.85	76.4153
1051.88	76.0967
1051.9	76.463
1051.93	76.702
1051.95	76.767
1051.98	76.8355
1052	76.7904
1052.03	76.701
1052.05	76.2036
1052.08	76.7921
1052.1	76.4867
1052.13	76.3812
1052.15	76.2876
1052.18	76.6989
1052.2	76.4702
1052.23	76.1884
1052.25	76.4377
1052.28	76.187
1052.3	76.4524
1052.33	76.3132
1052.35	76.0055
1052.38	76.1566
1052.4	76.3332
1052.43	76.2922
1052.45	76.0658
1052.48	76.3538
1052.5	76.0044
1052.53	75.7299
1052.55	75.6923
1052.58	76.1493
1052.6	76.0045
1052.63	76.3054
1052.65	75.8639
1052.68	75.9291
1052.7	75.7903
1052.73	76.067
1052.75	75.9927
1052.78	76.0635
1052.8	75.9104
1052.83	75.7623
1052.85	76.0159
1052.88	76.0272
1052.9	76.0618
1052.93	75.7879
1052.95	75.774
1052.98	76.1068
1053	76.1918
1053.03	76.054
1053.05	76.11
1053.08	76.0308
1053.1	75.9974
1053.13	76.2102
1053.15	75.6314
1053.18	76.1366
1053.2	76.2908
1053.23	75.9921
1053.25	75.9171
1053.28	75.769
1053.3	76.1553
1053.33	76.194
1053.35	76.0634
1053.38	76.1194
1053.4	75.9415
1053.43	76.0472
1053.45	76.2729
1053.48	76.0966
1053.5	76.0875
1053.53	76.4161
1053.55	76.4833
1053.58	76.0216
1053.6	75.9351
1053.63	76.1285
1053.65	76.4413
1053.68	76.0253
1053.7	76.2236
1053.73	76.1486
1053.75	76.3517
1053.78	76.3774
1053.8	76.2402
1053.83	76.0292
1053.85	75.8868
1053.88	76.1568
1053.9	75.6699
1053.93	75.8216
1053.95	76.3414
1053.98	76.3659
1054	76.092
1054.03	76.1459
1054.05	75.8649
1054.08	75.8412
1054.1	76.2946
1054.13	76.3561
1054.15	76.419
1054.18	76.0039
1054.2	76.4379
1054.23	76.2035
1054.25	76.3426
1054.28	76.3509
1054.3	76.4679
1054.33	76.1155
1054.35	76.101
1054.38	76.3353
1054.4	76.3537
1054.43	76.2214
1054.45	76.3066
1054.48	76.1224
1054.5	75.9922
1054.53	76.0342
1054.55	76.1272
1054.58	76.7619
1054.6	77.0231
1054.63	76.3183
1054.65	76.6457
1054.68	77.3704
1054.7	77.0806
1054.73	77.1779
1054.75	76.9085
1054.78	77.2797
1054.8	76.7827
1054.83	76.8771
1054.85	77.2338
1054.88	76.3494
1054.9	75.9096
1054.93	76.5215
1054.95	76.6471
1054.98	77.231
1055	76.3383
1055.03	77.0452
1055.05	77.5039
1055.08	77.2744
1055.1	77.0691
1055.13	76.832
1055.15	77.0996
1055.18	77.2694
1055.2	77.2296
1055.23	76.7032
1055.25	76.5582
1055.28	76.8376
1055.3	76.8202
1055.33	76.2306
1055.35	76.5159
1055.38	76.8389
1055.4	77.2468
1055.43	77.1419
1055.45	76.9699
1055.48	76.9035
1055.5	76.914
1055.53	77.1749
1055.55	76.9481
1055.58	76.8083
1055.6	76.9418
1055.63	76.9837
1055.65	76.8199
1055.68	76.5412
1055.7	76.4741
1055.73	76.3164
1055.75	76.4426
1055.78	76.6039
1055.8	76.4084
1055.83	76.476
1055.85	76.5579
1055.88	76.5306
1055.9	76.1251
1055.93	76.4691
1055.95	76.2242
1055.98	76.745
1056	76.484
1056.03	76.0542
1056.05	76.1945
1056.08	76.7104
1056.1	76.4529
1056.13	76.3878
1056.15	76.3418
1056.18	76.5048
1056.2	76.1173
1056.23	76.6529
1056.25	76.5035
1056.28	76.3214
1056.3	76.2463
1056.33	76.5538
1056.35	76.7402
1056.38	76.6024
1056.4	76.6516
1056.43	76.7244
1056.45	76.3796
1056.48	76.334
1056.5	76.4277
1056.53	76.675
1056.55	76.6467
1056.58	76.6535
1056.6	76.5707
1056.63	76.3931
1056.65	76.2807
1056.68	76.2131
1056.7	76.4053
1056.73	76.3149
1056.75	76.6855
1056.78	76.7189
1056.8	76.709
1056.83	76.6771
1056.85	76.5963
1056.88	76.6016
1056.9	76.7042
1056.93	76.7411
1056.95	76.2007
1056.98	76.6353
1057	76.3062
1057.03	76.7009
1057.05	76.416
1057.08	76.7574
1057.1	76.6369
1057.13	76.548
1057.15	76.4893
1057.18	76.6641
1057.2	76.8718
1057.23	76.868
1057.25	76.5868
1057.28	76.3659
1057.3	76.5246
1057.33	76.5355
1057.35	76.7573
1057.38	76.8606
1057.4	76.8189
1057.43	76.603
1057.45	76.5326
1057.48	76.7916
1057.5	76.7279
1057.53	76.6706
1057.55	76.5419
1057.58	76.7185
1057.6	76.6936
1057.63	76.7581
1057.65	76.5602
1057.68	76.2896
1057.7	76.166
1057.73	76.5353
1057.75	76.8299
1057.78	76.8783
1057.8	76.4796
1057.83	76.7726
1057.85	76.3786
1057.88	76.2647
1057.9	76.6745
1057.93	76.7135
1057.95	76.7483
1057.98	76.2549
1058	76.4918
1058.03	76.3783
1058.05	76.5571
1058.08	76.5373
1058.1	76.2314
1058.13	76.4294
1058.15	76.5932
1058.18	76.6428
1058.2	76.4707
1058.23	76.5621
1058.25	76.4675
1058.28	76.3702
1058.3	76.5358
1058.33	76.4193
1058.35	76.3213
1058.38	76.5994
1058.4	76.4652
1058.43	76.2996
1058.45	76.2474
1058.48	76.5101
1058.5	76.3821
1058.53	76.6315
1058.55	76.8599
1058.58	76.7854
1058.6	76.6557
1058.63	76.4985
1058.65	76.5844
1058.68	76.5663
1058.7	76.3662
1058.73	76.5322
1058.75	76.6365
1058.78	76.1184
1058.8	76.5069
1058.83	76.5497
1058.85	76.3062
1058.88	76.5761
1058.9	76.72
1058.93	75.6978
1058.95	76.5022
1058.98	76.1634
1059	76.5802
1059.03	75.9496
1059.05	77.2312
1059.08	78.4395
1059.1	76.1852
1059.13	76.6745
1059.15	77.1372
1059.18	77.2715
1059.2	76.9904
1059.23	77.0048
1059.25	76.4942
1059.28	77.0313
1059.3	77.4725
1059.33	77.0693
1059.35	78.5675
1059.38	78.1688
1059.4	77.6915
1059.43	77.526
1059.45	78.2058
1059.48	77.8886
1059.5	77.2931
1059.53	77.3926
1059.55	77.3036
1059.58	77.1437
1059.6	77.2125
1059.63	77.0771
1059.65	77.3419
1059.68	76.7994
1059.7	77.3149
1059.73	77.9702
1059.75	78.2372
1059.78	77.4784
1059.8	76.9757
1059.83	77.0996
1059.85	76.9579
1059.88	76.9713
1059.9	77.0455
1059.93	76.8619
1059.95	76.6033
1059.98	76.9606
1060	77.0068
1060.03	76.8476
1060.05	76.8025
1060.08	76.8728
1060.1	77.1358
1060.13	76.8354
1060.15	77.1645
1060.18	76.9464
1060.2	76.9203
1060.23	76.8965
1060.25	76.748
1060.28	76.7719
1060.3	76.7769
1060.33	76.7423
1060.35	76.6146
1060.38	76.6223
1060.4	76.8292
1060.43	76.7312
1060.45	76.7917
1060.48	76.3354
1060.5	76.6353
1060.53	76.7498
1060.55	76.994
1060.58	77.0883
1060.6	76.4899
1060.63	76.2725
1060.65	76.7046
1060.68	76.8123
1060.7	76.7283
1060.73	76.3325
1060.75	76.1841
1060.78	76.4166
1060.8	76.4035
1060.83	76.4913
1060.85	76.4498
1060.88	76.4257
1060.9	76.3166
1060.93	76.4481
1060.95	76.6374
1060.98	76.5717
1061	76.7284
1061.03	76.634
1061.05	76.2237
1061.08	76.3982
1061.1	76.376
1061.13	76.6191
1061.15	76.6168
1061.18	76.3996
1061.2	75.8017
1061.23	76.4316
1061.25	76.5791
1061.28	76.263
1061.3	76.5903
1061.33	76.3815
1061.35	76.6803
1061.38	76.2105
1061.4	76.6192
1061.43	76.6141
1061.45	76.6677
1061.48	76.4774
1061.5	76.5691
1061.53	76.6727
1061.55	76.6326
1061.58	76.6448
1061.6	76.5061
1061.63	76.1764
1061.65	76.2729
1061.68	76.8015
1061.7	76.522
1061.73	76.399
1061.75	76.3992
1061.78	76.3755
1061.8	76.0781
1061.83	76.6141
1061.85	76.2824
1061.88	76.2872
1061.9	76.4278
1061.93	76.5415
1061.95	76.7228
1061.98	76.2196
1062	76.598
1062.03	76.384
1062.05	76.7064
1062.08	76.3794
1062.1	76.2836
1062.13	76.1812
1062.15	76.6437
1062.18	76.7955
1062.2	76.4507
1062.23	76.0953
1062.25	76.5853
1062.28	76.3339
1062.3	76.2764
1062.33	76.3643
1062.35	76.5617
1062.38	76.434
1062.4	76.2302
1062.43	76.322
1062.45	76.1491
1062.48	76.194
1062.5	76.4602
1062.53	76.677
1062.55	76.4721
1062.58	76.4702
1062.6	76.363
1062.63	76.3846
1062.65	76.1565
1062.68	76.3011
1062.7	76.4339
1062.73	76.5983
1062.75	76.3854
1062.78	76.5851
1062.8	76.6431
1062.83	76.6494
1062.85	76.287
1062.88	76.5156
1062.9	76.3658
1062.93	76.1814
1062.95	76.6349
1062.98	76.7127
1063	76.581
1063.03	76.2607
1063.05	76.1935
1063.08	76.6292
1063.1	76.5896
1063.13	76.5784
1063.15	76.2103
1063.18	76.6946
1063.2	76.2355
1063.23	76.653
1063.25	76.4625
1063.28	76.2349
1063.3	76.2766
1063.33	76.5282
1063.35	76.6936
1063.38	76.6685
1063.4	76.6372
1063.43	76.619
1063.45	76.5831
1063.48	76.5649
1063.5	76.6004
1063.53	76.6154
1063.55	76.7387
1063.58	76.7983
1063.6	76.6557
1063.63	76.4324
1063.65	76.4207
1063.68	76.4306
1063.7	76.3274
1063.73	76.5874
1063.75	76.5311
1063.78	76.6146
1063.8	76.7197
1063.83	76.3241
1063.85	76.4121
1063.88	76.4797
1063.9	76.7249
1063.93	76.6718
1063.95	76.4766
1063.98	76.8952
1064	76.848
1064.03	76.6275
1064.05	76.606
1064.08	76.7876
1064.1	76.4596
1064.13	76.5158
1064.15	76.4731
1064.18	76.6025
1064.2	76.8363
1064.23	76.6475
1064.25	76.385
1064.28	76.1693
1064.3	76.2962
1064.33	76.5416
1064.35	76.6004
1064.38	76.456
1064.4	76.2809
1064.43	76.4891
1064.45	77.5919
1064.48	77.29
1064.5	77.4183
1064.53	78.3359
1064.55	77.8841
1064.58	77.6043
1064.6	77.2761
1064.63	77.7994
1064.65	77.8251
1064.68	77.1973
1064.7	77.0441
1064.73	77.4769
1064.75	77.4209
1064.78	77.5136
1064.8	77.7527
1064.83	78.4153
1064.85	76.8812
1064.88	77.9439
1064.9	78.5215
1064.93	78.4957
1064.95	77.9879
1064.98	78.4753
1065	77.6746
1065.03	77.8867
1065.05	77.5645
1065.08	77.8698
1065.1	77.4467
1065.13	77.3269
1065.15	77.5001
1065.18	77.3068
1065.2	77.8444
1065.23	77.3094
1065.25	78.0158
1065.28	78.274
1065.3	77.8341
1065.33	77.9404
1065.35	77.8583
1065.38	78.1819
1065.4	77.7051
1065.43	77.618
1065.45	77.3649
1065.48	77.2052
1065.5	77.0054
1065.53	77.0627
1065.55	77.3782
1065.58	77.5732
1065.6	77.4196
1065.63	77.5193
1065.65	77.3443
1065.68	77.7175
1065.7	77.8284
1065.73	77.5703
1065.75	77.4797
1065.78	77.4303
1065.8	77.386
1065.83	77.3293
1065.85	77.3692
1065.88	77.5207
1065.9	76.9869
1065.93	76.5808
1065.95	77.1538
1065.98	76.9631
1066	77.0688
1066.03	77.077
1066.05	77.0796
1066.08	76.8596
1066.1	76.9063
1066.13	77.0875
1066.15	77.1116
1066.18	76.9855
1066.2	77.1792
1066.23	77.3083
1066.25	76.7572
1066.28	76.5935
1066.3	76.84
1066.33	76.701
1066.35	76.9503
1066.38	76.3939
1066.4	76.4509
1066.43	76.8898
1066.45	76.8596
1066.48	76.6629
1066.5	76.6886
1066.53	77.0339
1066.55	77.0213
1066.58	76.8107
1066.6	76.8582
1066.63	77.047
1066.65	77.0378
1066.68	76.6028
1066.7	76.8846
1066.73	76.9024
1066.75	76.9119
1066.78	76.7505
1066.8	76.7934
1066.83	76.7105
1066.85	76.4515
1066.88	76.8871
1066.9	76.685
1066.93	77.0334
1066.95	76.7929
1066.98	76.7644
1067	77.0466
1067.03	77.0258
1067.05	76.5546
1067.08	76.8556
1067.1	76.7237
1067.13	77.1202
1067.15	77.0249
1067.18	76.7979
1067.2	77.0935
1067.23	76.9589
1067.25	77.0848
1067.28	77.0592
1067.3	76.723
1067.33	76.6656
1067.35	76.9375
1067.38	76.8804
1067.4	76.6434
1067.43	76.6836
1067.45	76.7694
1067.48	76.6597
1067.5	76.5277
1067.53	77.0587
1067.55	76.9857
1067.58	77.0703
1067.6	76.8962
1067.63	76.5577
1067.65	76.7146
1067.68	76.8594
1067.7	77.0185
1067.73	77.0295
1067.75	76.7375
1067.78	76.8471
1067.8	76.86
1067.83	77.0223
1067.85	76.6894
1067.88	76.5377
1067.9	76.4274
1067.93	76.6184
1067.95	76.8576
1067.98	76.8459
1068	77.0575
1068.03	76.7627
1068.05	76.7944
1068.08	76.6646
1068.1	77.3173
1068.13	76.9921
1068.15	76.944
1068.18	76.9968
1068.2	76.9316
1068.23	76.8667
1068.25	77.019
1068.28	76.6198
1068.3	76.9361
1068.33	76.7526
1068.35	77.2677
1068.38	77.2732
1068.4	77.1206
1068.43	76.9871
1068.45	76.7651
1068.48	76.9088
1068.5	77.1815
1068.53	77.2725
1068.55	77.0556
1068.58	77.0561
1068.6	77.1682
1068.63	77.0159
1068.65	77.1206
1068.68	77.2171
1068.7	77.1266
1068.73	77.2995
1068.75	77.1328
1068.78	77.3414
1068.8	76.9426
1068.83	77.0434
1068.85	76.8119
1068.88	77.0185
1068.9	77.0349
1068.93	77.0699
1068.95	77.3095
1068.98	77.3217
1069	77.3888
1069.03	77.3828
1069.05	77.5719
1069.08	77.34
1069.1	77.3174
1069.13	77.3029
1069.15	77.385
1069.18	77.4279
1069.2	77.4991
1069.23	77.2894
1069.25	76.7847
1069.28	76.7628
1069.3	76.9032
1069.33	76.9623
1069.35	77.0172
1069.38	76.8996
1069.4	77.3102
1069.43	77.1849
1069.45	76.6932
1069.48	77.054
1069.5	77.4799
1069.53	77.3774
1069.55	77.2215
1069.58	77.0036
1069.6	76.7931
1069.63	76.9997
1069.65	76.9631
1069.68	77.215
1069.7	77.2028
1069.73	77.0608
1069.75	76.9879
1069.78	77.1226
1069.8	77.2903
1069.83	77.0585
1069.85	77.1583
1069.88	76.9329
1069.9	77.2778
1069.93	77.4819
1069.95	77.8553
1069.98	77.4807
1070	77.1507
1070.03	77.5404
1070.05	76.9388
1070.08	77.2224
1070.1	77.1236
1070.13	76.6006
1070.15	76.6666
1070.18	76.7419
1070.2	76.5808
1070.23	77.519
1070.25	76.1298
1070.28	77.783
1070.3	77.5942
1070.33	78.2137
1070.35	77.6175
1070.38	77.289
1070.4	77.7667
1070.43	77.4199
1070.45	77.424
1070.48	77.3235
1070.5	77.0347
1070.53	77.0035
1070.55	77.205
1070.58	77.5038
1070.6	77.5249
1070.63	77.6991
1070.65	77.9077
1070.68	77.9813
1070.7	77.9326
1070.73	78.2827
1070.75	78.1122
1070.78	77.8653
1070.8	77.4611
1070.83	77.7458
1070.85	77.4191
1070.88	77.4721
1070.9	77.4964
1070.93	77.1887
1070.95	77.2056
1070.98	77.561
1071	77.3444
1071.03	77.7326
1071.05	77.1443
1071.08	77.8477
1071.1	77.4461
1071.13	77.7445
1071.15	77.8507
1071.18	77.7426
1071.2	78.0141
1071.23	78.2371
1071.25	77.59
1071.28	77.5585
1071.3	78.0927
1071.33	78.5893
1071.35	78.676
1071.38	78.7502
1071.4	78.2311
1071.43	78.1726
1071.45	77.6962
1071.48	77.8288
1071.5	77.7731
1071.53	77.5428
1071.55	77.3617
1071.58	77.5011
1071.6	77.5198
1071.63	77.5732
1071.65	78.0617
1071.68	78.2708
1071.7	77.9227
1071.73	77.9631
1071.75	77.6403
1071.78	78.0071
1071.8	77.7901
1071.83	77.6088
1071.85	77.465
1071.88	77.3742
1071.9	77.5036
1071.93	77.5183
1071.95	77.2054
1071.98	77.0669
1072	77.2663
1072.03	77.1971
1072.05	77.2307
1072.08	77.1572
1072.1	77.0997
1072.13	76.9819
1072.15	77.5476
1072.18	77.722
1072.2	77.2497
1072.23	77.3836
1072.25	77.2554
1072.28	77.2905
1072.3	77.4905
1072.33	77.1432
1072.35	77.0304
1072.38	77.3649
1072.4	77.3405
1072.43	77.2635
1072.45	77.1756
1072.48	77.3808
1072.5	77.128
1072.53	77.0109
1072.55	77.2056
1072.58	77.3242
1072.6	77.315
1072.63	77.447
1072.65	77.1361
1072.68	77.0702
1072.7	77.295
1072.73	77.3044
1072.75	77.5292
1072.78	77.226
1072.8	77.0981
1072.83	77.0092
1072.85	77.5602
1072.88	77.4689
1072.9	77.402
1072.93	77.1711
1072.95	77.2857
1072.98	77.6844
1073	77.21
1073.03	77.5703
1073.05	77.2824
1073.08	77.2222
1073.1	76.9337
1073.13	77.44
1073.15	77.3046
1073.18	77.5547
1073.2	77.4325
1073.23	77.482
1073.25	76.9578
1073.28	76.8457
1073.3	77.1235
1073.33	77.4711
1073.35	77.4607
1073.38	77.0861
1073.4	77.2503
1073.43	77.1365
1073.45	77.3798
1073.48	77.5666
1073.5	77.3305
1073.53	77.2876
1073.55	77.5487
1073.58	77.393
1073.6	77.3136
1073.63	77.6871
1073.65	77.526
1073.68	77.2576
1073.7	77.2444
1073.73	77.3754
1073.75	77.3972
1073.78	77.5677
1073.8	77.5555
1073.83	77.1718
1073.85	77.2074
1073.88	77.2013
1073.9	77.007
1073.93	77.2606
1073.95	77.4307
1073.98	77.1583
1074	78.4991
1074.03	76.803
1074.05	76.8253
1074.08	78.3577
1074.1	77.7765
1074.13	78.7678
1074.15	78.1176
1074.18	78.9275
1074.2	77.7651
1074.23	78.716
1074.25	78.1059
1074.28	79.7432
1074.3	78.8984
1074.33	77.7298
1074.35	77.7087
1074.38	77.0986
1074.4	77.3507
1074.43	77.1916
1074.45	77.8689
1074.48	77.8322
1074.5	77.3152
1074.53	76.7603
1074.55	77.2776
1074.58	77.3223
1074.6	77.5753
1074.63	77.2703
1074.65	77.2789
1074.68	77.6509
1074.7	78.1498
1074.73	77.6342
1074.75	77.0297
1074.78	77.4035
1074.8	77.3546
1074.83	77.6893
1074.85	77.5318
1074.88	77.3298
1074.9	76.6087
1074.93	77.0685
1074.95	76.7417
1074.98	76.7734
1075	77.0955

## Sheet: 0714-7USV
		S2-E1	Start	End	#	class	duration	interval	start time	end time	rms	energy	peaktopeak	peak freq(start)	peak ampl(start)	peak freq(end)	peak ampl(end)	peak freq(max)	peak ampl(max)	peak freq(mean)	peak ampl(mean)
					1	Start end max	0.0083	_	3.5858	3.5941	-48.5	1.18114e-07	0.0125	88700	-54.72	94500	-51.03	93700	-47.33	95400	-52.32
					2	Start end max	0.0812	0.1696	3.7554	3.8366	-44.03	3.21269e-06	0.0538	63600	-59.68	74400	-59.33	63600	-35.35	62700	-49.5
					3	Start end max	0.1069	0.2992	4.0547	4.1616	-37.81	1.77235e-05	0.0672	72800	-56.79	72800	-55.69	66100	-33.26	69400	-46.3
					4	Start end max	0.0334	0.2855	4.3402	4.3736	-38.55	4.6725e-06	0.0515	66100	-55.58	60200	-50.02	69400	-35.13	71100	-42.63
					5	Start end max	0.0382	0.0567	4.3969	4.4352	-37.11	7.44042e-06	0.0674	57700	-55.47	82000	-55.25	69400	-32.73	69400	-42.5
					6	Start end max	0.0961	0.2437	4.6406	4.7368	-42.22	5.7669e-06	0.0549	69400	-56.66	73600	-59.33	72800	-34.76	72800	-51.1
					7	Start end max	0.0567	0.3237	4.9644	5.0212	-39.57	6.26422e-06	0.0737	68600	-56.04	74400	-58.04	75300	-32.17	75300	-44.91
					8	end max	0.0316	0.3984	5.3628	5.3945	-42.68	1.70666e-06	0.0595	30100	-52.32	86200	-54.72	76100	-33.69	75300	-49.45
					9	end max	0.0226	0.4796	5.8425	5.8652	-51.72	1.52779e-07	0.0241	30900	-52.56	87800	-55.69	99600	-48.85	103700	-61.49
					10	Start end max	0.0406	0.252	6.0946	6.1352	-46.37	9.37555e-07	0.0358	69400	-61.27	82000	-57.19	76100	-38.24	74400	-53.14
					11	Start end max	0.0304	0.752	6.8466	6.8771	-51.5	2.15751e-07	0.0746	64400	-58.19	85300	-55.92	61100	-48.91	62700	-60.05
					12	end max	0.0358	0.3112	7.1578	7.1937	-44.83	1.17766e-06	0.0494	30900	-61.05	83700	-58.82	76100	-35.88	75300	-51.65
		3.9573	19.9093	19.944	13	Start end max	0.0346	3.9931	11.151	11.1857	-50.71	2.94426e-07	0.0817	66100	-58.04	82800	-58.19	89500	-48.91	70300	-63.77
					14	Start end max	0.0191	0.0842	11.2352	11.2543	-47.59	3.33013e-07	0.0201	97000	-60.05	83700	-51.44	62700	-44.18	61900	-54.52
					15	end max	0.0448	0.2855	11.5208	11.5656	-43.38	2.05816e-06	0.0942	30100	-50.2	94500	-56.92	74400	-35.56	73600	-49.07
					16	Start end max	0.0358	0.0698	11.5906	11.6265	-49.04	4.47131e-07	0.0161	92900	-56.66	75300	-58.35	89500	-45.89	93700	-57.05
		2.5106	22.8954	22.9312	17	Start end max	0.0358	2.5464	14.1371	14.1729	-53.72	1.52284e-07	0.0088	62700	-59.68	77800	-58.5	89500	-51.1	66100	-66.46
					18	Start end max	0.0937	0.0752	14.2123	14.3061	-46.84	1.93977e-06	0.0471	83700	-58.19	97900	-54.03	63600	-38.18	62700	-54.82
					19	end max	0.1134	0.2478	14.4602	14.5737	-40.98	9.04963e-06	0.109	29200	-61.27	75300	-54.93	66100	-35.04	65200	-49.56
					20	Start end max	0.0842	0.2843	14.7446	14.8288	-33.65	3.63188e-05	0.1096	65200	-43.02	72800	-58.19	68600	-28.92	67800	-38.12
					21	Start end max	0.0758	0.255	14.9996	15.0755	-34.43	2.73575e-05	0.0995	67800	-55.81	86200	-59.51	67800	-29.41	67800	-39.12
					22	Start end max	0.0047	0.1027	15.1024	15.1072	-54.32	1.76614e-08	0.0058	85300	-58.04	83700	-59.33	84500	-55.25	84500	-56.41
					23	Start end max	0.0442	0.0412	15.1436	15.1878	-50.55	3.89355e-07	0.0187	53500	-57.19	93700	-48.55	59400	-45.01	94500	-60.24
					24	Start end max	0.0943	0.2162	15.3598	15.4542	-34.92	3.04122e-05	0.0937	64400	-62.18	71100	-58.04	66100	-29.99	70300	-43.85
					25	Start end max	0.1111	0.2604	15.6203	15.7314	-37.03	2.19969e-05	0.0784	75300	-59.68	82800	-54.82	67800	-31.45	68600	-41.4
					26	Start end max	0.1051	0.2849	15.9052	16.0103	-37.4	1.91393e-05	0.0779	66900	-49.85	72800	-57.05	67800	-31.66	67800	-45.81
					27	Start end max	0.1099	0.2693	16.1746	16.2845	-27.95	0.000176119	0.3189	66100	-56.16	57700	-55.81	70300	-19.22	62700	-39.81
					28	Start end max	0.086	0.3207	16.4954	16.5814	-32.67	4.64912e-05	0.1208	65200	-55.25	60200	-57.05	64400	-27.85	65200	-41.55
					29	Start end max	0.0967	0.2831	16.7785	16.8753	-36.18	2.33232e-05	0.1176	65200	-57.75	70300	-60.24	61900	-28.1	61900	-50.39
					30	Start end max	0.0089	0.1242	16.9027	16.9117	-52.94	4.55215e-08	0.0088	71900	-55.81	70300	-59.51	72800	-51.73	72800	-54.62
					31	Start end max	0.0818	0.1821	17.0849	17.1668	-27.85	0.000134198	0.249	61100	-45.63	71100	-61.71	71100	-21.46	69400	-34.84
					32	Start end max	0.0424	0.3016	17.3866	17.429	-38.29	6.28586e-06	0.1045	67800	-42.11	76100	-60.84	71900	-29.32	73600	-44.75
					33	Start end max	0.0878	0.2849	17.6715	17.7593	-33.86	3.61069e-05	0.1103	68600	-41.51	71900	-56.16	66100	-28.54	65200	-43.8
					34	Start end max	0.0358	0.3237	17.9953	18.0311	-33.9	1.459e-05	0.1836	71900	-60.44	46000	-58.66	76100	-23.79	76100	-41.94
		2.7233	29.5127	29.5796	35	Start end max	0.0669	2.759	20.7544	20.8213	-45.12	2.0578e-06	0.0241	57700	-49.45	93700	-56.79	63600	-42.04	63600	-50.77
					36	Start end max	0.0878	0.2496	21.0041	21.0919	-44.84	2.88165e-06	0.032	66100	-55.58	72800	-60.05	65200	-40.07	66100	-50.26
					37	Start end max	0.1081	0.2903	21.2944	21.4025	-39.15	1.31433e-05	0.0709	70300	-56.16	73600	-57.6	68600	-32.53	67800	-45.67
					38	Start end max	0.0358	0.313	21.6074	21.6432	-31.58	2.49337e-05	0.162	72800	-54.52	87000	-57.6	74400	-25.24	71100	-39.14
					39	Start end max	0.0334	0.0573	21.6647	21.6982	-40.49	2.9914e-06	0.0498	97000	-56.53	78600	-56.53	68600	-35.57	67800	-44.21
					40	Start end max	0.0412	0.3106	21.9753	22.0165	-34.21	1.56267e-05	0.1592	66900	-53.14	77800	-57.05	77000	-25.24	77000	-41.51
					41	Start end max	0.0483	0.3416	22.317	22.3654	-36.09	1.18975e-05	0.0903	64400	-47.87	76100	-56.41	74400	-31	74400	-40.26
					42	Start end max	0.0316	0.4091	22.7262	22.7578	-37.26	5.94839e-06	0.0837	66100	-46.11	87800	-53.57	73600	-30.61	74400	-43.29
		4.2626	35.7787	35.7841	44	Start end max	0.0053	3.2716	27.0204	27.0258	-49.86	5.55367e-08	0.0197	90400	-49.28	77800	-57.32	90400	-47.64	89500	-55.25
					45	Start end max	0.0645	0.1039	27.1244	27.1889	-47.51	1.14577e-06	0.0271	60200	-49.9	89500	-59.33	65200	-41.51	64400	-52.8
					46	Start end max	0.077	0.2831	27.4075	27.4845	-43.94	3.11329e-06	0.0509	66100	-54.93	75300	-57.75	71900	-37.95	71100	-51.58
					47	Start end max	0.0788	0.2891	27.6966	27.7754	-43.41	3.59665e-06	0.0392	70300	-57.05	82800	-55.36	68600	-38.36	67800	-49.28
					48	Start end max	0.0053	0.1069	27.8035	27.8089	-54.83	1.76832e-08	0.0048	74400	-58.35	73600	-59.16	75300	-56.16	74400	-57.46
					49	Start end max	0.0842	0.2138	28.0174	28.1016	-39.98	8.47066e-06	0.0784	65200	-58.19	72800	-60.05	74400	-31.41	74400	-48.5
					50	Start end max	0.0878	0.3775	28.3949	28.4827	-41.05	6.89101e-06	0.0733	68600	-46.82	72800	-60.24	74400	-32.36	74400	-49.96
		5.6693	42.9103	42.9354	51	end	0.025	5.7571	34.152	34.1771	-54.57	8.75127e-08	0.0505	30100	-50.32	82800	-60.24	30100	-50.32	96200	-66.86
					52	end max	0.0059	0.0913	34.2434	34.2494	-53.73	2.52793e-08	0.0154	31800	-55.03	85300	-60.05	87000	-54.93	88700	-64.37
					53	Start end max	0.0436	0.043	34.2864	34.33	-46	1.0941e-06	0.0213	58500	-48.11	94500	-56.04	65200	-42.5	65200	-52.64
					54	Start end max	0.0746	0.2204	34.5068	34.5815	-53.13	3.63543e-07	0.0125	65200	-56.04	83700	-60.84	66100	-47.78	66900	-63.21
					55	Start end max	0.1069	0.3112	34.818	34.925	-49.72	1.14138e-06	0.0192	71900	-56.28	77000	-58.35	71100	-43.8	65200	-58.66
					56	Start end max	0.0268	0.3082	35.1263	35.1531	-42.34	1.56913e-06	0.0359	69400	-56.92	61100	-55.81	74400	-38.27	73600	-45.11
					57	Start end max	0.0388	0.0525	35.1788	35.2176	-43.75	1.63681e-06	0.0316	61100	-56.79	85300	-58.82	71100	-39.56	71100	-46.46
					58	Start end max	0.0095	0.0615	35.2403	35.2499	-52.88	4.92232e-08	0.0082	84500	-56.53	87000	-59.51	87800	-53.31	87000	-55.25
					59	Start end max	0.0406	0.2042	35.4446	35.4853	-43.8	1.6924e-06	0.036	66900	-54.52	86200	-58.66	74400	-38.38	74400	-47.78
					60	Start end max	0.0358	0.0621	35.5068	35.5426	-50.9	2.91635e-07	0.013	97000	-59.16	84500	-57.05	67800	-47.12	66900	-56.79
					61	Start end max	0.0412	0.3046	35.8114	35.8526	-48.74	5.51102e-07	0.0282	65200	-56.53	84500	-60.05	76100	-40.78	75300	-56.16
		3.7788	48.3897	48.4303	62	Start end max	0.0406	3.8199	39.6314	39.672	-42.81	2.1251e-06	0.0322	53500	-47.07	86200	-59.68	56000	-39.28	55200	-46.15
					63	Start end max	0.0298	0.2556	39.887	39.9169	-49.08	3.68844e-07	0.0355	70300	-53.4	61100	-55.69	71100	-44.78	71900	-53.22
					64	Start end max	0.0334	0.0513	39.9384	39.9718	-43.82	1.38785e-06	0.0315	61900	-51.95	87000	-55.92	71100	-39.87	71100	-47.25
					65	Start end max	0.0346	0.2556	40.194	40.2287	-45.06	1.08124e-06	0.0352	70300	-51.3	87000	-57.32	74400	-38.33	73600	-51.3
					66	Start end max	0.0286	0.0692	40.2633	40.292	-49.62	3.13264e-07	0.0206	61100	-53.14	86200	-53.94	73600	-43.26	71900	-54.32
					67	end max	0.0907	0.2604	40.5238	40.6146	-47.84	1.49188e-06	0.0338	29200	-65.7	77000	-57.32	74400	-39.21	73600	-57.32
					68	end max	0.0489	0.4139	40.9377	40.9867	-47.96	7.82819e-07	0.0242	30900	-57.89	84500	-58.19	74400	-42.02	73600	-54.52
		5.7643	55.5093	55.5195	69	Start end max	0.0101	5.8132	46.751	46.7612	-43.44	4.60418e-07	0.0356	49300	-51.03	61100	-51.44	54400	-39.29	52700	-50.83
					70	Start end max	0.117	0.1911	46.9421	47.0592	-46.82	2.43636e-06	0.0427	63600	-60.64	74400	-56.92	66100	-37.24	69400	-58.35
					71	Start end max	0.1248	0.2986	47.2408	47.3657	-37.15	2.407e-05	0.1305	75300	-51.8	86200	-61.71	72800	-27.01	71900	-44.55
					72	Start end max	0.1033	0.3136	47.5544	47.6578	-44.84	3.39333e-06	0.042	78600	-56.41	74400	-56.92	70300	-37.69	70300	-49.9
					73	Start end max	0.1003	0.2903	47.8447	47.9451	-44.77	3.34756e-06	0.0276	74400	-53.85	73600	-64.68	67800	-40.58	67800	-50.08
					74	Start end max	0.089	0.3285	48.1733	48.2623	-42.33	5.20145e-06	0.0652	67800	-48.91	85300	-57.19	75300	-33.04	74400	-51.1
					75	Start end max	0.0173	0.1111	48.2844	48.3017	-52.36	1.00598e-07	0.0111	84500	-57.6	74400	-56.79	86200	-50.32	85300	-56.79
					76	Start end max	0.0955	0.2132	48.4976	48.5932	-40.67	8.18575e-06	0.0738	70300	-53.31	73600	-59.87	73600	-32.36	71100	-46.86
					77	Start end max	0.0322	0.2938	48.7915	48.8238	-40.73	2.72557e-06	0.0391	71100	-48.5	58500	-57.19	71900	-37.94	71900	-43.8
					78	Start end max	0.0489	0.0531	48.8447	48.8936	-47.62	8.46847e-07	0.0235	96200	-59.33	75300	-60.24	66900	-42.26	66100	-53.48
		6.6705	64.3224	64.3463	79	end	0.0238	6.7194	55.5641	55.588	-56.66	5.15176e-08	0.0227	31800	-52.17	86200	-60.24	31800	-52.17	89500	-71.73
					80	Start end max	0.0459	0.1248	55.6889	55.7349	-46.85	9.49549e-07	0.0279	53500	-58.04	97900	-59.16	62700	-40.44	61900	-52.56
					81	Start end max	0.1105	0.2389	55.9279	56.0384	-50.74	9.31174e-07	0.0199	67800	-60.84	77000	-59.33	53500	-43.37	65200	-58.5
					82	Start end max	0.1003	0.31	56.2379	56.3382	-50.13	9.7417e-07	0.0236	71100	-55.25	74400	-60.24	72800	-42.86	73600	-59.33
					83	Start end max	0.0352	0.3601	56.5981	56.6333	-45.57	9.77092e-07	0.0272	64400	-57.05	87800	-58.35	73600	-40.93	73600	-49.34
					84	Start end max	0.043	0.0561	56.6542	56.6972	-56.67	9.24947e-08	0.0054	87800	-63.21	76100	-59.87	90400	-55.36	98700	-68.7
					85	Start end max	0.0358	0.3368	56.9911	57.027	-53.33	1.66671e-07	0.0204	65200	-57.05	85300	-58.35	78600	-44.3	77800	-66.46
					86	Start end max	0.0017	0.8267	57.8178	57.8196	-55.91	4.59601e-09	0.0044	99600	-59.33	88700	-57.75	99600	-59.33	97900	-61.49
		3.3702	69.9481	69.9618	87	Start end max	0.0137	3.3719	61.1898	61.2035	-57.31	2.55083e-08	0.0041	87000	-60.84	77800	-61.05	82800	-58.5	85300	-65.01
					88	Start end max	0.0364	0.1439	61.3337	61.3702	-53.59	1.59563e-07	0.012	52700	-54.72	94500	-57.6	52700	-47.97	52700	-61.71
					89	Start end max	0.0758	0.2287	61.5625	61.6384	-51.07	5.93229e-07	0.0268	66900	-56.79	77800	-57.75	54400	-42.23	70300	-63.77
					90	end max	0.1122	0.2598	61.8224	61.9347	-41.88	7.28466e-06	0.136	29200	-48.45	72800	-59.68	67800	-34.95	71900	-55.25
					91	Start end max	0.0896	0.3028	62.1252	62.2148	-34.61	3.09787e-05	0.0728	69400	-41.65	85300	-56.53	66900	-32.11	68600	-37.43
					92	Start end max	0.1248	0.3016	62.4269	62.5517	-43.04	6.19496e-06	0.0442	82800	-56.79	83700	-56.53	70300	-36.81	65200	-55.03
					93	Start end max	0.0842	0.3058	62.7327	62.8169	-41.61	5.80815e-06	0.0424	66900	-52.25	81100	-59.16	66100	-36.77	66900	-51.23
					94	Start end max	0.031	0.2974	63.0302	63.0612	-40.75	2.61165e-06	0.0517	70300	-56.04	58500	-45.63	74400	-35.42	74400	-45.81
					95	Start end max	0.0334	0.0531	63.0833	63.1168	-40.01	3.33454e-06	0.0471	58500	-47.42	65200	-58.66	71100	-36.44	70300	-43.88
					96	Start end max	0.0334	0.301	63.3844	63.4179	-39.04	4.16943e-06	0.0981	63600	-51.16	77800	-58.04	77000	-29.48	76100	-46.62
		7.8412	80.0174	80.0311	97	Start end max	0.0137	7.8746	71.2591	71.2728	-50.65	1.18277e-07	0.0349	82800	-54.03	75300	-57.6	82800	-50.83	83700	-53.57
					98	Start end max	0.0878	0.1618	71.4209	71.5088	-41.81	5.79406e-06	0.0547	61900	-45.85	72800	-59.33	65200	-34.46	64400	-49.5
					99	Start end max	0.1134	0.2861	71.7071	71.8206	-39.91	1.15829e-05	0.0649	68600	-57.89	72800	-56.92	66100	-33.31	64400	-52.4
					100	Start end max	0.034	0.3124	72.0195	72.0535	-43.15	1.64709e-06	0.0433	71900	-59.33	63600	-56.66	70300	-36.38	71100	-50.2
					101	Start end max	0.0394	0.0579	72.0774	72.1168	-31.58	2.73975e-05	0.1159	64400	-40.32	92900	-60.24	71900	-27.95	71100	-33.71
					102	Start end max	0.037	0.2634	72.3408	72.3779	-36.42	8.44169e-06	0.0749	71100	-46.07	65200	-61.49	75300	-32.25	74400	-40.64
					103	Start end max	0.0388	0.0615	72.4024	72.4412	-53.82	1.61127e-07	0.0084	96200	-58.35	73600	-58.99	97900	-52.17	98700	-65.35
					104	Start end max	0.031	0.3088	72.7112	72.7423	-39.63	3.38398e-06	0.0748	67800	-41.58	89500	-56.04	77000	-31.94	76100	-46.54
					105	Start end max	0.0346	0.353	73.0642	73.0989	-43.46	1.56293e-06	0.0621	66100	-62.94	86200	-56.28	77000	-35.48	77000	-50.02
					106	Start end max	0.0203	0.0734	73.1377	73.158	-51.55	1.42191e-07	0.0113	85300	-56.16	85300	-59.68	93700	-49.56	93700	-57.05
		5.3019	87.2182	87.2451	107	Start end max	0.0268	5.3222	78.4599	78.4868	-51.65	1.83728e-07	0.0117	103700	-56.28	75300	-58.35	91200	-49.28	97900	-63.21
					108	Start end max	0.0244	0.1081	78.5681	78.5926	-48.97	3.1026e-07	0.0193	59400	-56.28	57700	-55.69	61100	-43.62	60200	-50.83
					109	Start end max	0.0155	0.0459	78.6141	78.6296	-47.61	2.69047e-07	0.0165	87800	-55.58	89500	-54.22	89500	-45.46	89500	-49.5
					110	Start end max	0.0782	0.206	78.8201	78.8984	-44.73	2.63428e-06	0.0424	63600	-57.32	82800	-59.33	65200	-36.84	66900	-51.16
					111	Start end max	0.0292	0.3028	79.123	79.1523	-43.79	1.2235e-06	0.0286	72800	-56.79	64400	-57.75	71900	-40.07	71900	-47.16
					112	Start end max	0.0173	0.0507	79.1738	79.1911	-34.12	6.70291e-06	0.1139	63600	-50.26	76100	-50.39	75300	-28.72	73600	-36.94
					113	Start end max	0.0304	0.2472	79.4211	79.4515	-39.57	3.36204e-06	0.0735	73600	-46	62700	-56.79	75300	-36	74400	-43.43
					114	Start end max	0.0358	0.0573	79.4784	79.5142	-44.06	1.40724e-06	0.0313	65200	-47.92	86200	-53.48	71900	-39.56	71100	-48.5
					115	Start end max	0.034	0.2849	79.7633	79.7974	-38.75	4.5362e-06	0.0735	67800	-46.34	87800	-56.79	74400	-33.18	74400	-42.89
					116	Start end max	0.0322	0.0579	79.8213	79.8535	-52.22	1.93598e-07	0.0115	86200	-58.35	73600	-57.89	88700	-48.55	95400	-62.94
		5.6478	94.2596	94.274	117	Start end max	0.0143	5.68	85.5013	85.5157	-51.98	9.07696e-08	0.0113	98700	-54.13	77800	-56.79	92000	-49.9	89500	-63.48
					118	Start end max	0.0035	0.1122	85.6136	85.6172	-52.22	2.14927e-08	0.0196	61100	-55.03	58500	-59.16	60200	-52.64	60200	-55.03
					119	Start end max	0.0083	0.0334	85.6471	85.6554	-51.99	5.28731e-08	0.0088	88700	-57.19	93700	-55.25	97000	-50.64	96200	-56.92
					120	Start end max	0.0788	0.1911	85.8382	85.9171	-48.58	1.09314e-06	0.0243	65200	-52.8	84500	-58.5	65200	-42.33	65200	-53.22
					121	Start end max	0.028	0.132	85.9702	85.9983	-53.76	1.17986e-07	0.0058	83700	-56.41	72800	-58.35	84500	-54.52	83700	-58.99
					122	Start end max	0.0179	0.2401	86.2104	86.2283	-40.97	1.43486e-06	0.0427	71100	-52.89	65200	-52.02	74400	-37.62	75300	-43.57
					123	Start end max	0.077	0.04	86.2504	86.3274	-44	3.06645e-06	0.0314	64400	-48.96	73600	-59.87	70300	-39.47	70300	-49.07
					124	Start end max	0.0848	0.2998	86.5503	86.6351	-42.72	4.53477e-06	0.0318	82000	-57.75	82800	-59.33	72800	-39.56	66900	-49.39
					125	Start end max	0.0866	0.3177	86.868	86.9547	-42.24	5.17506e-06	0.0518	73600	-51.1	75300	-58.04	74400	-34.73	64400	-52.02
					126	Start end max	0.0561	0.3631	87.2312	87.2874	-43.09	2.75852e-06	0.0662	68600	-48.85	74400	-60.84	77800	-32.76	77800	-52.48
		2.7274	98.7731	98.7946	127	Start end max	0.0215	2.7835	90.0148	90.0363	-52.27	1.27523e-07	0.0114	87000	-56.79	77800	-58.19	92000	-51.03	93700	-60.44
					128	Start end max	0.0131	0.0674	90.0823	90.0954	-53.08	6.4632e-08	0.0083	77800	-57.6	77800	-55.58	86200	-52.32	84500	-59.68
					129	Start end max	0.0226	0.0507	90.1331	90.1558	-49.71	2.42793e-07	0.0124	82000	-59.51	77800	-55.81	88700	-47.73	90400	-56.41
					130	Start end max	0.0316	0.0609	90.194	90.2257	-53.92	1.28376e-07	0.0121	83700	-55.03	46000	-57.89	85300	-51.44	93700	-63.48
					131	Start end max	0.037	0.2932	90.4873	90.5243	-43.64	1.6016e-06	0.0432	69400	-49.28	84500	-55.36	74400	-36.77	75300	-49.34
					132	Start end max	0.0513	0.3799	90.8672	90.9186	-45.33	1.50446e-06	0.0321	68600	-53.75	77000	-58.82	74400	-39.4	73600	-52.17
					133	Start end max	0.0131	0.2825	91.1497	91.1629	-53.67	5.64933e-08	0.0055	76100	-59.16	76100	-59.68	77800	-55.14	77800	-56.66
					134	Start end max	0.0872	0.2795	91.4293	91.5165	-49.78	9.18022e-07	0.0165	66900	-53.57	76100	-59.16	66900	-45.49	64400	-61.27
		2.8851	103.16	103.187	135	Start end max	0.0268	2.9723	94.4016	94.4285	-53.24	1.2762e-07	0.0108	95400	-60.05	75300	-58.5	85300	-50.57	87000	-64.68
					136	end max	0.0424	0.2753	94.677	94.7194	-41.32	3.13055e-06	0.0513	37600	-55.14	57700	-56.79	75300	-35.12	74400	-47.55
					137	Start end max	0.0316	0.0698	94.7469	94.7786	-43.33	1.47183e-06	0.0277	60200	-52.25	83700	-56.04	70300	-40.34	69400	-47.92
					138	Start end max	0.0286	0.2604	95.0073	95.036	-44.17	1.09766e-06	0.0269	66100	-54.62	61100	-53.4	72800	-41.58	71900	-48.16
					139	Start end max	0.037	0.0525	95.0599	95.0969	-46.55	8.20555e-07	0.0269	59400	-57.89	84500	-56.16	70300	-41.25	71100	-51.65
					140	Start end max	0.0418	0.2735	95.3335	95.3753	-40.35	3.86069e-06	0.0514	72800	-50.64	55200	-61.94	75300	-35.02	74400	-45.67
					141	Start end max	0.0358	0.0686	95.4022	95.438	-56.63	7.7859e-08	0.0107	93700	-60.24	77000	-57.32	87800	-51.1	86200	-71.73
					142	Start end max	0.0979	0.3052	95.7074	95.8054	-43.26	4.62314e-06	0.0589	68600	-46.86	86200	-58.19	75300	-34.1	73600	-52.4
		8.3824	112.946	112.98	143	Start end max	0.034	8.4803	104.188	104.222	-56.87	7.00681e-08	0.0052	90400	-58.5	84500	-59.68	93700	-55.36	96200	-71.73
					144	Start end max	0.043	0.1421	104.33	104.373	-52.79	2.26398e-07	0.0156	58500	-54.22	93700	-58.82	59400	-46.66	58500	-60.84
					145	Start end max	0.025	0.2484	104.578	104.603	-48.22	3.77558e-07	0.0191	63600	-56.04	59400	-56.41	66900	-44.18	66900	-52.4
					146	Start end max	0.0477	0.0525	104.631	104.679	-47.06	9.39454e-07	0.0266	60200	-55.14	76100	-61.71	66900	-40.95	69400	-55.47
					147	Start end max	0.0812	0.2974	104.928	105.01	-49.62	8.87054e-07	0.0162	65200	-63.77	76100	-60.05	66900	-45.7	66100	-55.92
					148	Start end max	0.077	0.3434	105.272	105.349	-47.26	1.44935e-06	0.0207	66900	-55.14	86200	-59.16	66100	-42.83	65200	-51.16
					149	Start end max	0.0352	0.3124	105.584	105.62	-43.1	1.72478e-06	0.0396	70300	-55.25	87000	-58.35	75300	-37.57	74400	-47.2
					150	Start end max	0.0412	0.0585	105.643	105.684	-56.02	1.03162e-07	0.008	92000	-58.82	83700	-61.49	87800	-53.75	96200	-66.46
					151	Start end max	0.0406	0.3351	105.978	106.019	-46.03	1.01291e-06	0.0244	64400	-54.13	84500	-60.05	73600	-41.42	73600	-50.51
		7.042	121.819	121.862	152	end max	0.043	7.0826	113.061	113.104	-56.87	8.85053e-08	0.0308	30100	-56.41	77800	-59.16	87800	-55.58	87000	-72.48
					153	Start end max	0.0483	0.1433	113.204	113.252	-44.52	1.70778e-06	0.0422	53500	-57.19	56000	-60.24	55200	-37.62	52700	-47.78
					154	end max	0.0292	0.2216	113.426	113.455	-51.62	2.01563e-07	0.0537	29200	-48.35	56900	-58.99	63600	-46.62	63600	-58.35
					155	Start end max	0.071	0.0513	113.477	113.548	-46.5	1.59216e-06	0.035	60200	-54.62	76100	-57.89	53500	-40.13	67800	-55.25
					156	Start end max	0.0609	0.2932	113.77	113.831	-49.99	6.10132e-07	0.0244	71100	-58.82	86200	-57.19	70300	-42.13	69400	-56.66
					157	Start end max	0.1182	0.3058	114.076	114.194	-53.61	5.15421e-07	0.016	65200	-57.32	76100	-58.99	73600	-47.03	63600	-66.07
					158	Start end max	0.0406	0.3685	114.445	114.485	-48.09	6.30153e-07	0.0244	66900	-57.46	85300	-58.5	77000	-42.02	76100	-53.4
					159	Start end max	0.0185	0.0818	114.526	114.545	-56.44	4.20576e-08	0.0049	79500	-58.82	77000	-61.49	86200	-55.58	85300	-61.05
		5.0367	128.34	128.452	160	Start end max	0.1122	5.0552	119.582	119.694	-50.53	9.94329e-07	0.0213	65200	-55.47	72800	-59.87	52700	-42.55	66100	-62.18
					161	Start end max	0.0615	0.3207	119.903	119.964	-48.97	7.79873e-07	0.0203	72800	-52.8	58500	-55.92	65200	-44.84	65200	-54.32
					162	Start end max	0.0818	0.298	120.201	120.282	-46.54	1.81518e-06	0.0279	69400	-56.53	61100	-54.32	66100	-41.94	65200	-52.48
					163	end max	0.04	0.3046	120.505	120.545	-46.45	9.0566e-07	0.0309	30100	-56.53	60200	-54.22	70300	-41.78	70300	-52.02
					164	Start end max	0.0298	0.0669	120.572	120.602	-42.77	1.57966e-06	0.0395	60200	-55.03	50200	-49.62	71100	-38.49	69400	-46.23
					165	Start end max	0.0453	0.2598	120.832	120.877	-43.49	2.0336e-06	0.0474	69400	-57.19	84500	-60.44	74400	-36.02	73600	-49.73
					166	Start end max	0.0232	0.0794	120.911	120.935	-56.24	5.53519e-08	0.0058	94500	-58.66	101200	-59.68	53500	-54.13	54400	-66.46
					167	Start end max	0.0764	0.2771	121.189	121.265	-46.17	1.84874e-06	0.0437	69400	-53.94	80300	-57.32	74400	-36.68	72800	-56.16
					168	end max	0.1009	0.304	121.493	121.594	-47.37	1.84864e-06	0.0838	30100	-52.4	73600	-57.89	74400	-37.25	73600	-60.24
					169	Start end max	0.0113	0.427	121.92	121.931	-44.29	4.23004e-07	0.0673	61900	-54.82	87000	-55.25	74400	-40.19	74400	-47.29
		4.9036	135.593	135.6	170	end	0.0071	4.9148	126.835	126.842	-49.78	7.53411e-08	0.1024	29200	-47.6	85300	-57.75	29200	-47.6	32600	-66.46
					171	Start end max	0.0179	0.0979	126.933	126.95	-41.53	1.25874e-06	0.0283	52700	-44.09	95400	-58.35	53500	-39.98	53500	-42.38
					172	Start end max	0.1027	0.1911	127.124	127.226	-49.45	1.16635e-06	0.0208	63600	-55.14	73600	-60.44	65200	-42.99	65200	-59.16
					173	Start end max	0.1272	0.3392	127.463	127.59	-46.08	3.13571e-06	0.0316	71900	-53.05	76100	-56.79	67800	-40.15	69400	-57.32
					174	Start end max	0.068	0.3237	127.787	127.855	-47.73	1.14792e-06	0.0356	68600	-54.62	52700	-56.53	58500	-39.42	66100	-52.48
					175	Start end max	0.0077	0.089	127.876	127.883	-54.45	2.78682e-08	0.005	77000	-59.51	74400	-56.79	75300	-56.16	76100	-57.46
					176	Start end max	0.0812	0.2078	128.084	128.165	-34.44	2.92422e-05	0.1218	69400	-54.62	85300	-51.3	62700	-27.25	66900	-42.35
					177	Start end max	0.1027	0.3446	128.428	128.531	-46.81	2.13963e-06	0.0353	67800	-54.72	72800	-60.44	72800	-38.73	71900	-56.92
					178	Start end max	0.0913	0.3536	128.782	128.873	-40.73	7.72159e-06	0.0784	69400	-47.33	69400	-62.18	75300	-32.32	74400	-48.7
					179	Start end max	0.0752	0.3368	129.119	129.194	-40.97	6.01332e-06	0.0515	63600	-58.99	86200	-58.5	67800	-35.59	67800	-42.73
					180	Start end max	0.0161	0.0979	129.217	129.233	-47.78	2.6912e-07	0.019	78600	-58.5	77800	-59.16	85300	-44.68	85300	-49.85
					181	Start end max	0.114	0.209	129.426	129.54	-45.65	3.10964e-06	0.035	70300	-51.44	72800	-56.53	71900	-39.38	66100	-54.32
					182	Start end max	0.0991	0.3476	129.773	129.873	-42.36	5.75359e-06	0.0624	64400	-48.65	77000	-60.05	72800	-33.54	72800	-52.97
		5.115	143.746	143.804	183	Start end max	0.0585	5.2141	134.988	135.046	-44.86	1.91054e-06	0.1283	61900	-58.82	87000	-55.47	59400	-39.11	59400	-53.31
					184	end max	0.0388	0.2753	135.263	135.302	-53.2	1.85663e-07	0.0127	37600	-53.94	58500	-60.05	67800	-47.29	69400	-61.71
					185	Start end max	0.0549	0.0627	135.326	135.381	-54.04	2.16786e-07	0.0113	56000	-56.41	76100	-57.46	60200	-50.77	62700	-64.06
					186	Start end max	0.0316	0.2777	135.603	135.635	-52.19	1.91314e-07	0.0122	71900	-59.16	62700	-55.58	66100	-49.56	70300	-57.75
					187	Start end max	0.0316	0.0657	135.669	135.701	-49.19	3.81324e-07	0.0212	55200	-54.62	87800	-57.6	55200	-44.12	61900	-56.79
					188	Start end max	0.0346	0.2741	135.943	135.978	-42.71	1.85472e-06	0.0431	71100	-56.41	59400	-56.92	73600	-37.05	74400	-47.51
					189	Start end max	0.037	0.0615	136.005	136.042	-55.44	1.05904e-07	0.0087	86200	-59.87	73600	-59.16	87000	-51.1	96200	-66.07
					190	Start end max	0.0794	0.2843	136.289	136.369	-46.62	1.73023e-06	0.0462	73600	-53.05	86200	-56.04	73600	-41.51	74400	-57.75
					191	Start end max	0.0304	0.3864	136.676	136.706	-48.43	4.37421e-07	0.0269	67800	-55.14	55200	-56.04	76100	-41.38	76100	-54.52
					192	Start end max	0.028	0.7908	137.466	137.495	-55.14	8.59158e-08	0.0088	65200	-58.66	92000	-61.49	73600	-51.58	72800	-61.05
					193	Start end max	0.0089	0.4032	137.87	137.879	-49.95	9.06622e-08	0.0126	62700	-57.89	75300	-54.22	75300	-47.73	74400	-53.85
					194	Start end max	0.0376	0.3852	138.255	138.293	-50.64	3.25028e-07	0.0135	65200	-59.68	86200	-58.04	72800	-46.3	71900	-56.16
					195	Start end max	0.0907	0.2257	138.481	138.572	-42.6	4.98649e-06	0.0362	66100	-57.32	71100	-60.24	54400	-38.36	66900	-47.16
					196	Start end max	0.0657	0.2968	138.778	138.843	-43.81	2.73382e-06	0.0468	73600	-56.16	82800	-57.32	66100	-36.1	65200	-52.97
					197	Start end max	0.1057	0.2974	139.075	139.181	-42.6	5.80908e-06	0.0756	66100	-49.17	71900	-56.16	76100	-31.94	73600	-54.62
					198	Start end max	0.0949	0.3046	139.38	139.475	-38.61	1.30876e-05	0.0626	66100	-40.86	77800	-57.32	68600	-33.18	67800	-46.19
					199	Start end max	0.0901	0.3237	139.703	139.794	-41.83	5.91386e-06	0.0507	66900	-45.21	71900	-55.58	72800	-35.69	71900	-53.4
					200	Start end max	0.0722	0.2747	139.978	140.051	-34.53	2.54729e-05	0.0755	65200	-44.37	76100	-52.72	66100	-31.63	65200	-37.89
					201	Start end max	0.0669	0.3303	140.309	140.375	-38.66	9.09785e-06	0.066	61900	-45.81	71900	-58.19	72800	-32.98	71900	-47.38
		5.9794	155.113	155.127	202	Start end max	0.0137	6.0462	146.355	146.369	-56.49	3.08032e-08	0.0044	92000	-60.64	77000	-59.16	87000	-57.19	86200	-66.07
					203	Start end max	0.1111	0.2693	146.624	146.735	-49.75	1.17821e-06	0.0287	61100	-54.42	73600	-61.05	52700	-40.3	62700	-59.68
					204	Start end max	0.1134	0.3064	146.931	147.044	-47.55	1.9942e-06	0.0355	67800	-59.33	77000	-58.19	52700	-38.44	66100	-56.53
					205	Start end max	0.0985	0.3333	147.264	147.363	-53.16	4.75712e-07	0.0197	72800	-58.99	46800	-57.19	52700	-44.88	66100	-60.84
					206	Start end max	0.0997	0.3368	147.601	147.701	-55.25	2.97704e-07	0.0119	71900	-57.6	76100	-59.51	73600	-50.51	66100	-65.35
					207	Start end max	0.0854	0.3207	147.922	148.007	-54.96	2.72467e-07	0.0234	67800	-59.51	74400	-61.27	72800	-50.96	71100	-66.46
					208	Start end max	0.0424	0.35	148.272	148.314	-51.01	3.36199e-07	0.0135	63600	-56.79	86200	-58.82	73600	-46.27	71900	-57.6
					209	Start end max	0.0232	0.0663	148.338	148.361	-56.26	5.50864e-08	0.0047	85300	-58.35	84500	-62.18	88700	-56.66	87800	-60.44
		3.7399	160.86	160.919	210	Start end max	0.0591	3.7632	152.101	152.16	-45.14	1.80954e-06	0.0287	63600	-58.99	46000	-54.42	56900	-40.05	62700	-52.64
					211	Start end max	0.0125	0.1762	152.277	152.29	-54.78	4.1759e-08	0.008	85300	-58.35	95400	-57.75	87000	-54.42	87000	-63.21
					212	Start end max	0.1212	0.2001	152.478	152.599	-31.11	9.38717e-05	0.2005	66900	-45.08	71100	-58.04	59400	-23.26	65200	-39.96
					213	Start end max	0.1063	0.3643	152.842	152.948	-29.6	0.000116705	0.1834	71100	-57.75	68600	-56.92	66100	-24.29	65200	-37.5
					214	end max	0.0776	0.3183	153.16	153.238	-29.76	8.20032e-05	0.2111	31800	-60.44	56900	-58.19	67800	-22.97	67800	-33.39
					215	Start end max	0.0334	0.3237	153.484	153.518	-33.89	1.36507e-05	0.1411	67800	-49.67	56900	-58.35	68600	-26.18	67800	-44.27
					216	Start end max	0.0453	0.0543	153.538	153.584	-31.18	3.46149e-05	0.128	52700	-46.99	56000	-56.41	59400	-27.12	60200	-39.56
					217	Start end max	0.0884	0.3189	153.857	153.946	-38.47	1.25703e-05	0.0905	60200	-41.99	77000	-57.46	68600	-30.47	66900	-51.03
					218	Start end max	0.0268	0.1654	154.023	154.05	-30.06	2.65156e-05	0.1563	51800	-46.11	53500	-62.94	59400	-26.43	60200	-36.93
					219	Start end max	0.0262	0.0489	154.072	154.098	-46.58	5.78176e-07	0.027	91200	-56.66	65200	-53.22	78600	-41.9	92900	-55.58
					220	Start end max	0.1122	0.2001	154.272	154.384	-31.64	7.70218e-05	0.1645	64400	-39.47	65200	-60.44	59400	-25.31	65200	-38.47
					221	Start end max	0.1122	0.3321	154.604	154.716	-32.11	6.90486e-05	0.1677	61900	-38.91	67800	-62.43	59400	-26.11	64400	-42.18
					222	Start end max	0.0979	0.387	154.991	155.089	-36.75	2.07184e-05	0.1126	71100	-43.26	77000	-57.46	69400	-28.34	69400	-51.73
					223	end max	0.0436	0.3906	155.382	155.425	-48.38	6.335e-07	0.0937	35100	-55.47	59400	-60.84	69400	-44.43	69400	-54.32
					224	Start end max	0.0352	0.0651	155.447	155.482	-53.22	1.67782e-07	0.0111	58500	-55.69	85300	-56.04	63600	-50.51	64400	-57.32
					225	Start end max	0.0334	0.338	155.785	155.819	-45.87	8.65681e-07	0.0362	62700	-56.53	87800	-55.14	74400	-37.92	74400	-51.8
		7.5706	172.147	172.186	226	Start end max	0.0382	7.604	163.389	163.427	-46.45	8.65492e-07	0.0195	60200	-54.22	57700	-49.56	58500	-44.24	61900	-47.87
					227	Start end max	0.0943	0.2269	163.616	163.71	-46.93	1.9135e-06	0.034	66100	-57.19	40100	-60.05	56900	-40.68	63600	-51.8
					228	Start end max	0.0304	0.3374	163.954	163.984	-48.87	3.94938e-07	0.0163	66100	-55.69	60200	-53.94	71900	-45.78	73600	-54.03
					229	Start end max	0.028	0.0549	164.008	164.037	-44.81	9.27074e-07	0.0279	61100	-51.16	71100	-58.66	70300	-41.12	70300	-47.51
					230	Start end max	0.0376	0.3124	164.321	164.359	-48.73	5.04408e-07	0.019	69400	-54.72	48500	-57.46	76100	-44.75	73600	-54.62
					231	Start end max	0.0101	0.0812	164.402	164.412	-56.5	2.27513e-08	0.0042	86200	-60.05	77000	-59.51	85300	-57.46	85300	-61.05
					232	Start end max	0.0406	0.3464	164.749	164.789	-50.01	4.05658e-07	0.0161	63600	-55.36	85300	-60.84	75300	-45.85	73600	-55.47
		3.3899	176.937	176.95	233	end	0.0125	3.4304	168.179	168.192	-54.92	4.03675e-08	0.0432	29200	-56.92	77800	-59.87	29200	-56.92	89500	-71.03
					234	end max	0.0268	0.0525	168.232	168.259	-47.2	5.12144e-07	0.2145	29200	-45.7	61100	-49.85	62700	-44.43	62700	-58.04
					235	Start end max	0.0119	0.0555	168.287	168.299	-45.8	3.14481e-07	0.0205	54400	-54.13	51800	-56.04	52700	-43.07	52700	-46.7
					236	Start end max	0.0179	0.0412	168.328	168.346	-54.08	7.00934e-08	0.0051	85300	-59.51	88700	-57.75	88700	-55.36	87800	-57.75
					237	Start end max	0.0931	0.209	168.537	168.631	-46.89	1.90792e-06	0.0321	66100	-61.27	73600	-61.71	52700	-39.12	63600	-56.66
					238	Start end max	0.1009	0.3512	168.889	168.99	-49.32	1.17933e-06	0.0278	70300	-57.6	75300	-59.87	55200	-41.4	64400	-60.64
					239	Start end max	0.1332	0.3213	169.21	169.343	-49.31	1.56295e-06	0.0385	44300	-55.92	71100	-60.05	70300	-41.27	70300	-61.27
					240	Start end max	0.0322	0.3446	169.555	169.587	-49.35	3.74608e-07	0.0186	74400	-58.04	59400	-56.41	71100	-44.62	71100	-54.22
					241	Start end max	0.0477	0.0531	169.608	169.656	-52.74	2.54186e-07	0.0122	57700	-57.05	76100	-59.68	63600	-48.16	63600	-60.05
					242	Start end	0.0238	0.3177	169.926	169.95	-47.4	4.35109e-07	0.1687	70300	-58.82	63600	-60.05	29200	-42.63	71100	-57.46
					243	Start end max	0.034	0.0471	169.973	170.007	-48.4	4.92572e-07	0.0198	61900	-56.16	87000	-56.41	70300	-43.91	70300	-52.72
					244	Start end max	0.0238	0.1421	170.115	170.139	-52.52	1.33693e-07	0.0781	85300	-57.75	75300	-58.19	86200	-55.25	89500	-65.7
					245	Start end	0.0203	0.2586	170.374	170.394	-46.83	4.20942e-07	0.1691	66900	-60.84	66100	-52.97	31800	-42.53	71900	-52.72
					246	Start end max	0.034	0.0459	170.42	170.454	-51.63	2.3402e-07	0.0161	61900	-55.14	51800	-50.14	69400	-45.39	71100	-57.89
					247	Start end max	0.0919	0.3273	170.747	170.839	-49.26	1.09192e-06	0.2191	66100	-56.92	77000	-58.5	73600	-43.91	72800	-61.94
		6.6735	186.271	186.295	249	Start end max	0.0244	0.0244	177.512	177.537	-55.97	6.20009e-08	0.0052	54400	-57.75	95400	-58.99	53500	-55.25	52700	-62.43
					250	Start end max	0.0364	0.1756	177.688	177.725	-49	4.58827e-07	0.0344	66100	-56.28	60200	-56.66	66100	-45.49	66100	-52.56
					251	Start end max	0.0035	0.0615	177.75	177.753	-57.71	6.06951e-09	0.0037	86200	-61.05	83700	-59.33	85300	-60.44	85300	-62.43
					252	Start end max	0.0131	0.0483	177.798	177.811	-56.21	3.1449e-08	0.0043	85300	-61.71	82800	-61.94	87000	-57.89	86200	-59.87
					253	Start end max	0.0173	0.2383	178.036	178.054	-55.54	4.83988e-08	0.0055	76100	-57.75	71900	-59.51	71900	-55.69	74400	-64.37
					254	Start end max	0.0495	0.0418	178.078	178.128	-52.83	2.58304e-07	0.0129	66100	-55.81	86200	-57.19	61100	-47.64	69400	-59.68
					255	Start end max	0.0304	0.2765	178.355	178.385	-49.55	3.38081e-07	0.0204	74400	-57.6	61100	-55.47	76100	-43.8	75300	-54.72
					256	Start end max	0.0322	0.0597	178.415	178.447	-51.01	2.55344e-07	0.0126	61900	-54.62	52700	-55.58	66100	-47.16	69400	-56.92
					257	Start end max	0.0238	0.0609	178.475	178.499	-54.69	8.10779e-08	0.0087	56000	-55.14	87000	-58.35	60200	-51.73	61900	-61.94
					258	Start end max	0.037	0.2532	178.729	178.766	-48.9	4.77123e-07	0.0202	69400	-57.89	56000	-56.79	76100	-43.71	73600	-54.13
					259	Start end max	0.0035	0.1063	178.835	178.839	-56.64	7.77768e-09	0.0043	90400	-58.04	86200	-58.99	90400	-58.04	87800	-62.43
		6.0569	193.654	193.659	260	Start end max	0.0053	6.0605	184.895	184.901	-58.07	8.39318e-09	0.0041	97000	-59.16	91200	-58.04	92000	-57.75	96200	-66.46
					261	Start end max	0.0173	0.0657	184.961	184.979	-49	2.18318e-07	0.013	57700	-51.73	49300	-57.19	59400	-47.25	58500	-53.57
					262	Start end max	0.0095	0.0537	185.015	185.025	-44.89	3.09648e-07	0.0211	51800	-54.72	51000	-59.68	52700	-42.5	51800	-45.89
					263	Start end max	0.0035	0.037	185.052	185.056	-53.52	1.59383e-08	0.0048	85300	-56.53	90400	-56.28	86200	-55.36	87800	-59.33
					264	Start end max	0.077	0.1821	185.234	185.311	-47.96	1.23348e-06	0.0236	64400	-58.66	43500	-57.19	52700	-42.35	65200	-59.33
					265	end max	0.126	0.3261	185.56	185.686	-33.46	5.68676e-05	0.1141	32600	-56.79	47700	-52.89	57700	-27.95	58500	-42.26
					266	Start end max	0.0059	0.1487	185.709	185.715	-55.67	1.6195e-08	0.0044	72800	-62.43	69400	-58.19	71100	-55.14	71900	-59.16
					267	Start end max	0.1039	0.1989	185.908	186.012	-36.86	2.14048e-05	0.0978	71100	-55.25	66900	-59.51	57700	-29.71	66100	-44.52
					268	end	0.0477	0.3386	186.247	186.294	-54.62	1.64828e-07	0.0193	35900	-49.96	87800	-57.89	35900	-49.96	74400	-63.77
					269	Start end max	0.0292	0.0925	186.339	186.369	-50.34	2.70369e-07	0.0134	66100	-55.92	87800	-57.32	67800	-46.95	66900	-55.25
					270	Start end max	0.0119	0.3386	186.678	186.69	-55.42	3.43002e-08	0.0088	62700	-59.16	75300	-57.32	66100	-51.1	73600	-62.43
					271	Start end	0.028	0.396	187.074	187.102	-55.15	8.57516e-08	0.0507	71100	-58.66	97900	-61.71	29200	-45.89	77000	-64.06
					272	Start end max	0.0364	0.8452	187.919	187.956	-43.78	1.52619e-06	0.0353	64400	-58.35	53500	-50.39	71900	-38.58	71900	-46.82
					273	Start end max	0.0663	0.0597	187.979	188.045	-45.46	1.88811e-06	0.024	60200	-47.2	47700	-59.68	65200	-42.23	65200	-48.06
					274	Start end	0.0913	0.3046	188.284	188.375	-53.15	4.42565e-07	0.1364	66900	-56.04	86200	-58.82	30900	-41.55	71900	-66.07
		3.9036	201.037	201.067	275	Start end max	0.0298	3.9949	192.279	192.309	-30.71	2.53828e-05	0.1279	59400	-40.84	56000	-60.84	65200	-27.51	66900	-34.82
					276	Start end max	0.0674	0.0501	192.329	192.396	-31.96	4.29858e-05	0.153	52700	-58.04	73600	-58.82	63600	-25.43	65200	-41.38
					277	Start end max	0.0471	0.2699	192.599	192.646	-30.19	4.51177e-05	0.1531	64400	-46.95	48500	-49.85	70300	-25.94	69400	-38.12
					278	Start end max	0.0549	0.086	192.685	192.74	-40.2	5.24517e-06	0.0497	51000	-43.74	72800	-58.04	51800	-35.38	51800	-46.07
					279	Start end max	0.1254	0.2729	192.958	193.083	-35.46	3.568e-05	0.1017	67800	-49.28	76100	-57.75	63600	-29.3	65200	-43.4
					280	Start end max	0.0866	0.3452	193.303	193.39	-34.35	3.18049e-05	0.121	65200	-54.22	82800	-57.75	67800	-27.84	67800	-41.97
					281	Start end max	0.0143	0.3476	193.651	193.665	-49.01	1.80232e-07	0.019	71100	-53.66	77000	-58.99	77000	-45.04	76100	-51.87
					282	Start end max	0.0657	0.1863	193.837	193.903	-32.91	3.36095e-05	0.1403	63600	-57.46	77000	-58.5	63600	-26.3	66900	-45.25
					283	Start end max	0.1033	0.249	194.086	194.19	-31.56	7.22276e-05	0.1675	60200	-49.85	72800	-56.66	62700	-24.56	53500	-39.06
					284	Start end max	0.0794	0.31	194.396	194.476	-28.51	0.000112045	0.2387	56900	-53.85	62700	-61.27	63600	-21.59	61900	-40.66
					285	Start end max	0.0268	0.8983	195.295	195.321	-49.97	2.70758e-07	0.0193	87800	-51.37	77800	-54.82	87800	-43.77	102100	-62.43
					286	Start end max	0.0985	0.255	195.55	195.648	-46.16	2.38602e-06	0.029	63600	-55.58	75300	-55.92	71100	-39.89	70300	-56.53
					287	Start end max	0.1015	0.3368	195.887	195.988	-44.09	3.95719e-06	0.0473	64400	-53.57	75300	-58.5	74400	-36.19	72800	-53.66
					288	Start end max	0.0513	0.3787	196.265	196.317	-41.44	3.68665e-06	0.0506	61900	-58.04	74400	-57.89	74400	-35.78	73600	-47.07
					289	Start end max	0.0615	1.3589	197.624	197.686	-45.9	1.5811e-06	0.0809	61900	-58.99	76100	-59.51	66900	-41.14	66900	-49.67
					290	Start max	0.0274	0.4043	198.029	198.056	-47.7	4.67031e-07	0.0267	62700	-54.22	30100	-51.37	73600	-41.29	72800	-53.05
		2.8762	209.691	209.737	291	end	0.0465	2.9036	200.932	200.979	-56.11	1.13983e-07	0.0081	34300	-53.22	86200	-62.68	34300	-53.22	87000	-68.7
					292	end max	0.1194	0.221	201.153	201.273	-49.81	1.24801e-06	0.028	29200	-49.12	74400	-58.99	65200	-42.09	65200	-56.41
					293	Start end max	0.031	0.3106	201.464	201.495	-53.5	1.38776e-07	0.0117	67800	-59.33	63600	-58.04	62700	-51.03	70300	-61.71
					294	Start end max	0.068	0.0573	201.521	201.589	-50.75	5.73303e-07	0.0268	62700	-53.75	74400	-62.94	55200	-41.4	66900	-66.46
					295	Start end max	0.0967	0.304	201.825	201.922	-51.4	7.01065e-07	0.013	71900	-57.46	75300	-56.66	55200	-47.07	65200	-62.18
					296	Start end max	0.0722	0.3422	202.167	202.24	-49.53	8.06264e-07	0.0208	65200	-57.75	86200	-54.93	73600	-43.65	72800	-54.72
					297	Start end max	0.1176	0.3118	202.479	202.597	-51	9.33757e-07	0.02	69400	-58.82	75300	-61.05	66900	-43.45	66100	-58.04
					298	end max	0.0907	0.3237	202.803	202.894	-51.88	5.88615e-07	0.0869	30100	-65.01	84500	-58.5	66900	-47.2	70300	-62.68
					299	Start end max	0.0215	0.1152	202.918	202.94	-53.62	9.3487e-08	0.008	85300	-57.89	85300	-57.46	88700	-54.22	94500	-60.84
					300	end max	0.1164	0.2472	203.166	203.282	-51.65	7.97271e-07	0.0899	29200	-45.21	76100	-58.35	75300	-44.09	71900	-66.07
					301	end	0.0854	0.3924	203.558	203.643	-51.31	6.32059e-07	0.1377	29200	-44.91	75300	-58.5	29200	-44.91	71900	-64.06
					302	Start end max	0.0364	0.4276	203.986	204.022	-53.28	1.71196e-07	0.0114	62700	-56.79	85300	-58.82	66100	-49.9	69400	-62.18
					303	Start end max	0.0161	0.0645	204.05	204.066	-58.08	2.51229e-08	0.0042	84500	-59.16	75300	-61.49	84500	-58.04	84500	-65.35
					304	Start end max	0.1391	0.2568	204.307	204.446	-50.38	1.2741e-06	0.0213	71900	-57.89	71100	-57.19	71100	-42.58	95400	-61.27
					305	Start end max	0.0412	0.3303	204.637	204.679	-48.72	5.53772e-07	0.0193	73600	-57.32	95400	-59.87	66900	-44.55	73600	-56.79
					306	Start end max	0.0095	0.0973	204.735	204.744	-55.79	2.52111e-08	0.0049	97000	-61.71	83700	-58.66	87800	-56.41	94500	-66.07
					307	Start end max	0.0256	0.1971	204.932	204.958	-50.1	2.50868e-07	0.0164	75300	-57.75	71900	-58.35	75300	-47.29	75300	-55.25
					308	Start end max	0.0167	0.0477	204.98	204.996	-56.63	3.63696e-08	0.0043	68600	-58.82	65200	-59.33	68600	-57.75	67800	-60.05
					309	Start end max	0.0167	0.2556	205.235	205.252	-56.94	3.38401e-08	0.0058	77800	-56.66	67800	-59.33	70300	-55.25	70300	-63.77
					310	Start end max	0.0221	0.2795	205.515	205.537	-53.45	9.97923e-08	0.0082	74400	-61.94	68600	-57.6	71100	-51.37	71900	-58.19
					311	Start end max	0.0226	0.0501	205.565	205.588	-45.59	6.26318e-07	0.0321	69400	-59.68	74400	-60.44	74400	-39.26	73600	-49.07
					312	Start end max	0.0292	0.2729	205.838	205.867	-55.69	7.89234e-08	0.008	80300	-59.16	66100	-58.82	73600	-54.62	74400	-64.37
		2.1629	216.789	216.828	313	Start end max	0.0394	2.1922	208.03	208.07	-56.32	9.20099e-08	0.0053	71100	-59.68	60200	-59.68	71900	-55.14	70300	-63.77
					314	Start end max	0.0185	0.0597	208.09	208.109	-60.04	1.83295e-08	0.0038	87000	-59.51	76100	-79.33	87000	-59.33	85300	-67.73
					315	Start end max	0.0573	0.2526	208.343	208.4	-54.31	2.12762e-07	0.0116	65200	-60.05	51000	-61.05	66100	-50.64	69400	-64.37
					316	Start end max	0.0197	0.3165	208.659	208.679	-52.71	1.05668e-07	0.0273	66900	-55.69	65200	-56.04	67800	-53.31	71100	-60.44
					317	end max	0.0232	1.0883	209.748	209.771	-52.73	1.24354e-07	0.0703	29200	-56.92	64400	-59.16	65200	-54.93	66100	-61.05
					318	Start end max	0.0322	0.3398	210.088	210.12	-52.89	1.65846e-07	0.0464	66900	-58.99	54400	-55.69	73600	-48.96	73600	-58.66
		3.314	222.192	222.236	319	Start end max	0.0442	3.3462	213.434	213.478	-52.93	2.25022e-07	0.0162	65200	-60.64	56900	-61.71	66100	-47.69	66100	-58.04
					320	Start end max	0.0752	0.3422	213.776	213.851	-46.57	1.65667e-06	0.0353	61100	-54.72	49300	-56.92	66900	-38.74	65200	-56.79
					321	Start end max	0.0089	0.1152	213.891	213.9	-54.75	2.99869e-08	0.0049	92900	-58.99	82800	-59.33	84500	-55.81	86200	-62.68
					322	Start end max	0.1128	0.2299	214.121	214.234	-42.03	7.08142e-06	0.0513	64400	-59.87	73600	-58.04	71100	-35.11	71100	-53.57
					323	Start end max	0.1021	0.3309	214.452	214.554	-49.71	1.09158e-06	0.0186	67800	-54.13	75300	-60.84	66900	-45.18	66900	-53.94
					324	Start end max	0.0071	0.3578	214.81	214.817	-56.56	1.58366e-08	0.0042	92000	-61.71	87000	-59.87	87800	-58.04	90400	-63.48
					325	Start end max	0.0119	0.0925	214.903	214.915	-56.66	2.58033e-08	0.0041	86200	-60.05	86200	-59.87	86200	-58.19	86200	-59.51
					326	Start end max	0.0119	0.2407	215.143	215.155	-54.37	4.37236e-08	0.0055	70300	-58.99	66100	-56.16	71100	-54.72	70300	-58.5
					327	Start end max	0.0686	0.2783	215.422	215.49	-56.03	1.71319e-07	0.0105	70300	-59.16	84500	-59.33	75300	-51.65	73600	-67.29
					328	Start end max	0.025	0.3368	215.759	215.784	-54.62	8.65151e-08	0.0108	70300	-57.32	60200	-57.89	72800	-52.4	71900	-60.24
					329	Start end max	0.0083	0.0812	215.84	215.848	-55.12	2.56966e-08	0.0048	97900	-59.33	85300	-56.28	87000	-55.69	88700	-64.68
					330	Start end max	0.0412	0.2705	216.111	216.152	-52.19	2.49113e-07	0.0127	71100	-56.41	85300	-58.82	74400	-47.46	74400	-57.05
					331	Start end max	0.0364	0.3607	216.471	216.508	-54.58	1.26781e-07	0.0107	67800	-59.16	86200	-60.84	72800	-51.95	72800	-61.27
					332	Start end max	0.0274	0.0686	216.54	216.567	-55.37	7.98851e-08	0.0058	86200	-58.66	77800	-58.99	87000	-54.52	88700	-65.01
		3.3612	228.687	228.778	333	Start end max	0.0907	3.3886	219.929	220.019	-57.11	1.76809e-07	0.0049	66900	-58.5	83700	-59.51	66100	-56.04	66900	-66.07
					334	Start end max	0.0238	0.3231	220.252	220.276	-53.67	1.02585e-07	0.0084	69400	-59.68	66900	-58.19	73600	-52.72	71900	-58.19
					335	Start end max	0.0304	0.068	220.32	220.35	-53.44	1.38094e-07	0.0112	65200	-56.79	86200	-60.05	72800	-48.96	71900	-58.99
					336	Start end max	0.0346	0.2855	220.605	220.64	-50.5	3.08845e-07	0.016	71100	-58.35	61100	-58.04	73600	-45.46	74400	-55.36
					337	Start end max	0.0209	0.0627	220.668	220.689	-60.04	2.07031e-08	0.004	84500	-59.68	76100	-59.51	77000	-58.82	77800	-70.39
					338	Start end max	0.0842	0.2974	220.966	221.05	-54	3.35054e-07	0.0129	68600	-55.58	51000	-58.82	66100	-46.74	65200	-61.49
					339	Start end max	0.0173	0.3554	221.321	221.338	-54.72	5.83827e-08	0.0057	71100	-56.41	61900	-57.46	66100	-54.82	70300	-65.01
					340	Start end max	0.0639	0.0537	221.375	221.439	-53.39	2.92621e-07	0.0125	62700	-59.33	85300	-58.66	69400	-47.64	66900	-62.94
					341	Start end max	0.0746	0.2502	221.625	221.7	-51.33	5.49351e-07	0.0135	66900	-59.16	87800	-59.87	67800	-46.95	66900	-56.92
					342	Start end	0.0794	0.3147	221.94	222.019	-49.07	9.84942e-07	0.1174	71100	-58.82	86200	-58.35	37600	-40.54	64400	-56.53
					343	Start end max	0.0047	0.3052	222.245	222.25	-56.53	1.06167e-08	0.0041	67800	-58.99	66100	-59.16	68600	-58.82	67800	-61.27
					344	Start end max	0.0179	0.0316	222.277	222.295	-57.66	3.07205e-08	0.0048	62700	-56.53	62700	-60.05	62700	-56.53	63600	-62.18
					345	Start end max	0.0698	0.3464	222.623	222.693	-57.64	1.20244e-07	0.0053	67800	-66.07	55200	-61.05	67800	-55.69	62700	-66.86
					346	Start end max	0.0531	0.3159	222.939	222.992	-55.56	1.47855e-07	0.0085	66100	-58.5	60200	-57.75	71100	-53.85	66100	-65.01
					347	Start end max	0.0035	0.1194	223.059	223.062	-58.34	5.25518e-09	0.0039	90400	-58.04	87000	-59.16	90400	-58.04	88700	-63.77
					348	Start end max	0.0119	0.1827	223.242	223.253	-57.55	2.09849e-08	0.0042	68600	-60.84	68600	-59.16	69400	-58.35	69400	-60.84
					349	Start end max	0.0388	0.037	223.279	223.317	-56.43	8.82959e-08	0.0053	65200	-59.87	51800	-58.04	62700	-55.47	66900	-62.68
					350	Start end max	0.0483	0.2938	223.572	223.621	-55.93	1.23415e-07	0.0081	64400	-57.75	96200	-60.05	66100	-53.85	66900	-61.94
					351	Start end max	0.0017	0.0746	223.647	223.649	-57.43	3.23541e-09	0.0039	88700	-59.68	87800	-59.16	88700	-59.68	88700	-60.44
					352	Start end max	0.04	0.2293	223.876	223.917	-56.72	8.51767e-08	0.0049	71100	-62.18	60200	-59.16	66100	-55.69	61900	-64.68
					353	Start end max	0.0203	0.2992	224.176	224.196	-56.42	4.62609e-08	0.0049	65200	-58.99	60200	-57.6	66100	-55.36	65200	-65.35
					354	Start end max	0.0017	0.0776	224.253	224.255	-57.06	3.5289e-09	0.0041	89500	-61.05	87000	-58.04	88700	-58.35	88700	-61.71
					355	Start end max	0.025	0.2759	224.529	224.554	-52.38	1.45181e-07	0.0111	68600	-56.53	60200	-58.66	73600	-49.79	72800	-57.32
					356	end	0.034	0.2998	224.829	224.863	-56.31	7.96995e-08	0.0113	29200	-52.4	61900	-58.19	29200	-52.4	65200	-63.21
					357	Start end max	0.0107	0.0842	224.913	224.924	-57.61	1.86429e-08	0.0039	98700	-61.71	94500	-58.66	97900	-58.82	97000	-62.43
					358	Start end max	0.0627	0.258	225.172	225.234	-54.28	2.34062e-07	0.0088	68600	-57.89	90400	-59.16	68600	-51.23	66900	-62.18
					359	Start end max	0.0639	0.2699	225.441	225.505	-55.25	1.90932e-07	0.0109	66900	-57.89	87800	-58.99	67800	-50.57	68600	-66.46
					360	Start end max	0.0812	0.2807	225.722	225.804	-53.53	3.6042e-07	0.0124	64400	-59.16	77800	-58.66	68600	-47.83	67800	-61.94
					361	Start end max	0.0794	0.3094	226.032	226.111	-54.3	2.95367e-07	0.0113	64400	-60.24	87000	-59.16	67800	-50.02	96200	-65.7
					362	Start end max	0.0191	0.313	226.345	226.364	-51.21	1.448e-07	0.0122	62700	-57.46	66100	-58.35	70300	-47.83	69400	-55.36
					363	Start end max	0.0334	0.04	226.385	226.418	-52.24	1.99645e-07	0.0125	55200	-58.5	52700	-56.79	70300	-47.97	69400	-59.87
					364	Start end max	0.0674	0.2305	226.615	226.683	-56.36	1.55892e-07	0.0058	65200	-58.99	84500	-58.5	66900	-54.82	64400	-66.86
					365	Start end max	0.0023	0.0896	226.705	226.707	-59.14	2.91558e-09	0.0037	77800	-60.84	77000	-60.84	77800	-60.84	76100	-64.06
					366	Start end max	0.0848	0.2072	226.912	226.997	-55.19	2.56478e-07	0.0087	67800	-59.87	84500	-59.51	68600	-52.56	66900	-64.06
					367	Start end max	0.0782	0.3064	227.219	227.297	-54.92	2.52335e-07	0.0083	66900	-61.71	84500	-59.33	68600	-52.89	62700	-65.01
					368	Start end max	0.0579	0.3177	227.536	227.594	-56.53	1.28907e-07	0.0057	65200	-58.35	100400	-59.33	71100	-54.52	71900	-68.7
					369	Start end max	0.0412	0.0854	227.622	227.663	-56.28	9.7174e-08	0.005	100400	-62.18	85300	-59.68	97900	-56.28	96200	-65.01
					370	Start end max	0.0501	0.3004	227.922	227.972	-54.44	1.80673e-07	0.0115	63600	-58.82	95400	-58.66	74400	-49.56	73600	-62.18
					371	Start end max	0.0358	1.4156	229.338	229.374	-58.03	5.63846e-08	0.0045	58500	-58.66	87800	-58.35	97000	-56.92	96200	-68.7
					372	Start end max	0.0812	0.2658	229.604	229.685	-55.9	2.09025e-07	0.0112	64400	-57.89	88700	-59.33	66900	-49.73	95400	-66.07
					373	Start end max	0.0663	0.3273	229.931	229.997	-54.18	2.53363e-07	0.0112	68600	-58.99	87000	-59.51	62700	-49.9	64400	-62.43
					374	Start end max	0.0543	0.2723	230.203	230.258	-54.79	1.80227e-07	0.0083	65200	-60.05	59400	-57.6	64400	-53.48	64400	-58.66
					375	Start end max	0.0394	0.3088	230.512	230.552	-52.12	2.4217e-07	0.0115	66900	-58.82	61900	-57.6	66900	-49.34	66900	-54.52
					376	Start end max	0.0752	0.0657	230.578	230.653	-56.35	1.74402e-07	0.005	103700	-58.66	75300	-60.44	87800	-55.81	93700	-67.73
					377	Start end max	0.0292	0.2843	230.862	230.892	-55.5	8.25025e-08	0.0081	64400	-57.89	61900	-61.05	66900	-53.48	66100	-62.94
					378	Start end max	0.0394	0.0782	230.94	230.98	-56.61	8.60946e-08	0.0049	100400	-59.16	74400	-59.68	95400	-55.36	77000	-67.29
					379	Start end max	0.0483	0.2407	231.181	231.23	-54.07	1.89697e-07	0.0115	66900	-55.81	59400	-58.66	64400	-49.85	65200	-58.66
					380	Start end max	0.0119	0.089	231.27	231.282	-56.08	2.94495e-08	0.0049	94500	-63.48	83700	-56.28	87000	-55.81	87800	-63.21
					381	Start end max	0.0352	0.2496	231.52	231.555	-48.15	5.3943e-07	0.0186	63600	-57.6	56000	-58.82	66900	-44.71	68600	-52.02
					382	Start end max	0.0364	0.0597	231.58	231.616	-55.69	9.82035e-08	0.0051	97900	-59.87	77000	-58.66	85300	-55.36	97000	-63.21
					383	Start end max	0.0238	0.3112	231.891	231.915	-50.97	1.90907e-07	0.0119	65200	-57.75	61100	-57.89	68600	-48.8	67800	-54.03
					384	Start end max	0.0555	0.0573	231.948	232.004	-55.09	1.72023e-07	0.0081	62700	-58.19	76100	-59.51	61100	-53.4	64400	-65.7
					385	Start end max	0.0884	0.3273	232.276	232.364	-53.49	3.96155e-07	0.024	65200	-83.77	76100	-60.44	77000	-41.83	76100	-65.7
		3.6832	244.806	244.818	386	Start end max	0.0125	3.7715	236.047	236.06	-55.43	3.58879e-08	0.0052	91200	-63.48	75300	-58.99	78600	-55.58	87800	-65.7
					387	Start end max	0.1111	0.3667	236.414	236.525	-53.76	4.67391e-07	0.0114	66100	-56.53	74400	-59.68	57700	-49.73	64400	-60.05
					388	Start end max	0.0238	0.3757	236.79	236.814	-41.48	1.69924e-06	0.0362	66100	-57.46	64400	-55.81	74400	-37.85	73600	-45.78
					389	Start end max	0.0794	0.0537	236.843	236.923	-45.39	2.29397e-06	0.0354	62700	-56.28	77800	-58.35	71100	-38.5	70300	-51.65
					390	Start end max	0.0901	0.3159	237.159	237.25	-50.6	7.85049e-07	0.02	66900	-60.64	71100	-59.16	69400	-43.23	68600	-58.99
					391	Start end max	0.0382	0.3464	237.506	237.544	-48.46	5.44808e-07	0.0204	66900	-62.18	94500	-61.94	69400	-43.68	70300	-53.57
					392	Start end max	0.0268	0.074	237.58	237.607	-58.02	4.23649e-08	0.0045	102900	-58.35	75300	-58.5	89500	-56.79	100400	-70.39
					393	Start end max	0.0465	0.3858	237.966	238.012	-46.84	9.65302e-07	0.0211	65200	-57.19	77800	-58.35	74400	-42.73	73600	-51.8
		3.6378	250.409	250.46	394	Start end max	0.0513	3.6843	241.65	241.702	-57.18	9.83382e-08	0.0048	61100	-59.87	75300	-60.44	58500	-56.92	87000	-71.03
					395	Start end max	0.0304	0.3189	241.969	242	-47.33	5.63563e-07	0.0203	69400	-56.66	61100	-59.51	68600	-43.65	69400	-51.95
					396	Start end max	0.0424	0.0519	242.021	242.064	-43.32	1.97415e-06	0.0319	57700	-57.19	51800	-57.32	68600	-39.43	69400	-47.38
					397	Start end max	0.0161	0.0818	242.103	242.119	-56.51	3.60484e-08	0.0046	85300	-60.44	75300	-59.33	82800	-56.79	83700	-62.18
					398	Start end max	0.129	0.2741	242.377	242.506	-46.94	2.60845e-06	0.0279	70300	-53.14	70300	-59.33	68600	-40.66	67800	-53.85
					399	Start end max	0.0388	0.3482	242.725	242.764	-45.01	1.2257e-06	0.0277	67800	-55.25	52700	-58.5	71100	-40.95	71900	-50.39
					400	Start end max	0.0191	0.0848	242.81	242.829	-55.03	6.00066e-08	0.0051	95400	-58.35	76100	-61.71	89500	-55.25	93700	-66.86
		5.8187	257.406	257.418	401	Start end max	0.0113	5.8377	248.648	248.659	-54.37	4.15271e-08	0.0051	96200	-58.35	86200	-58.82	93700	-55.58	94500	-63.77
					402	Start end max	0.1314	0.2263	248.874	249.006	-44.12	5.08327e-06	0.0471	56000	-54.13	71100	-57.46	62700	-36.87	62700	-51.16
					403	Start end max	0.1045	0.3243	249.199	249.303	-40.73	8.83913e-06	0.0441	63600	-50.83	50200	-57.19	65200	-36.36	66100	-43.94
					404	Start end max	0.0131	0.1302	249.329	249.342	-55.67	3.56161e-08	0.0049	84500	-58.04	77000	-60.05	81100	-56.28	78600	-63.48
					405	Start end max	0.1003	0.2222	249.551	249.651	-43.89	4.10224e-06	0.0422	71100	-56.79	88700	-57.6	67800	-37.39	67800	-52.17
					406	Start end max	0.0913	0.3183	249.869	249.961	-46.95	1.84319e-06	0.027	71100	-55.36	76100	-58.5	64400	-42.28	64400	-51.51
					407	Start end max	0.1349	0.3309	250.2	250.335	-40.01	1.34605e-05	0.09	69400	-52.02	66900	-58.82	70300	-30.24	68600	-51.23
					408	Start end max	0.0328	0.3363	250.537	250.57	-39.89	3.36972e-06	0.0589	66900	-51.16	56000	-60.64	66900	-34.08	68600	-44.46
					409	Start end max	0.0388	0.0543	250.591	250.63	-48.94	4.95059e-07	0.0233	53500	-56.79	76100	-60.64	57700	-42.83	59400	-55.81
					410	Start end max	0.0215	0.1093	250.7	250.722	-57.22	4.07429e-08	0.0049	87800	-60.05	75300	-59.68	90400	-56.66	90400	-64.37
					411	Start end max	0.0412	0.2317	250.932	250.973	-41.75	2.75199e-06	0.0475	60200	-58.66	54400	-58.19	70300	-36.49	69400	-49.12
					412	Start end max	0.0298	0.0674	251	251.03	-56.27	7.0529e-08	0.0051	88700	-59.51	75300	-60.24	95400	-55.69	95400	-65.01
					413	Start end max	0.0836	0.261	251.261	251.344	-45.6	2.30202e-06	0.0504	63600	-59.68	77800	-58.19	67800	-37.35	67800	-56.41
					414	Start end max	0.0149	0.4318	251.693	251.708	-51.46	1.06768e-07	0.0119	65200	-55.36	74400	-61.05	71100	-48.55	71100	-54.72
		4.7058	265.172	265.191	415	Start end max	0.0191	4.7207	256.413	256.432	-56.44	4.33933e-08	0.0043	97000	-60.44	84500	-60.44	97000	-57.89	96200	-62.94
					416	Start end max	0.0107	0.1021	256.515	256.526	-53.23	5.11146e-08	0.0053	53500	-56.79	53500	-61.49	53500	-54.52	53500	-55.81
					417	Start end max	0.0107	0.0436	256.559	256.57	-54.96	3.42982e-08	0.0049	47700	-62.43	96200	-55.92	97900	-55.92	97000	-59.33
					418	Start end max	0.1505	0.2078	256.767	256.918	-44.36	5.51398e-06	0.0508	68600	-57.89	66900	-60.24	66100	-35.83	65200	-53.05
					419	Start end max	0.1081	0.3655	257.132	257.241	-39.92	1.10134e-05	0.0591	72800	-57.89	85300	-57.6	64400	-34.44	65200	-43.1
					420	Start end max	0.1009	0.3506	257.483	257.584	-43.62	4.38829e-06	0.0469	42600	-58.82	76100	-57.75	60200	-38.31	65200	-48.35
					421	Start end max	0.08	0.3488	257.832	257.912	-45.52	2.24509e-06	0.0365	65200	-48.75	46800	-55.81	60200	-38.77	63600	-52.64
					422	end max	0.1069	0.3315	258.163	258.27	-50.21	1.01978e-06	0.0354	29200	-49.17	77800	-58.99	70300	-41.58	70300	-64.37
					423	Start end max	0.0782	0.3518	258.515	258.594	-50.45	7.04938e-07	0.046	68600	-57.19	77800	-59.68	57700	-42.78	72800	-63.48
					424	Start end	0.0095	0.3703	258.886	258.895	-49.24	1.13907e-07	0.067	67800	-57.32	77800	-57.6	29200	-46.58	74400	-60.05
					425	Start end max	0.04	0.4157	259.301	259.341	-56.22	9.55971e-08	0.0055	66900	-55.81	85300	-57.89	66900	-54.93	68600	-65.01
					426	end	0.0406	0.8231	260.125	260.165	-54.73	1.36701e-07	0.0707	29200	-48.2	84500	-59.87	29200	-45.67	66100	-66.46
					427	Start end max	0.0925	0.307	260.432	260.524	-49.2	1.11333e-06	0.0241	65200	-58.82	83700	-59.68	66900	-41.81	66900	-55.36
					428	Start end max	0.1003	0.295	260.727	260.827	-55	3.17212e-07	0.0109	68600	-61.71	75300	-58.82	69400	-51.58	66100	-66.46
					429	end max	0.0465	0.3237	261.05	261.097	-44.86	1.52042e-06	0.0391	29200	-58.66	87000	-59.51	71900	-38.96	71900	-50.51
					430	Start end max	0.0095	0.0824	261.133	261.142	-57.08	1.87199e-08	0.0042	90400	-60.05	98700	-58.82	90400	-58.19	96200	-64.68
					431	Start end max	0.0286	0.0477	261.181	261.209	-57.95	4.60109e-08	0.0048	96200	-60.05	76100	-60.64	95400	-56.04	96200	-68.7
					432	Start end max	0.0686	0.1893	261.37	261.439	-47.21	1.30704e-06	0.0203	64400	-55.69	83700	-55.69	66900	-43.59	66900	-49.07
					433	end max	0.0561	0.301	261.671	261.727	-46.98	1.12557e-06	0.0399	29200	-54.13	57700	-58.19	69400	-41.85	71900	-52.72
					434	Start end max	0.0352	0.0788	261.75	261.785	-57.3	6.56812e-08	0.0049	102100	-59.87	74400	-59.68	87800	-55.92	87000	-71.73
		4.6282	275.172	275.259	435	Start end max	0.0878	4.6633	266.413	266.501	-54.82	2.89716e-07	0.0086	65200	-58.82	83700	-58.66	65200	-51.95	64400	-66.46
					436	Start end max	0.0173	0.2992	266.713	266.73	-55.24	5.18016e-08	0.0056	71100	-58.35	64400	-59.33	70300	-55.81	70300	-60.05
					437	Start end max	0.0519	0.0406	266.753	266.805	-52.47	2.94512e-07	0.0163	64400	-59.68	84500	-57.19	66100	-45.56	67800	-61.94
					438	end max	0.1128	0.3052	267.058	267.171	-43.74	4.77387e-06	0.0497	34300	-50.57	77800	-58.99	59400	-35.49	64400	-54.82
					439	Start end max	0.0406	0.3452	267.404	267.444	-54.58	1.4144e-07	0.0267	71900	-58.66	94500	-59.68	71900	-50.02	72800	-62.68
					440	Start end max	0.0089	0.0919	267.496	267.505	-58.12	1.38063e-08	0.0041	93700	-58.19	84500	-59.68	93700	-58.19	87000	-67.29
					441	end	0.1051	0.2443	267.74	267.845	-53.52	4.67184e-07	0.1327	29200	-41.67	77000	-59.51	29200	-41.67	67800	-64.06
					442	end max	0.1045	0.3584	268.098	268.203	-52.52	5.85619e-07	0.0771	29200	-58.35	82800	-61.05	68600	-46.54	66100	-62.68
					443	Start end max	0.0615	0.2873	268.386	268.447	-49.05	7.65275e-07	0.0193	64400	-57.46	56900	-58.35	67800	-45.08	66900	-52.4
					445	Start end max	0.0704	0.034	268.752	268.823	-51.43	5.0714e-07	0.0193	64400	-57.89	53500	-55.36	66900	-45.25	66900	-56.41
					446	Start end max	0.0047	0.1003	268.853	268.858	-56.51	1.06835e-08	0.0051	88700	-60.84	85300	-59.33	85300	-57.75	87000	-59.51
					447	Start end max	0.1051	0.215	269.068	269.173	-55.12	3.23764e-07	0.0088	65200	-59.16	85300	-60.24	66100	-50.7	65200	-61.94
					448	Start end max	0.0316	0.3165	269.384	269.416	-52.88	1.6294e-07	0.0115	66900	-58.66	60200	-56.16	71100	-49.67	69400	-57.46
					449	Start end max	0.0185	0.0567	269.441	269.46	-55.84	4.82083e-08	0.0049	97900	-58.82	90400	-58.19	97900	-56.28	97900	-60.24
					450	Start end max	0.0848	0.2371	269.678	269.763	-52.77	4.47822e-07	0.0303	66900	-60.44	83700	-56.53	66900	-50.45	63600	-63.21
					451	Start end max	0.1009	0.2891	269.967	270.068	-52.68	5.44433e-07	0.0125	66900	-58.66	74400	-60.64	66100	-48.11	66100	-57.6
					452	Start end max	0.1176	0.3171	270.285	270.402	-54.3	4.3717e-07	0.0117	66900	-57.05	74400	-58.99	66900	-49.56	62700	-64.37
					453	Start end max	0.1218	0.3309	270.616	270.737	-53.37	5.60423e-07	0.0124	64400	-57.89	75300	-59.16	66100	-47.87	66100	-61.94
					454	Start end max	0.0812	0.3464	270.962	271.043	-53.44	3.67726e-07	0.0165	63600	-58.04	83700	-58.99	66900	-45.32	66900	-66.46
					455	Start end max	0.1033	0.3064	271.268	271.372	-53.48	4.64115e-07	0.0127	64400	-58.35	75300	-57.89	67800	-47.03	67800	-63.21
					456	Start end max	0.0334	0.3458	271.614	271.648	-51.18	2.54664e-07	0.0158	97000	-59.68	93700	-56.92	74400	-46.34	72800	-56.92
					457	Start end max	0.0412	0.0591	271.673	271.715	-54.76	1.37635e-07	0.0084	92000	-57.05	83700	-53.48	86200	-53.75	97900	-62.43
					458	Start end max	0.0591	0.2598	271.933	271.992	-52.35	3.43992e-07	0.0127	66100	-57.46	88700	-58.99	66100	-47.51	66100	-58.19
					459	Start end max	0.0878	0.3004	272.234	272.322	-55.4	2.53479e-07	0.0087	67800	-57.6	85300	-60.24	65200	-52.25	67800	-65.35
					460	Start end max	0.1009	0.2962	272.53	272.631	-55.75	2.68752e-07	0.0083	67800	-57.75	75300	-58.35	62700	-53.48	66900	-64.68
					461	Start end max	0.0459	0.3195	272.85	272.896	-57.63	7.9407e-08	0.0049	67800	-59.68	63600	-58.35	64400	-56.04	66900	-65.01
					462	Start end max	0.0221	0.0728	272.923	272.945	-56.15	5.3613e-08	0.0117	57700	-59.51	83700	-57.32	87800	-50.77	58500	-69.79
					463	Start end max	0.0101	0.2096	273.132	273.142	-55.62	2.78176e-08	0.0054	69400	-58.04	65200	-59.87	66900	-56.28	67800	-60.05
					464	Start end max	0.0131	0.0579	273.19	273.203	-54.78	4.37538e-08	0.0051	95400	-58.5	85300	-57.75	87000	-55.58	87000	-63.48
					465	Start end max	0.0089	0.2723	273.462	273.471	-56.67	1.93101e-08	0.0045	68600	-58.5	63600	-58.66	65200	-57.46	66100	-62.43
					466	Start end max	0.0071	0.0501	273.513	273.52	-57.13	1.38686e-08	0.0044	61900	-59.51	59400	-58.19	62700	-58.04	61900	-60.64
					467	Start end max	0.0597	0.255	273.768	273.827	-55.74	1.59205e-07	0.0084	65200	-59.87	84500	-58.35	66100	-53.31	66900	-62.94
					468	Start end max	0.0806	0.3858	274.154	274.234	-56.65	1.74357e-07	0.0058	66900	-59.33	85300	-58.19	63600	-54.62	52700	-67.73
					469	Start end max	0.0029	0.3237	274.477	274.48	-57.39	5.44895e-09	0.0042	64400	-60.05	65200	-60.44	64400	-60.05	64400	-60.84
					470	Start end max	0.0286	0.0334	274.511	274.539	-56.54	6.36085e-08	0.0049	94500	-59.68	91200	-57.75	95400	-55.69	95400	-60.64
					471	Start end max	0.0388	0.2932	274.804	274.843	-57.5	6.89864e-08	0.0045	67800	-59.16	96200	-59.16	66100	-57.75	66900	-67.73
					472	Start end max	0.0053	0.2807	275.085	275.09	-55.87	1.39062e-08	0.0047	65200	-58.04	64400	-59.16	65200	-57.32	65200	-58.19
					473	Start end max	0.0262	0.0298	275.115	275.141	-58.55	3.66607e-08	0.0043	97000	-59.16	96200	-58.35	98700	-58.35	98700	-66.07
					474	Start end max	0.0161	0.1983	275.313	275.329	-57.71	2.73466e-08	0.0045	87000	-62.18	79500	-60.05	83700	-56.79	86200	-63.48
					475	Start end max	0.0884	0.1995	275.512	275.601	-54.65	3.03055e-07	0.0111	62700	-56.41	51800	-56.79	53500	-49.73	61900	-64.06
					476	Start end max	0.0041	0.3363	275.849	275.853	-59.03	5.22734e-09	0.0038	65200	-58.82	63600	-60.84	65200	-58.82	64400	-63.48
					477	Start end max	0.0418	0.0412	275.89	275.932	-55.68	1.12937e-07	0.0053	69400	-56.66	82800	-59.33	71100	-54.52	70300	-66.86
					478	Start end max	0.0818	0.2634	276.154	276.235	-57.65	1.40664e-07	0.0051	65200	-63.21	87800	-58.82	94500	-56.66	94500	-68.2
					479	end	0.0376	0.2932	276.447	276.484	-53.76	1.58386e-07	0.0822	29200	-40.97	65200	-57.19	29200	-40.97	68600	-62.43
					480	Start end max	0.0059	0.0896	276.536	276.542	-55.84	1.55547e-08	0.0045	98700	-58.19	91200	-59.16	97000	-57.05	97900	-61.27
					481	Start end max	0.0669	0.2257	276.762	276.829	-54.89	2.16883e-07	0.0109	65200	-56.66	91200	-59.68	66900	-50.51	66100	-64.06
					482	end max	0.0304	0.2843	277.046	277.077	-54.06	1.19736e-07	0.0369	29200	-53.85	59400	-58.82	64400	-53.05	63600	-61.49
					483	Start end max	0.0418	0.3631	277.41	277.452	-56.07	1.03427e-07	0.0229	65200	-56.66	95400	-58.99	65200	-55.25	97900	-65.7
					484	Start end max	0.0161	0.2807	277.69	277.707	-54.38	5.88785e-08	0.0053	67800	-58.82	62700	-57.6	66900	-55.25	66900	-59.33
					485	Start end max	0.0191	0.0442	277.735	277.754	-57.37	3.50379e-08	0.0048	89500	-60.24	86200	-57.46	89500	-57.6	88700	-62.18
					486	Start end max	0.0256	0.301	278.036	278.061	-55.19	7.7712e-08	0.0056	64400	-59.51	60200	-57.75	64400	-55.25	63600	-58.82
					487	Start end max	0.0095	0.0501	278.086	278.095	-55.98	2.40919e-08	0.0045	90400	-59.51	87000	-60.05	91200	-57.46	89500	-60.44
					488	Start end max	0.0077	0.3619	278.448	278.456	-56.28	1.83056e-08	0.0043	101200	-59.87	99600	-59.33	100400	-57.6	100400	-59.51
					489	Start end max	0.0221	0.0298	278.478	278.5	-57.29	4.12933e-08	0.0047	95400	-60.64	83700	-65.7	86200	-57.05	96200	-63.77
					490	Start end max	0.0161	0.307	278.785	278.801	-54.32	5.96955e-08	0.0087	101200	-59.68	57700	-61.71	57700	-50.77	61100	-60.84
					491	Start end max	0.0286	0.0388	278.824	278.852	-59.33	3.34713e-08	0.0043	97900	-57.89	87800	-60.44	97900	-57.89	99600	-68.7
					492	Start end max	0.0788	0.3034	279.127	279.206	-53.9	3.21386e-07	0.0127	64400	-55.92	102100	-59.87	67800	-48.2	66900	-65.7
					493	Start end max	0.0561	0.3339	279.461	279.517	-52.37	3.25209e-07	0.0127	65200	-55.92	85300	-58.66	70300	-47.83	66900	-60.64
					494	Start end max	0.0477	0.298	279.759	279.807	-52.57	2.64624e-07	0.0116	63600	-60.24	98700	-59.87	66900	-49.17	66900	-57.19
					495	Start end max	0.0549	0.3088	280.068	280.123	-51.91	3.54363e-07	0.016	62700	-56.92	85300	-55.58	67800	-46.27	70300	-60.44
					496	Start end max	0.0173	0.0872	280.155	280.172	-57.33	3.20485e-08	0.0044	84500	-58.19	79500	-59.68	85300	-56.92	85300	-61.71
					497	Start end max	0.0907	0.2544	280.409	280.5	-51.98	5.7597e-07	0.0192	99600	-58.5	77000	-57.6	58500	-44.24	60200	-58.5
					498	Start end max	0.1158	0.3858	280.795	280.911	-54.48	4.129e-07	0.0127	61100	-56.79	77000	-60.44	59400	-47.25	61100	-63.77
					499	Start end max	0.0107	0.1427	280.938	280.949	-57.48	1.92066e-08	0.0042	74400	-62.18	71100	-60.24	74400	-57.75	74400	-61.05
					500	Start end max	0.0495	0.2186	281.157	281.206	-52.47	2.80828e-07	0.0165	60200	-59.68	96200	-58.66	57700	-45.32	64400	-60.84
					501	Start end max	0.04	0.0716	281.228	281.268	-57.54	7.05287e-08	0.0047	102900	-58.99	76100	-58.99	85300	-57.05	87000	-70.39
					502	Start end max	0.0913	0.252	281.481	281.572	-53.51	4.07461e-07	0.0111	63600	-57.75	83700	-56.41	64400	-50.9	63600	-57.46
					503	Start end max	0.0286	0.3315	281.812	281.841	-51.36	2.09794e-07	0.0117	56900	-56.04	57700	-57.6	61900	-49.01	61100	-53.66
					504	Start end max	0.043	0.0531	281.865	281.908	-56.12	1.04997e-07	0.0057	86200	-60.05	75300	-59.33	83700	-55.03	83700	-61.94
					505	Start end max	0.0071	0.3428	282.208	282.215	-52.79	3.76961e-08	0.0085	70300	-55.81	67800	-60.24	70300	-51.87	69400	-54.93
					506	Start end max	0.0143	0.4432	282.651	282.666	-57.78	2.38782e-08	0.0042	98700	-58.82	90400	-59.16	92000	-57.6	97900	-65.35
					507	Start end max	0.0125	0.249	282.9	282.913	-54.74	4.21561e-08	0.005	67800	-56.92	68600	-60.84	71100	-55.03	71100	-58.04
					508	Start end max	0.0298	0.4181	283.318	283.348	-57.21	5.68357e-08	0.0044	91200	-60.44	85300	-61.27	89500	-57.6	87800	-61.27
					509	Start end max	0.0215	0.2568	283.575	283.597	-57.79	3.58113e-08	0.0046	70300	-59.51	59400	-59.33	70300	-56.92	68600	-66.86
					510	Start end max	0.0352	0.0489	283.624	283.66	-59.51	3.94208e-08	0.0039	99600	-62.68	87800	-58.82	102100	-58.99	103700	-71.03
					511	Start end max	0.0352	0.2777	283.902	283.937	-58.85	4.59302e-08	0.0042	71100	-60.05	61100	-60.24	71100	-58.19	69400	-70.39
					512	Start end max	0.0065	0.0555	283.958	283.964	-58.79	8.67447e-09	0.0038	61900	-59.87	97000	-60.05	61900	-59.87	61100	-68.7
					513	Start end max	0.0095	0.2717	284.229	284.239	-58.24	1.43384e-08	0.0045	60200	-60.05	56000	-58.66	61100	-56.28	61100	-63.48
					514	Start end max	0.0322	0.0328	284.262	284.295	-54.61	1.11559e-07	0.0086	57700	-61.05	51000	-57.75	59400	-52.72	62700	-61.05
					515	Start end max	0.0382	0.0722	284.334	284.373	-56.58	8.40369e-08	0.0049	86200	-59.87	83700	-59.51	87000	-55.81	87000	-61.94
					516	Start end max	0.0854	0.2407	284.575	284.661	-55.95	2.1712e-07	0.0081	61100	-56.92	76100	-61.71	56000	-54.32	53500	-66.46
					517	Start end max	0.0226	0.3016	284.877	284.9	-55.54	6.33451e-08	0.0083	55200	-59.51	57700	-58.35	60200	-53.85	59400	-60.05
					518	Start end max	0.0704	0.0501	284.927	284.998	-54.46	2.52506e-07	0.0115	58500	-61.05	76100	-60.24	51800	-50.26	59400	-61.71
					519	Start end max	0.0155	0.2807	285.208	285.223	-57.29	2.89743e-08	0.0043	60200	-60.44	60200	-59.33	60200	-57.19	61100	-61.27
					520	Start end max	0.0334	0.0549	285.263	285.296	-57.89	5.4419e-08	0.0042	90400	-58.99	77000	-60.05	80300	-58.04	79500	-69.79
					521	Start end max	0.0191	0.295	285.558	285.577	-59.33	2.22905e-08	0.0044	60200	-60.84	92000	-60.05	93700	-59.87	93700	-71.73
					522	Start end max	0.0029	0.6349	286.193	286.196	-56.68	6.42212e-09	0.004	66100	-60.44	66100	-59.51	66100	-58.5	66100	-59.51
					523	Start end max	0.0149	0.3159	286.509	286.524	-56.43	3.40067e-08	0.0045	68600	-59.51	69400	-59.87	71100	-56.79	72800	-61.27
					524	Start end max	0.0095	0.0358	286.545	286.554	-57.99	1.51783e-08	0.0041	88700	-60.64	84500	-59.87	87000	-58.99	87000	-63.48
					525	Start end max	0.0328	0.9455	287.49	287.523	-55.92	8.40264e-08	0.0054	66900	-58.99	87800	-59.68	71100	-54.93	71100	-63.48
					526	Start end max	0.0274	0.0663	287.557	287.584	-57.29	5.12319e-08	0.0049	88700	-58.5	84500	-58.5	87000	-57.19	89500	-64.06
					527	Start end max	0.0286	0.3733	287.93	287.959	-53.31	1.33814e-07	0.0087	66100	-56.41	63600	-58.19	73600	-51.37	71900	-59.87
					528	Start end max	0.0065	0.0794	288.009	288.016	-55.23	1.96992e-08	0.0049	90400	-56.79	84500	-59.16	87800	-56.53	87000	-60.84
					529	Start end max	0.0382	0.2819	288.291	288.329	-55.05	1.1944e-07	0.0086	66900	-57.75	90400	-58.5	73600	-51.73	74400	-62.94
					530	Start end max	0.0221	0.2897	288.581	288.603	-55.89	5.69185e-08	0.0048	69400	-59.87	66100	-56.28	70300	-55.92	69400	-61.49
					531	Start end max	0.0561	0.2992	288.88	288.936	-57.72	9.48991e-08	0.0054	74400	-62.94	87800	-59.51	74400	-55.81	73600	-70.39
					532	Start end max	0.04	0.258	289.138	289.178	-56.67	8.62125e-08	0.0049	69400	-63.77	57700	-60.05	66100	-56.41	73600	-65.7
		12.1342	310.071	310.155	533	Start end max	0.0836	12.1742	301.313	301.396	-51.18	6.36746e-07	0.0162	60200	-55.03	87800	-61.05	62700	-45.6	61900	-56.53
					534	Start end max	0.1242	0.2915	301.604	301.728	-51.12	9.60759e-07	0.0202	66900	-60.64	76100	-59.68	67800	-44.03	66900	-59.87
					535	Start end max	0.129	0.3392	301.943	302.072	-50.27	1.21166e-06	0.0192	71100	-59.16	74400	-59.87	54400	-44.78	53500	-61.05
					536	Start end max	0.0752	0.3482	302.292	302.367	-51.43	5.42015e-07	0.0195	71100	-58.19	51800	-59.16	66900	-44.06	69400	-59.68
					537	Start end max	0.0209	0.3112	302.603	302.624	-52.4	1.20367e-07	0.0127	74400	-59.16	68600	-63.77	75300	-48.01	74400	-56.28
					538	Start end max	0.0221	0.3924	302.995	303.017	-57.76	3.69849e-08	0.0047	68600	-58.82	65200	-58.04	66900	-56.16	68600	-63.48
					539	Start end max	0.0238	0.2765	303.272	303.296	-53.39	1.09388e-07	0.0088	77000	-56.53	62700	-59.87	75300	-50.77	75300	-58.82
					540	Start end max	0.0286	0.3709	303.643	303.671	-45.75	7.6364e-07	0.0272	77800	-58.5	65200	-60.44	76100	-41.14	76100	-49.17
					541	Start end max	0.0047	0.3775	304.02	304.025	-56.53	1.06341e-08	0.0043	97000	-59.87	93700	-59.16	96200	-57.6	95400	-61.49
					542	Start end max	0.0119	0.393	304.413	304.425	-56.23	2.84693e-08	0.0044	87000	-58.99	82000	-58.19	83700	-57.19	85300	-61.05
					543	Start end max	0.0232	0.4229	304.836	304.86	-55.48	6.59849e-08	0.0054	93700	-57.89	83700	-59.33	90400	-55.92	86200	-63.48
					544	Start end max	0.0209	0.3822	305.219	305.24	-56.49	4.68935e-08	0.0048	96200	-59.87	82000	-57.89	85300	-56.41	87000	-67.29
					545	Start end max	0.0448	0.3177	305.536	305.581	-52.7	2.40344e-07	0.0124	66900	-58.99	90400	-58.5	69400	-47.97	69400	-59.33
					546	Start end max	0.0065	0.3679	305.904	305.911	-55.85	1.70863e-08	0.0045	63600	-60.24	61100	-57.46	64400	-56.66	63600	-59.51
					547	Start end max	0.0173	0.3643	306.269	306.286	-54.93	5.57149e-08	0.0045	89500	-59.68	84500	-60.64	85300	-56.53	87000	-60.24
					548	Start end max	0.1302	0.2526	306.521	306.652	-46.25	3.08531e-06	0.0399	65200	-60.24	81100	-60.44	67800	-37.34	66900	-52.89
					549	Start end max	0.0513	0.3584	306.88	306.931	-43.86	2.10983e-06	0.0345	61100	-58.35	61100	-61.49	66900	-39.98	66100	-47.87
					550	Start end max	0.0167	0.0746	306.954	306.971	-55.85	4.3456e-08	0.0086	97000	-58.82	75300	-60.44	84500	-51.95	86200	-66.07
					551	Start end max	0.0603	0.2401	307.195	307.255	-45.64	1.64453e-06	0.0283	65200	-58.66	88700	-61.49	67800	-40.02	69400	-50.7
					552	Start end max	0.0244	0.0836	307.278	307.303	-57.82	4.04578e-08	0.0043	92900	-59.87	74400	-59.68	77000	-57.89	87000	-69.79
					553	Start end max	0.0913	0.2562	307.534	307.626	-50.63	7.91014e-07	0.0199	66900	-58.66	75300	-58.66	67800	-44.24	68600	-60.05
					554	Start end max	0.0961	0.2915	307.826	307.922	-46.92	1.95324e-06	0.0288	61900	-58.99	72800	-58.99	67800	-39.94	66900	-54.32
					555	Start end max	0.0896	0.304	308.13	308.22	-42.87	4.6231e-06	0.0624	40100	-55.69	78600	-58.35	72800	-34.53	71900	-51.03
					556	Start end max	0.0639	0.3333	308.463	308.527	-50.48	5.72264e-07	0.0191	66900	-56.79	85300	-58.82	70300	-44.37	71900	-58.19
					557	Start end max	0.0143	0.9533	309.417	309.431	-60.32	1.33099e-08	0.0042	97900	-60.05	85300	-61.05	97000	-59.16	95400	-70.39
					558	Start end max	0.0788	0.5931	310.01	310.089	-55.49	2.2249e-07	0.0055	71100	-58.66	75300	-58.66	86200	-54.03	95400	-69.79
					559	Start end max	0.0316	0.313	310.323	310.354	-51.93	2.02778e-07	0.0197	71900	-57.75	71100	-57.19	77000	-46.23	77000	-55.81
					560	Start end max	0.0065	0.0519	310.375	310.381	-56.17	1.58544e-08	0.0045	93700	-58.82	82800	-58.99	87800	-56.41	88700	-64.68
					561	Start end max	0.0131	0.2114	310.586	310.599	-52.8	6.90286e-08	0.0107	66900	-62.94	66900	-56.28	71100	-51.23	70300	-55.58
					562	Start end max	0.0334	0.0346	310.621	310.654	-46.27	7.89125e-07	0.0239	64400	-60.44	86200	-58.04	69400	-42.04	71100	-50.45
					563	Start max	0.0047	0.2072	310.828	310.833	-45.98	1.20605e-07	0.0936	46000	-83.77	34300	-58.99	103700	-71.03	65200	-81.27
					564	Start end max	0.0997	0.0603	310.889	310.988	-56.06	2.47317e-07	0.0053	68600	-60.84	72800	-60.24	77800	-55.58	66100	-66.46
					565	Start end max	0.0388	0.3368	311.225	311.264	-54.68	1.32036e-07	0.0056	66100	-60.24	63600	-57.6	66100	-54.82	66100	-57.6
					566	Start end max	0.0358	0.3816	311.607	311.643	-58.65	4.88589e-08	0.0049	69400	-59.33	64400	-61.94	66900	-57.89	66900	-68.2
					567	Start end max	0.0579	0.3183	311.925	311.983	-55.74	1.54684e-07	0.0081	65200	-57.89	64400	-61.94	66100	-54.62	65200	-60.05
					568	Start end max	0.0179	0.3661	312.292	312.31	-57.06	3.52938e-08	0.0044	63600	-59.68	61100	-58.35	61900	-58.04	62700	-60.64
					569	Start end max	0.0149	0.3715	312.663	312.678	-58.15	2.28649e-08	0.004	63600	-60.44	62700	-61.05	64400	-59.51	64400	-62.18
					570	Start end max	0.0011	0.1224	312.786	312.787	-56	2.99823e-09	0.0043	84500	-58.82	83700	-57.32	84500	-58.82	84500	-58.99
					571	Start end max	0.0167	0.074	312.86	312.876	-58.67	2.26923e-08	0.0045	81100	-59.16	81100	-58.66	84500	-56.92	84500	-65.7
					572	Start end max	0.031	0.264	313.124	313.155	-56.56	6.85994e-08	0.0051	62700	-58.5	57700	-59.33	61900	-57.05	63600	-60.64
					573	Start end max	0.0131	0.0931	313.217	313.23	-58.22	1.98179e-08	0.0042	87000	-60.44	77800	-59.16	78600	-57.89	85300	-65.7
					574	Start end max	0.0746	0.3482	313.565	313.64	-57.09	1.45807e-07	0.0057	66900	-59.16	80300	-58.19	69400	-54.62	69400	-66.86
					575	Start end max	0.0483	0.3578	313.923	313.971	-54.58	1.68717e-07	0.0084	63600	-60.05	52700	-58.66	54400	-52.72	54400	-59.51
					576	Start end max	0.0203	0.0848	314.008	314.028	-57.55	3.56738e-08	0.0055	51800	-57.89	83700	-60.44	52700	-54.93	51800	-65.7
					577	Start end max	0.0274	0.2795	314.287	314.315	-58.15	4.20673e-08	0.0043	63600	-58.66	62700	-58.35	63600	-56.92	63600	-62.18
					578	Start end max	0.0262	0.0776	314.365	314.391	-59.35	3.05232e-08	0.0039	96200	-59.68	87800	-59.87	96200	-59.33	95400	-66.07
					579	Start end max	0.0716	0.6039	314.969	315.041	-57.4	1.30443e-07	0.0125	41800	-58.19	87800	-58.66	90400	-57.32	66900	-69.23
					580	end max	0.0232	0.3434	315.312	315.336	-56.98	4.6736e-08	0.016	30900	-59.68	75300	-59.16	74400	-55.81	74400	-65.7
					581	end	0.0316	0.3309	315.643	315.675	-57.93	5.10382e-08	0.0349	29200	-54.93	69400	-59.51	29200	-54.93	71100	-71.03
		2.0704	326.504	326.51	582	Start end max	0.0065	2.102	317.745	317.752	-58.6	9.07263e-09	0.0039	88700	-60.05	86200	-58.35	88700	-60.05	87800	-64.68
					583	Start end max	0.0645	0.3607	318.106	318.171	-57.17	1.23827e-07	0.0049	63600	-60.64	85300	-59.33	66100	-55.81	64400	-65.01
					584	Start end max	0.0364	0.3112	318.417	318.454	-56.67	7.8429e-08	0.0056	71100	-57.75	60200	-58.35	70300	-54.93	71100	-64.37
					585	Start end max	0.0047	0.0657	318.483	318.488	-57.64	8.22494e-09	0.004	90400	-59.87	87000	-58.99	90400	-59.87	88700	-62.43
					586	Start end max	0.0382	0.2574	318.74	318.779	-55.94	9.74264e-08	0.0082	71900	-58.82	58500	-60.44	75300	-53.4	74400	-62.68
					587	Start end max	0.0286	0.3201	319.061	319.089	-55.77	7.60189e-08	0.0057	71900	-58.82	68600	-58.82	71900	-54.82	72800	-60.84
					588	Start end max	0.0232	0.6051	319.666	319.689	-56.01	5.84278e-08	0.0055	65200	-58.35	60200	-58.66	65200	-55.36	65200	-60.84
					589	Start end max	0.0161	1.4097	321.075	321.092	-44.4	5.84995e-07	0.0278	70300	-54.32	74400	-55.47	76100	-40.46	75300	-46.58
					590	Start end max	0.0591	0.2843	321.36	321.419	-55.02	1.86252e-07	0.0126	66900	-58.5	86200	-60.24	66900	-47.73	67800	-65.01
					591	Start end max	0.0442	0.3697	321.729	321.774	-51.69	2.99382e-07	0.0128	67800	-56.28	87000	-60.64	71900	-47.03	70300	-60.05
					592	Start end max	0.0137	0.0651	321.795	321.808	-54.53	4.84016e-08	0.0048	77000	-59.33	75300	-59.68	77000	-56.04	77000	-57.46
					593	Start end max	0.0125	0.5704	322.365	322.378	-53.06	6.19748e-08	0.0083	67800	-54.82	63600	-57.05	66900	-52.56	67800	-57.05
					594	Start end max	0.0035	1.0047	323.37	323.373	-58.58	4.96933e-09	0.0039	101200	-59.33	99600	-61.27	99600	-58.82	100400	-64.37
					595	Start end max	0.0483	0.2992	323.669	323.717	-50.18	4.63681e-07	0.0203	63600	-55.36	87800	-58.35	66900	-43.1	66900	-57.89
					596	Start end max	0.0692	0.5322	324.201	324.271	-56.21	1.66011e-07	0.0113	63600	-58.82	83700	-57.32	54400	-54.62	62700	-65.35
					597	Start end max	0.0549	0.5137	324.715	324.77	-52.57	3.0438e-07	0.0157	61900	-57.89	85300	-57.75	67800	-46.42	66100	-61.27
					598	Start end max	0.0561	0.249	324.964	325.02	-48.05	8.80305e-07	0.0243	67800	-55.69	83700	-58.19	72800	-41.92	72800	-53.31
					599	Start end max	0.0352	0.2753	325.24	325.275	-53.6	1.53819e-07	0.0156	64400	-56.79	97000	-59.33	73600	-47.38	73600	-59.68
		5.655	339.688	339.722	600	Start end max	0.034	5.6902	330.93	330.964	-55.5	9.60382e-08	0.0056	92900	-58.19	77000	-61.27	97000	-54.93	97000	-65.01
					601	Start end max	0.0053	0.1756	331.105	331.111	-57.85	8.81211e-09	0.0041	87800	-59.33	93700	-59.68	87800	-59.33	89500	-66.46
					602	Start end max	0.0053	0.0567	331.162	331.167	-56.65	1.16373e-08	0.0041	76100	-60.44	75300	-59.33	76100	-58.99	76100	-60.05
					603	Start end max	0.0848	0.2514	331.414	331.498	-52.24	5.06765e-07	0.0122	65200	-58.82	75300	-58.5	67800	-47.78	66100	-57.46
					604	Start end max	0.0083	1.0531	332.467	332.475	-56.64	1.81415e-08	0.0041	92900	-60.05	85300	-59.68	87000	-57.89	91200	-64.37
					605	Start end max	0.025	0.313	332.78	332.805	-50.99	1.99536e-07	0.0131	69400	-58.66	63600	-58.19	66900	-47.55	70300	-55.03
					606	Start end max	0.0698	0.0495	332.829	332.899	-47.52	1.23694e-06	0.0283	60200	-61.27	75300	-59.16	70300	-40.34	69400	-56.16
					607	Start end max	0.0896	0.3619	333.191	333.281	-51.16	6.86037e-07	0.0206	66900	-56.04	77000	-61.71	75300	-43.04	73600	-62.68
		2.9939	345.033	345.059	608	Start end max	0.0256	3.0834	336.275	336.3	-47.45	4.61855e-07	0.0197	68600	-54.62	62700	-54.32	67800	-43.71	67800	-51.51
					609	Start end max	0.0633	0.0477	336.322	336.386	-41.85	4.13963e-06	0.0503	61100	-57.89	75300	-56.79	70300	-35.35	71100	-49.79
					610	Start end max	0.0328	0.1128	336.435	336.468	-54.05	1.29383e-07	0.0106	86200	-56.28	74400	-57.75	85300	-51.87	93700	-65.35
					611	Start end max	0.0137	0.3918	336.827	336.841	-39.6	1.5072e-06	0.0512	69400	-51.16	92000	-59.33	81100	-35.75	77000	-42.99
					612	Start end max	0.0089	0.0376	336.865	336.874	-55.85	2.32917e-08	0.0048	101200	-59.33	86200	-61.94	88700	-56.53	89500	-67.73
					613	Start end max	0.0418	0.7335	337.598	337.64	-48.65	5.70962e-07	0.0203	67800	-56.66	87000	-58.82	66900	-43.91	70300	-53.05
					614	Start end max	0.0621	0.0782	337.677	337.739	-55.65	1.69141e-07	0.011	97900	-58.82	78600	-59.16	89500	-52.17	93700	-64.68
		9.4869	355.984	356.007	615	Start end max	0.0232	9.549	347.226	347.249	-54.55	8.17079e-08	0.0056	91200	-61.49	82000	-58.66	86200	-54.13	87800	-63.21
					616	Start end max	0.0232	0.3625	347.588	347.611	-54.84	7.6452e-08	0.0078	74400	-59.51	67800	-59.16	76100	-55.14	73600	-61.49
					617	Start end max	0.0083	0.0651	347.653	347.662	-53.85	3.44751e-08	0.0055	64400	-56.04	60200	-60.05	65200	-54.72	63600	-57.32
					618	Start end max	0.0334	0.2538	347.907	347.941	-53.38	1.53464e-07	0.0127	76100	-57.32	62700	-59.87	76100	-47.69	75300	-60.84
					619	Start end max	0.0101	0.4049	348.312	348.322	-43.93	4.10768e-07	0.047	71900	-56.66	84500	-56.41	77800	-40.97	77800	-47.29
		4.5165	361.597	361.607	620	Start end max	0.0095	4.5266	352.839	352.848	-58.41	1.37852e-08	0.0043	86200	-59.16	78600	-60.44	84500	-57.75	85300	-65.35
					621	Start end max	0.0286	0.3709	353.21	353.238	-53.48	1.28781e-07	0.0087	69400	-59.33	62700	-56.92	70300	-51.8	71100	-59.87
					622	Start end max	0.0316	0.0603	353.27	353.302	-49.69	3.3963e-07	0.0132	63600	-56.92	59400	-57.75	65200	-46.78	70300	-56.41
					623	Start end max	0.0376	0.301	353.571	353.609	-45.81	9.87306e-07	0.0276	75300	-58.04	63600	-57.46	75300	-40.58	75300	-49.28
					624	Start end max	0.0304	0.0674	353.639	353.669	-48.74	4.06891e-07	0.0193	64400	-56.04	64400	-54.13	72800	-45.11	71900	-51.8
					625	Start end max	0.0507	0.2825	353.921	353.972	-45.78	1.34067e-06	0.0272	68600	-61.27	87800	-58.35	76100	-40.95	75300	-49.23
					626	Start end max	0.0149	0.1128	354.034	354.049	-56.63	3.24207e-08	0.005	100400	-59.51	77800	-60.05	88700	-56.92	87800	-69.23
					627	Start end max	0.0119	0.3828	354.417	354.429	-47.08	2.34197e-07	0.0237	62700	-60.24	78600	-55.58	76100	-42.11	75300	-51.3
					628	Start end max	0.0179	0.3685	354.786	354.803	-49.51	2.00504e-07	0.0204	66100	-56.28	65200	-77.75	75300	-42.68	75300	-55.14
					629	Start end max	0.0615	1.0417	355.827	355.889	-54.36	2.25331e-07	0.011	67800	-58.82	52700	-58.35	65200	-50.45	66100	-64.06
					630	Start end max	0.0531	0.3171	356.144	356.198	-48.91	6.82658e-07	0.0315	71100	-57.89	84500	-58.5	75300	-39.65	75300	-56.28
					631	Start end max	0.0107	0.4396	356.584	356.595	-53.93	4.35057e-08	0.0051	64400	-58.66	64400	-60.24	65200	-55.36	65200	-56.66
					632	Start end max	0.028	0.0477	356.632	356.66	-53.61	1.22381e-07	0.0085	62700	-58.5	60200	-60.44	66100	-51.95	65200	-57.46
					633	Start end max	0.0549	0.2341	356.866	356.921	-52.41	3.15707e-07	0.0199	73600	-59.16	87800	-58.5	72800	-45.78	72800	-61.94
					634	Start end max	0.0364	0.3303	357.196	357.233	-45.98	9.19594e-07	0.0437	71900	-54.22	97900	-59.51	78600	-36.65	77800	-54.82
					635	Start end max	0.0215	0.3124	357.509	357.53	-52.26	1.2776e-07	0.0123	75300	-60.44	69400	-57.75	77000	-47.92	76100	-56.28
					636	Start end max	0.0262	0.0782	357.587	357.613	-50.92	2.12668e-07	0.0117	66100	-57.75	63600	-57.05	71100	-48.8	70300	-54.22
					637	Start end max	0.0812	0.2341	357.821	357.902	-53.74	3.43144e-07	0.0109	71900	-57.75	92000	-60.64	71900	-49.45	71100	-62.18
					638	Start end max	0.0316	0.3351	358.156	358.188	-52.51	1.77781e-07	0.0186	70300	-57.32	64400	-57.6	75300	-48.16	76100	-57.19
		3.6844	370.631	370.666	639	Start end max	0.0358	3.716	361.872	361.908	-54.76	1.19757e-07	0.011	61100	-57.75	84500	-59.33	64400	-51.03	63600	-63.48
					640	Start end max	0.037	0.3046	362.177	362.214	-46.82	7.70085e-07	0.0272	68600	-57.19	57700	-57.32	76100	-40.97	75300	-51.44
					641	Start end max	0.0286	0.0752	362.252	362.281	-52.57	1.58642e-07	0.0116	61900	-57.32	52700	-57.19	66900	-49.01	68600	-58.99
					642	Start end max	0.0872	0.2932	362.546	362.633	-51.44	6.26058e-07	0.0239	71100	-58.19	87000	-58.66	76100	-42.06	75300	-60.64
					643	Start end max	0.0412	0.4169	362.962	363.004	-45.93	1.05181e-06	0.0276	71900	-56.53	88700	-60.24	75300	-40.52	75300	-49.07
					644	Start end max	0.0489	0.4474	363.41	363.459	-57.7	8.32767e-08	0.0048	69400	-59.68	88700	-60.05	66100	-56.53	63600	-68.7
					645	Start end max	0.0495	0.2867	363.697	363.746	-51.34	3.63885e-07	0.0204	71900	-57.75	87000	-59.16	76100	-43.29	75300	-59.16
					646	Start end max	0.1039	0.3106	364.007	364.111	-49.75	1.09986e-06	0.0199	71100	-57.75	51000	-57.89	66900	-43.45	66900	-57.32
					647	Start end max	0.028	0.298	364.305	364.333	-56.07	6.93798e-08	0.0051	68600	-60.84	51000	-58.66	65200	-56.04	66900	-64.06
					648	Start end max	0.0412	0.0555	364.361	364.402	-46.03	1.02915e-06	0.0271	53500	-55.47	46800	-57.32	66100	-40.52	66100	-52.97
					649	Start end max	0.04	0.2449	364.606	364.646	-56.36	9.24337e-08	0.0049	68600	-58.04	60200	-58.35	69400	-56.04	68600	-63.77
					650	Start end max	0.0352	0.3165	364.922	364.957	-52.7	1.89245e-07	0.0132	69400	-57.46	53500	-59.33	61100	-47.03	63600	-60.84
					651	Start end max	0.0143	0.3136	365.236	365.25	-55.46	4.08232e-08	0.0056	66900	-58.35	62700	-58.66	68600	-55.14	68600	-59.87
					652	Start end max	0.0453	0.0358	365.272	365.317	-55.63	1.24127e-07	0.0085	65200	-55.47	86200	-58.04	65200	-53.14	66100	-61.94
					653	Start end max	0.0215	0.2699	365.542	365.563	-54.03	8.49553e-08	0.0056	68600	-60.24	64400	-57.89	68600	-54.72	72800	-60.44
					654	Start end max	0.0304	0.0585	365.6	365.631	-59.3	3.57595e-08	0.0044	95400	-62.43	81100	-59.16	82800	-58.66	87000	-71.73
					655	Start end max	0.0537	0.2956	365.896	365.95	-54.43	1.94032e-07	0.0129	66100	-58.5	79500	-60.24	75300	-47.55	73600	-62.94
					656	Start end max	0.0059	0.2753	366.171	366.177	-56.64	1.29511e-08	0.0042	72800	-59.68	71100	-58.35	71900	-57.46	71900	-59.68
					657	Start end max	0.034	0.3082	366.479	366.514	-56.19	8.19266e-08	0.0048	99600	-61.71	88700	-59.51	97900	-56.16	97000	-61.27
					658	Start end max	0.0465	0.2532	366.733	366.779	-56.72	9.92049e-08	0.0055	71100	-57.6	88700	-59.51	66900	-55.25	70300	-70.39
					659	Start end max	0.0376	0.258	366.991	367.029	-46.42	8.57445e-07	0.0244	71100	-55.92	57700	-58.66	74400	-41.31	73600	-51.1
					660	Start end max	0.0304	0.2956	367.286	367.317	-55.2	9.19045e-08	0.0081	66900	-59.68	97000	-58.99	70300	-54.03	71100	-62.18
					661	Start end max	0.0298	0.2586	367.545	367.575	-56.66	6.44321e-08	0.0053	72800	-58.5	62700	-58.5	71100	-55.69	71100	-65.01
					662	Start end max	0.0017	0.0585	367.604	367.606	-56.32	4.17713e-09	0.0043	87800	-59.16	87800	-59.51	88700	-58.66	87800	-59.16
					663	Start end max	0.0364	0.2443	367.848	367.884	-51.65	2.49086e-07	0.0197	68600	-58.35	89500	-59.51	76100	-44.43	76100	-58.82
					664	Start end max	0.0424	0.2873	368.135	368.178	-50.88	3.4601e-07	0.0162	73600	-53.4	96200	-59.33	73600	-45.18	73600	-56.16
					665	Start end max	0.0077	0.2628	368.398	368.406	-55.12	2.3864e-08	0.0079	69400	-59.33	66100	-57.89	67800	-54.72	68600	-58.82
					666	Start end max	0.0501	0.0328	368.431	368.481	-54.82	1.65418e-07	0.0106	62700	-58.99	84500	-59.51	71100	-49.62	70300	-65.01
					667	Start end max	0.0352	0.2568	368.688	368.723	-52.71	1.89034e-07	0.0114	66100	-59.68	60200	-58.5	68600	-48.96	67800	-56.92
					668	Start end max	0.0221	0.0609	368.749	368.771	-49.05	2.75013e-07	0.0156	58500	-56.28	53500	-56.28	60200	-46.58	61100	-51.03
					669	Start end max	0.0316	0.0424	368.791	368.823	-45.36	9.22334e-07	0.0271	55200	-55.92	88700	-58.66	61900	-40.8	61900	-50.08
					670	Start end max	0.025	0.2413	369.033	369.058	-55.21	7.55979e-08	0.0078	63600	-59.33	59400	-59.16	67800	-55.03	66100	-61.05
					671	Start end max	0.0286	0.0471	369.08	369.108	-55.76	7.6188e-08	0.0088	59400	-59.87	54400	-57.89	57700	-51.58	61100	-62.68
					672	Start end max	0.0101	0.0639	369.144	369.154	-55.04	3.17877e-08	0.0049	96200	-60.44	85300	-56.28	88700	-55.69	93700	-62.68
					673	Start end max	0.0107	0.2024	369.346	369.357	-53.32	5.0096e-08	0.0108	66900	-56.79	61100	-58.99	66900	-53.31	66100	-56.79
					674	Start end max	0.0597	0.0322	369.378	369.438	-55.93	1.52566e-07	0.0087	59400	-51.73	85300	-59.68	59400	-51.73	63600	-65.7
					675	Start end max	0.0925	0.2461	369.625	369.717	-54.9	2.9963e-07	0.0114	65200	-60.05	87800	-59.87	64400	-49.17	66100	-63.21
					676	Start end max	0.0985	0.3106	369.935	370.034	-52	6.22021e-07	0.0288	64400	-60.05	76100	-58.5	56900	-40.46	64400	-62.68
					677	Start end max	0.129	0.3028	370.238	370.367	-45.71	3.46787e-06	0.0316	64400	-61.94	73600	-58.99	54400	-40.15	64400	-52.8
					678	Start end max	0.0728	0.3028	370.541	370.614	-47.9	1.18185e-06	0.0277	53500	-56.41	95400	-60.05	60200	-41.1	61100	-57.05
					679	Start end max	0.028	0.0943	370.635	370.663	-56.99	5.61736e-08	0.0052	93700	-62.68	73600	-59.51	84500	-55.69	46000	-68.7
					680	Start end max	0.1594	0.2341	370.869	371.029	-43.02	7.95049e-06	0.0583	58500	-59.87	70300	-60.64	60200	-34.25	61900	-51.03
					681	Start end max	0.1015	0.3512	371.221	371.322	-46.46	2.29302e-06	0.0282	59400	-55.92	74400	-60.24	63600	-40.32	63600	-54.93
					682	Start end max	0.0901	0.3303	371.551	371.641	-48.33	1.32407e-06	0.0241	61900	-55.25	76100	-59.68	66900	-42.58	66900	-54.22
					683	Start end max	0.0376	0.3619	371.913	371.95	-42.98	1.89384e-06	0.0346	65200	-52.8	88700	-58.82	71100	-39.11	70300	-48.25
					684	Start end max	0.043	0.068	371.981	372.024	-56.39	9.86981e-08	0.0052	85300	-58.19	74400	-60.44	85300	-55.14	87800	-66.86
					685	Start end max	0.1134	0.2263	372.207	372.321	-47.25	2.13652e-06	0.0391	56900	-59.16	70300	-58.99	62700	-38.16	62700	-52.32
					686	Start end max	0.0352	0.3506	372.558	372.593	-45.76	9.36202e-07	0.0269	61900	-56.41	60200	-58.66	66100	-41.14	65200	-48.45
					687	Start end max	0.0394	0.0573	372.615	372.655	-40.95	3.16543e-06	0.0524	93700	-58.35	51000	-59.51	66900	-34.74	66100	-45.42
					688	Start end max	0.0053	0.0716	372.687	372.692	-58.15	8.22368e-09	0.0037	71100	-59.33	70300	-63.48	71100	-58.19	71100	-61.27
					689	Start end max	0.0155	0.611	373.298	373.314	-47.36	2.85531e-07	0.0203	62700	-54.52	74400	-60.24	72800	-43.45	72800	-51.58
		4.8229	386.895	386.918	690	Start end max	0.0232	4.8384	378.137	378.16	-58.29	3.45072e-08	0.0047	78600	-57.75	74400	-59.33	78600	-56.53	83700	-69.23
					691	Start end max	0.0047	0.2532	378.39	378.395	-53.45	2.15888e-08	0.0049	51000	-60.05	52700	-57.89	52700	-55.92	51800	-57.05
					692	Start end max	0.0155	0.0406	378.43	378.446	-55.07	4.83269e-08	0.0049	92000	-59.51	74400	-60.24	85300	-56.04	86200	-65.7
					693	Start end max	0.0041	0.1302	378.561	378.565	-54.97	1.33194e-08	0.0047	49300	-59.33	48500	-59.68	49300	-56.41	49300	-57.89
					694	Start end max	0.0155	0.0531	378.614	378.629	-53.11	7.59614e-08	0.0115	82000	-58.99	70300	-55.58	74400	-49.73	75300	-59.33
					695	Start end max	0.1045	0.2186	378.832	378.937	-41.04	8.23644e-06	0.0588	61900	-58.99	71100	-58.19	66900	-34.04	66900	-46.95
					696	Start end max	0.0549	0.4348	379.267	379.322	-40.79	4.57905e-06	0.0518	61900	-51.44	74400	-58.66	71900	-34.76	71100	-46.54
		3.3857	391.466	391.485	697	Start end max	0.0185	3.4406	382.708	382.726	-54.04	7.3106e-08	0.0117	89500	-56.53	81100	-56.04	87000	-51.58	91200	-62.68
					698	Start end max	0.0603	0.2066	382.915	382.975	-55.18	1.83183e-07	0.0082	53500	-58.66	71100	-57.32	54400	-52.97	53500	-63.21
					699	Start end max	0.0292	0.3237	383.238	383.268	-37.65	5.03041e-06	0.0624	65200	-50.7	58500	-52.72	70300	-33.85	70300	-44.46
					700	Start end max	0.0453	0.0585	383.297	383.342	-35.88	1.17319e-05	0.0816	57700	-53.94	51800	-58.82	67800	-31.46	68600	-40.07
					701	Start end max	0.0089	0.0842	383.381	383.39	-53.92	3.62947e-08	0.0085	87800	-58.66	72800	-59.33	84500	-53.05	85300	-61.94
					702	Start end max	0.0657	0.2329	383.614	383.68	-41.26	4.92044e-06	0.0665	65200	-51.44	75300	-59.68	70300	-33.1	70300	-50.39
		2.8021	395.24	395.285	703	Start end max	0.0448	2.8678	386.482	386.527	-51.76	2.98938e-07	0.0125	61100	-58.5	76100	-60.24	64400	-47.6	62700	-57.6
					704	Start end max	0.1009	0.31	386.792	386.893	-46.08	2.49071e-06	0.0359	62700	-55.36	71100	-58.5	66900	-38.33	68600	-55.81
					705	Start end max	0.0704	0.3351	387.127	387.197	-41.18	5.36615e-06	0.0508	64400	-54.72	83700	-58.5	66100	-35.69	66900	-43.4
					706	Start end max	0.1302	0.2801	387.407	387.537	-41.9	8.40277e-06	0.0506	62700	-57.89	71100	-59.16	64400	-35.2	66100	-46.46
					707	Start end max	0.1128	0.3452	387.752	387.865	-42.73	6.01469e-06	0.0395	63600	-54.03	52700	-56.16	67800	-37.62	66100	-47.42
					708	Start end max	0.0059	0.1415	387.894	387.9	-56.87	1.22929e-08	0.0041	77800	-59.33	76100	-59.68	77000	-58.5	77000	-59.68
					709	Start end max	0.0931	0.2066	388.101	388.194	-45.69	2.51424e-06	0.0369	62700	-55.14	71100	-56.92	67800	-37.63	69400	-55.14
					710	Start end max	0.0412	0.4384	388.539	388.58	-47.33	7.62672e-07	0.0385	66100	-50.77	77800	-61.49	71900	-38.65	71900	-54.72
					711	Start end max	0.0388	0.4748	389.014	389.053	-51.36	2.84047e-07	0.0284	63600	-57.05	78600	-58.5	72800	-44.84	72800	-59.68
					712	Start end max	0.0448	0.4665	389.481	389.525	-48.11	6.92038e-07	0.0214	62700	-57.89	79500	-62.18	71900	-42.45	71100	-54.13
		5.5935	403.877	403.882	713	Start end max	0.0047	5.6382	395.119	395.123	-53.51	2.12889e-08	0.0058	82800	-57.75	84500	-60.05	87000	-54.82	86200	-57.89
					714	Start end max	0.1206	0.1911	395.31	395.431	-48.35	1.76511e-06	0.0349	66900	-58.35	71100	-58.5	64400	-38.96	56000	-61.49
					715	Start end max	0.0346	0.3751	395.685	395.72	-44.29	1.28936e-06	0.0362	74400	-53.14	66100	-57.19	66100	-38.68	71100	-52.56
					716	Start end max	0.0866	0.0567	395.742	395.828	-42.49	4.87661e-06	0.0507	56000	-53.85	71100	-60.05	65200	-35.81	65200	-51.51
					717	Start end max	0.1164	0.2974	396.039	396.156	-43.28	5.47352e-06	0.0505	71900	-57.6	76100	-58.04	66100	-36.37	65200	-52.32
					718	Start end max	0.0358	0.3613	396.401	396.437	-39.23	4.27847e-06	0.0599	70300	-44.98	56000	-61.71	71900	-34.33	73600	-46.62
					719	Start end max	0.0633	0.0579	396.459	396.522	-55.56	1.75926e-07	0.008	77000	-59.68	68600	-60.44	77800	-53.94	77000	-61.27
					720	Start end max	0.0579	0.2329	396.692	396.75	-44.37	2.11796e-06	0.036	61900	-53.75	77000	-58.04	65200	-38.3	68600	-50.77
					721	Start end max	0.0412	0.3536	397.045	397.086	-49.63	4.4854e-07	0.0488	68600	-55.03	90400	-58.66	73600	-41.18	74400	-58.99
		4.2106	410.055	410.089	722	Start end max	0.0334	4.2518	401.297	401.33	-56.11	8.19703e-08	0.0058	88700	-57.6	79500	-56.41	90400	-54.42	97000	-69.23
					723	Start end max	0.0448	0.7096	402.007	402.051	-56.02	1.12051e-07	0.0053	63600	-58.82	81100	-59.33	64400	-55.25	64400	-62.94
					724	Start end max	0.0221	0.0896	402.096	402.118	-47.35	4.07196e-07	0.02	56900	-53.05	54400	-59.87	64400	-43.82	63600	-51.1
					725	Start end max	0.0101	0.0579	402.154	402.164	-56.43	2.30828e-08	0.0045	82800	-60.64	82000	-57.75	86200	-57.05	84500	-60.24
					726	Start end max	0.1021	0.2257	402.38	402.482	-50.4	9.31241e-07	0.0243	71100	-58.35	84500	-55.81	67800	-41.99	69400	-58.99
					727	Start end max	0.0226	0.3219	402.702	402.725	-47.43	4.10419e-07	0.0191	68600	-61.05	63600	-56.28	72800	-45.14	71900	-52.8
					728	Start end max	0.0495	0.0442	402.746	402.796	-44.64	1.70521e-06	0.0274	61100	-57.19	59400	-59.51	67800	-41.4	66100	-46.62
					729	Start end max	0.0185	0.0752	402.821	402.84	-54.6	6.41871e-08	0.0058	87800	-60.05	78600	-56.92	89500	-54.62	88700	-60.64
					730	Start end max	0.0579	0.2419	403.063	403.121	-48.13	8.92208e-07	0.024	71100	-54.13	77000	-61.71	67800	-42.11	68600	-53.94
					731	Start end max	0.0077	0.5334	403.597	403.604	-56.14	1.88771e-08	0.0047	102900	-59.51	87800	-56.16	97000	-55.81	100400	-66.07
					732	Start end max	0.0412	0.3267	403.923	403.965	-52.07	2.55882e-07	0.0192	66900	-54.62	85300	-57.05	74400	-46.23	74400	-61.27
		2.679	415.402	415.412	733	Start end max	0.0095	2.7202	406.644	406.653	-56.71	2.0381e-08	0.0045	103700	-59.33	90400	-57.89	97000	-56.92	100400	-65.7
					734	Start end max	0.0017	0.0686	406.712	406.714	-56.14	4.35932e-09	0.004	57700	-59.16	57700	-59.16	58500	-58.35	58500	-58.99
					735	Start end max	0.0053	0.0609	406.773	406.779	-56	1.35173e-08	0.0045	87000	-58.99	82000	-61.05	86200	-56.92	84500	-60.44
					736	Start end max	0.1182	0.2162	406.99	407.108	-46.81	2.46446e-06	0.0292	65200	-56.28	46000	-61.27	66900	-40.11	66900	-52.8
					737	Start end max	0.0047	0.1451	407.135	407.139	-58.04	7.50286e-09	0.004	76100	-59.51	73600	-62.94	75300	-58.19	75300	-63.21
					738	Start end max	0.1033	0.2287	407.363	407.467	-50.39	9.44585e-07	0.0165	72800	-49.73	75300	-60.05	67800	-45.39	65200	-58.66
					739	Start end max	0.1039	0.356	407.72	407.824	-48.57	1.44526e-06	0.0912	72800	-56.53	75300	-58.35	67800	-40.52	66900	-55.14
					740	Start end max	0.0382	0.3428	408.062	408.101	-46.33	8.89351e-07	0.0283	68600	-57.6	89500	-59.87	72800	-40.28	72800	-51.87
					741	Start end max	0.0095	0.0919	408.154	408.164	-55.5	2.69247e-08	0.0052	99600	-60.84	83700	-58.04	89500	-55.25	97900	-67.29
					742	Start end max	0.0645	0.2897	408.444	408.509	-54.5	2.29149e-07	0.0122	72800	-57.32	78600	-58.99	72800	-48.25	72800	-64.68
					743	Start end max	0.0119	0.1612	408.605	408.617	-57.18	2.28583e-08	0.0057	59400	-56.79	85300	-56.79	58500	-56.53	51800	-68.7
					744	Start end max	0.0669	0.3416	408.947	409.014	-50.64	5.77907e-07	0.0601	64400	-60.64	76100	-61.05	72800	-44.81	71900	-58.66
		4.621	422.393	422.402	745	Start end max	0.0089	4.6878	413.635	413.644	-58.79	1.18294e-08	0.0038	85300	-60.44	90400	-59.33	85300	-59.33	87000	-65.7
					746	Start end max	0.1475	0.2078	413.843	413.99	-49.14	1.80051e-06	0.0205	66100	-60.05	76100	-59.51	53500	-43.29	66900	-58.82
					747	Start end max	0.031	0.3643	414.207	414.238	-53.82	1.2897e-07	0.0111	71100	-59.16	64400	-59.33	67800	-50.39	66900	-61.49
					748	Start end max	0.04	0.0645	414.272	414.312	-55.82	1.04831e-07	0.0121	61100	-60.44	75300	-59.33	53500	-51.8	61900	-69.23
					749	Start end max	0.0274	0.2693	414.541	414.569	-47.67	4.70214e-07	0.1017	77000	-58.66	65200	-56.92	75300	-42.3	74400	-55.47
					750	Start end max	0.0047	0.0973	414.639	414.643	-58.74	6.38448e-09	0.004	94500	-59.51	88700	-57.89	89500	-58.99	93700	-67.73
					751	Start end max	0.04	0.3058	414.944	414.984	-50.74	3.37266e-07	0.0904	68600	-57.32	84500	-58.19	74400	-47.87	74400	-58.82
					752	Start end max	0.0161	0.0854	415.03	415.046	-51.34	1.18428e-07	0.0123	63600	-59.51	71100	-57.19	67800	-47.46	68600	-55.47
					753	Start end max	0.0495	0.3052	415.335	415.385	-51.63	3.40577e-07	0.0192	73600	-60.24	84500	-59.87	75300	-44.81	75300	-57.75
					754	Start end max	0.0011	0.1152	415.45	415.452	-58.32	1.75723e-09	0.0038	89500	-60.44	88700	-59.16	89500	-60.44	89500	-63.77
					755	Start end max	0.0107	0.3171	415.767	415.778	-47.77	1.7973e-07	0.0859	66100	-57.6	84500	-56.41	75300	-49.85	75300	-57.75
					756	Start end max	0.0633	0.795	416.562	416.626	-53.49	2.83485e-07	0.0123	63600	-57.32	58500	-55.81	66900	-48.3	66100	-61.94
					757	Start end max	0.0979	0.3237	416.886	416.984	-52.57	5.41856e-07	0.0126	73600	-61.05	86200	-58.35	67800	-47.25	68600	-60.84
					758	Start end max	0.0776	0.3357	417.222	417.3	-47.46	1.39387e-06	0.021	71100	-61.05	56000	-60.44	66100	-42.91	66100	-51.95
					759	Start end max	0.1027	0.3165	417.539	417.641	-46.84	2.12844e-06	0.0317	64400	-59.51	51000	-56.28	59400	-39.35	60200	-56.04
					760	Start end max	0.0059	0.1463	417.685	417.691	-55.31	1.75787e-08	0.0047	85300	-57.32	82800	-60.05	84500	-56.53	84500	-58.04
					761	Start end max	0.1409	0.2198	417.905	418.046	-46.13	3.44044e-06	0.0367	66100	-55.81	74400	-58.04	61900	-38.01	66100	-53.66
					762	Start end max	0.089	0.3368	418.242	418.331	-47.37	1.62966e-06	0.0264	51000	-59.51	84500	-57.6	55200	-41.85	64400	-57.05
					763	Start end max	0.0483	0.3213	418.563	418.611	-52.08	3.00045e-07	0.0204	65200	-58.82	99600	-59.87	62700	-43.4	64400	-55.69
					764	Start end max	0.0322	0.0686	418.632	418.664	-55.88	8.32324e-08	0.0054	97000	-59.68	83700	-56.66	85300	-55.14	96200	-65.7
					765	Start end max	0.1134	0.2741	418.906	419.019	-50.96	9.09996e-07	0.0204	66900	-60.84	78600	-59.87	67800	-43.4	66900	-59.68
					766	Start end max	0.0185	0.3327	419.239	419.257	-55.55	5.16042e-08	0.0052	68600	-58.5	66900	-61.27	71100	-54.72	71900	-59.87
					767	Start end max	0.0686	0.0406	419.279	419.348	-55.74	1.83326e-07	0.0083	61100	-60.05	84500	-67.73	64400	-52.89	63600	-66.07
					768	Start end max	0.0728	0.3088	419.588	419.661	-51.81	4.80026e-07	0.0185	65200	-58.04	84500	-57.05	61100	-45.42	61100	-59.68
					769	Start end max	0.0221	0.0973	419.685	419.707	-53.05	1.09386e-07	0.0108	83700	-59.16	75300	-58.04	85300	-51.3	85300	-57.32
					770	Start end max	0.0477	0.2048	419.89	419.938	-53.19	2.29392e-07	0.0113	64400	-59.87	94500	-57.75	65200	-49.9	62700	-58.82
					771	Start end max	0.0704	0.0716	419.962	420.032	-52.85	3.66072e-07	0.0203	51000	-58.5	68600	-60.84	51800	-43.15	53500	-61.49
					772	Start end max	0.0997	0.2831	420.245	420.345	-46.8	2.08464e-06	0.0391	60200	-56.53	73600	-61.05	66900	-39.01	66100	-53.66
					773	Start end max	0.1355	0.3141	420.559	420.695	-51.61	9.35217e-07	0.0165	67800	-56.79	71100	-58.66	57700	-45.21	85300	-62.43
					774	Start end max	0.0023	0.3273	420.887	420.889	-56.8	4.9895e-09	0.0042	65200	-59.16	65200	-58.99	66100	-58.35	65200	-59.16
					775	Start end max	0.086	0.0244	420.911	420.997	-49.97	8.66831e-07	0.0204	64400	-52.8	71900	-58.5	66900	-44.27	66100	-56.66
					776	Start end max	0.0949	0.3106	421.222	421.317	-48.05	1.48738e-06	0.0347	66100	-55.58	71100	-58.99	70300	-38.79	68600	-57.46
					777	Start end max	0.0322	0.3261	421.548	421.58	-51.75	2.1549e-07	0.0124	66100	-58.35	59400	-56.92	66900	-48.96	66900	-56.41
					778	Start end max	0.0131	0.068	421.616	421.629	-54.36	4.82103e-08	0.0081	102900	-60.84	77000	-56.28	87000	-53.85	100400	-66.46
					779	Start end max	0.0197	0.2658	421.882	421.901	-53.89	8.0478e-08	0.0051	59400	-60.24	59400	-56.04	59400	-55.25	60200	-56.53
					780	Start end max	0.0316	0.0424	421.924	421.956	-55.49	8.93686e-08	0.0114	97900	-59.68	92000	-58.5	51000	-50.77	51800	-61.71
					781	Start end max	0.0244	0.0525	421.977	422.001	-54.84	8.04171e-08	0.0084	92000	-59.33	83700	-62.43	95400	-54.03	96200	-60.05
					782	Start end max	0.1087	0.267	422.244	422.353	-53.1	5.32801e-07	0.0131	63600	-57.6	74400	-58.19	66900	-47.07	66100	-63.48
					783	Start end max	0.0997	0.4474	422.691	422.791	-53.84	4.12233e-07	0.0127	63600	-60.44	77800	-61.05	67800	-47.42	69400	-66.07
					784	Start end max	0.037	1.9007	424.592	424.629	-57.4	6.74306e-08	0.0044	89500	-59.33	84500	-58.19	89500	-57.6	90400	-63.21
					785	Start end max	0.04	0.3231	424.915	424.955	-53.43	1.81535e-07	0.0123	62700	-60.05	51000	-61.49	61900	-48.2	64400	-59.16
					786	Start end max	0.0137	0.068	424.983	424.997	-55.59	3.79491e-08	0.0044	83700	-58.19	76100	-60.24	82800	-57.32	77000	-62.43
					787	Start end max	0.0884	0.2532	425.236	425.325	-54.44	3.18082e-07	0.0131	65200	-58.66	86200	-59.87	69400	-46.99	69400	-63.48
					788	Start end max	0.034	0.1212	425.358	425.392	-56.63	7.40576e-08	0.0056	61100	-58.35	77000	-59.33	56900	-54.93	61100	-66.86
					789	Start end max	0.0836	0.2735	425.631	425.715	-54.48	2.9819e-07	0.0124	66900	-57.89	73600	-62.43	54400	-48.35	59400	-63.48
					790	Start end max	0.071	0.338	425.969	426.04	-54.36	2.60221e-07	0.011	65200	-58.66	76100	-57.6	61100	-52.1	66100	-61.27
					791	Start end max	0.1057	0.3363	426.306	426.411	-55.58	2.92589e-07	0.011	65200	-57.89	85300	-62.68	66900	-50.9	96200	-65.01
		2.0452	437.215	437.231	792	Start end max	0.0155	2.151	428.457	428.472	-55.91	3.98629e-08	0.0048	98700	-61.05	76100	-58.82	89500	-56.04	87800	-69.79
					793	Start end max	0.0477	0.4963	428.953	429.001	-53.96	1.92159e-07	0.0117	64400	-58.04	75300	-61.94	69400	-50.14	68600	-62.18
					794	Start end max	0.0424	0.4002	429.353	429.396	-55.46	1.20557e-07	0.0054	65200	-58.35	56000	-57.32	64400	-56.04	64400	-61.71
					795	Start end max	0.0352	0.0776	429.431	429.466	-57.53	6.2278e-08	0.0043	87000	-59.87	75300	-58.04	86200	-57.6	83700	-65.35
					796	Start end max	0.0017	0.0764	429.507	429.509	-57.45	3.2207e-09	0.0039	74400	-59.33	74400	-59.51	74400	-59.33	74400	-60.05
					797	Start end max	0.1194	0.2783	429.786	429.905	-56.17	2.88406e-07	0.0104	67800	-60.44	75300	-58.82	72800	-52.97	85300	-66.86
					798	Start end max	0.0215	0.525	430.311	430.332	-54.9	6.95647e-08	0.0049	65200	-61.05	56000	-57.6	64400	-55.69	64400	-60.44
					799	Start end max	0.0083	0.2885	430.599	430.608	-54.21	3.16998e-08	0.0055	71900	-59.68	71100	-58.99	72800	-55.25	72800	-57.46
					800	Start end max	0.031	0.034	430.633	430.664	-57.34	5.72936e-08	0.0053	70300	-58.35	92900	-59.33	66900	-55.25	68600	-67.29
					801	Start end max	0.0101	0.39	431.023	431.034	-54.03	4.019e-08	0.0054	72800	-56.79	70300	-65.35	72800	-55.36	72800	-56.79
					802	Start end max	0.0215	0.04	431.063	431.085	-47.86	3.51891e-07	0.0166	67800	-54.93	60200	-58.19	67800	-44.98	66900	-50.14
					803	Start end max	0.0149	0.3404	431.404	431.419	-53.67	6.42026e-08	0.0052	71100	-66.46	67800	-56.53	67800	-55.36	68600	-57.05
					804	Start end max	0.0328	0.0376	431.442	431.474	-53.67	1.41108e-07	0.0124	58500	-59.33	86200	-58.35	62700	-47.55	61900	-59.33
					805	Start end max	0.0125	0.0615	431.503	431.516	-55.3	3.70488e-08	0.0049	85300	-59.68	83700	-58.35	85300	-55.92	85300	-58.99
					806	Start end max	0.0215	0.2693	431.772	431.794	-57.17	4.12236e-08	0.0049	71100	-59.68	64400	-58.82	66100	-55.58	66100	-64.68
					807	Start end max	0.0161	0.0513	431.824	431.84	-55.29	4.77283e-08	0.0047	98700	-59.16	86200	-58.35	89500	-56.04	97000	-67.29
		4.0357	444.634	444.639	808	Start end max	0.0047	4.0517	435.876	435.88	-56.66	1.03179e-08	0.0041	87000	-61.05	85300	-59.33	87800	-58.66	87000	-60.44
					809	Start end max	0.0185	0.04	435.916	435.934	-52.12	1.1359e-07	0.0128	51000	-56.53	49300	-58.5	51800	-46.86	52700	-54.82
					810	Start end max	0.0824	0.2956	436.211	436.294	-52.55	4.58159e-07	0.0115	67800	-60.84	83700	-57.05	61900	-48.91	61900	-57.89
					811	Start end max	0.0442	0.4079	436.619	436.663	-53.39	2.02394e-07	0.0127	75300	-56.66	87800	-60.64	76100	-47.38	76100	-62.18
		3.5846	449.006	449.028	812	Start end max	0.0215	3.6288	440.248	440.269	-56.37	4.95617e-08	0.0045	98700	-59.68	89500	-57.89	89500	-57.19	99600	-65.7
					813	Start end max	0.0029	0.1523	440.4	440.403	-56.3	7.00607e-09	0.0041	51800	-59.16	51800	-59.51	51800	-59.16	51800	-59.87
					814	Start end max	0.0089	0.043	440.443	440.452	-55.13	2.75161e-08	0.0049	88700	-58.35	86200	-58.04	88700	-56.53	87800	-58.5
					815	Start end max	0.0931	0.2443	440.688	440.781	-50.62	8.07523e-07	0.0195	70300	-54.32	83700	-60.84	67800	-44.43	66900	-59.51
					816	Start end max	0.0197	0.3709	441.059	441.078	-55.11	6.07726e-08	0.0057	74400	-58.19	69400	-62.68	71900	-55.25	73600	-61.05
					817	Start end max	0.0704	0.0448	441.103	441.174	-52.17	4.28065e-07	0.0136	65200	-57.19	75300	-63.48	71100	-46.54	70300	-59.87
					818	Start end max	0.0448	0.3357	441.439	441.484	-55.72	1.19961e-07	0.0057	72800	-57.05	61100	-58.82	66900	-54.52	70300	-66.07
					819	Start end max	0.0274	0.077	441.516	441.544	-54.3	1.02132e-07	0.0088	59400	-58.5	83700	-61.94	65200	-51.1	64400	-60.05
					820	Start end max	0.0376	0.3058	441.822	441.86	-54.1	1.46268e-07	0.0108	67800	-59.33	51800	-57.89	72800	-50.64	72800	-61.05
					821	Start end max	0.0292	0.0728	441.895	441.924	-57.48	5.22891e-08	0.0044	95400	-60.84	79500	-58.99	96200	-57.32	96200	-65.35
					822	Start end max	0.0053	1.7304	443.625	443.631	-55.36	1.56561e-08	0.0045	77000	-59.16	75300	-58.66	76100	-56.79	76100	-58.04
					823	Start end max	0.1176	0.2532	443.879	443.996	-53.32	5.47294e-07	0.0127	66900	-61.05	92000	-81.27	69400	-47.6	68600	-64.37
					824	Start end max	0.089	0.3727	444.251	444.34	-51.67	6.05608e-07	0.0162	69400	-58.04	75300	-59.16	66900	-46.11	66100	-58.5
					825	Start end max	0.0621	0.3428	444.594	444.656	-50.63	5.36731e-07	0.0192	67800	-59.87	92900	-59.51	67800	-44.37	66100	-56.16
					826	Start end max	0.0113	0.1009	444.695	444.707	-59.23	1.35585e-08	0.0054	97900	-60.05	74400	-62.43	84500	-55.69	85300	-71.73
					827	Start end max	0.0304	0.264	444.959	444.99	-42.93	1.5514e-06	0.0358	66900	-54.62	60200	-57.75	72800	-38.36	71100	-46.7
					828	Start end max	0.0334	0.0824	445.042	445.075	-55.36	9.7288e-08	0.0049	93700	-58.66	82800	-58.35	85300	-55.47	85300	-59.68
					829	Start end max	0.0017	0.129	445.171	445.173	-57.38	3.27518e-09	0.0039	77000	-58.5	74400	-61.27	77000	-58.5	76100	-59.68
					830	Start end max	0.1152	0.221	445.392	445.507	-49.25	1.37003e-06	0.0199	68600	-56.04	75300	-60.24	70300	-43.85	65200	-57.19
					831	Start end max	0.0149	0.8989	446.291	446.306	-57.43	2.69693e-08	0.0043	66100	-59.87	61100	-58.82	64400	-58.5	63600	-64.06
					832	Start end max	0.0011	0.0483	446.339	446.34	-55.87	3.09098e-09	0.0041	84500	-58.66	83700	-60.44	83700	-57.89	84500	-58.35
					833	Start end max	0.0173	0.2007	446.54	446.557	-53.78	7.25232e-08	0.0081	75300	-58.04	66100	-60.05	72800	-53.66	72800	-61.94
					834	Start end max	0.0412	0.0555	446.595	446.637	-51.39	2.99493e-07	0.0157	65200	-53.85	75300	-58.66	66900	-46.11	66100	-58.5
					835	Start end max	0.0406	0.2926	446.888	446.929	-48.95	5.17746e-07	0.0204	67800	-58.35	94500	-59.87	76100	-43.26	75300	-53.85
					836	Start end max	0.0274	0.0692	446.957	446.985	-55.88	7.08857e-08	0.0048	87800	-59.87	77000	-62.43	92000	-55.69	92000	-63.77
		6.9589	462.702	462.733	837	Start end max	0.0304	6.9864	453.944	453.974	-56.47	6.86786e-08	0.0054	66900	-59.51	97000	-59.87	65200	-54.93	68600	-66.46
					838	Start end max	0.0609	0.3936	454.337	454.398	-56.05	1.51361e-07	0.0052	70300	-60.44	53500	-59.87	65200	-55.14	65200	-63.48
					839	Start end max	0.0931	0.3022	454.64	454.733	-57.18	1.78298e-07	0.0051	72800	-58.99	88700	-58.66	66100	-55.58	65200	-66.46
					840	Start end max	0.031	0.387	455.027	455.058	-50.05	3.07278e-07	0.0135	72800	-57.32	66900	-57.89	76100	-46.42	75300	-53.85
		6.0797	469.896	469.908	841	Start end max	0.0125	6.1107	461.137	461.15	-55.81	3.28958e-08	0.0046	88700	-59.68	86200	-57.19	87800	-56.53	89500	-59.87
					842	Start end max	0.0161	0.2514	461.389	461.405	-57.24	3.04271e-08	0.0042	71100	-60.64	67800	-60.24	68600	-57.89	69400	-62.68
					843	Start end max	0.0131	0.0567	461.446	461.459	-53.86	5.39921e-08	0.0052	61100	-56.53	61900	-59.68	61900	-55.81	61900	-56.53
					844	Start end max	0.0053	0.0758	461.522	461.527	-55.82	1.40715e-08	0.0047	93700	-59.16	92000	-60.84	92000	-57.46	92900	-58.99
					845	Start end max	0.0226	0.2508	461.772	461.795	-52.84	1.18134e-07	0.0115	70300	-57.05	62700	-61.49	66900	-49.45	64400	-58.04
					846	Start end max	0.0083	0.0477	461.82	461.829	-54.01	3.32384e-08	0.0054	56900	-59.33	53500	-56.53	54400	-54.93	55200	-59.68
					847	Start end max	0.1081	0.2628	462.083	462.191	-38.86	1.40446e-05	0.0629	72800	-59.33	55200	-59.68	67800	-33.39	63600	-47.6
					848	Start end max	0.0095	0.1379	462.221	462.231	-51.38	6.949e-08	0.0131	84500	-58.5	77000	-60.44	82000	-47.16	82800	-56.04
					849	Start end max	0.0232	0.2234	462.444	462.468	-38.56	3.24345e-06	0.063	70300	-60.05	54400	-55.03	66900	-33.3	67800	-43.88
					850	Start end max	0.0615	0.0525	462.497	462.558	-49.38	7.09768e-07	0.0204	56900	-55.92	75300	-61.49	66100	-43.18	66100	-55.25
					851	Start end max	0.0304	0.301	462.798	462.829	-53.19	1.46007e-07	0.0124	73600	-57.89	60200	-59.33	67800	-48.65	66100	-64.06
					852	Start end max	0.0531	0.0561	462.854	462.907	-52.5	2.98849e-07	0.0459	58500	-61.71	75300	-59.33	70300	-49.34	69400	-62.68
					853	Start end max	0.0197	0.3112	463.165	463.185	-57.76	3.30213e-08	0.0044	73600	-59.33	66900	-58.19	71100	-57.46	72800	-64.06
					854	Start end max	0.0221	0.0567	463.222	463.244	-56.04	5.50538e-08	0.0056	65200	-58.82	101200	-59.68	67800	-55.14	66100	-60.84
					855	Start end max	0.0376	0.3243	463.546	463.584	-52.93	1.91587e-07	0.0162	69400	-57.75	90400	-58.82	77800	-46.95	76100	-62.18
		4.0476	476.39	476.416	856	Start end	0.0256	4.0851	467.632	467.657	-53	1.28584e-07	0.063	84500	-58.5	81100	-59.87	35100	-53.57	85300	-65.01
					857	Start end max	0.0059	0.1869	467.819	467.825	-55.94	1.52234e-08	0.0043	83700	-59.68	77000	-60.05	82800	-56.66	82800	-61.71
					858	Start end max	0.0961	0.2156	468.034	468.13	-47.06	1.89204e-06	0.0236	67800	-57.46	51800	-63.21	64400	-42.63	64400	-53.48
					859	Start end max	0.0017	0.1349	468.169	468.171	-55.8	4.71662e-09	0.0043	84500	-60.24	83700	-59.87	84500	-57.75	84500	-58.66
					860	Start end max	0.0782	0.2443	468.414	468.492	-51.32	5.77579e-07	0.0126	70300	-59.68	49300	-57.32	67800	-46.95	71100	-61.94
					861	Start end max	0.028	0.3816	468.795	468.823	-53.34	1.30196e-07	0.0115	74400	-57.75	61100	-60.05	75300	-49.9	74400	-58.99
					862	Start end max	0.0047	0.1105	468.906	468.911	-55.38	1.38481e-08	0.0048	87800	-57.46	83700	-58.35	87000	-56.28	86200	-59.33
		6.2284	483.897	483.934	863	Start end max	0.0364	6.2331	475.139	475.175	-49.2	4.38303e-07	0.1023	60200	-59.87	56900	-58.04	63600	-49.62	62700	-57.75
					864	Start end max	0.0436	0.0872	475.226	475.27	-57.59	7.60327e-08	0.0112	61100	-60.05	61100	-59.68	61100	-51.1	61100	-68.7
					865	Start end max	0.0669	0.2717	475.498	475.565	-52.58	3.69364e-07	0.0156	72800	-59.87	53500	-59.16	67800	-46.86	70300	-61.49
					866	Start end max	0.0179	0.3572	475.855	475.873	-55.39	5.17543e-08	0.0056	75300	-59.33	68600	-61.49	71100	-54.52	71900	-62.18
					867	Start end max	0.0525	0.0388	475.894	475.947	-51.83	3.44572e-07	0.0134	66100	-59.87	52700	-56.66	67800	-47.12	69400	-57.89
					868	Start end max	0.0191	0.2944	476.188	476.208	-56.99	3.82696e-08	0.0049	79500	-59.68	71100	-57.75	71100	-56.28	73600	-66.07
					869	Start end max	0.0459	0.0507	476.239	476.285	-54.46	1.64787e-07	0.0083	64400	-58.35	84500	-61.05	68600	-53.14	67800	-62.18
					870	Start end max	0.0304	0.3488	476.588	476.619	-54.15	1.17226e-07	0.0108	68600	-56.79	62700	-60.24	74400	-51.51	75300	-61.05
					871	Start end max	0.0119	0.074	476.662	476.674	-56.92	2.42723e-08	0.0043	92900	-58.35	83700	-57.6	90400	-57.75	91200	-64.37
					872	Start end max	0.0113	0.3828	477.045	477.056	-53.56	4.99843e-08	0.0087	64400	-57.75	83700	-55.14	76100	-52.1	75300	-58.66
		4.2316	490.046	490.07	873	Start end max	0.0232	4.2428	481.288	481.311	-56.39	5.34472e-08	0.0052	71100	-58.04	66100	-62.18	71100	-55.81	71100	-62.94
					874	Start end max	0.0394	0.0573	481.345	481.385	-51.87	2.56345e-07	0.0118	63600	-57.6	51800	-59.16	70300	-48.5	70300	-58.5
					875	Start end max	0.0131	0.3422	481.688	481.701	-54.41	4.76106e-08	0.0053	71100	-59.33	71100	-58.19	75300	-55.25	74400	-58.5
					876	Start end max	0.0519	0.0334	481.721	481.773	-51.86	3.38723e-07	0.0124	66100	-59.16	87000	-59.16	71900	-47.2	70300	-58.66
					877	Start end max	0.0274	0.3536	482.075	482.102	-54.05	1.08229e-07	0.0117	74400	-61.49	66100	-61.27	74400	-49.17	75300	-61.94
					878	Start end max	0.0143	0.0931	482.168	482.182	-58.04	2.25259e-08	0.0041	94500	-60.44	86200	-59.33	87000	-57.6	93700	-66.07
		3.7345	494.675	494.686	879	Start end max	0.0107	3.7488	485.917	485.928	-58.01	1.69904e-08	0.0043	96200	-60.44	84500	-59.16	95400	-58.99	95400	-67.73
					880	Start end max	0.0143	0.0866	486.003	486.018	-56.22	3.42045e-08	0.0047	84500	-57.75	96200	-58.82	94500	-57.05	95400	-64.37
					881	Start end max	0.0292	0.3769	486.38	486.409	-54.16	1.12239e-07	0.0105	63600	-58.04	65200	-59.16	71900	-51.58	71900	-59.16
					882	Start end max	0.0191	0.0788	486.459	486.478	-53.88	7.81396e-08	0.0055	63600	-58.04	61100	-59.16	66100	-55.03	65200	-57.89
					883	Start end max	0.0215	0.3315	486.791	486.812	-53.97	8.61235e-08	0.0079	72800	-59.68	67800	-58.19	74400	-54.62	73600	-58.66
					884	Start end max	0.0298	0.0567	486.847	486.877	-53.97	1.19627e-07	0.0126	67800	-60.44	66100	-51.3	67800	-50.64	72800	-61.27
					885	Start end max	0.0292	0.3249	487.172	487.202	-54.59	1.01686e-07	0.0083	71100	-58.04	63600	-58.5	73600	-54.13	73600	-60.64
					886	Start end max	0.0089	0.0531	487.226	487.234	-56.81	1.8689e-08	0.0045	87000	-59.16	78600	-60.44	84500	-57.32	86200	-63.48
		3.3768	499.37	499.399	887	Start end max	0.0292	3.3856	490.611	490.64	-54.73	9.85903e-08	0.0079	68600	-60.05	62700	-57.89	66900	-53.85	66900	-58.82
					888	Start end max	0.0657	0.2932	490.904	490.97	-56.23	1.56652e-07	0.0056	77000	-58.82	83700	-58.5	71900	-54.52	76100	-68.7
					889	Start end max	0.0322	0.3506	491.255	491.287	-54.64	1.10716e-07	0.0087	75300	-56.28	66900	-61.27	77000	-51.8	75300	-61.94
					890	Start end max	0.0262	0.068	491.323	491.349	-53.9	1.07181e-07	0.0056	67800	-59.87	67800	-54.93	71900	-54.32	70300	-57.6
					891	Start end max	0.0316	0.2813	491.604	491.636	-54.26	1.18642e-07	0.0115	76100	-60.24	64400	-58.99	77000	-50.14	75300	-60.44
					892	Start end max	0.0292	0.0633	491.668	491.697	-57.1	5.70294e-08	0.0049	63600	-60.24	87800	-59.51	63600	-56.28	63600	-63.21
					893	Start end max	0.0465	0.2974	491.965	492.012	-55.36	1.35495e-07	0.0052	77800	-58.99	66100	-59.68	71900	-54.62	75300	-64.68
					894	Start end max	0.0382	0.3416	492.307	492.345	-54.93	1.22964e-07	0.0084	70300	-58.5	61900	-59.33	74400	-54.13	74400	-62.68
					895	Start end max	0.0071	0.074	492.381	492.388	-61.18	5.45735e-09	0.0041	100400	-59.51	92000	-59.68	100400	-59.51	99600	-71.73
					896	Start end max	0.0322	0.7418	493.123	493.155	-55.91	8.27953e-08	0.0057	71100	-57.46	62700	-58.04	66900	-55.92	67800	-63.48
					897	Start end max	0.0304	0.3171	493.44	493.471	-54.23	1.15112e-07	0.0086	71100	-58.04	66100	-58.5	73600	-52.17	73600	-59.51
					898	Start end max	0.0011	0.0674	493.508	493.509	-56.49	2.68232e-09	0.0041	61900	-58.19	61900	-58.99	61900	-58.19	61900	-58.35
					899	Start end max	0.0065	0.0489	493.557	493.563	-56.69	1.4088e-08	0.0045	96200	-58.19	83700	-57.75	86200	-57.19	86200	-65.7
					900	Start end max	0.0244	0.2968	493.853	493.878	-51.87	1.59304e-07	0.013	71100	-57.32	71100	-57.75	74400	-51.44	74400	-56.28
					901	Start end max	0.0316	0.5005	494.354	494.386	-53.99	1.26458e-07	0.0107	66100	-60.44	61100	-57.75	71900	-51.65	71100	-58.66
					902	Start end max	0.0226	0.3787	494.733	494.755	-54.96	7.25127e-08	0.0055	73600	-60.84	64400	-58.35	71100	-54.32	72800	-61.94
					903	Start end max	0.0023	0.0806	494.813	494.816	-58.21	3.60879e-09	0.0041	95400	-58.35	87000	-58.35	95400	-58.35	94500	-65.35
		4.2076	507.782	507.783	904	Start end max	0.0011	4.21	499.023	499.025	-57.29	2.2283e-09	0.0042	95400	-59.16	93700	-59.33	95400	-59.16	95400	-59.68
					905	Start end max	0.0053	0.1684	499.192	499.197	-58.2	8.13149e-09	0.0038	75300	-60.64	75300	-61.94	76100	-60.24	75300	-62.43
					906	Start end max	0.0698	0.1965	499.388	499.458	-48.63	9.58449e-07	0.0236	69400	-59.51	56900	-58.82	67800	-42.06	70300	-57.19
					907	Start end max	0.0967	0.3685	499.757	499.854	-45.57	2.68303e-06	0.0313	68600	-59.16	51800	-55.14	66900	-39.54	66100	-51.3
					908	Start end max	0.0047	0.3297	500.087	500.091	-57.37	8.74821e-09	0.0045	71100	-58.35	68600	-60.24	71100	-56.28	70300	-60.84
					909	Start end max	0.0459	0.0292	500.116	500.162	-45.31	1.3534e-06	0.0275	66100	-60.84	56900	-56.66	71100	-40.97	70300	-49.79
					910	Start end max	0.0137	0.086	500.202	500.216	-55.63	3.75717e-08	0.0079	64400	-58.04	91200	-61.05	64400	-55.25	64400	-59.33
					911	Start end max	0.0149	0.2281	500.43	500.445	-53.16	7.22072e-08	0.0273	75300	-60.64	66900	-57.46	73600	-54.32	73600	-58.99
					912	Start end max	0.0376	0.0448	500.475	500.513	-48.36	5.48929e-07	0.0204	63600	-58.82	56900	-54.22	72800	-43.82	71900	-51.87
					913	Start end max	0.0035	0.3034	500.778	500.782	-61.03	2.829e-09	0.0035	71100	-59.51	71900	-60.64	71100	-59.51	71100	-65.01
					914	Start end max	0.0519	0.0262	500.805	500.857	-56.61	1.13319e-07	0.0053	61900	-58.04	87800	-58.66	64400	-56.04	64400	-65.01
					915	Start end max	0.0256	0.3141	501.119	501.145	-53.68	1.10164e-07	0.0116	73600	-57.05	63600	-58.19	75300	-49.5	74400	-58.66
					916	Start end max	0.0209	0.068	501.187	501.208	-58.68	2.8321e-08	0.0042	95400	-60.05	87800	-58.04	87800	-58.35	95400	-65.01
					917	Start end max	0.028	0.2634	501.45	501.478	-46.18	6.77002e-07	0.0268	74400	-55.58	56000	-58.35	74400	-40.97	73600	-50.26
					918	Start end max	0.0185	0.4515	501.902	501.921	-54.92	5.96673e-08	0.0056	87800	-58.04	85300	-57.6	87000	-54.93	87800	-57.6
					919	Start end max	0.0101	0.2574	502.159	502.17	-55.46	2.88573e-08	0.0053	65200	-61.05	61900	-59.16	64400	-55.47	64400	-59.33
					920	Start end max	0.0197	0.0633	502.223	502.243	-56.59	4.32204e-08	0.0052	97000	-63.48	84500	-60.64	88700	-55.58	97000	-67.29
					921	end	0.1152	0.2705	502.493	502.609	-54.55	4.04648e-07	0.0271	30900	-49.67	75300	-62.68	30900	-49.67	86200	-67.73
					922	Start end max	0.0089	0.3416	502.835	502.844	-55.79	2.361e-08	0.0045	69400	-59.87	65200	-59.16	66100	-56.92	66900	-58.82
					923	Start end max	0.0083	0.0549	502.89	502.898	-56.07	2.06869e-08	0.0047	101200	-57.75	87000	-57.46	97000	-56.41	97000	-66.07
					924	Start end max	0.0197	0.1499	503.04	503.06	-56.85	4.06907e-08	0.0047	83700	-61.49	76100	-60.84	84500	-56.16	83700	-61.94
					925	Start end max	0.1128	0.2329	503.273	503.386	-52.77	5.95992e-07	0.0163	56900	-58.35	50200	-58.35	54400	-45.67	53500	-62.43
					926	Start end max	0.0149	0.1427	503.416	503.431	-54.61	5.16137e-08	0.0109	87000	-58.66	75300	-59.33	77800	-51.3	85300	-62.18
					927	Start end max	0.1045	0.2066	503.622	503.727	-46.71	2.23162e-06	0.0282	66100	-56.28	51000	-59.51	67800	-40.23	66900	-52.4
					928	Start end max	0.0226	0.132	503.754	503.777	-57.34	4.18619e-08	0.0053	87000	-59.16	74400	-57.75	81100	-54.62	87800	-65.35
					929	Start end max	0.1003	0.2383	503.993	504.093	-48.1	1.55314e-06	0.0263	66900	-57.05	77800	-58.35	65200	-43.18	65200	-52.56
					930	Start end max	0.1009	0.301	504.294	504.395	-51.45	7.23001e-07	0.0209	64400	-57.89	87800	-58.82	54400	-42.45	63600	-56.41
					931	Start end max	0.1355	0.3625	504.656	504.792	-55.27	4.03405e-07	0.0083	69400	-57.6	73600	-61.27	64400	-53.14	64400	-66.07
					932	Start end max	0.08	0.3428	504.999	505.079	-50.64	6.90127e-07	0.0158	63600	-56.28	85300	-58.5	66100	-46.62	66900	-56.66
					933	Start end max	0.0716	0.2998	505.299	505.371	-55.93	1.83161e-07	0.0107	72800	-61.27	86200	-59.16	70300	-51.65	72800	-65.7
					934	Start end max	0.0352	0.3715	505.671	505.706	-47.14	6.8161e-07	0.0193	66900	-55.81	96200	-61.27	72800	-44.09	72800	-51.65
					935	Start end max	0.0226	0.0674	505.738	505.761	-58.54	3.17452e-08	0.0043	87800	-61.27	85300	-60.05	87000	-58.04	88700	-64.37
					936	Start end max	0.083	0.3106	506.049	506.132	-47.03	1.64618e-06	0.0283	62700	-56.41	75300	-58.66	72800	-40.07	71900	-55.69
					937	Start end max	0.034	0.3739	506.423	506.457	-45.61	9.35671e-07	0.0238	64400	-53.66	56900	-61.05	67800	-42.13	70300	-51.73
					938	Start end max	0.0179	0.0734	506.496	506.514	-56.25	4.25018e-08	0.008	97000	-58.35	75300	-61.05	89500	-54.93	94500	-67.73
					939	Start end max	0.04	0.8679	507.364	507.404	-50.01	3.99344e-07	0.0164	64400	-52.89	84500	-59.68	66900	-45.56	66900	-55.81
					940	Start end max	0.0483	0.3118	507.676	507.724	-48.13	7.44634e-07	0.0199	64400	-57.19	85300	-56.79	71900	-43.54	71100	-54.22
					941	Start end max	0.0041	0.1015	507.777	507.782	-56.09	1.02834e-08	0.0042	74400	-59.33	75300	-61.49	75300	-57.75	75300	-58.82
					942	Start end max	0.0167	0.3201	508.098	508.114	-41.15	1.28415e-06	0.0501	65200	-54.22	77000	-57.6	76100	-35.59	75300	-43.94
					943	Start end max	0.0077	0.0382	508.136	508.144	-54.81	2.56345e-08	0.005	93700	-60.24	83700	-58.99	89500	-55.81	88700	-62.68
		3.176	520.078	520.102	944	Start end max	0.0244	3.1837	511.32	511.344	-44.13	9.46327e-07	0.028	67800	-55.14	62700	-53.75	70300	-40.42	71100	-46.7
					945	Start end max	0.1146	0.0549	511.375	511.489	-40.94	9.24138e-06	0.0505	64400	-51.65	74400	-62.43	66900	-35.53	67800	-46.82
					946	Start end max	0.1302	0.3183	511.693	511.823	-45.76	3.45413e-06	0.0351	73600	-56.28	71900	-59.33	66900	-38.82	69400	-53.22
					947	Start end max	0.037	0.3661	512.059	512.096	-42.65	2.01167e-06	0.0398	68600	-54.72	59400	-56.53	75300	-37.66	73600	-47.33
					948	Start end max	0.0388	0.0639	512.123	512.162	-44.37	1.41845e-06	0.0336	60200	-56.92	91200	-59.33	70300	-39.51	70300	-49.34
					949	Start end max	0.0543	0.3273	512.45	512.505	-46.2	1.30364e-06	0.0469	66900	-50.77	75300	-58.35	76100	-35.97	77000	-54.82
					950	Start end max	0.1093	0.4659	512.916	513.026	-49.38	1.26194e-06	0.021	72800	-59.87	82800	-58.82	64400	-42.65	64400	-56.28
					951	Start end max	0.0901	0.3345	513.251	513.341	-47.17	1.73021e-06	0.0261	66900	-57.6	57700	-58.66	66900	-41.74	66900	-54.93
					952	Start end max	0.0197	0.12	513.371	513.391	-55.32	5.79458e-08	0.0079	92000	-60.05	76100	-56.92	85300	-54.62	92000	-62.94
					953	Start end max	0.0722	0.2401	513.611	513.683	-47.38	1.32009e-06	0.0271	66100	-56.79	74400	-57.19	69400	-41.27	71100	-55.36
					954	Start end max	0.0161	0.1875	513.798	513.815	-52.17	9.79611e-08	0.0109	59400	-56.66	58500	-58.04	62700	-50.39	61900	-54.82
					955	Start end max	0.031	0.2443	514.043	514.074	-50.7	2.64531e-07	0.0136	66100	-60.44	59400	-58.19	67800	-46.66	69400	-57.32
					956	Start end max	0.0173	0.0746	514.117	514.135	-53.68	7.4239e-08	0.0085	97000	-58.66	75300	-58.35	88700	-52.32	88700	-66.46
					957	Start end max	0.0209	0.2449	514.362	514.383	-53.34	9.6846e-08	0.0083	69400	-58.35	62700	-58.5	68600	-52.72	70300	-58.5
					958	Start end max	0.0107	0.0758	514.438	514.449	-55.53	3.01001e-08	0.0056	100400	-59.33	86200	-59.33	97900	-55.58	97000	-65.01
					959	Start end max	0.0352	0.2084	514.647	514.682	-55.66	9.5759e-08	0.008	68600	-60.84	58500	-58.35	66100	-53.85	66900	-65.7
					960	Start end max	0.0896	0.2837	514.931	515.02	-56.49	2.01189e-07	0.0056	66100	-57.75	75300	-58.99	66100	-55.25	65200	-67.73
					961	Start end max	0.0232	0.3667	515.297	515.321	-55.03	7.31029e-08	0.0083	66900	-58.82	61900	-57.46	66900	-53.05	68600	-61.27
					962	Start end max	0.074	0.0442	515.341	515.415	-51.86	4.82286e-07	0.0193	61900	-58.99	76100	-58.66	67800	-44.78	69400	-59.68
					963	end max	0.086	0.2747	515.616	515.702	-50.85	7.06789e-07	0.0786	29200	-53.48	52700	-58.66	66900	-45.81	66900	-56.53
					964	Start end max	0.0394	0.2998	515.916	515.956	-57.51	6.99998e-08	0.0045	63600	-59.51	59400	-60.64	61100	-57.19	62700	-62.43
					965	Start end max	0.0549	0.3267	516.243	516.298	-49.74	5.82801e-07	0.0135	71100	-56.41	61100	-58.5	66900	-46.7	67800	-53.66
					966	Start end max	0.0077	0.0764	516.319	516.327	-57.67	1.32792e-08	0.0042	88700	-58.66	85300	-61.49	88700	-58.66	87000	-61.71
					967	Start end max	0.0376	0.2741	516.593	516.631	-49.61	4.11489e-07	0.0135	69400	-56.92	58500	-58.5	66900	-46.7	68600	-54.82
					968	Start end max	0.0077	0.0615	516.655	516.663	-55.71	2.08381e-08	0.0044	92900	-58.66	85300	-57.6	87000	-56.79	88700	-62.68
					969	Start end max	0.04	0.2986	516.954	516.994	-49.81	4.18181e-07	0.0136	64400	-56.92	56000	-56.79	74400	-46.27	73600	-55.14
					970	end max	0.0997	0.3279	517.282	517.381	-54.08	3.89577e-07	0.0131	29200	-83.77	77000	-58.66	67800	-46.74	67800	-62.94
					971	Start end max	0.031	0.3368	517.619	517.649	-49.14	3.78362e-07	0.0185	64400	-57.75	58500	-56.41	64400	-44.94	65200	-51.65
					972	Start end max	0.0376	0.0734	517.692	517.73	-55.4	1.08471e-07	0.0058	95400	-59.51	74400	-62.94	83700	-54.93	85300	-66.46
					973	Start end max	0.0513	0.2909	517.983	518.034	-49.5	5.76492e-07	0.0193	64400	-59.68	55200	-55.25	66100	-44.09	64400	-52.56
					974	Start end max	0.0107	0.0782	518.061	518.072	-57.8	1.78629e-08	0.0045	83700	-57.46	73600	-58.82	83700	-56.92	76100	-66.86
					975	Start end max	0.0167	0.1535	518.215	518.231	-53.84	6.90132e-08	0.0079	76100	-58.35	72800	-58.35	77000	-54.72	76100	-56.53
					976	Start end max	0.1093	0.2347	518.449	518.559	-44.83	3.59887e-06	0.0398	57700	-55.47	71100	-60.44	65200	-38	63600	-54.13
					977	Start end max	0.1272	0.3249	518.774	518.902	-49.66	1.37737e-06	0.029	61100	-57.6	70300	-58.19	60200	-39.83	62700	-58.5
					978	Start end max	0.031	0.3404	519.115	519.146	-48.63	4.25673e-07	0.0192	63600	-55.58	59400	-49.34	65200	-44.65	65200	-51.87
					979	Start end max	0.0274	0.0669	519.182	519.209	-46.67	5.91699e-07	0.0212	62700	-52.8	87000	-56.92	64400	-42.53	63600	-50.45
					980	Start end max	0.0197	0.0519	519.234	519.253	-55.29	5.83059e-08	0.0049	82800	-60.44	83700	-58.35	86200	-56.28	86200	-58.66
					981	Start end max	0.0692	0.2389	519.473	519.542	-46.55	1.53441e-06	0.0357	64400	-59.16	51000	-56.92	66900	-38.3	66900	-52.32
					982	Start end max	0.0047	0.1027	519.575	519.58	-56.88	9.79478e-09	0.0041	87000	-57.75	83700	-59.68	87000	-57.75	86200	-60.64
					983	Start end max	0.0035	0.0394	519.615	519.618	-56.89	7.3423e-09	0.0045	76100	-60.84	75300	-58.99	76100	-58.82	76100	-59.87
					984	Start end max	0.0173	0.2843	519.899	519.917	-54.93	5.57299e-08	0.0049	95400	-60.44	83700	-56.53	87000	-55.58	86200	-62.18
					985	Start end max	0.0023	0.1815	520.081	520.083	-58.02	3.76743e-09	0.0038	74400	-61.05	74400	-61.71	74400	-58.99	74400	-60.64
					986	Start end max	0.0029	0.2305	520.311	520.314	-57.86	4.88731e-09	0.0037	68600	-61.71	68600	-59.68	68600	-59.68	68600	-61.05
					987	Start end max	0.0639	0.025	520.336	520.4	-56.67	1.37479e-07	0.0052	65200	-58.82	76100	-57.46	64400	-55.92	86200	-71.03
					988	Start end max	0.0167	0.3404	520.677	520.694	-49.34	1.94878e-07	0.0156	70300	-53.66	66100	-54.82	67800	-46.7	68600	-51.87
					989	Start end max	0.0095	0.0507	520.728	520.737	-57.33	1.76636e-08	0.0043	89500	-60.64	88700	-60.24	90400	-57.75	90400	-61.05
					990	Start end max	0.0292	0.2437	520.971	521.001	-53.01	1.46194e-07	0.011	65200	-57.6	58500	-56.79	64400	-51.16	64400	-57.05
					991	Start end max	0.0615	0.3374	521.309	521.37	-48.37	8.95258e-07	0.0207	72800	-55.14	98700	-60.44	70300	-43.15	72800	-57.89
					992	Start end max	0.0358	0.3422	521.651	521.687	-47.87	5.85644e-07	0.016	66900	-55.81	64400	-56.28	72800	-46.3	71900	-49.85
					993	Start end max	0.0507	1.1665	522.818	522.869	-55.58	1.40398e-07	0.0087	69400	-60.44	77000	-58.82	70300	-52.17	67800	-68.2
					994	Start end max	0.0501	0.3243	523.142	523.192	-49.71	5.3585e-07	0.0164	67800	-56.28	87800	-58.66	71100	-45.32	70300	-56.66
					995	Start end max	0.0698	0.3428	523.485	523.555	-52.97	3.52347e-07	0.0123	71100	-55.81	76100	-58.66	71900	-47.92	71900	-64.06
					996	Start end max	0.0489	0.3404	523.825	523.874	-52.94	2.49143e-07	0.0158	72800	-56.16	77800	-60.24	74400	-46.15	74400	-60.84
					997	Start end max	0.0704	0.3781	524.203	524.274	-53.14	3.41852e-07	0.0128	66100	-58.04	75300	-58.82	70300	-47.6	71100	-64.37
					998	Start end max	0.0543	0.3368	524.54	524.595	-50.52	4.82594e-07	0.0165	70300	-56.28	82800	-59.33	72800	-44.91	73600	-57.32
					999	Start end max	0.0304	0.3422	524.883	524.913	-53.89	1.24307e-07	0.0083	63600	-57.75	95400	-57.89	64400	-53.4	64400	-58.19
					1000	Start end max	0.0083	0.3673	525.25	525.258	-44.02	3.31279e-07	0.0337	66900	-48.8	77000	-62.94	76100	-39.89	75300	-48.11
					1001	Start end max	0.0185	0.2783	525.528	525.547	-55.66	5.03067e-08	0.0048	66100	-61.49	64400	-59.68	66900	-56.41	67800	-60.05
					1002	Start end max	0.0513	0.2926	525.821	525.872	-50.18	4.93186e-07	0.0192	67800	-55.25	85300	-60.64	71100	-46.15	71100	-56.41
					1003	Start end max	0.0525	0.3548	526.176	526.229	-50.73	4.44202e-07	0.0162	67800	-56.41	85300	-59.16	75300	-45.46	75300	-56.16
					1004	Start end max	0.037	0.3673	526.543	526.58	-52.76	1.96241e-07	0.0276	69400	-55.25	95400	-58.66	82000	-41.01	77000	-64.37
					1005	Start end max	0.0489	0.3237	526.867	526.916	-49.28	5.78131e-07	0.0235	66900	-54.72	94500	-59.51	77000	-42.53	76100	-55.36
					1006	Start end max	0.0722	0.3625	527.23	527.302	-55.55	2.01398e-07	0.008	65200	-61.71	74400	-58.82	62700	-54.42	64400	-66.07
					1007	Start end max	0.0997	0.292	527.522	527.621	-52.82	5.21314e-07	0.0127	66900	-59.68	76100	-59.33	66900	-48.16	66100	-60.05
					1008	Start end max	0.0645	0.3004	527.822	527.887	-46.22	1.53897e-06	0.028	67800	-57.89	84500	-58.5	66100	-41.38	65200	-49.23
					1009	Start end max	0.0244	0.313	528.135	528.16	-48.07	3.81959e-07	0.0988	65200	-58.99	62700	-53.66	64400	-48.75	65200	-52.48
					1010	Start end max	0.0268	0.0495	528.185	528.212	-53.74	1.13557e-07	0.0088	86200	-58.82	76100	-58.35	87000	-51.58	87000	-57.19
					1011	Start end max	0.0812	0.2377	528.423	528.504	-54.7	2.75378e-07	0.0109	67800	-59.68	76100	-58.35	60200	-51.1	67800	-65.35
					1012	Start end max	0.1164	0.3058	528.728	528.845	-53.38	5.34849e-07	0.0129	70300	-58.82	76100	-55.69	63600	-46.99	66100	-59.51
					1013	Start end max	0.0716	0.3267	529.055	529.127	-54.72	2.41827e-07	0.0081	66900	-60.84	56900	-57.89	61100	-53.75	61900	-63.21
					1014	Start end max	0.0071	0.1069	529.162	529.169	-54.85	2.34662e-08	0.0047	75300	-58.35	73600	-57.89	75300	-56.41	75300	-57.46
					1015	Start end max	0.0734	0.2317	529.394	529.467	-55.58	2.0332e-07	0.0085	64400	-61.49	74400	-58.35	86200	-51.65	86200	-67.29
					1016	Start end max	0.0268	0.1445	529.538	529.565	-55.72	7.19853e-08	0.0048	73600	-60.44	75300	-58.82	77000	-55.92	76100	-58.99
					1017	Start end max	0.0125	0.2693	529.808	529.82	-58.6	1.73333e-08	0.0042	66100	-58.99	63600	-61.71	66100	-58.35	65200	-63.48
					1018	Start end max	0.025	0.0573	529.865	529.89	-59.42	2.86686e-08	0.0041	102900	-60.44	82800	-60.05	85300	-58.35	86200	-72.48
					1019	Start end max	0.0794	0.3124	530.178	530.257	-56.82	1.65084e-07	0.0084	62700	-58.5	75300	-62.43	68600	-52.48	67800	-67.73
					1020	Start end max	0.0698	0.356	530.534	530.603	-57.11	1.36052e-07	0.0049	64400	-60.24	59400	-58.19	61100	-56.41	62700	-63.77
					1021	Start end max	0.0059	0.1128	530.646	530.652	-56.85	1.23267e-08	0.0048	86200	-58.5	77800	-58.66	86200	-57.32	85300	-62.68
					1022	Start end max	0.0101	0.3028	530.949	530.959	-57.97	1.62056e-08	0.004	88700	-58.5	78600	-59.68	86200	-58.35	87000	-65.7
					1023	Start end max	0.0095	0.2484	531.198	531.207	-55.38	2.77171e-08	0.0045	62700	-58.04	64400	-58.04	65200	-56.16	64400	-58.19
					1024	Start end max	0.0495	0.0352	531.233	531.283	-55.71	1.33184e-07	0.0082	61100	-58.66	86200	-60.24	68600	-53.85	66900	-64.06
					1025	Start end max	0.0442	0.3225	531.556	531.6	-56.28	1.04178e-07	0.0055	63600	-61.05	95400	-61.49	65200	-55.47	66100	-62.94
					1026	Start end max	0.0095	0.0937	531.649	531.659	-57.61	1.65598e-08	0.0042	97000	-61.94	87000	-58.99	89500	-57.6	89500	-65.7
		6.2594	546.677	546.68	1027	Start end max	0.0029	6.269	537.918	537.921	-56.22	7.13123e-09	0.0041	92900	-59.33	88700	-59.16	90400	-58.19	91200	-60.44
					1028	Start end max	0.0023	0.0573	537.976	537.978	-57.8	3.96309e-09	0.0041	88700	-60.24	92900	-59.16	90400	-59.87	90400	-63.48
					1029	Start end max	0.0764	0.2407	538.216	538.293	-54.06	2.99921e-07	0.0124	66100	-58.19	77800	-58.99	66100	-47.92	66100	-60.64
					1030	Start end max	0.0878	0.2974	538.514	538.602	-55.42	2.51826e-07	0.0116	69400	-57.75	84500	-58.04	66100	-49.56	66100	-64.68
					1031	Start end max	0.0173	0.344	538.858	538.875	-54.59	6.02218e-08	0.005	72800	-60.64	70300	-58.5	71900	-55.36	73600	-58.66
					1032	Start end max	0.0256	0.0412	538.899	538.925	-57.9	4.16613e-08	0.004	89500	-59.16	85300	-58.82	88700	-58.19	87800	-62.43
					1033	Start end max	0.0382	0.2765	539.176	539.214	-56.22	9.12425e-08	0.0052	71100	-58.82	88700	-58.66	72800	-55.69	71900	-66.07
					1034	Start end max	0.0328	0.0597	539.236	539.268	-55	1.0399e-07	0.0051	87000	-58.5	77000	-59.16	88700	-55.47	95400	-64.06
					1035	Start end max	0.0907	0.249	539.485	539.575	-56.31	2.12467e-07	0.0054	71100	-58.82	77800	-59.51	71100	-54.52	70300	-68.2
					1036	Start end max	0.0382	0.4049	539.889	539.928	-56.61	8.34206e-08	0.0053	66100	-58.04	87800	-58.66	71100	-55.81	71900	-69.23
		5.9285	554.615	554.658	1037	end	0.043	5.9667	545.856	545.899	-55.2	1.29899e-07	0.0329	31800	-53.85	78600	-59.33	31800	-53.85	99600	-69.79
					1038	Start end max	0.0167	0.1726	546.029	546.046	-58.08	2.60103e-08	0.0046	94500	-61.94	82800	-58.5	86200	-56.92	85300	-67.73
					1039	Start end max	0.0639	0.1989	546.228	546.292	-49.63	6.96164e-07	0.0234	63600	-56.28	58500	-59.16	66100	-42.48	67800	-55.69
					1040	Start end max	0.0095	0.0872	546.315	546.325	-58.46	1.36133e-08	0.004	86200	-59.16	83700	-61.05	86200	-59.16	84500	-64.06
					1041	Start end max	0.0979	0.2903	546.605	546.703	-50.27	9.19581e-07	0.0215	69400	-59.68	82800	-61.49	66900	-42.65	66900	-57.19
					1042	Start end max	0.0364	0.313	546.918	546.955	-53.65	1.57334e-07	0.0087	73600	-58.19	63600	-57.05	66100	-51.44	73600	-61.27
					1043	Start end max	0.0669	0.068	546.986	547.053	-51.52	4.71319e-07	0.0163	63600	-57.46	79500	-59.33	73600	-46.23	71900	-59.51
					1044	Start end max	0.0316	0.2915	547.278	547.31	-51.98	2.00814e-07	0.0182	75300	-59.33	67800	-61.27	77800	-48.4	77000	-56.79
					1045	Start end max	0.0477	0.0746	547.353	547.4	-56.19	1.14947e-07	0.0049	98700	-60.24	76100	-59.68	85300	-55.81	87800	-65.01
					1046	Start end max	0.0943	0.2688	547.621	547.716	-54.55	3.31352e-07	0.0854	71100	-58.04	78600	-60.05	74400	-49.67	72800	-67.73
					1047	Start end max	0.0262	0.3661	547.988	548.014	-53.56	1.15803e-07	0.0108	74400	-58.19	63600	-60.64	75300	-51.65	74400	-58.66
					1048	Start end max	0.0471	0.0633	548.051	548.098	-58.13	7.25541e-08	0.0077	97900	-61.05	75300	-60.05	85300	-56.79	77000	-72.48
					1049	Start end max	0.0358	0.3572	548.408	548.444	-51.53	2.5188e-07	0.0135	73600	-52.64	87800	-60.44	77000	-47.03	76100	-55.81
					1050	Start end max	0.0215	0.0674	548.476	548.497	-57.16	4.13467e-08	0.0043	88700	-60.44	98700	-59.68	101200	-57.75	99600	-64.06
					1051	Start end max	0.0071	0.7645	549.24	549.247	-57.21	1.36237e-08	0.0042	101200	-58.99	87800	-59.33	88700	-58.04	98700	-68.7
		10.1684	568.174	568.195	1052	Start end max	0.0203	10.1756	559.416	559.436	-57.88	3.30945e-08	0.0048	101200	-59.87	79500	-58.82	87800	-56.66	88700	-71.03
					1053	Start end max	0.1069	0.3536	559.769	559.876	-48.98	1.35362e-06	0.0265	66100	-56.16	85300	-58.99	64400	-41.76	65200	-55.69
					1054	Start end max	0.1194	0.3398	560.109	560.229	-51.8	7.88573e-07	0.0234	76100	-61.71	77000	-58.66	66900	-42.33	66100	-62.68
					1055	Start end max	0.1075	0.3494	560.459	560.566	-50.78	8.99257e-07	0.0193	72800	-57.19	74400	-60.84	71100	-44.94	66100	-59.51
					1056	Start end max	0.0836	0.3607	560.82	560.903	-55.19	2.53161e-07	0.0116	73600	-57.89	77800	-57.89	73600	-49.73	87000	-65.7
					1057	Start end max	0.0298	0.3912	561.211	561.241	-50.79	2.49235e-07	0.0698	66900	-56.92	66100	-59.16	76100	-47.07	76100	-59.68
		4.4143	574.413	574.482	1058	Start end max	0.0686	4.4441	565.655	565.724	-57.14	1.32571e-07	0.0052	63600	-59.33	85300	-60.05	88700	-55.47	88700	-66.46
					1059	Start end max	0.0406	0.2926	565.948	565.988	-52.69	2.18458e-07	0.0112	73600	-58.82	56900	-58.35	71100	-48.96	68600	-60.05
					1060	Start end max	0.0041	0.0824	566.03	566.034	-53.98	1.67353e-08	0.0048	87800	-60.05	82800	-59.33	84500	-55.58	86200	-60.05
					1061	Start end max	0.0686	0.3088	566.339	566.408	-54.84	2.25527e-07	0.011	71100	-57.89	61100	-56.92	66100	-51.37	68600	-61.49
					1062	Start end max	0.0011	0.0907	566.43	566.431	-55.71	3.2094e-09	0.0042	87000	-60.64	85300	-58.66	86200	-57.46	86200	-58.99
					1063	Start end max	0.0215	0.2777	566.707	566.729	-53.24	1.01991e-07	0.0113	76100	-59.16	69400	-60.24	73600	-50.83	75300	-58.66
					1064	Start end max	0.0465	0.0418	566.749	566.796	-53.22	2.22068e-07	0.0117	63600	-58.5	87800	-59.51	70300	-49.12	68600	-57.75
					1065	Start end max	0.0872	0.3118	567.061	567.148	-55.78	2.3066e-07	0.0081	74400	-60.24	77000	-59.33	73600	-53.57	60200	-69.79
					1066	Start end max	0.0155	0.3661	567.427	567.443	-46.69	3.33124e-07	0.019	73600	-52.97	84500	-55.25	77000	-44.78	76100	-49.12
					1067	Start end max	0.0119	0.037	567.464	567.476	-56.3	2.79958e-08	0.0044	99600	-59.87	77800	-60.05	88700	-56.92	87800	-68.2
					1068	Start end max	0.0913	0.3195	567.784	567.875	-55.02	2.87693e-07	0.0087	66900	-57.19	75300	-58.99	63600	-51.23	63600	-65.01
					1069	Start end max	0.0931	0.3739	568.158	568.251	-53.86	3.82923e-07	0.0117	73600	-56.41	85300	-59.16	73600	-49.56	69400	-65.01
					1070	Start end max	0.0203	0.356	568.514	568.534	-53.39	9.30661e-08	0.011	65200	-58.35	66100	-56.53	73600	-52.25	71900	-57.6
					1071	Start end max	0.0364	0.0442	568.558	568.595	-55.81	9.5612e-08	0.008	62700	-60.05	87000	-57.46	71100	-52.17	71100	-63.48
					1072	Start end max	0.0167	0.6039	569.162	569.179	-54.15	6.43669e-08	0.0085	86200	-58.66	76100	-56.66	83700	-52.25	84500	-60.05
					1073	Start end max	0.0226	0.2466	569.409	569.431	-55.41	6.5277e-08	0.0049	71100	-57.32	61100	-58.35	71100	-55.81	70300	-63.48
					1074	Start end max	0.0394	0.0561	569.465	569.504	-54.37	1.4398e-07	0.0111	64400	-61.27	83700	-57.05	71100	-50.32	71900	-60.44
					1075	Start end max	0.0017	0.0609	569.526	569.528	-56.2	4.29668e-09	0.0052	82800	-60.84	83700	-58.99	83700	-57.32	83700	-58.82
					1076	Start end max	0.0489	0.3357	569.861	569.91	-51.76	3.268e-07	0.0664	66900	-56.92	82800	-58.5	76100	-47.33	75300	-59.68
		2.28	580.949	580.958	1077	Start end max	0.0095	2.329	572.19	572.2	-56.56	2.10816e-08	0.0042	63600	-58.35	64400	-60.64	65200	-58.04	64400	-59.87
					1078	Start end max	0.0095	0.0465	572.237	572.247	-57.67	1.63314e-08	0.0042	86200	-62.43	80300	-60.05	83700	-57.89	85300	-63.21
					1079	Start end max	0.028	0.2574	572.495	572.523	-53.91	1.14116e-07	0.0085	71100	-56.41	66100	-58.5	73600	-53.31	72800	-58.82
					1080	Start end max	0.0167	0.0818	572.576	572.593	-58.52	2.35089e-08	0.0042	100400	-59.51	77800	-62.18	100400	-58.35	97900	-71.03
					1081	Start end max	0.0185	0.2819	572.858	572.877	-51.84	1.21248e-07	0.0126	72800	-58.5	68600	-58.66	75300	-47.42	74400	-55.81
					1082	Start end max	0.0812	0.0483	572.907	572.988	-54.32	3.00681e-07	0.0123	66900	-60.44	77000	-57.75	71100	-48.06	70300	-63.77
					1083	Start end max	0.0931	0.3207	573.227	573.321	-52.76	4.93836e-07	0.0202	71900	-58.66	77800	-58.82	74400	-43.57	74400	-62.68
					1084	Start end max	0.0937	0.3607	573.588	573.682	-52.02	5.89645e-07	0.0159	69400	-58.35	77800	-57.05	68600	-46.74	69400	-60.64
					1085	Start end max	0.0854	0.3159	573.904	573.99	-51.2	6.47483e-07	0.0193	71100	-54.72	52700	-58.35	67800	-44.59	67800	-56.66
					1086	Start end max	0.0143	0.1081	574.012	574.027	-50.33	1.32739e-07	0.0119	83700	-55.92	80300	-55.58	86200	-48.8	85300	-52.25
					1087	Start end max	0.071	0.2407	574.253	574.324	-56.05	1.76464e-07	0.0081	71900	-60.44	78600	-59.68	70300	-53.31	72800	-68.7
					1088	Start end max	0.0585	0.3834	574.636	574.695	-55.52	1.64261e-07	0.0125	73600	-63.77	83700	-57.19	75300	-48.11	74400	-65.7
					1089	Start end max	0.0388	0.3846	575.021	575.06	-57.76	6.49817e-08	0.0047	68600	-58.99	64400	-59.16	68600	-56.04	64400	-68.2
					1090	Start end max	0.0232	0.0818	575.103	575.126	-51.86	1.51895e-07	0.0121	61100	-57.89	61100	-62.68	66100	-48.96	66100	-54.42
					1091	Start end max	0.0167	0.0507	575.154	575.17	-52.43	9.54758e-08	0.0109	85300	-59.68	86200	-55.14	87000	-51.51	87800	-55.92
					1092	Start end max	0.0896	0.2413	575.395	575.485	-55.39	2.58772e-07	0.011	71900	-58.04	77000	-58.35	71900	-49.62	71900	-67.29
					1093	Start end max	0.0358	0.4211	575.816	575.852	-56.38	8.25486e-08	0.0108	69400	-58.99	96200	-60.84	75300	-50.2	75300	-64.37
					1094	end	0.0495	1.2585	577.075	577.125	-57.7	8.42448e-08	0.0235	29200	-54.72	98700	-62.18	29200	-54.72	65200	-68.7
					1095	Start end max	0.0453	0.071	577.146	577.191	-57.21	8.63365e-08	0.0049	96200	-59.16	77000	-59.51	82800	-55.81	95400	-69.23
					1096	Start end max	0.1224	0.313	577.459	577.581	-56.4	2.803e-07	0.0109	67800	-56.92	86200	-58.5	66100	-51.23	63600	-65.01
					1097	Start end max	0.0746	0.3183	577.777	577.852	-54.56	2.61515e-07	0.0107	66900	-61.71	84500	-58.82	70300	-51.95	68600	-61.71
					1098	Start end max	0.0143	0.1582	577.936	577.95	-55.89	3.69557e-08	0.0046	88700	-60.44	82800	-60.24	85300	-56.53	88700	-62.94
					1099	Start end max	0.0035	0.037	577.973	577.976	-57.51	6.36045e-09	0.0038	75300	-59.68	74400	-59.87	74400	-59.33	75300	-60.84
					1100	Start end max	0.0143	0.2001	578.173	578.187	-55.59	3.96039e-08	0.0052	69400	-59.16	64400	-61.49	67800	-55.47	68600	-60.24
					1101	Start end max	0.1033	0.0406	578.213	578.317	-51.89	6.68247e-07	0.0164	61900	-57.75	75300	-58.82	66900	-45.74	65200	-60.05
					1102	Start end max	0.0238	0.3243	578.538	578.562	-52.99	1.2015e-07	0.0112	69400	-58.19	63600	-58.19	68600	-50.7	70300	-57.6
					1103	Start end max	0.0388	0.0573	578.595	578.634	-50.12	3.77971e-07	0.0131	64400	-58.04	85300	-55.69	71100	-46.19	70300	-55.36
					1104	Start end max	0.0501	0.3052	578.9	578.951	-51.4	3.63103e-07	0.0157	69400	-58.5	96200	-60.44	71100	-46.27	70300	-56.66
					1105	Start end max	0.0567	0.0764	578.977	579.034	-56.52	1.26526e-07	0.0053	97000	-58.82	87000	-57.46	87800	-54.93	96200	-67.29
					1106	Start end max	0.0603	0.2944	579.271	579.332	-53.09	2.9593e-07	0.0125	66900	-60.64	84500	-59.16	72800	-47.6	71900	-59.87
					1107	Start end max	0.0083	0.7293	580.001	580.009	-57.66	1.43429e-08	0.0043	69400	-62.43	64400	-59.87	65200	-58.66	66900	-62.68
					1108	Start end max	0.0023	0.3082	580.309	580.311	-55.98	6.02711e-09	0.0042	66100	-58.35	66100	-58.66	65200	-58.04	66100	-58.5
					1109	Start end max	0.0489	0.0268	580.336	580.385	-56.94	9.90386e-08	0.0047	63600	-59.51	88700	-58.19	62700	-56.53	62700	-63.77
					1110	Start end max	0.1111	0.2747	580.611	580.722	-57.19	2.12154e-07	0.0054	63600	-59.33	78600	-63.77	68600	-55.47	69400	-72.48
					1111	Start end max	0.0913	0.3506	580.961	581.053	-56.8	1.90872e-07	0.0051	67800	-60.24	77800	-59.16	68600	-55.69	60200	-68.7
					1112	Start end max	0.0537	0.356	581.317	581.371	-54.84	1.76382e-07	0.0126	67800	-58.5	85300	-58.66	75300	-47.33	73600	-64.37
					1113	Start end max	0.0621	0.3159	581.633	581.695	-56.51	1.38892e-07	0.0078	66900	-57.32	77000	-59.51	72800	-53.75	71900	-67.73
					1114	Start end max	0.0334	0.1493	581.783	581.816	-56.94	6.77053e-08	0.0047	85300	-58.04	77000	-59.68	83700	-56.41	87800	-64.37
					1115	Start end max	0.0752	0.2234	582.006	582.081	-55.53	2.10535e-07	0.0115	68600	-63.21	95400	-60.05	71900	-50.32	73600	-66.07
					1116	Start end max	0.0262	0.8428	582.849	582.875	-55.81	6.89049e-08	0.0081	67800	-56.53	93700	-60.05	69400	-54.03	68600	-64.06
					1117	Start end max	0.0197	0.2819	583.131	583.15	-46.1	4.83975e-07	0.0209	64400	-55.36	66100	-56.66	73600	-42.65	73600	-50.39
					1118	Start end max	0.0244	0.2986	583.429	583.454	-53.53	1.08571e-07	0.0196	40100	-54.13	60200	-57.05	71100	-50.96	71100	-61.49
					1119	Start end max	0.0657	0.2849	583.714	583.78	-51.71	4.43239e-07	0.0122	69400	-58.04	87000	-58.99	71100	-48.6	70300	-58.5
					1120	Start end max	0.089	0.292	584.006	584.095	-53.1	4.36143e-07	0.0114	66900	-58.5	85300	-59.51	65200	-50.77	64400	-61.71
					1121	Start end max	0.0704	0.3357	584.342	584.413	-48.79	9.32315e-07	0.0205	66900	-58.35	84500	-58.66	74400	-42.63	73600	-56.92
					1122	Start end max	0.0501	0.3751	584.717	584.767	-45.4	1.4472e-06	0.0339	66900	-51.8	85300	-57.32	75300	-39.17	74400	-50.32
		2.4802	596.006	596.012	1123	Start end max	0.0059	2.5303	587.247	587.254	-57.11	1.16225e-08	0.0039	89500	-58.99	97000	-61.05	95400	-58.82	95400	-62.94
					1124	Start end max	0.0209	0.0448	587.292	587.313	-52.1	1.28841e-07	0.0114	89500	-58.35	82000	-56.28	90400	-49.96	90400	-56.28
					1125	Start end max	0.1182	0.2329	587.525	587.644	-48.98	1.49555e-06	0.0211	64400	-57.89	75300	-55.25	68600	-43.02	66900	-57.32
					1126	Start end max	0.0937	0.3542	587.88	587.973	-42.04	5.86306e-06	0.06	63600	-58.5	74400	-57.46	74400	-33.52	73600	-50.14
					1127	Start end max	0.0549	0.3775	588.257	588.312	-44.62	1.89744e-06	0.0352	63600	-57.05	75300	-59.33	72800	-38.58	72800	-50.39
					1128	Start end max	0.0322	0.3351	588.592	588.624	-49.84	3.34993e-07	0.016	68600	-59.33	61900	-57.32	69400	-46.04	69400	-55.14
					1129	Start end max	0.0274	0.0609	588.653	588.681	-55.95	6.98942e-08	0.0124	53500	-61.27	76100	-55.92	83700	-48.91	102900	-71.73
					1130	Start end max	0.1063	0.2903	588.943	589.05	-44.14	4.09966e-06	0.0516	66100	-60.05	74400	-57.6	74400	-34.96	72800	-53.57
					1131	Start end max	0.034	0.8703	589.814	589.848	-53.4	1.55723e-07	0.0114	64400	-58.35	82800	-55.03	87800	-50.39	66100	-61.94
					1132	Start end max	0.0167	0.0674	589.881	589.898	-53.28	7.85631e-08	0.0083	77800	-61.49	77000	-57.75	78600	-53.66	78600	-55.25
					1133	Start end max	0.0173	0.0394	589.92	589.938	-48.57	2.40722e-07	0.0133	82800	-58.19	76100	-57.75	86200	-46.62	87000	-51.58
					1134	Start end max	0.0448	0.313	590.234	590.278	-42.4	2.57676e-06	0.0441	64400	-59.33	84500	-54.13	74400	-36.1	73600	-47.03
					1135	Start end max	0.0185	0.0716	590.305	590.324	-52.1	1.14262e-07	0.0087	77000	-56.53	77000	-59.68	78600	-51.1	78600	-53.75
		2.5429	601.625	601.656	1136	Start end max	0.031	2.5613	592.867	592.898	-50.12	3.019e-07	0.0157	87800	-60.24	77000	-60.05	86200	-46.3	90400	-55.47
					1137	Start end max	0.0238	0.3291	593.196	593.22	-52.93	1.21765e-07	0.0113	65200	-56.92	62700	-57.46	68600	-50.08	67800	-56.92
					1138	Start end max	0.0788	0.0442	593.24	593.319	-53.18	3.79366e-07	0.0127	61100	-57.6	73600	-59.33	86200	-47.2	62700	-67.29
					1139	Start end max	0.0991	0.3416	593.582	593.681	-49.47	1.11931e-06	0.0244	66100	-57.46	74400	-59.16	71900	-41.49	71900	-61.49
		5.3641	607.803	607.864	1140	Start end max	0.0603	5.4632	599.045	599.105	-50.09	5.9137e-07	0.0135	63600	-53.94	87000	-58.5	64400	-46.66	64400	-54.82
					1141	Start end max	0.0669	0.1152	599.16	599.227	-45.05	2.09235e-06	0.036	53500	-53.48	93700	-58.19	60200	-38.66	54400	-53.48
					1142	Start end max	0.0967	0.2604	599.421	599.517	-42.05	6.04058e-06	0.0446	70300	-57.89	51800	-55.47	68600	-36.92	67800	-47.03
					1143	Start end max	0.0221	0.12	599.541	599.563	-58.45	3.16166e-08	0.0047	89500	-60.64	77800	-60.84	82800	-56.79	89500	-65.35
					1144	Start end max	0.1182	0.2371	599.778	599.896	-37.26	2.22522e-05	0.0915	77000	-51.23	73600	-60.64	63600	-29.83	65200	-41.42
					1145	Start end max	0.0185	0.347	600.125	600.143	-44.32	6.84158e-07	0.0352	74400	-57.89	68600	-61.94	71100	-39.33	71900	-48.7
					1146	Start end max	0.089	0.0394	600.164	600.253	-38.07	1.38949e-05	0.0755	56000	-57.32	74400	-57.05	63600	-31.66	66900	-44.15
					1147	Start end max	0.04	0.3159	600.48	600.52	-53.46	1.80448e-07	0.0125	75300	-57.75	87800	-59.51	75300	-47.92	74400	-59.16
					1148	Start end max	0.04	0.0716	600.552	600.592	-57.38	7.31525e-08	0.0051	87000	-61.49	87800	-60.44	89500	-56.04	89500	-65.7
					1149	Start end max	0.0262	0.2861	600.838	600.864	-53.95	1.05737e-07	0.0078	71900	-58.99	64400	-59.16	70300	-54.22	70300	-59.51
					1150	Start end max	0.0203	0.0507	600.889	600.909	-58.77	2.69818e-08	0.0044	92900	-59.51	78600	-60.44	89500	-57.19	90400	-68.2
					1151	Start end max	0.0645	0.2699	601.159	601.223	-55.98	1.62731e-07	0.0434	71100	-58.35	75300	-58.35	74400	-54.72	73600	-66.07
					1152	Start end max	0.0047	0.5465	601.705	601.71	-56.55	1.05787e-08	0.0043	70300	-59.87	74400	-58.82	71100	-58.04	72800	-60.64
					1153	Start end max	0.0017	0.0262	601.732	601.734	-55.46	5.09151e-09	0.0044	91200	-56.79	87800	-58.82	91200	-56.79	90400	-58.04
		3.5905	614.082	614.107	1154	Start end max	0.0244	3.5923	605.324	605.348	-58.46	3.48927e-08	0.011	69400	-58.99	86200	-60.05	89500	-56.28	94500	-71.03
					1155	Start end max	0.034	0.2843	605.608	605.642	-53.93	1.37872e-07	0.0104	68600	-58.66	61900	-61.05	66900	-52.89	68600	-62.94
					1156	Start end max	0.0561	0.0645	605.673	605.729	-49.89	5.75973e-07	0.0197	62700	-60.44	76100	-57.75	68600	-44.37	68600	-58.99
					1157	Start end max	0.0256	0.2861	605.959	605.985	-53.2	1.23051e-07	0.0115	68600	-58.5	64400	-59.68	71100	-50.26	72800	-58.99
					1158	Start end max	0.043	0.0573	606.016	606.059	-46.71	9.17141e-07	0.0236	63600	-58.19	51000	-58.19	68600	-42.35	70300	-52.56
					1159	Start end max	0.0728	0.3094	606.326	606.399	-54.82	2.40115e-07	0.0112	67800	-57.75	77800	-60.44	73600	-50.26	73600	-65.35
					1160	Start end max	0.0424	0.3578	606.684	606.726	-54.51	1.50088e-07	0.0162	63600	-56.53	88700	-57.75	67800	-50.32	71900	-64.06
					1161	Start end max	0.0017	1.8947	608.578	608.58	-55.35	5.2231e-09	0.0043	88700	-58.66	92000	-56.79	89500	-57.75	89500	-59.16
					1162	Start end max	0.0292	0.8535	609.432	609.461	-49.22	3.50642e-07	0.0166	63600	-57.75	51000	-55.47	60200	-45.21	64400	-53.14
					1163	Start end max	0.0041	0.1111	609.543	609.547	-54.65	1.43179e-08	0.0048	78600	-57.32	87800	-58.99	86200	-56.28	85300	-61.71
					1164	Start end max	0.0633	0.1809	609.724	609.787	-46.59	1.38688e-06	0.0287	62700	-59.87	81100	-59.68	68600	-40.62	70300	-54.82
					1165	Start end max	0.1122	0.2592	609.983	610.096	-51.53	7.89824e-07	0.019	61900	-59.16	82800	-59.87	69400	-45.46	68600	-61.05
					1166	Start end max	0.0167	0.3118	610.295	610.312	-55.81	4.38426e-08	0.0052	63600	-57.89	64400	-58.5	66900	-56.28	66900	-59.87
					1167	Start end max	0.0722	0.0382	610.333	610.406	-53.98	2.89125e-07	0.0276	61900	-60.64	86200	-57.05	70300	-50.39	69400	-62.68
					1168	Start end max	0.1027	0.2885	610.622	610.725	-56.28	2.42191e-07	0.0057	66100	-58.99	85300	-61.49	63600	-55.69	64400	-65.01
					1169	Start end max	0.0979	0.338	610.96	611.058	-56.91	1.99501e-07	0.0056	66900	-59.51	77000	-59.68	68600	-55.25	66900	-67.29
					1170	Start end max	0.0615	0.3721	611.332	611.394	-51.92	3.95468e-07	0.0202	66900	-57.6	77800	-58.04	75300	-43.4	75300	-58.99
					1171	Start end max	0.0316	0.295	611.627	611.659	-53.36	1.45945e-07	0.0088	67800	-57.6	60200	-57.89	72800	-51.37	72800	-59.16
					1172	Start end max	0.0274	0.0543	611.682	611.709	-58.09	4.27e-08	0.0042	99600	-60.64	99600	-59.51	99600	-58.19	99600	-62.18
					1173	Start end max	0.025	0.2646	611.946	611.971	-53.73	1.06339e-07	0.0087	72800	-58.82	64400	-59.16	66100	-53.22	73600	-59.33
					1174	Start end max	0.0029	0.0776	612.024	612.027	-57.07	5.86693e-09	0.0041	97900	-60.05	97900	-58.99	97000	-59.51	97900	-60.64
					1175	Start end max	0.0011	0.0519	612.076	612.077	-57.17	2.29435e-09	0.0038	88700	-60.44	88700	-59.33	88700	-59.16	88700	-59.87
					1176	Start end max	0.0746	0.2329	612.309	612.383	-53.95	3.00894e-07	0.0121	71100	-57.46	83700	-56.92	73600	-48.45	72800	-63.77
					1177	Start end max	0.0609	0.3016	612.61	612.671	-42.15	3.71362e-06	0.0523	72800	-47.03	85300	-60.05	75300	-34.54	74400	-48.96
		6.2051	627.635	627.671	1178	Start end max	0.0364	6.266	618.876	618.913	-53.99	1.45486e-07	0.0087	102100	-60.64	76100	-59.51	89500	-52.4	87800	-66.86
					1179	Start end max	0.0836	0.2628	619.139	619.223	-50.36	7.69626e-07	0.0191	71100	-57.6	83700	-60.64	67800	-44.62	67800	-55.81
					1180	Start end max	0.0226	0.313	619.452	619.475	-54.44	8.1742e-08	0.0081	74400	-56.79	65200	-56.53	71100	-54.32	71900	-59.33
					1181	Start end max	0.0657	0.0489	619.501	619.567	-55.59	1.81283e-07	0.0081	65200	-58.35	77000	-58.35	89500	-53.94	69400	-70.39
					1182	Start end max	0.0537	0.2974	619.799	619.852	-52.11	3.30957e-07	0.0134	70300	-62.43	85300	-58.04	74400	-46.74	73600	-57.89
					1183	Start end max	0.0328	0.0812	619.88	619.913	-55.96	8.32005e-08	0.0058	92900	-58.66	84500	-58.5	97900	-55.14	98700	-65.01
					1184	Start end max	0.031	0.2705	620.15	620.182	-46.62	6.75941e-07	0.0283	71100	-57.89	65200	-61.27	75300	-39.72	75300	-51.1
					1185	Start end max	0.0406	0.0663	620.217	620.258	-58.77	5.39e-08	0.0056	97900	-61.05	94500	-55.69	97000	-56.28	66100	-68.2
					1186	Start end max	0.0884	0.3249	620.542	620.63	-51.81	5.82244e-07	0.0203	69400	-56.28	77000	-60.24	75300	-43.34	73600	-60.05
		2.8528	632.241	632.26	1187	end max	0.0185	2.9412	623.483	623.501	-55.52	5.19277e-08	0.0292	35900	-58.19	89500	-58.66	90400	-57.75	90400	-70.39
					1188	Start end max	0.0065	0.0489	623.532	623.539	-57.03	1.30166e-08	0.0046	87800	-59.68	84500	-64.37	87800	-57.32	87000	-61.27
					1189	Start end max	0.0059	0.1349	623.667	623.673	-56.37	1.37723e-08	0.0043	83700	-58.99	87000	-58.04	87000	-57.6	86200	-60.84
					1190	Start end max	0.1015	0.2144	623.881	623.983	-43.36	4.6792e-06	0.0423	67800	-56.53	87800	-60.24	66900	-37.55	66900	-48.85
					1191	Start end max	0.1128	0.3506	624.232	624.345	-56.02	2.82428e-07	0.0079	71100	-59.16	81100	-57.89	71100	-54.32	66100	-67.73
					1192	Start end max	0.1045	0.3333	624.565	624.67	-51.56	7.30615e-07	0.0198	70300	-59.68	77000	-59.51	71100	-43.45	70300	-58.99
					1193	Start end max	0.0985	0.35	624.915	625.014	-56.9	2.01374e-07	0.005	66100	-60.05	77000	-59.16	60200	-55.47	64400	-66.86
					1194	Start end max	0.1338	0.338	625.254	625.387	-55.47	3.79948e-07	0.0532	71100	-57.89	74400	-58.99	71900	-49.23	71900	-67.73
					1195	Start end max	0.0256	0.3775	625.631	625.657	-56.32	5.98874e-08	0.0052	71900	-57.46	64400	-60.05	71100	-55.25	71100	-62.94
					1196	Start end max	0.0203	0.083	625.714	625.734	-56.85	4.19628e-08	0.0048	103700	-57.6	87000	-61.05	101200	-55.92	102100	-62.94
					1197	Start end max	0.0274	0.298	626.012	626.04	-56.86	5.65683e-08	0.0114	77000	-57.32	101200	-61.94	78600	-51.16	77000	-65.35
		3.4497	638.248	638.302	1199	Start end max	0.0543	0.0442	629.489	629.544	-56.67	1.17142e-07	0.0052	63600	-58.99	78600	-60.44	63600	-55.69	63600	-64.68
					1200	Start end max	0.0436	0.3691	629.858	629.902	-52.89	2.24053e-07	0.0116	68600	-57.46	84500	-58.66	73600	-48.55	72800	-59.16
					1201	Start end max	0.0197	0.1057	629.964	629.984	-54.96	6.28588e-08	0.0056	62700	-61.05	84500	-57.75	63600	-54.72	63600	-61.05
					1202	Start end max	0.0137	0.0567	630.021	630.035	-54.85	4.49753e-08	0.0084	62700	-58.19	60200	-59.33	63600	-53.4	64400	-57.89
					1203	Start end max	0.0101	0.0477	630.069	630.079	-54.62	3.50294e-08	0.0053	87000	-58.82	85300	-61.05	87000	-55.14	87000	-57.75
					1204	Start end max	0.0842	0.2204	630.289	630.373	-55.25	2.51689e-07	0.0108	68600	-58.99	83700	-60.05	66100	-52.64	68600	-61.71
					1205	Start end max	0.0633	0.3578	630.647	630.71	-55.7	1.70283e-07	0.0086	66100	-58.19	78600	-59.16	71900	-50.39	71100	-67.29
					1206	Start end max	0.0185	0.1845	630.832	630.85	-57.76	3.10106e-08	0.0049	97000	-61.49	81100	-58.35	85300	-55.69	86200	-69.79
					1207	Start end max	0.0525	0.3189	631.15	631.203	-52.19	3.1752e-07	0.0159	63600	-59.51	84500	-60.24	74400	-46.23	72800	-59.87
					1208	Start end max	0.0585	0.4665	631.617	631.676	-53.58	2.56556e-07	0.0165	67800	-55.03	75300	-58.66	70300	-48.6	70300	-63.77
		4.3426	644.776	644.786	1209	Start end max	0.0095	4.4011	636.018	636.028	-54.77	3.18899e-08	0.0051	85300	-59.68	82000	-57.32	83700	-55.92	84500	-58.19
					1210	Start end max	0.0065	0.1809	636.199	636.206	-54.83	2.15916e-08	0.0053	82000	-60.84	84500	-58.19	87000	-55.58	86200	-59.51
					1211	Start end max	0.132	0.224	636.423	636.555	-54.9	4.2735e-07	0.0116	66100	-58.82	52700	-56.66	64400	-49.28	60200	-66.46
					1212	Start end max	0.0107	0.1541	636.577	636.588	-57.88	1.75372e-08	0.004	87000	-61.05	82800	-57.75	84500	-58.66	84500	-64.37
					1213	Start end max	0.0459	0.2395	636.817	636.863	-55.1	1.42252e-07	0.0058	71100	-58.04	63600	-55.92	64400	-54.62	67800	-61.05
					1214	Start end max	0.0328	0.068	636.885	636.918	-57.66	5.62624e-08	0.005	53500	-59.16	82000	-56.53	52700	-55.81	52700	-68.7
					1215	Start end max	0.0884	0.2777	637.163	637.251	-54.36	3.23862e-07	0.0088	72800	-58.35	77800	-60.64	66100	-51.16	65200	-62.43
					1216	Start end max	0.0197	0.3201	637.483	637.503	-53.79	8.24263e-08	0.0057	67800	-60.05	66100	-61.27	69400	-54.93	69400	-58.35
					1217	Start end max	0.0537	0.3888	637.872	637.925	-49.12	6.586e-07	0.0213	66100	-59.87	83700	-59.68	73600	-42.91	72800	-54.93
					1218	Start end max	0.0836	0.3213	638.193	638.277	-48.93	1.07032e-06	0.0853	68600	-56.53	75300	-59.16	74400	-41.33	73600	-57.05
					1219	Start end max	0.0077	0.7896	638.983	638.99	-58.87	1.00722e-08	0.0039	100400	-60.24	100400	-60.05	100400	-60.24	100400	-63.48
					1220	Start end max	0.0465	0.0298	639.013	639.059	-55.87	1.20469e-07	0.008	93700	-59.68	63600	-81.27	89500	-53.31	94500	-64.68
		4.6914	652.509	652.558	1221	Start end max	0.0489	4.738	643.751	643.8	-56.7	1.04635e-07	0.0053	97000	-59.87	76100	-58.04	85300	-54.72	97000	-68.7
					1222	Start end max	0.0907	0.2992	644.05	644.141	-56.15	2.20123e-07	0.0108	67800	-59.51	78600	-59.68	67800	-51.8	68600	-66.46
					1223	Start end max	0.0209	0.1332	644.183	644.204	-54.59	7.27307e-08	0.0081	84500	-58.35	76100	-59.87	86200	-54.22	86200	-58.66
					1224	Start end max	0.0955	0.2688	644.452	644.548	-55.52	2.68287e-07	0.0106	73600	-58.35	75300	-58.82	65200	-51.51	65200	-65.35
					1225	Start end max	0.0651	0.3136	644.765	644.831	-50.4	5.94298e-07	0.02	71900	-60.44	83700	-57.6	71900	-44.78	71100	-56.28
					1226	Start end max	0.0203	0.3261	645.092	645.112	-49.26	2.40774e-07	0.0193	69400	-57.89	66900	-57.05	74400	-44.88	73600	-52.32
					1227	Start end max	0.0388	0.0424	645.134	645.173	-53.7	1.65683e-07	0.0122	63600	-58.99	85300	-58.19	69400	-48.5	69400	-58.99
					1228	Start end max	0.0812	0.2741	645.408	645.49	-55.12	2.49718e-07	0.0087	69400	-61.05	77000	-58.82	72800	-51.23	65200	-64.37
					1229	Start end max	0.0316	0.3799	645.788	645.82	-53.78	1.3251e-07	0.0237	69400	-59.68	59400	-59.87	71900	-50.08	71900	-59.51
					1230	Start end max	0.031	0.0603	645.848	645.88	-53.28	1.45971e-07	0.0119	63600	-59.68	94500	-57.05	70300	-48.4	70300	-58.19
					1231	Start end max	0.077	0.298	646.147	646.224	-54.59	2.67813e-07	0.0129	69400	-61.27	75300	-60.84	74400	-47.6	72800	-65.01
					1232	Start end max	0.0131	0.4557	646.602	646.615	-55.01	4.14704e-08	0.0083	67800	-58.99	65200	-61.49	71100	-54.22	71100	-59.16
					1233	Start end max	0.0412	0.0358	646.638	646.679	-53.28	1.9351e-07	0.0113	65200	-59.33	84500	-59.16	67800	-49.45	66900	-61.05
					1234	Start end max	0.0161	0.3339	646.972	646.988	-54.66	5.51623e-08	0.0052	66100	-58.82	65200	-56.53	68600	-55.03	69400	-59.33
					1235	Start end max	0.025	0.0549	647.027	647.052	-57.4	4.56665e-08	0.0045	54400	-58.82	86200	-59.33	97000	-56.79	53500	-71.73
					1236	Start end max	0.0262	0.3721	647.399	647.425	-51.34	1.9302e-07	0.0126	69400	-56.66	65200	-58.5	73600	-47.46	73600	-55.47
		3.461	659.645	659.653	1237	Start end max	0.0077	3.4872	650.886	650.894	-56.59	1.70298e-08	0.0049	84500	-59.16	83700	-60.05	86200	-56.66	85300	-59.68
					1238	Start end max	0.0143	0.0471	650.934	650.948	-56.03	3.57557e-08	0.0049	82800	-57.89	77000	-57.6	82800	-55.47	85300	-63.77
					1239	Start end max	0.0077	0.1475	651.081	651.089	-53.77	3.26287e-08	0.0059	75300	-58.82	77000	-57.32	78600	-54.13	78600	-59.33
					1240	Start end max	0.0489	0.1971	651.278	651.327	-43.11	2.39162e-06	0.0292	65200	-57.6	56900	-58.04	66900	-39.63	66900	-45.63
					1241	Start end max	0.0931	0.0758	651.354	651.447	-47.98	1.48218e-06	0.0266	61100	-57.6	75300	-59.33	63600	-41.65	64400	-56.41
					1242	Start end max	0.1057	0.2789	651.633	651.739	-46.88	2.16641e-06	0.0353	68600	-57.19	75300	-57.05	67800	-39.12	68600	-56.41
					1243	Start end max	0.0095	0.3775	652.011	652.02	-57.68	1.62946e-08	0.0045	71100	-58.5	66100	-60.84	70300	-56.66	69400	-64.37
					1244	Start end max	0.0669	0.0352	652.046	652.113	-53.16	3.22949e-07	0.0126	63600	-56.79	77000	-61.05	68600	-47.55	67800	-62.94
					1245	Start end max	0.0274	0.3171	652.363	652.39	-53.13	1.33703e-07	0.0111	71100	-58.35	63600	-58.04	68600	-49.45	70300	-59.16
					1246	Start end max	0.0316	0.0896	652.453	652.484	-56.69	6.78905e-08	0.0049	97900	-58.99	77000	-60.05	89500	-56.28	88700	-66.86
					1247	Start end max	0.031	0.2813	652.734	652.765	-51.28	2.31563e-07	0.024	63600	-58.99	63600	-57.89	75300	-46.15	73600	-57.6
					1248	Start end max	0.0334	0.0519	652.786	652.819	-56.84	6.9322e-08	0.0051	61100	-58.66	97900	-57.89	62700	-55.81	62700	-61.71
		3.9728	665.551	665.585	1249	Start end max	0.034	4.0063	656.792	656.826	-50.24	3.22035e-07	0.02	66100	-55.69	54400	-53.14	68600	-43.62	67800	-58.99
					1250	Start end max	0.0304	0.074	656.866	656.897	-49.27	3.60342e-07	0.0213	57700	-55.03	58500	-61.71	58500	-43.51	63600	-52.72
					1251	Start end max	0.0131	0.1254	656.992	657.005	-49.66	1.42147e-07	0.0194	49300	-58.04	51000	-58.5	51800	-43.88	51000	-51.95
					1252	Start end max	0.1087	0.2078	657.2	657.308	-44.8	3.60345e-06	0.0314	66100	-58.82	75300	-57.6	68600	-39.81	64400	-51.37
					1253	Start end max	0.12	0.3631	657.563	657.683	-49.84	1.24676e-06	0.0205	70300	-58.35	75300	-58.99	66100	-42.78	66900	-59.33
					1254	Start end max	0.0824	0.3631	657.926	658.008	-53.86	3.38931e-07	0.011	69400	-60.64	76100	-60.44	66100	-50.7	65200	-60.84
					1255	Start end max	0.1075	0.3159	658.242	658.35	-53.94	4.33861e-07	0.0113	64400	-58.99	74400	-59.87	65200	-49.73	65200	-58.99
					1256	Start end max	0.0352	0.3613	658.603	658.639	-49.98	3.53852e-07	0.0236	66100	-56.66	92900	-58.66	75300	-42.28	74400	-56.41
					1257	Start end max	0.0304	0.083	658.686	658.717	-57.13	5.89428e-08	0.0049	102100	-67.29	75300	-57.46	77800	-55.47	77000	-71.73
					1258	Start end max	0.0794	0.2729	658.959	659.039	-51.73	5.33648e-07	0.0165	67800	-57.75	74400	-57.89	67800	-45.89	67800	-56.53
					1259	Start end max	0.08	0.3386	659.298	659.378	-49.26	9.49335e-07	0.0244	65200	-58.04	75300	-57.6	67800	-41.85	66900	-54.82
					1260	Start end max	0.0973	0.3368	659.635	659.732	-54.51	3.44413e-07	0.0125	63600	-60.05	74400	-61.27	70300	-48.35	69400	-68.2
					1261	Start end max	0.0501	0.3566	659.992	660.042	-55.39	1.45069e-07	0.0082	66900	-57.05	97900	-59.33	66900	-53.31	66900	-65.35
					1262	Start end max	0.0238	0.074	660.066	660.09	-55.48	6.75783e-08	0.0087	97900	-58.99	74400	-57.89	78600	-52.02	77800	-68.7
					1263	Start end max	0.0615	0.3452	660.411	660.472	-42.81	3.21804e-06	0.0591	64400	-58.19	72800	-59.87	73600	-34.01	72800	-50.08
					1264	Start end max	0.0125	0.6696	661.081	661.093	-57.59	2.18489e-08	0.0051	84500	-58.82	76100	-58.82	78600	-55.81	84500	-67.73
					1265	Start end max	0.0907	0.3171	661.398	661.489	-53.92	3.67778e-07	0.0114	65200	-58.04	73600	-60.24	77800	-49.96	77000	-61.05
					1266	Start end max	0.1111	1.8457	663.244	663.355	-51.23	8.37242e-07	0.0161	63600	-58.5	77800	-56.16	67800	-45.85	66100	-56.79
					1267	Start end max	0.0651	0.1559	663.399	663.465	-49	8.19123e-07	0.0186	57700	-58.66	82000	-53.85	63600	-44.98	64400	-52.1
					1268	Start end max	0.117	0.2879	663.687	663.804	-52.74	6.23616e-07	0.0133	66900	-57.46	71100	-62.43	67800	-46.66	66900	-58.66
					1269	Start end max	0.0567	0.4772	664.165	664.221	-50.07	5.58299e-07	0.0438	67800	-56.79	77000	-60.24	74400	-43.12	73600	-57.32
					1270	Start end max	0.0179	1.2508	665.415	665.433	-54.64	6.15987e-08	0.0054	64400	-58.5	62700	-58.66	63600	-55.14	63600	-58.35
					1271	Start end max	0.074	0.2723	665.688	665.762	-55.78	1.95772e-07	0.008	72800	-60.05	61100	-59.33	66900	-53.75	71100	-62.18
					1272	Start end max	0.0268	0.3398	666.028	666.054	-57.26	5.04639e-08	0.0052	74400	-58.35	70300	-60.24	75300	-55.25	74400	-66.07
					1273	Start end max	0.0346	0.0537	666.081	666.116	-54.07	1.35857e-07	0.0085	65200	-57.75	54400	-56.53	66100	-52.89	67800	-61.05
					1274	Start end max	0.0436	0.3207	666.402	666.446	-49.29	5.13435e-07	0.0195	70300	-58.19	55200	-56.53	75300	-43.77	74400	-54.72
		3.7286	678.933	678.944	1275	Start end max	0.0113	3.7721	670.174	670.186	-56.9	2.31716e-08	0.0043	86200	-59.68	77000	-58.19	84500	-57.89	84500	-66.86
					1276	Start end max	0.0083	0.1553	670.33	670.338	-54.26	3.13261e-08	0.0053	82800	-60.84	84500	-55.69	85300	-55.36	84500	-57.6
					1277	Start end max	0.1093	0.206	670.536	670.645	-47.63	1.88642e-06	0.0356	66900	-56.04	73600	-60.05	63600	-39.38	64400	-53.48
					1278	Start end max	0.0029	0.3996	670.935	670.938	-55.27	8.88292e-09	0.0045	66100	-56.92	62700	-58.5	66100	-56.92	64400	-58.5
					1279	Start end max	0.0782	0.0238	670.959	671.038	-52.1	4.82015e-07	0.0126	61100	-58.66	75300	-59.87	63600	-47.6	62700	-58.82
					1280	Start end max	0.1212	0.3446	671.304	671.425	-45.91	3.10769e-06	0.0504	66900	-58.5	72800	-59.68	63600	-35.42	62700	-53.05
					1281	Start end max	0.0919	0.3374	671.641	671.733	-42.45	5.23018e-06	0.0599	63600	-56.16	70300	-58.5	82800	-33.88	61900	-47.38
					1282	Start end max	0.0919	0.3237	671.965	672.057	-35.98	2.32379e-05	0.0835	52700	-60.24	58500	-57.75	63600	-31.07	63600	-38.87
					1283	Start end max	0.1081	0.2825	672.248	672.356	-37.95	1.73345e-05	0.0749	55200	-56.79	82800	-61.49	63600	-32.1	60200	-42.81
					1284	Start end max	0.0872	0.3297	672.577	672.665	-38.5	1.2316e-05	0.0681	57700	-47.07	67800	-57.6	63600	-32.39	62700	-43.65
					1285	Start end max	0.1332	0.3667	672.944	673.077	-39.83	1.38485e-05	0.0736	58500	-60.05	68600	-61.05	66100	-32.31	61900	-51.3
					1286	Start end max	0.1105	0.344	673.288	673.399	-43.62	4.80083e-06	0.0583	57700	-55.81	73600	-60.05	65200	-34.61	63600	-54.03
					1287	end max	0.1063	0.3458	673.634	673.74	-41.44	7.63868e-06	0.0585	31800	-58.82	73600	-57.46	59400	-35.67	58500	-46.74
					1288	Start end max	0.0597	0.3601	673.994	674.054	-47.96	9.56325e-07	0.0205	61100	-55.69	76100	-59.68	61100	-43.04	60200	-52.1
					1289	Start end max	0.0728	0.3106	674.305	674.378	-47.23	1.37812e-06	0.0233	63600	-57.05	76100	-57.75	67800	-43.02	68600	-53.22
					1290	Start end max	0.0507	0.3345	674.639	674.69	-49.08	6.27067e-07	0.02	64400	-54.82	102100	-60.84	66900	-43.59	66100	-53.48
					1291	Start end max	0.0788	0.295	674.934	675.013	-50.42	7.16192e-07	0.0192	64400	-60.05	77000	-58.19	66100	-44	66100	-55.03
					1292	Start end max	0.0878	0.341	675.276	675.363	-48.3	1.29802e-06	0.0267	65200	-51.87	73600	-59.16	67800	-42.6	68600	-58.19
					1293	Start end max	0.0722	0.3231	675.599	675.671	-50.85	5.94274e-07	0.0159	64400	-56.53	73600	-55.92	66100	-46.34	67800	-61.71
					1294	Start end max	0.0585	0.3936	675.992	676.051	-48.14	8.98177e-07	0.0364	66900	-56.53	72800	-58.82	71100	-41.85	69400	-56.16
					1295	Start end max	0.0597	0.3494	676.342	676.402	-50.62	5.18339e-07	0.0427	68600	-59.33	74400	-58.5	71900	-46	71100	-61.05
		5.075	690.235	690.274	1296	Start end max	0.0388	5.1346	681.477	681.515	-56.37	8.9526e-08	0.0058	87000	-60.24	74400	-60.84	82000	-54.82	86200	-63.77
					1297	Start end max	0.1057	0.3052	681.782	681.888	-55.51	2.97603e-07	0.0088	65200	-61.94	76100	-57.75	56900	-52.1	63600	-63.21
					1298	Start end max	0.0866	0.3607	682.143	682.229	-49.41	9.91354e-07	0.0274	66100	-60.84	76100	-54.82	72800	-40.82	71900	-59.33
		3.5559	694.543	694.678	1299	Start end max	0.1349	3.6425	685.785	685.92	-51.69	9.1535e-07	0.0211	65200	-57.75	71900	-61.49	64400	-44.15	64400	-57.89
					1300	Start end max	0.0854	0.3368	686.122	686.207	-52.02	5.3623e-07	0.016	71900	-56.92	82000	-57.32	66900	-46.38	66100	-59.33
					1301	Start end max	0.0346	0.3625	686.485	686.519	-53.31	1.61565e-07	0.0115	67800	-59.33	60200	-57.89	67800	-50.77	68600	-58.99
					1302	Start end max	0.0495	0.0621	686.547	686.596	-50.4	4.51856e-07	0.0189	60200	-57.32	73600	-60.05	70300	-46.38	68600	-55.92
					1303	Start end max	0.0782	0.3297	686.876	686.955	-50.09	7.67188e-07	0.0238	67800	-57.89	74400	-60.44	73600	-42.35	72800	-57.05
					1304	Start end max	0.0376	0.4276	687.304	687.342	-54.42	1.36104e-07	0.0114	64400	-58.66	97000	-57.6	72800	-49.23	72800	-62.94
		2.9401	699.04	699.051	1305	Start end max	0.0107	2.9777	690.282	690.293	-54.03	4.25036e-08	0.0079	82000	-59.16	74400	-58.66	77000	-53.31	76100	-62.43
					1306	Start end max	0.1696	0.2234	690.505	690.675	-52.45	9.65209e-07	0.016	63600	-58.04	73600	-62.43	64400	-46.78	64400	-60.84
					1307	Start end max	0.1182	0.3685	690.874	690.992	-49.49	1.33148e-06	0.0194	67800	-55.69	83700	-58.04	66900	-44.94	65200	-54.72
					1308	Start end max	0.028	0.1403	691.014	691.042	-57.05	5.54231e-08	0.0048	82800	-59.51	74400	-60.44	83700	-56.66	82800	-65.35
					1309	Start end max	0.0167	0.2574	691.272	691.288	-53.44	7.57392e-08	0.0083	66100	-59.16	66100	-58.04	69400	-54.03	68600	-56.66
					1310	Start end max	0.0758	0.037	691.309	691.385	-45.07	2.36173e-06	0.0398	61900	-58.19	77000	-56.53	67800	-37.66	67800	-52.48
					1311	Start end max	0.1099	0.2968	691.606	691.716	-44.23	4.14591e-06	0.0426	63600	-52.25	74400	-58.19	66100	-38.15	65200	-48.85
					1312	Start end max	0.114	0.3058	691.911	692.025	-45.33	3.34162e-06	0.0396	61900	-58.04	77000	-55.92	66100	-39.17	64400	-51.3
					1313	Start end max	0.1266	0.3536	692.265	692.392	-47.68	2.16298e-06	0.0291	62700	-56.16	75300	-58.19	63600	-41.6	64400	-54.03
					1314	Start end max	0.089	0.3554	692.62	692.709	-54.86	2.90494e-07	0.0115	65200	-55.47	76100	-58.99	66100	-51.73	95400	-66.46
					1315	Start end max	0.0495	0.1815	692.802	692.852	-47.54	8.74432e-07	0.0313	84500	-58.04	72800	-55.92	78600	-39.7	77800	-56.16
					1316	Start end max	0.1063	0.2443	693.046	693.153	-43.37	4.89451e-06	0.0511	59400	-55.03	63600	-59.16	58500	-35.64	57700	-53.75
					1317	Start end max	0.074	0.3882	693.435	693.509	-36.68	1.5891e-05	0.1279	68600	-56.66	66900	-59.16	71900	-27.01	71100	-46.27
					1318	Start end max	0.0418	0.4127	693.847	693.889	-35.64	1.14119e-05	0.1176	66100	-52.17	74400	-59.16	71900	-27.92	71100	-45.53
					1319	Start end max	0.0268	0.2628	694.11	694.137	-48.21	4.05631e-07	0.0243	89500	-55.92	71900	-55.81	77800	-41.49	77800	-57.19
					1320	Start end max	0.0346	0.3219	694.432	694.467	-35.88	8.93622e-06	0.136	66100	-54.52	74400	-56.92	71900	-26.48	72800	-42.16
					1321	Start end max	0.0322	0.068	694.5	694.533	-54.47	1.15215e-07	0.0087	78600	-57.75	71100	-58.35	90400	-52.4	94500	-65.7
		4.0918	707.383	707.469	1323	end max	0.086	0.3124	698.624	698.71	-48.18	1.30817e-06	0.0291	29200	-61.94	76100	-57.46	61900	-40.07	61100	-56.28
					1324	end	0.0519	0.8727	699.497	699.549	-55.87	1.34435e-07	0.0435	34300	-53.14	77000	-61.05	34300	-53.14	65200	-69.79
					1325	end	0.0561	0.4444	699.941	699.997	-55.26	1.67128e-07	0.0507	39300	-59.33	76100	-60.05	29200	-50.64	67800	-67.73
		3.1217	711.878	711.905	1326	Start end max	0.0274	3.1778	703.119	703.147	-53.47	1.23622e-07	0.0594	89500	-60.05	76100	-60.05	79500	-56.79	91200	-66.86
					1327	Start end max	0.0083	0.0901	703.209	703.218	-58.33	1.22748e-08	0.0042	86200	-58.82	87000	-59.16	86200	-58.5	87000	-63.48
					1328	Start end max	0.0143	0.1039	703.313	703.328	-38.39	2.07716e-06	0.0634	70300	-55.03	82000	-59.33	77800	-33.02	80300	-45.01
					1329	Start end max	0.1397	0.2042	703.518	703.657	-40.4	1.27597e-05	0.0666	62700	-55.58	64400	-58.04	63600	-32.75	65200	-48.35
					1330	Start end max	0.126	0.3518	703.87	703.995	-42.89	6.47917e-06	0.0515	66100	-55.58	65200	-61.05	64400	-35	64400	-49.85
					1331	Start end max	0.1206	0.341	704.211	704.331	-43.91	4.90623e-06	0.0424	68600	-59.68	65200	-59.16	77800	-36.97	65200	-56.79
					1332	Start end max	0.0907	0.3942	704.605	704.696	-38.37	1.3211e-05	0.1138	65200	-59.33	73600	-59.68	71100	-28.39	68600	-49.5
					1333	Start end max	0.031	0.1678	704.773	704.804	-47.18	5.94231e-07	0.028	87800	-60.44	73600	-56.92	81100	-40.58	79500	-59.16
					1334	Start end max	0.1158	0.215	704.988	705.104	-41.93	7.43151e-06	0.0782	61900	-58.35	72800	-58.82	62700	-32.46	64400	-48.85
					1335	Start end max	0.0585	0.3697	705.357	705.416	-43.39	2.68355e-06	0.0434	61900	-56.04	74400	-60.84	61100	-37	61100	-46.38
					1336	Start end max	0.1296	0.4557	705.813	705.943	-42.24	7.7423e-06	0.0732	51000	-58.99	71100	-59.51	59400	-32.02	58500	-52.17
					1337	Start end max	0.1397	0.356	706.169	706.309	-37.96	2.23468e-05	0.0913	54400	-55.81	70300	-56.79	60200	-30.53	61100	-43.37
					1338	Start end max	0.1481	0.3351	706.504	706.652	-35.58	4.10289e-05	0.1292	58500	-44.78	63600	-60.64	63600	-27.86	61900	-42.38
					1339	Start end max	0.1457	0.347	706.851	706.997	-38.45	2.08174e-05	0.1099	58500	-48.3	66100	-56.79	65200	-28.38	64400	-48.91
					1340	Start end max	0.1075	0.3733	707.225	707.332	-40.22	1.02308e-05	0.0629	59400	-51.58	65200	-58.66	63600	-33.48	62700	-45.63
					1341	Start end max	0.0692	0.3643	707.589	707.658	-38.79	9.16168e-06	0.1292	98700	-56.53	66100	-61.71	72800	-27.23	72800	-49.5
					1342	Start end max	0.0728	0.4079	707.997	708.07	-37.17	1.39708e-05	0.0671	56000	-49.34	75300	-56.79	61900	-32.84	55200	-43.82
					1343	Start end max	0.1099	0.3034	708.301	708.41	-33.89	4.48933e-05	0.1678	54400	-46.04	66900	-55.92	64400	-25.3	62700	-41.18
					1344	Start end max	0.1003	0.2962	708.597	708.697	-37.73	1.6919e-05	0.102	99600	-58.82	65200	-58.66	64400	-29.75	65200	-47.42
					1345	Start end max	0.0615	0.3727	708.97	709.031	-37.1	1.20053e-05	0.113	56900	-41.4	66900	-58.99	64400	-29.19	65200	-46.78
					1346	Start end max	0.0394	0.6731	709.643	709.682	-43.94	1.5898e-06	0.0474	57700	-39.31	75300	-59.33	72800	-38.09	71900	-51.8
		8.5228	726.963	726.988	1347	Start end max	0.0244	8.5622	718.205	718.229	-53.22	1.16653e-07	0.0112	94500	-55.25	82000	-58.35	86200	-51.23	94500	-63.77
					1348	Start end max	0.0388	0.0913	718.296	718.335	-39.14	4.7353e-06	0.1046	86200	-59.87	63600	-62.18	61100	-29.24	61100	-51.1
					1349	Start end max	0.0752	0.2048	718.501	718.576	-44.49	2.67821e-06	0.0577	51800	-58.99	62700	-58.5	56000	-34.53	55200	-52.89
					1350	Start end max	0.089	0.3076	718.809	718.898	-34.12	3.44806e-05	0.1295	60200	-53.66	61900	-56.92	64400	-27.72	65200	-41.62
					1351	Start end max	0.0615	0.3751	719.184	719.245	-32.72	3.29158e-05	0.2159	55200	-54.32	61900	-58.19	67800	-22.55	68600	-41.6
		4.0488	732.053	732.09	1352	Start end max	0.0376	4.1102	723.294	723.332	-54.69	1.27786e-07	0.0122	89500	-58.99	89500	-60.24	51800	-49.28	51000	-60.84
					1353	Start end max	0.0382	0.0651	723.359	723.398	-40.2	3.65214e-06	0.0476	49300	-55.25	82000	-41.14	83700	-35.76	52700	-46.04
					1354	Start end max	0.132	0.2299	723.589	723.721	-32.47	7.4699e-05	0.1138	62700	-56.04	63600	-58.82	61900	-28.44	63600	-36.81
					1355	Start end max	0.0913	0.3368	723.926	724.018	-32.6	5.02775e-05	0.1141	66100	-47.16	71900	-60.24	65200	-28.22	64400	-36.11
					1356	Start end max	0.0973	0.3279	724.254	724.351	-34.29	3.62898e-05	0.0941	62700	-57.05	67800	-58.66	61900	-30	61900	-40.02
					1357	Start end max	0.0322	0.3518	724.606	724.638	-32.45	1.83692e-05	0.1138	62700	-43.51	64400	-57.46	70300	-28.34	68600	-36.08
					1358	Start end max	0.0358	0.0567	724.663	724.699	-32.35	2.08823e-05	0.1359	51800	-53.85	73600	-58.19	64400	-27	65200	-35.43
					1359	Start end max	0.037	0.3357	724.998	725.035	-37.2	7.06445e-06	0.0981	57700	-56.41	79500	-57.46	75300	-29.83	73600	-47.25
					1360	Start end max	0.0352	0.8786	725.877	725.912	-53.83	1.45756e-07	0.0158	61100	-58.19	76100	-59.51	61900	-46.99	66100	-65.01
					1361	Start end max	0.0639	0.0931	725.97	726.034	-50.85	5.25655e-07	0.0193	91200	-58.19	66900	-56.92	76100	-43.97	75300	-59.16
					1362	Start end max	0.0483	0.3482	726.318	726.367	-36.31	1.13241e-05	0.0903	57700	-46.27	75300	-55.47	64400	-30.42	65200	-43.51
					1363	Start end max	0.0304	0.083	726.402	726.432	-46.52	6.79532e-07	0.029	74400	-56.79	86200	-56.79	93700	-39.74	93700	-52.02
		3.3266	738.517	738.564	1364	Start end max	0.0471	3.357	729.759	729.806	-56.67	1.0155e-07	0.0078	94500	-62.68	65200	-58.19	93700	-56.16	93700	-68.7
					1365	Start end max	0.0884	0.2843	730.043	730.131	-31.18	6.73382e-05	0.1519	63600	-47.2	59400	-59.33	65200	-25.59	63600	-36.44
					1366	Start end max	0.1099	0.3273	730.37	730.48	-36.48	2.47333e-05	0.0833	62700	-46.3	61900	-58.5	65200	-30.9	59400	-43.94
					1367	Start end max	0.0209	0.1905	730.561	730.582	-48.32	3.07524e-07	0.0196	75300	-57.19	72800	-59.68	78600	-44.4	82800	-55.03
					1368	Start end max	0.0931	0.2484	730.809	730.903	-31.35	6.82791e-05	0.164	63600	-44.15	53500	-59.87	66100	-25.05	66100	-37.27
					1369	Start end max	0.0901	0.3422	731.152	731.242	-32.8	4.73314e-05	0.1294	57700	-54.13	66100	-54.82	64400	-26.9	63600	-39.76
					1370	Start end max	0.0131	0.4247	731.576	731.589	-38.75	1.75117e-06	0.0477	57700	-41.6	69400	-60.84	68600	-36.19	67800	-46.04
					1371	Start end max	0.0185	0.3595	731.936	731.954	-39.46	2.09561e-06	0.0585	59400	-37.8	66900	-58.66	71100	-34.28	71900	-48.01
		2.989	743.702	743.707	1372	Start end max	0.0053	3.0075	734.943	734.949	-53.87	2.20387e-08	0.0085	56000	-59.16	55200	-56.04	54400	-54.22	55200	-58.19
					1373	Start end max	0.0459	0.0418	734.985	735.031	-54.02	1.82179e-07	0.0119	83700	-55.92	64400	-58.04	80300	-48.4	82000	-65.01
					1374	Start end max	0.1582	0.2234	735.209	735.367	-34.28	5.90484e-05	0.1374	63600	-56.16	62700	-59.33	66900	-26.71	65200	-39.45
					1375	Start end max	0.1409	0.3578	735.567	735.707	-39.66	1.5236e-05	0.0757	64400	-58.5	77800	-56.53	65200	-31.46	65200	-46.86
					1376	Start end max	0.0842	0.3709	735.937	736.022	-39.91	8.60043e-06	0.05	64400	-59.68	60200	-58.04	61900	-36.05	66100	-44.24
					1377	Start end max	0.0167	0.1057	736.043	736.06	-52.65	9.08168e-08	0.0115	78600	-55.03	66900	-58.82	77800	-49.12	77000	-59.51
					1378	Start end max	0.0955	0.261	736.304	736.4	-36.85	1.97447e-05	0.1063	66900	-58.99	71900	-56.92	65200	-28.57	64400	-43.97
					1379	Start end max	0.0495	0.393	736.697	736.747	-44.98	1.57467e-06	0.0519	67800	-60.44	77800	-56.92	71100	-34.98	71900	-52.72
					1380	Start end max	0.0645	0.4653	737.163	737.227	-42.68	3.48021e-06	0.0517	56900	-60.05	77000	-59.68	61900	-35.05	64400	-53.14
					1381	Start end max	0.0226	0.1051	737.268	737.29	-54.97	7.22233e-08	0.0113	77000	-58.04	76100	-58.04	79500	-50.77	90400	-63.77
					1382	Start end max	0.0621	0.0549	737.323	737.385	-49.91	6.34466e-07	0.0235	80300	-55.47	66900	-57.46	78600	-41.97	79500	-56.79
					1383	Start end max	0.1063	0.2741	737.597	737.703	-40.11	1.03753e-05	0.063	61100	-55.92	66100	-59.87	61900	-33.74	58500	-50.77
					1384	Start end max	0.0973	0.4193	738.016	738.114	-37.06	1.91388e-05	0.1252	66100	-59.51	69400	-58.99	67800	-27.38	66100	-50.57
		5.4429	752.315	752.374	1385	Start end max	0.0591	5.5402	743.556	743.616	-47.6	1.02729e-06	0.0244	53500	-54.22	67800	-59.68	54400	-41.2	54400	-53.85
					1386	Start end max	0.1152	0.2693	743.826	743.941	-36.85	2.38265e-05	0.0825	70300	-57.75	64400	-60.44	65200	-31.06	66100	-45.78
					1387	Start end max	0.0901	0.3458	744.172	744.262	-30.5	8.03194e-05	0.2087	66100	-45.25	75300	-55.81	66900	-22.72	66900	-36.89
					1388	Start end max	0.0872	0.344	744.516	744.603	-33.08	4.28782e-05	0.1918	65200	-51.23	78600	-58.99	66900	-23.73	68600	-39.28
					1389	Start end max	0.1069	0.3351	744.851	744.958	-36.1	2.62327e-05	0.1297	58500	-57.75	71900	-61.49	67800	-27.53	67800	-48.11
					1390	Start end max	0.1122	0.3613	745.212	745.324	-32.15	6.85142e-05	0.1281	61100	-58.82	84500	-57.75	66900	-27.1	66900	-35.4
					1391	Start end max	0.1218	0.2867	745.499	745.621	-35.95	3.09686e-05	0.0973	62700	-48.2	66900	-56.92	65200	-29.52	66100	-43.37
					1392	Start end max	0.034	0.3476	745.847	745.881	-33.27	1.60492e-05	0.1169	61900	-49.23	58500	-60.05	67800	-28.28	67800	-41.12
					1393	Start end max	0.0459	0.0543	745.901	745.947	-34.78	1.52928e-05	0.1059	54400	-51.73	78600	-59.51	66900	-28.9	65200	-41.6
					1394	Start end max	0.0555	0.3386	746.24	746.295	-44.98	1.76378e-06	0.0426	58500	-47.6	77000	-58.5	71900	-37.24	71900	-55.03
					1395	end max	0.0382	0.8296	747.069	747.108	-57.63	6.6019e-08	0.0125	39300	-57.75	77000	-59.16	85300	-53.4	64400	-72.48
		6.0408	761.907	761.927	1396	Start end max	0.0197	6.079	753.148	753.168	-56.75	4.16635e-08	0.0054	91200	-60.05	82800	-58.04	85300	-54.52	90400	-64.06
					1397	Start end max	0.0232	0.0513	753.2	753.223	-58.35	3.4073e-08	0.0052	85300	-58.66	86200	-57.32	88700	-56.53	97900	-69.79
					1398	Start end max	0.0836	0.2287	753.429	753.512	-44.73	2.81242e-06	0.032	66900	-58.66	51800	-57.32	64400	-39.58	64400	-49.79
					1399	Start end max	0.0238	0.114	753.543	753.567	-47.23	4.51975e-07	0.0202	53500	-54.52	52700	-60.84	56900	-43.32	56000	-50.64
					1400	Start end max	0.0029	0.0555	753.598	753.601	-55.83	7.80439e-09	0.0045	69400	-58.5	73600	-57.19	70300	-57.05	71900	-61.27
					1401	Start end max	0.1367	0.1738	753.772	753.909	-41.91	8.80312e-06	0.0585	62700	-55.58	82800	-59.33	66900	-35.56	65200	-49.07
					1402	Start end max	0.1105	0.3572	754.129	754.24	-43.09	5.42134e-06	0.0549	71100	-58.66	76100	-58.35	67800	-34.93	68600	-51.3
					1403	Start end max	0.031	0.39	754.519	754.55	-45.75	8.25635e-07	0.0333	71900	-57.75	62700	-60.05	67800	-39.51	67800	-53.94
					1404	Start end max	0.0364	0.0531	754.572	754.609	-46.75	7.70816e-07	0.0315	59400	-59.51	87000	-57.05	66900	-39.65	66900	-51.51
					1405	Start end max	0.0489	0.2962	754.869	754.918	-49.86	5.06259e-07	0.0211	67800	-55.03	82800	-58.35	66900	-43.82	72800	-60.84
					1406	Start end max	0.0107	0.0973	754.966	754.977	-57.13	2.08217e-08	0.0043	73600	-61.94	73600	-60.44	75300	-58.19	74400	-60.05
		5.6974	769.433	769.469	1407	Start end max	0.0364	5.7081	760.674	760.711	-55.36	1.05987e-07	0.0085	97000	-59.51	76100	-58.04	87800	-51.44	100400	-68.2
					1408	Start end max	0.0047	0.1535	760.828	760.832	-54.51	1.69345e-08	0.0052	97900	-57.89	89500	-57.75	98700	-55.14	97900	-60.24
					1409	Start end max	0.1057	0.1875	761.015	761.121	-49.81	1.10457e-06	0.0195	60200	-59.51	71100	-59.68	61900	-43.54	62700	-56.16
					1410	Start end max	0.1117	0.3207	761.336	761.448	-39.65	1.21139e-05	0.0748	68600	-58.82	67800	-60.44	67800	-31.68	67800	-45.49
					1411	Start end max	0.0985	0.3285	761.665	761.763	-49.71	1.05451e-06	0.0195	62700	-56.41	85300	-57.32	67800	-44.46	65200	-56.16
					1412	Start end max	0.0609	0.3572	762.022	762.083	-48.38	8.8572e-07	0.0271	66100	-54.13	77000	-60.05	71100	-42.81	71100	-58.99
					1413	Start end max	0.0394	0.3972	762.419	762.458	-52.51	2.2102e-07	0.0703	66100	-59.16	87800	-57.46	73600	-47.55	71900	-61.94
					1414	Start end max	0.0011	1.8672	764.286	764.288	-55.6	3.29396e-09	0.0044	93700	-58.04	92900	-58.19	93700	-58.04	93700	-58.5
					1415	Start end max	0.1045	0.2054	764.492	764.596	-42.88	5.3844e-06	0.0525	53500	-58.66	73600	-60.84	56900	-34.89	56000	-51.23
					1416	Start end max	0.1224	0.2974	764.789	764.912	-37.14	2.36621e-05	0.0864	60200	-54.62	68600	-58.04	62700	-30.32	65200	-41.58
					1417	Start end max	0.0913	0.3297	765.119	765.21	-32.7	4.90405e-05	0.1293	58500	-57.19	57700	-57.05	62700	-26.86	64400	-37.19
					1418	Start end max	0.0197	0.1194	765.239	765.258	-45.61	5.42217e-07	0.0261	82000	-59.68	70300	-55.81	75300	-41.87	77000	-51.87
					1419	Start end max	0.123	0.2502	765.489	765.612	-36.95	2.48116e-05	0.1128	60200	-53.48	65200	-59.16	66900	-28.8	66900	-47.29
					1420	Start end max	0.0943	0.3894	765.878	765.973	-44.02	3.73689e-06	0.0516	68600	-58.66	73600	-60.05	66100	-35.37	58500	-54.42
					1421	Start end max	0.0812	0.3428	766.221	766.302	-35	2.56955e-05	0.1169	61100	-54.03	71900	-54.82	66900	-27.98	64400	-42.68
					1422	Start end max	0.0776	0.3219	766.543	766.621	-32.6	4.26887e-05	0.1532	63600	-42.06	71900	-58.82	67800	-25.98	67800	-39.59
					1423	Start end max	0.1021	0.3058	766.849	766.951	-36.21	2.44413e-05	0.1215	66900	-52.25	72800	-57.32	66100	-27.88	67800	-42.68
					1424	Start end max	0.0776	0.3273	767.176	767.254	-41.52	5.47826e-06	0.0633	69400	-56.53	73600	-59.16	71900	-33.75	72800	-51.3
					1425	Start end max	0.074	0.3273	767.504	767.578	-45.06	2.31261e-06	0.0437	71100	-47.29	73600	-62.43	71900	-37	72800	-53.22
					1426	Start end max	0.0621	0.3906	767.894	767.956	-43.05	3.0785e-06	0.05	71900	-51.44	75300	-58.35	75300	-35.68	73600	-52.1
					1427	Start end max	0.0752	0.2909	768.185	768.26	-46.11	1.84369e-06	0.0317	71100	-56.79	72800	-61.94	75300	-39.65	74400	-51.65
					1428	Start end max	0.0633	0.2992	768.484	768.548	-41.03	4.99867e-06	0.0574	71100	-61.05	76100	-58.35	75300	-34.3	76100	-46.46
					1429	Start end max	0.0704	0.3004	768.785	768.855	-41.21	5.32983e-06	0.0557	72800	-56.92	76100	-61.27	76100	-34.26	76100	-48.16
					1430	Start end max	0.0615	0.5531	769.338	769.399	-49.01	7.73421e-07	0.0186	73600	-59.16	84500	-57.89	71900	-44.55	71900	-57.05
					1431	Start end max	0.0663	0.5346	769.873	769.939	-43.6	2.89683e-06	0.0428	74400	-49.23	74400	-58.66	76100	-36.96	75300	-49.96
					1432	Start end max	0.0806	0.5495	770.422	770.503	-53.23	3.83067e-07	0.0118	71100	-59.16	75300	-59.51	71100	-48.8	64400	-66.86
					1433	Start end max	0.0549	0.2915	770.714	770.769	-51.19	4.17508e-07	0.016	73600	-58.99	87800	-60.84	74400	-46.34	73600	-57.46
					1434	Start end max	0.0633	0.2956	771.009	771.073	-44.37	2.31258e-06	0.0424	74400	-47.51	85300	-58.82	76100	-36.9	75300	-50.9
					1435	Start end max	0.0585	0.3261	771.336	771.394	-44.56	2.0487e-06	0.0443	66100	-56.66	75300	-60.44	77000	-36.09	77000	-51.37
					1436	Start end max	0.0573	0.3112	771.647	771.704	-48.21	8.66182e-07	0.0345	71100	-54.52	85300	-58.5	74400	-41.31	73600	-54.52
					1437	Start end max	0.0669	0.2717	771.918	771.985	-53.03	3.32727e-07	0.0125	71900	-55.14	78600	-63.48	72800	-47.38	71900	-59.87
					1438	Start end max	0.0495	0.3088	772.227	772.277	-50.52	4.39766e-07	0.0358	70300	-55.81	88700	-58.5	73600	-42.94	73600	-55.81
					1439	Start end max	0.0065	0.0931	772.321	772.327	-58.45	9.38189e-09	0.0041	77800	-59.68	73600	-59.33	74400	-57.6	76100	-65.01
					1440	Start end max	0.0388	0.2323	772.553	772.592	-54.28	1.45084e-07	0.0082	72800	-58.04	62700	-59.87	70300	-52.8	71100	-63.77
					1441	Start end max	0.0185	0.0669	772.62	772.638	-56.65	4.00919e-08	0.0056	100400	-59.16	76100	-57.6	93700	-55.92	97900	-68.2
					1442	Start end max	0.0937	0.2377	772.857	772.951	-53.53	4.15598e-07	0.0128	70300	-58.99	75300	-58.04	71100	-47.78	71100	-65.01
					1443	Start end max	0.0639	0.3374	773.195	773.259	-50.41	5.82029e-07	0.0189	70300	-59.68	87000	-58.04	74400	-44.71	73600	-57.32
					1444	Start end max	0.0453	0.3805	773.576	773.621	-53.82	1.88372e-07	0.0134	72800	-60.24	96200	-59.16	74400	-46.7	74400	-60.84
					1445	Start end max	0.0113	0.0716	773.647	773.659	-54.96	3.62553e-08	0.0049	103700	-59.51	93700	-57.6	97000	-55.92	101200	-62.43
					1446	Start end max	0.0615	0.2658	773.913	773.975	-55.23	1.8432e-07	0.008	73600	-56.41	98700	-58.66	71900	-53.94	66100	-62.94
					1447	end max	0.0818	0.2938	774.207	774.289	-51.06	6.40602e-07	0.0197	35100	-61.49	86200	-59.33	73600	-44.15	73600	-58.82
					1448	Start end max	0.114	0.3518	774.559	774.673	-47.46	2.0473e-06	0.044	56000	-59.68	73600	-57.75	77000	-36.08	75300	-57.32
					1449	Start end max	0.0519	0.4037	774.962	775.014	-49.87	5.35514e-07	0.0212	65200	-57.05	76100	-60.24	72800	-42.68	71900	-56.04
					1450	Start end max	0.0991	0.3124	775.275	775.374	-51.73	6.6524e-07	0.016	69400	-57.05	74400	-59.33	71100	-46.04	70300	-61.71
					1451	Start end max	0.0382	0.35	775.625	775.663	-53.28	1.79768e-07	0.011	69400	-59.51	62700	-59.16	66100	-50.77	67800	-58.35
					1452	Start end max	0.025	0.0651	775.69	775.715	-54.96	7.99926e-08	0.0082	90400	-58.5	77000	-57.46	88700	-52.32	93700	-62.18
					1453	Start end max	0.0633	0.2377	775.928	775.991	-46.55	1.39969e-06	0.0345	71900	-58.5	85300	-57.32	68600	-38.73	68600	-51.87
					1454	Start end max	0.0913	0.3351	776.263	776.354	-42.98	4.60048e-06	0.0437	67800	-53.05	73600	-59.33	71900	-36.6	71900	-49.5
					1455	Start end max	0.0597	0.3261	776.589	776.649	-55.64	1.63077e-07	0.0056	63600	-60.05	75300	-62.68	88700	-54.72	66100	-66.86
					1456	Start end max	0.0991	0.2831	776.872	776.971	-55.35	2.89162e-07	0.0085	66100	-58.66	75300	-59.68	62700	-53.48	66100	-66.86
					1457	Start end max	0.083	0.3404	777.213	777.296	-49.43	9.4778e-07	0.0189	66100	-56.04	75300	-58.99	66900	-45.92	87000	-59.68
					1458	Start end max	0.1033	0.3046	777.517	777.621	-53.82	4.28541e-07	0.0126	65200	-55.03	65200	-66.46	66100	-48.35	66900	-64.37
					1459	Start end max	0.0824	0.3171	777.835	777.917	-52.48	4.65781e-07	0.0268	65200	-59.16	74400	-60.84	56900	-41.76	65200	-58.66
					1460	Start end max	0.0597	0.3303	778.165	778.225	-51.05	4.69124e-07	0.0135	68600	-60.24	92900	-58.04	61100	-46.34	63600	-55.47
					1461	Start end max	0.0017	0.0961	778.261	778.263	-56.9	3.66087e-09	0.0041	77000	-58.82	76100	-58.66	77000	-57.6	76100	-59.33
					1462	Start end max	0.0806	0.2245	778.486	778.566	-52.89	4.14473e-07	0.0115	69400	-59.33	74400	-59.33	66100	-50.26	65200	-63.21
					1463	Start end max	0.0561	0.3094	778.795	778.851	-54.5	1.99031e-07	0.0121	64400	-56.28	85300	-59.51	61100	-48.11	64400	-58.99
					1464	Start end max	0.0262	0.0782	778.873	778.899	-51.96	1.67442e-07	0.0127	84500	-56.41	75300	-59.68	88700	-46.82	87800	-59.33
					1465	Start end max	0.0979	0.2257	779.099	779.197	-54.96	3.12964e-07	0.0116	63600	-59.16	75300	-62.68	62700	-49.39	64400	-64.37
					1466	Start end max	0.1069	0.3118	779.411	779.518	-53.73	4.533e-07	0.0162	71100	-69.23	82800	-58.99	61900	-46.5	63600	-61.71
					1467	Start end max	0.0794	0.3237	779.735	779.814	-53.55	3.51162e-07	0.0187	64400	-56.16	71100	-56.79	61100	-45.74	63600	-62.94
					1468	Start end max	0.1122	0.2873	780.022	780.134	-51.57	7.82786e-07	0.0158	63600	-55.92	71900	-59.16	62700	-46.04	63600	-57.05
					1469	Start end max	0.1176	0.3595	780.381	780.499	-53.87	4.83028e-07	0.0109	66900	-62.18	74400	-58.82	65200	-51.58	64400	-62.43
					1470	Start end max	0.0848	0.3452	780.727	780.812	-56.97	1.70519e-07	0.0056	63600	-60.84	77000	-62.43	88700	-55.03	95400	-69.79
					1471	Start end max	0.0197	0.3506	781.077	781.097	-54.01	7.82371e-08	0.0085	64400	-59.51	62700	-59.33	66900	-52.48	66100	-56.53
					1472	Start end max	0.0728	0.0465	781.124	781.197	-51.68	4.94875e-07	0.0213	61900	-58.66	85300	-58.99	73600	-42.43	72800	-62.18
					1473	Start end max	0.1033	0.3112	781.435	781.539	-54.55	3.62055e-07	0.0085	65200	-60.05	77000	-57.6	94500	-52.17	66100	-67.29
					1474	Start end max	0.0961	0.3542	781.789	781.886	-54.3	3.57498e-07	0.0082	67800	-58.19	74400	-61.94	88700	-53.75	93700	-69.79
					1475	Start end max	0.0597	0.3882	782.178	782.237	-54.54	2.098e-07	0.0112	66900	-59.16	84500	-56.92	93700	-50.39	65200	-66.86
					1476	Start end max	0.068	0.6558	782.834	782.902	-53.81	2.83322e-07	0.0117	68600	-56.66	85300	-58.5	69400	-50.26	64400	-60.64
					1477	Start end max	0.0651	0.4874	783.321	783.386	-52.77	3.43889e-07	0.0124	90400	-57.6	77000	-59.16	68600	-48.65	67800	-61.94
					1478	Start end max	0.0746	0.3709	783.692	783.767	-52.25	4.45091e-07	0.0117	62700	-59.16	77800	-60.84	66100	-48.8	64400	-59.68
					1479	Start end max	0.0418	0.3524	784.044	784.086	-51.14	3.21747e-07	0.0122	66900	-57.46	87000	-56.41	69400	-47.92	68600	-56.92
					1480	Start end max	0.0292	0.0639	784.108	784.138	-50.06	2.8892e-07	0.0157	97900	-58.35	86200	-59.33	68600	-46.23	67800	-54.03
					1481	Start end max	0.0256	0.0531	784.161	784.187	-46.7	5.49723e-07	0.0213	54400	-57.19	82800	-55.92	57700	-43.02	59400	-49.62
					1482	Start end max	0.0083	0.0585	784.22	784.228	-52.31	4.91284e-08	0.0088	78600	-62.18	78600	-60.24	82800	-50.77	82000	-54.82
					1483	Start end max	0.1093	0.2072	784.427	784.537	-54.03	4.32283e-07	0.0086	66100	-57.89	83700	-56.92	66900	-51.23	88700	-67.29
					1484	Start end max	0.0131	0.1296	784.557	784.57	-54.08	5.13433e-08	0.0054	76100	-60.24	73600	-57.6	75300	-54.72	75300	-56.53
					1485	Start end max	0.0824	0.2461	784.803	784.885	-55.26	2.45756e-07	0.0121	68600	-62.94	74400	-58.99	88700	-48.2	67800	-66.07
					1486	Start end max	0.0973	0.3309	785.134	785.231	-54.8	3.22091e-07	0.0088	66900	-61.71	77000	-58.82	89500	-50.45	66900	-64.68
					1487	Start end max	0.0501	0.3279	785.462	785.512	-55.93	1.2813e-07	0.0078	68600	-59.68	100400	-58.5	66900	-54.72	67800	-64.37
					1488	Start end max	0.037	0.0776	785.539	785.577	-53.18	1.78072e-07	0.0113	103700	-58.35	75300	-58.66	87800	-49.9	87800	-65.35
					1489	Start end max	0.0752	0.3028	785.842	785.918	-44.91	2.43124e-06	0.044	66100	-58.99	75300	-58.82	75300	-36.13	74400	-51.37
					1490	Start end max	0.0698	0.3733	786.216	786.286	-52.08	4.32929e-07	0.0136	63600	-59.16	77000	-58.66	66900	-46.5	67800	-59.68
					1491	Start end max	0.0304	0.1403	786.356	786.386	-54.29	1.13374e-07	0.0058	77000	-58.04	74400	-59.33	86200	-53.66	84500	-62.43
					1492	Start end max	0.0824	0.3094	786.665	786.748	-51.65	5.64105e-07	0.018	66900	-57.32	77000	-59.87	71900	-45.63	71100	-60.24
					1493	Start end max	0.0101	0.3846	787.05	787.06	-47.26	1.90968e-07	0.0195	69400	-58.35	77000	-58.82	75300	-43.94	75300	-49.23
		3.6724	799.491	799.5	1494	Start end max	0.0089	3.6825	790.733	790.742	-57.87	1.46291e-08	0.0048	87800	-63.48	82800	-59.87	87000	-56.92	86200	-64.37
					1495	Start end max	0.0119	0.0316	790.764	790.776	-56.05	2.96362e-08	0.0043	78600	-59.87	75300	-59.33	76100	-57.32	77000	-59.68
					1496	Start end max	0.1128	0.3345	791.099	791.212	-52.97	5.69903e-07	0.0135	67800	-59.33	74400	-58.5	67800	-46.74	66900	-61.49
					1497	Start end max	0.0907	0.4037	791.503	791.593	-53.58	3.9861e-07	0.0119	68600	-58.35	73600	-60.24	71100	-48.16	70300	-64.68
		3.854	804.206	804.23	1498	Start end max	0.0244	3.9448	795.447	795.472	-54.69	8.3144e-08	0.0048	90400	-60.05	88700	-58.99	96200	-56.04	96200	-60.84
					1499	Start end max	0.0035	0.0943	795.542	795.545	-55.65	9.75529e-09	0.0044	86200	-60.24	84500	-57.05	85300	-57.05	86200	-58.99
					1500	Start end max	0.0083	0.0459	795.588	795.596	-56.2	2.00728e-08	0.0047	90400	-59.33	85300	-59.68	87000	-57.89	89500	-61.94
					1501	Start end max	0.0059	0.0442	795.632	795.638	-53.85	2.45922e-08	0.0049	73600	-56.66	71100	-57.19	72800	-56.16	72800	-57.19
					1502	Start end max	0.1242	0.206	795.838	795.962	-43.43	5.64395e-06	0.0371	64400	-55.81	75300	-60.64	66100	-37.76	66900	-48.01
					1503	Start end max	0.1188	0.3464	796.185	796.303	-48.96	1.51016e-06	0.0196	66100	-57.75	72800	-57.46	66900	-44.03	65200	-57.6
					1504	Start end max	0.0997	0.3464	796.531	796.631	-50.71	8.46692e-07	0.0199	68600	-57.19	72800	-60.84	68600	-43.59	68600	-58.82
					1505	Start end max	0.114	0.3542	796.885	796.999	-37.14	2.20212e-05	0.1491	67800	-55.69	51800	-77.75	74400	-26.24	73600	-46.42
					1506	Start end max	0.0985	0.3781	797.263	797.362	-35.11	3.03681e-05	0.1557	67800	-55.47	72800	-52.25	70300	-25.81	70300	-45.32
					1507	Start end max	0.089	0.3757	797.639	797.728	-50.01	8.87432e-07	0.0213	71100	-56.53	77000	-61.49	69400	-42.63	69400	-58.99
					1508	Start end max	0.1164	0.3321	797.971	798.088	-45.89	3.0024e-06	0.0354	66100	-62.68	74400	-59.51	66900	-39.16	66100	-50.57
					1509	Start end max	0.0113	0.1373	798.109	798.12	-56.54	2.51772e-08	0.0043	72800	-59.33	71100	-58.5	71100	-56.92	72800	-59.33
					1510	Start end max	0.0925	0.2496	798.358	798.451	-34.76	3.09344e-05	0.0834	62700	-56.04	52700	-59.33	62700	-30.54	62700	-36.98
					1511	Start end max	0.0155	0.1158	798.474	798.49	-39.25	1.84631e-06	0.044	71100	-57.89	67800	-55.25	77000	-36.37	76100	-41.14
					1512	Start end max	0.0985	0.252	798.726	798.825	-31.99	6.22868e-05	0.2071	62700	-49.56	68600	-61.94	69400	-22.97	69400	-41.65
		3.3218	810.905	810.938	1513	Start end max	0.0334	3.4203	802.147	802.18	-56.7	7.15507e-08	0.0053	88700	-58.19	77800	-57.75	100400	-55.69	98700	-68.7
					1514	Start end max	0.0209	0.1081	802.255	802.276	-53.77	8.77436e-08	0.0087	77000	-56.53	77800	-55.69	89500	-51.3	89500	-60.24
					1515	Start end max	0.0896	0.3757	802.63	802.72	-45.11	2.7618e-06	0.0513	66100	-54.72	78600	-55.47	71100	-35.77	71100	-54.62
					1516	Start end max	0.0597	0.4055	803.036	803.096	-46.72	1.27132e-06	0.0318	66100	-58.5	77800	-57.89	71100	-39.43	71100	-54.03
					1517	Start end max	0.0268	0.0866	803.123	803.149	-53.29	1.26118e-07	0.0088	85300	-57.46	87800	-57.32	94500	-51.8	96200	-59.68
		8.4255	820.333	820.355	1518	Start end max	0.0221	8.4522	811.575	811.597	-52.48	1.24765e-07	0.0104	83700	-58.99	85300	-59.87	84500	-52.64	84500	-54.72
					1519	Start end max	0.1206	0.2263	811.801	811.922	-47.8	2.00335e-06	0.0292	63600	-57.46	71900	-58.82	66100	-39.89	66100	-55.69
					1520	Start end max	0.1212	0.3327	812.134	812.255	-47.87	1.97807e-06	0.0236	69400	-56.79	71100	-57.6	71100	-42.23	70300	-55.36
					1521	Start end max	0.1158	0.3422	812.476	812.592	-46.63	2.51705e-06	0.0291	71900	-58.19	75300	-58.04	66900	-40.19	68600	-52.8
					1522	Start end max	0.0471	0.3392	812.816	812.863	-47.14	9.11468e-07	0.0283	73600	-55.92	82800	-56.66	73600	-40.46	72800	-55.14
					1523	Start end max	0.0483	0.0692	812.885	812.933	-54.64	1.66337e-07	0.0084	83700	-57.05	82000	-56.41	93700	-52.56	95400	-64.68
					1524	Start end max	0.077	0.3136	813.199	813.276	-49.32	9.00776e-07	0.0283	73600	-56.53	76100	-62.18	73600	-40	71900	-58.66
					1525	Start end max	0.0221	0.126	813.325	813.347	-59.11	2.71028e-08	0.0041	73600	-58.66	73600	-57.89	75300	-58.04	75300	-65.7
		2.9054	825.01	825.024	1526	Start end max	0.0131	2.9275	816.252	816.265	-55.8	3.45522e-08	0.0056	85300	-57.46	83700	-56.28	86200	-54.72	91200	-64.37
					1527	Start end max	0.0185	0.0525	816.305	816.323	-46.63	4.02297e-07	0.0194	55200	-56.16	52700	-56.04	61100	-43.57	62700	-49.79
					1528	Start end max	0.0878	0.2472	816.552	816.64	-52.29	5.18461e-07	0.0136	71100	-60.84	83700	-57.19	71100	-46.3	70300	-58.82
					1529	Start end max	0.1093	0.3572	816.909	817.019	-51.41	7.89233e-07	0.0157	71100	-56.79	76100	-61.71	66900	-46.27	67800	-58.82
					1530	Start end max	0.0919	0.3261	817.235	817.327	-54.56	3.22012e-07	0.0108	71100	-60.44	87800	-61.49	70300	-50.64	70300	-62.68
					1531	Start end max	0.1332	0.3255	817.561	817.694	-48.53	1.86804e-06	0.0264	71900	-58.19	76100	-60.44	65200	-42.04	65200	-55.14
					1532	Start end max	0.0878	0.3177	817.879	817.966	-50.62	7.61678e-07	0.0204	68600	-57.89	84500	-58.5	57700	-43.82	66100	-57.05
					1533	Start end max	0.0901	0.3022	818.181	818.271	-49.62	9.84687e-07	0.0193	71900	-56.92	85300	-56.66	66100	-45.14	66900	-56.28
					1534	Start end max	0.117	0.3177	818.499	818.616	-49.93	1.19035e-06	0.0202	71100	-59.51	73600	-58.99	65200	-43.51	65200	-58.66
					1535	Start end max	0.1009	0.31	818.809	818.91	-46.41	2.30866e-06	0.0573	41000	-56.53	83700	-59.68	71100	-38.94	69400	-55.58
					1536	Start end max	0.0896	0.3153	819.124	819.214	-46.73	1.90366e-06	0.028	70300	-56.79	73600	-60.64	71100	-40.66	71100	-57.46
					1537	Start end max	0.0394	0.3339	819.458	819.497	-37.81	6.52601e-06	0.0965	67800	-55.69	82000	-57.05	75300	-29.62	75300	-45.74
					1538	Start end max	0.0197	0.0621	819.52	819.54	-49.94	1.99854e-07	0.0129	82000	-61.71	77000	-55.92	87800	-47.07	87000	-53.14
					1539	Start end max	0.1033	0.2484	819.769	819.872	-49.65	1.11995e-06	0.027	69400	-58.66	74400	-58.66	58500	-42.97	66100	-56.16
					1540	Start end max	0.1206	0.295	820.064	820.184	-51.11	9.35084e-07	0.0157	69400	-56.79	71100	-58.35	71100	-46.46	70300	-63.48
					1541	Start end max	0.0985	0.35	820.414	820.512	-44.09	3.84035e-06	0.055	71900	-54.72	71100	-59.68	74400	-34.53	73600	-52.64
					1542	Start end max	0.0639	0.3542	820.768	820.832	-44.37	2.33661e-06	0.0395	68600	-58.35	75300	-57.75	75300	-37.34	74400	-50.26
					1543	Start end max	0.0453	0.7102	821.478	821.524	-47.22	8.60679e-07	0.0244	66900	-55.47	77000	-58.82	72800	-41.62	71900	-54.52
					1544	Start end max	0.0316	0.1469	821.625	821.657	-55.57	8.77363e-08	0.01	93700	-58.35	84500	-54.93	87800	-54.03	96200	-68.7
					1545	Start end max	0.1105	0.2514	821.877	821.987	-47.5	1.96331e-06	0.028	68600	-53.66	73600	-60.05	71900	-40.4	71100	-57.89
					1546	Start end max	0.0543	0.341	822.218	822.272	-46.47	1.22637e-06	0.0281	72800	-49.39	83700	-56.79	71900	-41.42	72800	-52.8
					1547	Start end max	0.0519	0.0997	822.317	822.37	-52.57	2.87846e-07	0.0129	61900	-59.16	73600	-62.94	68600	-46.91	67800	-60.64
					1548	Start end max	0.074	0.258	822.576	822.65	-55.29	2.19068e-07	0.0113	71100	-55.14	77800	-61.27	71100	-48.91	71100	-62.68
					1549	Start end max	0.0794	0.3141	822.89	822.969	-53.14	3.85831e-07	0.0157	69400	-58.19	76100	-58.5	73600	-46.19	74400	-61.71
					1550	Start end max	0.0674	0.3357	823.225	823.293	-55.03	2.11778e-07	0.0122	72800	-55.58	88700	-59.51	73600	-47.97	72800	-62.68
					1551	Start end max	0.0197	0.1081	823.333	823.353	-48.33	2.89438e-07	0.0191	61100	-50.2	88700	-59.87	60200	-44.4	61900	-51.37
					1552	Start end max	0.0143	0.2562	823.59	823.604	-55.22	4.31104e-08	0.0053	69400	-59.68	66100	-56.28	71900	-54.72	70300	-60.24
					1553	Start end max	0.0442	0.0376	823.627	823.672	-51.31	3.27093e-07	0.0128	61100	-57.32	85300	-58.35	66100	-47.6	66100	-55.92
					1554	Start end max	0.0334	0.3183	823.946	823.979	-50.22	3.18343e-07	0.0164	66900	-58.35	61900	-58.66	75300	-46	73600	-54.52
					1555	Start end max	0.0203	0.0645	824.01	824.031	-57.21	3.86009e-08	0.0054	92900	-61.71	77000	-57.6	87800	-55.58	78600	-69.79
					1556	Start end max	0.0507	0.3034	824.314	824.365	-51.57	3.53936e-07	0.0165	67800	-58.99	78600	-59.51	75300	-45.35	73600	-57.32
		2.1552	835.278	835.318	1557	Start end max	0.04	2.2059	826.52	826.56	-56.5	8.96309e-08	0.0056	102900	-59.51	76100	-60.24	91200	-54.52	103700	-67.73
					1558	Start end max	0.0501	0.3291	826.849	826.899	-53.42	2.28295e-07	0.0125	69400	-61.27	76100	-58.66	73600	-47.73	72800	-61.71
					1559	Start end max	0.0907	0.4115	827.26	827.351	-56.26	2.1458e-07	0.0117	67800	-57.89	88700	-57.75	73600	-48.11	72800	-69.79
					1560	Start end max	0.0304	0.3715	827.632	827.662	-55.8	8.00888e-08	0.0054	71100	-58.35	65200	-58.66	70300	-54.72	69400	-63.48
					1561	Start end max	0.0029	0.0555	827.688	827.691	-55.38	8.65878e-09	0.0043	97900	-58.35	97000	-57.75	97900	-57.32	97000	-58.04
					1562	Start end max	0.0268	0.2311	827.919	827.946	-56.1	6.60326e-08	0.0048	69400	-59.68	60200	-62.18	66900	-56.04	67800	-62.94
					1563	Start end max	0.0089	0.0657	827.984	827.993	-57.18	1.71578e-08	0.0044	100400	-58.99	97000	-59.33	97900	-57.46	98700	-61.94
					1564	Start end max	0.0525	0.2688	828.253	828.306	-53.09	2.58151e-07	0.0127	67800	-59.68	84500	-57.46	73600	-47.33	72800	-59.87
					1565	Start end max	0.0364	0.0878	828.341	828.378	-56.86	7.51535e-08	0.0047	85300	-59.16	77800	-60.44	85300	-55.58	97000	-67.73
					1566	Start end max	0.0197	0.3625	828.704	828.723	-56.17	4.76122e-08	0.0047	72800	-57.19	66900	-60.44	74400	-55.69	74400	-61.05
					1567	Start end max	0.0304	0.0967	828.8	828.831	-58.32	4.48323e-08	0.0042	100400	-59.87	87800	-58.99	97900	-57.75	98700	-64.37
					1568	Start end max	0.0143	0.4724	829.273	829.287	-62.01	9.01933e-09	0.0038	64400	-62.68	63600	-60.84	65200	-59.68	64400	-71.03
					1569	Start end max	0.0137	0.0483	829.321	829.335	-56.2	3.29332e-08	0.0047	92900	-59.68	78600	-60.84	87800	-56.28	87800	-64.06
					1570	Start end max	0.0884	0.2108	829.532	829.62	-56.67	1.90476e-07	0.0085	67800	-57.46	77000	-58.82	66900	-53.22	68600	-68.7
					1571	Start end max	0.0489	0.3422	829.874	829.923	-56.7	1.04808e-07	0.0081	71100	-55.69	98700	-61.94	75300	-53.94	73600	-65.35
					1572	Start end max	0.025	0.0788	829.953	829.978	-56.75	5.30242e-08	0.0047	102100	-65.01	85300	-59.87	90400	-56.92	97900	-65.35
					1573	Start end max	0.0358	0.439	830.392	830.428	-58.09	5.56797e-08	0.0045	66900	-58.19	85300	-59.68	66900	-57.89	67800	-69.23
					1574	Start end max	0.0979	0.2986	830.691	830.789	-55.84	2.55018e-07	0.0115	71100	-57.75	76100	-58.82	73600	-50.14	73600	-67.29
		5.4495	844.997	844.999	1575	Start end max	0.0017	5.5474	836.238	836.24	-56.06	4.43765e-09	0.0042	75300	-60.24	77000	-60.24	75300	-58.5	75300	-59.51
					1576	Start end max	0.0919	0.1851	836.423	836.515	-49.7	9.85607e-07	0.0282	66900	-56.53	83700	-57.6	66900	-41.12	67800	-60.64
					1577	Start end max	0.0256	0.3386	836.762	836.788	-47.04	5.07356e-07	0.0203	72800	-59.33	72800	-59.87	74400	-43.48	73600	-48.7
					1578	Start end max	0.0645	0.0495	836.812	836.876	-38.25	9.66008e-06	0.0822	66900	-57.46	77000	-59.16	75300	-31.17	74400	-42.78
					1579	Start end max	0.031	0.2765	837.088	837.12	-53.45	1.40329e-07	0.0079	67800	-57.6	65200	-58.35	70300	-53.94	68600	-58.66
					1580	Start end max	0.025	0.074	837.162	837.188	-54.96	8.00233e-08	0.0049	97900	-59.33	75300	-62.94	87000	-55.58	77800	-65.35
					1581	Start end max	0.1009	0.2909	837.453	837.554	-48.58	1.39857e-06	0.0321	71100	-54.22	76100	-63.21	74400	-39.96	73600	-58.5
					1582	Start end max	0.028	0.353	837.806	837.834	-48.72	3.76568e-07	0.024	72800	-58.82	95400	-56.79	75300	-44.52	74400	-54.82
					1583	Start end max	0.0639	0.0603	837.867	837.931	-44.78	2.12399e-06	0.0521	60200	-48.55	76100	-59.51	57700	-35.67	66900	-57.19
					1584	Start end max	0.0788	0.2986	838.165	838.244	-49.81	8.24427e-07	0.0198	67800	-58.82	77800	-56.16	60200	-43.88	64400	-58.35
					1585	Start end max	0.0848	0.3141	838.48	838.564	-55.19	2.57011e-07	0.0242	69400	-58.5	76100	-60.84	88700	-50.57	65200	-65.01
					1586	Start end max	0.1224	0.3357	838.815	838.938	-53.24	5.80882e-07	0.0196	68600	-57.46	74400	-60.84	73600	-43.59	72800	-65.7
					1587	Start end max	0.0436	0.4748	839.29	839.334	-50.75	3.66947e-07	0.0235	66900	-57.75	77800	-59.16	75300	-42.26	74400	-58.99
		3.5661	851.658	851.773	1588	Start end max	0.1146	3.6096	842.9	843.014	-55.28	3.39664e-07	0.0088	66900	-58.5	75300	-61.94	88700	-50.14	65200	-65.01
					1589	Start end max	0.0161	0.3733	843.273	843.289	-53.07	7.96124e-08	0.012	71100	-59.68	66100	-60.64	73600	-49.67	72800	-56.41
					1590	Start end max	0.0364	0.04	843.313	843.35	-46.1	8.95293e-07	0.0291	64400	-56.66	54400	-54.03	73600	-39.81	72800	-50.2
					1591	Start end max	0.0274	0.0621	843.375	843.403	-49.82	2.86555e-07	0.0189	56900	-56.53	84500	-53.75	60200	-45.81	65200	-56.16
					1592	Start end max	0.1122	0.292	843.667	843.78	-55.92	2.87135e-07	0.011	71100	-58.19	84500	-57.32	71900	-51.51	98700	-66.46
					1593	Start end max	0.0483	0.4181	844.086	844.134	-49.18	5.84944e-07	0.0271	66100	-56.28	76100	-59.51	73600	-40.72	75300	-56.66
					1594	Start end max	0.0549	0.4193	844.505	844.56	-55.71	1.47675e-07	0.0084	65200	-58.35	77000	-58.35	90400	-55.03	64400	-65.01
		3.786	857.104	857.148	1595	Start end max	0.0436	3.8408	848.346	848.389	-53.31	2.03518e-07	0.0128	90400	-58.99	76100	-57.19	88700	-46.91	88700	-67.73
					1596	Start end max	0.0651	0.3357	848.682	848.747	-54.47	2.32635e-07	0.0117	66100	-59.33	84500	-55.69	89500	-48.6	98700	-65.35
					1597	Start end max	0.037	0.0896	848.771	848.808	-52.75	1.96444e-07	0.0113	77000	-58.99	87800	-58.04	88700	-49.12	97000	-61.49
					1598	Start end max	0.0256	0.8171	849.588	849.614	-52.26	1.52514e-07	0.0119	87000	-56.92	76100	-57.6	91200	-48.35	96200	-60.44
					1599	Start end max	0.0406	0.393	849.981	850.022	-52.32	2.3784e-07	0.0191	100400	-59.51	88700	-57.6	74400	-44.71	73600	-59.87
					1600	Start end max	0.0406	0.4229	850.404	850.445	-52.68	2.18894e-07	0.0126	71100	-58.99	76100	-58.19	72800	-47.78	72800	-63.48
		7.0683	866.271	866.273	1601	Start end max	0.0017	7.1088	857.513	857.515	-51.84	1.17298e-08	0.0116	96200	-53.75	87800	-56.04	90400	-51.95	90400	-59.16
					1602	Start end max	0.0448	0.0734	857.587	857.631	-49.49	5.04062e-07	0.0136	60200	-57.05	97900	-54.62	61100	-46.19	60200	-51.87
					1603	Start end max	0.086	0.2365	857.823	857.909	-53.28	4.04231e-07	0.0119	66100	-58.82	74400	-61.27	86200	-48.8	64400	-64.37
					1604	Start end max	0.1152	0.292	858.115	858.231	-53.86	4.74255e-07	0.0117	71900	-59.87	74400	-61.05	70300	-49.96	71100	-64.68
					1605	Start end max	0.114	0.3255	858.441	858.555	-53.11	5.57715e-07	0.0126	71100	-57.32	74400	-59.33	71900	-47.73	71900	-63.21
					1606	Start end max	0.1003	0.3309	858.772	858.872	-53.24	4.76029e-07	0.013	71900	-55.03	74400	-58.35	72800	-47.25	71900	-63.48
					1607	Start end max	0.0495	0.3512	859.123	859.172	-43.59	2.16941e-06	0.0442	68600	-57.6	90400	-57.89	75300	-36.33	74400	-48.91
		3.5954	871.526	871.535	1608	Start end max	0.0089	3.6449	862.768	862.777	-54.91	2.89183e-08	0.0056	96200	-58.19	84500	-57.89	91200	-55.58	94500	-65.35
					1609	Start end max	0.0095	0.1188	862.887	862.896	-54.09	3.72459e-08	0.0056	85300	-55.92	77800	-60.24	85300	-54.42	84500	-58.35
					1610	Start end max	0.0913	0.2305	863.117	863.209	-52.99	4.59084e-07	0.0158	69400	-59.68	77000	-58.35	72800	-46.58	71100	-62.18
					1611	Start end max	0.0597	0.3811	863.498	863.558	-46.3	1.40102e-06	0.0345	71100	-56.04	84500	-57.05	75300	-38.87	75300	-51.8
					1612	Start end max	0.0549	0.0824	863.581	863.636	-54.28	2.05284e-07	0.0111	84500	-57.75	77000	-55.81	88700	-50.26	88700	-65.01
					1613	Start end max	0.0412	0.7878	864.369	864.41	-56.06	1.02156e-07	0.0054	69400	-58.66	77800	-58.5	88700	-54.82	67800	-67.29
					1614	Start end max	0.0119	1.9837	866.352	866.364	-55.77	3.16589e-08	0.0047	87800	-56.79	98700	-63.48	89500	-56.28	97900	-63.77
					1615	Start end max	0.0029	0.1803	866.533	866.536	-56.59	6.54817e-09	0.0041	97000	-59.33	92900	-58.5	94500	-58.99	95400	-60.24
					1616	Start end max	0.1015	0.215	866.748	866.849	-51.36	7.42054e-07	0.0161	64400	-57.89	74400	-59.87	70300	-46.04	68600	-59.68
					1617	Start end max	0.0185	0.338	867.086	867.105	-49.09	2.28415e-07	0.0134	71100	-58.66	65200	-56.16	72800	-46.62	72800	-51.65
					1618	Start end max	0.0639	0.0394	867.125	867.189	-41.99	4.04366e-06	0.044	64400	-60.24	75300	-62.94	72800	-36.35	71900	-45.81
					1619	Start end max	0.0334	0.3118	867.437	867.471	-44.21	1.26767e-06	0.032	71900	-57.89	61100	-58.82	75300	-39.42	74400	-48.96
					1620	Start end max	0.0382	0.0537	867.491	867.529	-46.95	7.71576e-07	0.0205	62700	-59.68	96200	-56.92	71100	-43.02	71100	-52.17
					1621	Start end max	0.0507	0.2944	867.785	867.836	-44.05	1.99787e-06	0.0512	74400	-50.57	75300	-60.05	76100	-35.25	77000	-51.16
					1622	Start end max	0.0298	0.4217	868.207	868.237	-43.91	1.21289e-06	0.047	66900	-55.36	95400	-57.75	75300	-39.12	74400	-47.83
					1623	Start end max	0.0471	0.0567	868.264	868.311	-56.28	1.11172e-07	0.0052	95400	-56.92	77800	-59.87	97900	-55.58	98700	-67.73
		3.0398	880.109	880.238	1624	Start end max	0.1284	3.087	871.351	871.479	-51.22	9.69041e-07	0.0133	72800	-57.89	82800	-57.46	67800	-46.7	66100	-58.66
					1625	Start end max	0.1152	0.344	871.695	871.81	-51.67	7.83963e-07	0.0157	72800	-58.04	77000	-61.27	69400	-46.7	68600	-60.05
					1626	Start end max	0.028	0.3715	872.067	872.095	-43.8	1.17107e-06	0.0346	71100	-55.58	61100	-61.49	74400	-39.89	73600	-47.6
					1627	Start end max	0.0651	0.0615	872.128	872.193	-47.67	1.11281e-06	0.0343	62700	-58.35	73600	-57.19	57700	-38.86	67800	-59.33
					1628	Start end max	0.0167	0.31	872.438	872.455	-54.24	6.30282e-08	0.0081	70300	-56.79	66100	-61.94	70300	-53.85	70300	-57.19
					1629	Start end max	0.0436	0.0477	872.486	872.529	-47.48	7.78263e-07	0.0363	64400	-59.33	77800	-57.05	74400	-37.77	73600	-54.52
					1630	Start end max	0.0991	0.3261	872.812	872.911	-50.7	8.43209e-07	0.024	72800	-54.82	77000	-58.19	74400	-41.97	73600	-60.64
					1631	Start end max	0.0179	0.433	873.245	873.263	-54.77	5.97554e-08	0.0053	66100	-58.19	64400	-60.44	69400	-55.47	68600	-60.05
					1632	Start end max	0.0525	0.0507	873.296	873.348	-55.82	1.37671e-07	0.0088	95400	-58.35	74400	-59.87	89500	-50.7	87800	-71.03
		3.6599	885.767	885.876	1633	Start end max	0.1093	3.7124	877.008	877.118	-52.3	6.4346e-07	0.0166	62700	-58.66	72800	-58.99	86200	-44.68	61900	-64.37
					1634	Start end max	0.1093	0.3136	877.322	877.431	-54.24	4.11644e-07	0.0113	69400	-59.68	84500	-57.75	66100	-49.73	66900	-61.05
					1635	Start end max	0.1057	0.3685	877.69	877.796	-50.31	9.85096e-07	0.0283	72800	-55.58	85300	-57.75	75300	-40.3	73600	-60.44
					1636	Start end max	0.0549	0.39	878.081	878.135	-45.86	1.42557e-06	0.0582	67800	-60.64	77000	-59.16	77800	-34.06	77000	-54.42
		2.4653	889.359	889.38	1637	end max	0.0215	2.5201	880.601	880.622	-54.65	7.37141e-08	0.0249	34300	-56.28	84500	-57.89	88700	-55.14	98700	-64.37
					1638	Start end max	0.0095	0.0436	880.644	880.654	-53.17	4.60322e-08	0.0081	85300	-56.53	82000	-60.44	86200	-53.4	87000	-55.92
					1639	Start end max	0.0238	0.0364	880.681	880.705	-53.02	1.19117e-07	0.0135	89500	-57.19	84500	-52.02	88700	-47.12	96200	-66.86
					1640	Start end max	0.0901	0.2544	880.935	881.025	-51.3	6.68794e-07	0.0131	68600	-57.6	75300	-58.66	62700	-47.25	66100	-58.35
					1641	Start end max	0.0161	0.1206	881.056	881.072	-50.53	1.42663e-07	0.0121	82000	-55.92	73600	-59.16	83700	-48.4	83700	-55.58
					1642	Start end max	0.0806	0.2389	881.295	881.375	-49.49	9.05899e-07	0.0205	71100	-57.89	75300	-58.66	72800	-43.91	71900	-55.47
					1643	Start end max	0.0226	0.3351	881.63	881.653	-45.47	6.4412e-07	0.0241	68600	-56.28	66100	-56.92	74400	-42.16	73600	-48.06
					1644	Start end max	0.0412	0.0453	881.675	881.716	-51.5	2.92119e-07	0.0127	62700	-58.82	87000	-56.66	69400	-47.64	69400	-55.58
					1645	Start end	0.0328	0.93	882.605	882.638	-54.55	1.15165e-07	0.0471	97000	-59.87	84500	-55.69	30100	-47.92	99600	-68.7
					1646	Start end max	0.0364	0.0663	882.672	882.708	-49.56	4.02884e-07	0.0134	78600	-60.05	75300	-56.04	86200	-46.74	87800	-53.4
		2.3284	893.795	893.823	1647	Start end max	0.0286	2.3648	885.037	885.065	-53.89	1.17187e-07	0.0112	97000	-58.35	77800	-57.46	88700	-50.51	87000	-64.68
					1648	Start end max	0.0053	0.1797	885.216	885.222	-45.29	1.58867e-07	0.0199	83700	-50.7	85300	-49.9	87800	-44.15	87000	-46.78
					1649	Start end max	0.1421	0.1953	885.412	885.554	-48.52	1.99991e-06	0.0282	66900	-62.18	75300	-59.16	67800	-40.19	66900	-53.75
					1650	Start end max	0.1302	0.3906	885.802	885.933	-47.65	2.23929e-06	0.024	68600	-55.58	72800	-60.44	68600	-42.09	67800	-51.37
					1651	Start end max	0.0244	0.3506	886.153	886.177	-48.23	3.68119e-07	0.0164	75300	-58.82	67800	-57.46	72800	-45.89	71900	-50.45
					1652	Start end max	0.0686	0.0459	886.199	886.268	-47.87	1.12128e-06	0.0203	65200	-57.75	74400	-61.27	71100	-43.54	70300	-54.32
					1653	Start end max	0.0991	0.2897	886.489	886.588	-49.37	1.1453e-06	0.0199	72800	-55.69	75300	-57.32	73600	-44.09	72800	-59.51
					1654	Start end max	0.0412	0.4127	886.901	886.943	-41.99	2.6066e-06	0.0672	66100	-55.03	87800	-58.35	78600	-32.5	77000	-49.5
		2.6396	898.341	898.365	1655	Start end max	0.0244	2.6808	889.582	889.607	-55	7.74049e-08	0.0056	71900	-61.94	65200	-61.27	68600	-54.82	67800	-59.87
					1656	Start end max	0.1152	0.0465	889.629	889.744	-45.14	3.52933e-06	0.0436	63600	-58.04	72800	-61.27	74400	-36.51	72800	-54.42
					1657	Start end max	0.0173	0.169	889.798	889.815	-50.77	1.44974e-07	0.0133	65200	-52.02	85300	-54.52	66100	-46.42	66100	-54.93
					1658	Start end max	0.1009	0.2461	890.044	890.145	-54.06	3.96324e-07	0.0112	71100	-56.79	74400	-61.05	70300	-49.79	71100	-64.68
					1659	Start end max	0.1146	0.4378	890.482	890.596	-54.89	3.71932e-07	0.0111	71100	-56.04	73600	-60.24	71100	-48.96	87000	-68.2
					1660	Start end max	0.0943	0.4348	890.917	891.011	-54.77	3.14828e-07	0.0115	69400	-60.44	76100	-58.66	88700	-49.39	98700	-67.73
		4.0922	903.862	903.886	1661	Start end max	0.0244	4.1867	895.103	895.128	-54.72	8.25648e-08	0.0085	98700	-61.05	83700	-60.05	91200	-52.72	97900	-65.01
					1662	Start end max	0.0191	0.0788	895.182	895.201	-49.1	2.34982e-07	0.0203	85300	-59.51	77800	-55.92	87800	-44.3	93700	-56.66
					1663	Start end max	0.086	0.2407	895.423	895.509	-52.7	4.62069e-07	0.012	68600	-57.75	75300	-62.18	86200	-47.69	86200	-65.7
					1664	Start end max	0.1212	0.3094	895.732	895.854	-52.14	7.41269e-07	0.0158	68600	-58.35	75300	-60.24	68600	-46.3	67800	-60.84
					1665	Start end max	0.1105	0.3554	896.088	896.198	-49.91	1.12861e-06	0.0209	68600	-62.94	73600	-58.82	71100	-42.58	70300	-58.19
					1666	Start end max	0.1176	0.3697	896.457	896.575	-49.79	1.23484e-06	0.0207	67800	-57.46	74400	-58.19	71900	-42.86	66100	-61.94
					1667	Start end max	0.1087	0.3548	896.812	896.921	-52.72	5.80973e-07	0.0121	71100	-57.89	77000	-58.82	88700	-48.06	66100	-61.49
					1668	Start end max	0.0131	0.3357	897.148	897.161	-52.6	7.22812e-08	0.0088	71100	-59.51	69400	-56.66	71100	-49.62	71100	-53.85
					1669	Start end max	0.0459	0.0364	897.184	897.231	-44.78	1.53043e-06	0.0313	64400	-60.44	86200	-58.99	71900	-39.51	71100	-50.14
					1670	Start end max	0.0077	0.0698	897.254	897.262	-55.97	1.96579e-08	0.0049	83700	-59.16	77800	-56.92	77800	-56.66	82800	-64.37
					1671	Start end max	0.0901	0.1881	897.442	897.533	-46.25	2.13985e-06	0.0267	64400	-56.16	86200	-57.46	66900	-41.6	66900	-49.45
					1672	Start end max	0.0077	0.1887	897.631	897.639	-54.2	2.95274e-08	0.0052	84500	-56.92	83700	-61.71	85300	-55.58	84500	-56.53
					1673	Start end max	0.1344	0.2281	897.86	897.994	-52.85	6.96857e-07	0.0125	66900	-58.19	84500	-58.35	66900	-47.64	62700	-60.84
					1674	Start end max	0.071	0.3578	898.217	898.288	-48.36	1.03647e-06	0.0186	63600	-62.18	84500	-54.42	64400	-44.21	64400	-52.8
					1675	Start end max	0.0376	0.0991	898.316	898.354	-53.49	1.68537e-07	0.0111	85300	-56.16	72800	-58.35	87800	-51.58	96200	-65.7
					1676	Start end max	0.0955	0.2472	898.564	898.659	-49.53	1.06423e-06	0.0208	63600	-56.66	76100	-52.56	65200	-43.59	64400	-54.13
					1677	Start end max	0.0716	0.3136	898.877	898.949	-48.82	9.40234e-07	0.0206	61900	-56.92	75300	-58.19	63600	-43.02	63600	-52.56
					1678	Start end max	0.028	0.0943	898.972	899	-55.59	7.75046e-08	0.0088	75300	-57.6	76100	-58.82	79500	-50.9	77800	-64.06
					1679	Start end max	0.0663	0.2395	899.211	899.278	-52.66	3.59575e-07	0.0125	61900	-59.87	82000	-56.92	62700	-47.55	62700	-58.04
					1680	Start end max	0.0215	0.0896	899.301	899.322	-50.61	1.87047e-07	0.012	82000	-55.47	77000	-58.04	87000	-48.5	86200	-53.14
					1681	Start end max	0.1015	0.2508	899.552	899.653	-52.81	5.31144e-07	0.0126	66100	-56.79	81100	-55.36	94500	-47.55	96200	-66.07
					1682	end	0.0913	0.3673	899.919	900.01	-53.63	3.96012e-07	0.0582	29200	-50.39	82800	-57.89	29200	-50.39	94500	-66.46
					1683	Start end max	0.0746	0.4085	900.328	900.402	-49.43	8.51258e-07	0.0349	59400	-58.35	73600	-58.82	65200	-38.82	87800	-61.71
					1684	Start end max	0.0459	0.393	900.721	900.767	-41.6	3.18483e-06	0.0522	65200	-55.92	72800	-58.5	71900	-34.96	71100	-50.7
					1685	Start end max	0.0812	0.4109	901.132	901.213	-53.77	3.41224e-07	0.0124	66100	-58.82	77800	-55.58	89500	-47.83	99600	-64.68
					1686	Start end max	0.0561	0.4539	901.586	901.642	-53.6	2.45042e-07	0.0117	94500	-57.6	76100	-58.99	92000	-48.5	70300	-66.07
					1687	Start end	0.0191	0.5507	902.136	902.155	-52.11	1.17511e-07	0.0662	87800	-58.04	84500	-57.6	29200	-46.19	97900	-63.48
		2.5333	913.447	913.527	1688	Start end max	0.0794	2.5524	904.689	904.768	-53.19	3.81384e-07	0.0126	63600	-58.35	82000	-57.75	60200	-48.75	61100	-60.64
					1689	Start end max	0.0191	0.1111	904.8	904.819	-48.57	2.65483e-07	0.0162	78600	-59.68	74400	-59.16	83700	-46	83700	-52.32
					1690	Start end max	0.0161	0.2526	905.053	905.069	-55.49	4.55338e-08	0.0057	66100	-58.66	64400	-61.71	66900	-55.36	66900	-58.66
					1691	Start end max	0.0507	0.0465	905.099	905.15	-53.41	2.31429e-07	0.0116	62700	-57.05	82000	-58.82	67800	-50.08	67800	-60.44
					1692	Start end max	0.0913	0.3822	905.481	905.573	-54.25	3.43204e-07	0.0118	68600	-57.46	75300	-59.33	70300	-49.01	88700	-66.07
		3.056	917.387	917.448	1693	Start end max	0.0603	3.1473	908.629	908.689	-50.5	5.38055e-07	0.0159	70300	-58.99	51800	-64.06	66900	-46.3	66100	-54.03
					1694	Start end max	0.0334	0.0848	908.714	908.747	-54.78	1.11346e-07	0.0057	92900	-62.43	73600	-59.33	86200	-54.72	92900	-62.68
					1695	Start end max	0.1218	0.313	909.027	909.149	-51.29	9.05378e-07	0.0164	67800	-57.05	74400	-56.41	66100	-46	65200	-59.33
					1696	Start end max	0.0268	0.387	909.414	909.441	-44.28	1.00373e-06	0.0283	69400	-57.6	64400	-55.36	74400	-40.6	73600	-47.78
					1697	Start end max	0.0448	0.0645	909.478	909.523	-49.48	5.04712e-07	0.0189	63600	-53.94	73600	-58.66	66900	-44.81	65200	-53.66
					1698	Start end max	0.0298	0.3201	909.798	909.828	-47.05	5.89421e-07	0.0201	69400	-55.58	61900	-56.92	72800	-43.29	71900	-50.9
					1699	Start end max	0.0436	0.0698	909.868	909.912	-51.1	3.38435e-07	0.0124	61900	-62.94	73600	-56.92	64400	-47.64	64400	-54.62
					1700	Start end max	0.1063	0.3147	910.183	910.289	-49.27	1.25795e-06	0.0771	67800	-54.82	73600	-58.66	71900	-41.65	71100	-60.64
		4.4036	923.451	923.456	1701	Start end max	0.0047	4.5098	914.693	914.698	-55.45	1.36236e-08	0.0046	88700	-56.92	77800	-56.92	88700	-56.92	87000	-65.01
					1702	Start end max	0.123	0.399	915.092	915.215	-50.65	1.05941e-06	0.019	71100	-58.5	73600	-57.89	66100	-44.68	65200	-56.79
					1703	Start end max	0.1505	0.3727	915.465	915.615	-53.4	6.88552e-07	0.0135	71900	-59.51	73600	-57.89	66900	-47.03	66100	-67.29
					1704	Start end max	0.025	0.3924	915.857	915.882	-46.22	5.98842e-07	0.0235	71900	-55.25	68600	-59.51	73600	-42.73	72800	-49.45
					1705	Start end max	0.0609	0.0543	915.912	915.972	-47.51	1.08002e-06	0.0203	63600	-56.66	77000	-58.19	67800	-43.15	68600	-51.95
					1706	Start end max	0.0268	0.3392	916.251	916.278	-41.97	1.70689e-06	0.0399	66900	-57.6	71100	-61.05	74400	-37.34	73600	-45.32
					1707	Start end max	0.0495	0.0489	916.3	916.349	-45.66	1.34764e-06	0.021	61900	-59.16	85300	-60.05	69400	-42.71	69400	-49.34
					1708	Start end max	0.0334	0.2807	916.581	916.614	-54.58	1.16555e-07	0.008	74400	-57.46	66900	-59.16	73600	-54.82	72800	-60.05
					1709	Start end max	0.0925	0.3213	916.902	916.995	-55.4	2.66917e-07	0.0087	63600	-59.51	74400	-58.66	66100	-52.72	65200	-63.21
					1710	Start end max	0.0119	0.3052	917.207	917.219	-57.41	2.16787e-08	0.004	66900	-63.48	64400	-59.87	66100	-58.5	66900	-61.71
					1711	Start end max	0.086	0.0436	917.251	917.337	-55.5	2.42691e-07	0.0108	62700	-58.35	74400	-61.05	68600	-51.65	69400	-66.46
					1712	Start end max	0.0286	0.313	917.564	917.592	-56.93	5.8123e-08	0.0048	70300	-59.51	60200	-57.75	66900	-56.28	69400	-65.7
					1713	Start end max	0.0519	0.0513	917.615	917.667	-56.22	1.2417e-07	0.0057	93700	-59.51	75300	-56.79	78600	-55.14	97900	-67.73
					1714	end	0.0489	0.2938	917.909	917.958	-54.35	1.80001e-07	0.059	37600	-52.17	60200	-60.64	37600	-52.17	68600	-67.29
					1715	Start end max	0.0274	0.1075	918.017	918.044	-55.6	7.56267e-08	0.0053	98700	-58.82	74400	-58.82	86200	-55.47	77000	-67.29
					1716	Start end max	0.0298	0.2377	918.254	918.284	-56.8	6.24214e-08	0.0049	61900	-59.68	57700	-58.99	63600	-56.41	63600	-62.68
					1717	Start end max	0.025	0.0615	918.316	918.341	-57.64	4.31961e-08	0.0048	96200	-60.64	83700	-56.28	84500	-55.81	85300	-67.29
					1718	Start end max	0.0818	0.2598	918.576	918.658	-49.94	8.29695e-07	0.0206	64400	-59.87	75300	-58.99	66900	-43.8	65200	-55.36
					1719	Start end max	0.0878	0.341	918.917	919.005	-55.06	2.73769e-07	0.0116	68600	-57.89	83700	-59.16	67800	-50.26	67800	-67.73
					1720	Start end max	0.1021	0.3297	919.246	919.349	-53.46	4.6048e-07	0.0125	66100	-59.87	74400	-58.35	94500	-47.46	65200	-62.68
					1721	Start end max	0.0782	0.3733	919.62	919.698	-54.44	2.81237e-07	0.0124	67800	-58.35	77000	-60.05	97000	-47.6	67800	-69.23
					1722	Start end max	0.0334	0.1284	919.748	919.782	-54.78	1.11271e-07	0.0057	75300	-57.05	82800	-56.04	85300	-54.32	87000	-63.21
					1723	Start end max	0.043	0.307	920.055	920.098	-56.28	1.0124e-07	0.0058	68600	-57.89	84500	-60.44	71900	-53.94	70300	-64.06
					1724	Start end max	0.037	0.0776	920.133	920.17	-56.2	8.8825e-08	0.0047	92000	-57.75	82800	-57.75	85300	-56.66	95400	-62.18
					1725	Start end max	0.0226	0.3572	920.49	920.513	-56.43	5.16035e-08	0.0048	66900	-61.49	63600	-60.24	67800	-56.53	67800	-61.94
					1726	Start end max	0.0101	0.0752	920.565	920.576	-57.43	1.83371e-08	0.0044	89500	-59.68	85300	-58.19	87800	-57.32	87800	-61.94
					1727	end	0.0316	0.3434	920.909	920.941	-50.08	3.11059e-07	0.1021	29200	-50.32	60200	-57.89	29200	-50.32	68600	-66.07
					1728	Start end max	0.0203	0.1021	921.011	921.031	-56.81	4.23329e-08	0.0048	97900	-60.05	85300	-58.99	87000	-56.92	96200	-64.68
		2.909	932.699	932.721	1729	Start end max	0.0221	2.9293	923.94	923.962	-57.54	3.89796e-08	0.0047	95400	-59.16	82000	-58.99	83700	-56.53	98700	-66.46
					1730	Start end max	0.0226	0.3022	924.243	924.265	-55.07	7.05704e-08	0.0053	63600	-58.99	58500	-59.51	64400	-55.14	64400	-59.16
					1731	Start end max	0.04	0.0543	924.297	924.337	-54.64	1.37455e-07	0.0084	60200	-59.68	77000	-59.68	64400	-52.72	64400	-61.49
					1732	Start end max	0.0131	0.1535	924.451	924.464	-54.41	4.75531e-08	0.0053	83700	-58.82	81100	-58.19	83700	-55.25	83700	-57.89
					1733	Start end max	0.1093	0.2431	924.694	924.803	-48.07	1.70629e-06	0.0243	63600	-56.92	73600	-58.5	66100	-42.63	66100	-53.4
					1734	Start end max	0.1105	0.3864	925.08	925.191	-54.59	3.8371e-07	0.0088	65200	-61.71	75300	-58.19	64400	-50.77	64400	-61.94
					1735	Start end max	0.0226	0.4193	925.499	925.522	-53.13	1.10494e-07	0.0088	66900	-56.16	64400	-56.41	69400	-51.51	68600	-57.89
					1736	Start end max	0.0035	0.0489	925.548	925.552	-56.85	7.39475e-09	0.0042	95400	-59.51	97900	-58.35	97900	-58.35	96200	-60.64
					1737	Start end max	0.0179	0.0268	925.575	925.593	-55.63	4.90624e-08	0.0049	97900	-58.66	80300	-58.35	84500	-56.04	95400	-67.29
		2.2639	936.615	936.638	1738	Start end max	0.0221	2.2818	927.857	927.879	-55.14	6.76236e-08	0.0304	93700	-59.33	79500	-62.94	93700	-56.79	93700	-65.35
		5.5271	942.165	942.168	1739	Start end max	0.0029	5.5492	933.406	933.409	-56.9	6.10479e-09	0.0042	77000	-58.66	74400	-60.05	77000	-58.66	75300	-61.05
					1740	Start end max	0.1517	0.3673	933.774	933.925	-49.48	1.70942e-06	0.0284	65200	-56.79	73600	-60.64	66100	-40.66	66100	-58.04
					1741	Start end max	0.1027	0.3548	934.129	934.231	-52.74	5.47022e-07	0.0125	73600	-57.32	73600	-60.05	64400	-47.42	64400	-60.44
					1742	Start end max	0.1194	0.3954	934.524	934.643	-52.43	6.82958e-07	0.0133	70300	-60.24	73600	-60.05	66900	-46.82	63600	-63.48
					1743	Start end max	0.0848	0.4014	934.925	935.01	-55.57	2.35303e-07	0.0083	66900	-56.92	77000	-58.66	71100	-53.75	70300	-67.29
					1744	Start end max	0.0101	0.4402	935.366	935.376	-54.87	3.31048e-08	0.0054	66100	-61.49	75300	-57.19	71100	-54.72	71900	-59.87
		2.4013	946.535	946.548	1745	Start end max	0.0125	2.4114	937.777	937.79	-55.02	3.94488e-08	0.0049	88700	-58.82	91200	-57.89	94500	-56.16	94500	-61.27
					1746	Start end max	0.0256	0.436	938.213	938.239	-51.21	1.94422e-07	0.0125	65200	-57.75	61100	-59.51	66100	-48.3	66900	-54.42
					1747	Start end max	0.0585	0.0543	938.267	938.326	-45.6	1.61069e-06	0.0349	63600	-56.04	77000	-58.99	73600	-39.51	72800	-51.8
					1748	Start end max	0.0292	0.3578	938.625	938.654	-53.23	1.39009e-07	0.0108	71100	-59.33	63600	-57.32	74400	-52.4	72800	-59.51
					1749	Start end max	0.0388	0.0597	938.685	938.724	-42.58	2.14204e-06	0.0979	66100	-59.16	93700	-58.99	71900	-51.16	71900	-61.27
					1750	Start end max	0.0376	0.3661	939.051	939.089	-55.51	1.05715e-07	0.0056	66900	-58.35	93700	-57.89	73600	-54.62	74400	-61.71
		4.118	951.965	951.977	1751	Start end max	0.0113	4.1556	943.207	943.218	-61.65	7.76028e-09	0.0036	97900	-60.44	96200	-61.94	97900	-60.44	98700	-70.39
					1752	Start end max	0.0035	0.0609	943.268	943.271	-57.27	6.72417e-09	0.0041	92900	-59.68	96200	-63.21	94500	-58.04	94500	-62.94
					1753	Start end max	0.0155	0.0507	943.318	943.334	-54.99	4.92382e-08	0.0053	56900	-60.64	58500	-59.33	59400	-56.16	60200	-58.82
					1754	Start end max	0.0113	0.0489	943.367	943.379	-54.61	3.92628e-08	0.0049	85300	-57.89	86200	-57.32	86200	-56.28	87000	-57.32
					1755	Start end max	0.1224	0.2228	943.59	943.713	-54.21	4.6447e-07	0.0109	70300	-58.35	77800	-60.44	66900	-50.45	66100	-63.48
					1756	Start end max	0.0878	0.3852	943.976	944.063	-52.92	4.47971e-07	0.0135	70300	-59.68	82800	-58.82	74400	-46.7	72800	-62.18
		3.4538	956.276	956.366	1757	Start end max	0.0907	3.5416	947.517	947.608	-46.24	2.15794e-06	0.0237	62700	-55.92	51000	-58.04	67800	-42.53	68600	-53.66
					1758	Start end max	0.0011	0.1206	947.638	947.639	-56.19	2.87379e-09	0.0043	82800	-59.51	82800	-59.33	82000	-59.16	82800	-59.33
					1759	Start end max	0.1117	0.2413	947.879	947.991	-35.93	2.85077e-05	0.0833	66100	-54.22	55200	-61.05	66100	-30.77	66100	-39.36
					1760	Start end max	0.1379	0.3589	948.238	948.376	-36.25	3.27306e-05	0.1144	66100	-59.68	67800	-55.69	66100	-27.87	66100	-41.44
					1761	Start end max	0.0842	0.3601	948.598	948.683	-45.95	2.1401e-06	0.0281	70300	-57.32	76100	-56.66	63600	-40.15	63600	-52.48
					1762	end max	0.0752	0.3775	948.976	949.051	-40.88	6.1423e-06	0.0671	29200	-61.05	78600	-55.92	66100	-32.86	66900	-45.04
					1763	Start end max	0.0382	0.402	949.378	949.416	-55.04	1.19848e-07	0.0086	66900	-58.04	96200	-59.33	72800	-53.14	71900	-61.49
					1764	Start end max	0.0352	0.4485	949.827	949.862	-54.64	1.21157e-07	0.0625	67800	-58.99	92900	-58.5	71100	-56.79	69400	-65.7
					1765	Start end max	0.0537	1.6653	951.492	951.546	-54.35	1.97305e-07	0.011	70300	-64.68	86200	-60.64	67800	-50.9	68600	-61.27
					1766	Start end max	0.0358	0.5818	952.074	952.109	-55.27	1.06514e-07	0.0059	66900	-57.89	88700	-57.05	70300	-54.22	70300	-61.94
		3.1451	964.013	964.116	1767	Start end max	0.1033	3.1808	955.255	955.358	-47.21	1.96543e-06	0.0291	72800	-58.5	82000	-60.84	70300	-39.65	70300	-54.03
					1768	Start end max	0.025	0.3828	955.637	955.662	-56.34	5.83003e-08	0.0052	76100	-59.51	66100	-57.46	72800	-55.69	73600	-64.68
					1769	Start end max	0.0232	0.0674	955.705	955.728	-57.97	3.72102e-08	0.004	94500	-60.24	87800	-58.99	95400	-58.35	96200	-63.48
					1770	Start end max	0.0262	0.3488	956.054	956.08	-54.19	1.00121e-07	0.011	73600	-59.87	66900	-57.75	72800	-51.73	73600	-60.84
					1771	Start end max	0.031	0.0782	956.132	956.163	-56.39	7.13688e-08	0.0049	66100	-57.32	87800	-58.5	66100	-55.92	65200	-65.7
					1772	Start end max	0.0191	0.3476	956.48	956.499	-54.95	6.10921e-08	0.0057	74400	-60.84	66100	-58.04	72800	-55.47	72800	-62.18
					1773	Start end max	0.037	0.0633	956.543	956.58	-54.69	1.25644e-07	0.0083	66100	-62.94	86200	-59.68	66900	-53.05	66900	-58.82
					1774	Start end max	0.0131	0.3697	956.913	956.926	-53.55	5.79882e-08	0.0058	66100	-57.32	77000	-59.16	72800	-54.03	73600	-57.89
		2.7806	968.465	968.562	1775	Start end max	0.0973	2.7937	959.706	959.804	-52.86	5.03496e-07	0.0123	71100	-57.05	86200	-58.82	66100	-48.2	64400	-59.16
					1776	Start end max	0.0734	0.3721	960.078	960.152	-54.74	2.46921e-07	0.0109	76100	-59.51	63600	-58.82	66900	-51.37	68600	-61.94
					1777	Start end max	0.0424	0.3816	960.46	960.503	-54.72	1.42975e-07	0.0109	68600	-66.46	88700	-59.16	72800	-50.7	74400	-62.68
					1778	Start end max	0.0209	0.077	960.537	960.558	-55.71	5.60822e-08	0.0052	93700	-58.82	92900	-60.84	97000	-56.79	96200	-59.33
		4.7345	974.051	974.085	1779	Start end max	0.034	4.7553	965.293	965.327	-49.35	3.95353e-07	0.0133	60200	-57.6	52700	-62.43	63600	-46.66	62700	-52.4
					1780	Start end max	0.0836	0.2843	965.577	965.661	-53.18	4.02305e-07	0.0128	69400	-55.47	89500	-60.24	66100	-47.07	63600	-61.94
					1781	Start end max	0.0155	0.3715	965.949	965.964	-55.62	4.25547e-08	0.0047	77000	-57.05	71900	-60.44	77000	-57.05	75300	-60.05
					1782	Start end max	0.0495	0.0388	965.987	966.037	-49.54	5.51508e-07	0.0234	68600	-59.33	95400	-59.87	72800	-43.4	71900	-55.03
					1783	Start end max	0.0065	0.0925	966.08	966.087	-54.72	2.21404e-08	0.005	94500	-57.6	85300	-56.16	93700	-56.16	93700	-62.43
					1784	Start end max	0.0997	0.2389	966.319	966.419	-48.71	1.34383e-06	0.0268	75300	-50.96	82000	-58.66	66900	-41.65	66900	-55.36
					1785	Start end max	0.0453	0.3392	966.658	966.704	-55.25	1.35573e-07	0.0055	70300	-60.44	61900	-60.64	67800	-54.93	66900	-61.49
					1786	Start end max	0.0017	0.442	967.1	967.102	-56.43	4.07262e-09	0.0043	86200	-60.05	86200	-58.99	85300	-58.99	86200	-59.68
					1787	Start end max	0.0878	0.2526	967.353	967.441	-49.22	1.05021e-06	0.0276	87000	-59.33	75300	-58.66	55200	-41.2	54400	-56.66
					1788	Start end max	0.1182	0.3171	967.67	967.788	-50.63	1.02227e-06	0.0264	62700	-60.24	77800	-57.6	55200	-42.11	62700	-58.5
					1789	Start end max	0.0346	0.3428	968.013	968.048	-49.4	3.97804e-07	0.02	63600	-55.14	50200	-57.32	61100	-43.74	63600	-55.69
					1790	Start end max	0.0125	0.0692	968.082	968.095	-56.1	3.08118e-08	0.0049	90400	-58.35	78600	-58.66	87000	-56.16	87000	-64.06
					1791	Start end max	0.0465	0.3285	968.411	968.457	-56.31	1.08897e-07	0.0082	67800	-59.51	77800	-58.82	73600	-53.4	72800	-66.07
		4.7375	981.953	981.968	1792	Start end max	0.0143	4.784	973.195	973.209	-54.43	5.16901e-08	0.0088	64400	-59.51	58500	-58.99	61100	-50.32	63600	-59.68
					1793	Start end max	0.025	0.0489	973.244	973.269	-45.2	7.57484e-07	0.0437	54400	-42.73	58500	-57.89	61100	-36.9	63600	-53.4
					1794	Start end max	0.0047	0.0579	973.302	973.307	-58.21	7.21891e-09	0.004	78600	-61.05	77800	-59.33	78600	-60.64	77800	-62.18
					1795	Start end max	0.0907	0.2007	973.503	973.593	-50.46	8.17298e-07	0.0279	63600	-57.46	61900	-58.66	62700	-41.87	64400	-58.19
					1796	Start end max	0.0955	0.3147	973.817	973.913	-54.66	3.27048e-07	0.0195	67800	-62.18	76100	-60.05	59400	-45.7	65200	-65.01
					1797	Start end max	0.0268	0.347	974.164	974.191	-44.75	9.00846e-07	0.0394	71100	-58.19	64400	-60.24	71900	-39.02	71900	-50.32
					1798	Start end max	0.0471	0.0507	974.215	974.262	-44.33	1.73927e-06	0.0466	56900	-49.5	75300	-57.19	61100	-36.35	61100	-52.02
					1799	Start end max	0.0226	0.2897	974.505	974.528	-39.95	2.29482e-06	0.0545	75300	-53.66	69400	-60.84	73600	-35.89	72800	-42.94
					1800	Start end max	0.0173	0.0663	974.571	974.588	-58.78	2.29295e-08	0.0042	77000	-60.05	76100	-59.16	76100	-58.35	76100	-63.48
					1801	Start end max	0.0095	0.6546	975.226	975.235	-52.66	5.18137e-08	0.0084	63600	-56.04	61100	-57.32	62700	-52.89	62700	-54.62
					1802	Start end max	0.0029	0.0388	975.265	975.268	-56.8	6.2434e-09	0.004	83700	-59.16	77000	-58.35	78600	-57.89	78600	-63.77
					1803	Start end max	0.0215	0.2825	975.547	975.569	-54.11	8.35112e-08	0.0117	66100	-58.66	61100	-53.66	63600	-48.96	65200	-59.33
					1804	Start end max	0.0137	0.3124	975.86	975.873	-55.38	3.98001e-08	0.0049	71900	-60.05	62700	-56.92	64400	-55.69	65200	-62.94
					1805	Start end max	0.0674	0.4002	976.26	976.327	-54.89	2.18994e-07	0.0161	65200	-54.32	75300	-59.68	63600	-46.99	64400	-65.01
					1806	Start end max	0.0071	0.4043	976.664	976.671	-54.63	2.46784e-08	0.0046	93700	-59.16	87800	-59.33	92000	-56.66	89500	-63.21
					1807	Start end max	0.0155	0.3171	976.981	976.997	-58.48	2.20477e-08	0.0047	71100	-62.18	65200	-58.66	65200	-57.6	68600	-66.86
					1808	Start end max	0.0041	0.068	977.049	977.054	-56.8	8.72949e-09	0.0042	87800	-59.33	85300	-59.16	85300	-57.75	87000	-61.05
					1809	Start end max	0.1433	0.3207	977.37	977.514	-49.33	1.67434e-06	0.0239	63600	-58.5	74400	-58.82	52700	-42.18	52700	-59.51
					1810	Start end max	0.1099	0.3793	977.75	977.859	-46.17	2.6527e-06	0.0348	61100	-57.05	76100	-57.32	62700	-38.86	63600	-51.44
					1811	Start end max	0.126	0.3345	978.084	978.21	-53.07	6.2136e-07	0.0208	58500	-58.35	76100	-58.66	53500	-42.86	62700	-66.46
					1812	Start end max	0.1188	0.356	978.44	978.559	-50.09	1.16512e-06	0.024	63600	-59.68	76100	-57.89	51800	-43.68	64400	-55.69
					1813	Start end max	0.1009	0.3613	978.801	978.902	-50.83	8.33295e-07	0.0197	64400	-61.71	82800	-58.66	63600	-43.88	64400	-57.6
					1814	Start end max	0.0465	0.353	979.154	979.201	-55.93	1.18929e-07	0.005	66100	-59.16	59400	-61.94	66900	-55.47	65200	-61.71
					1815	Start end max	0.0035	0.0686	979.223	979.227	-58.03	5.63699e-09	0.004	97900	-59.51	96200	-58.82	97000	-59.33	97900	-62.43
					1816	Start end max	0.0107	0.0262	979.249	979.26	-58.79	1.42002e-08	0.0042	84500	-61.27	84500	-60.64	84500	-58.99	84500	-63.77
					1817	Start end max	0.0848	0.2472	979.497	979.582	-56.09	2.0878e-07	0.0086	65200	-59.33	76100	-57.75	85300	-53.94	64400	-67.73
					1818	Start end max	0.034	0.3416	979.838	979.872	-51.43	2.45116e-07	0.0135	55200	-59.68	58500	-56.53	65200	-48.45	65200	-54.72
					1819	Start end max	0.0256	0.0543	979.893	979.918	-53.1	1.25712e-07	0.0199	98700	-61.71	87800	-57.6	61100	-48.5	61100	-59.51
					1820	Start end max	0.0215	0.0555	979.948	979.97	-53.52	9.57159e-08	0.0088	83700	-57.05	74400	-57.89	82800	-50.64	84500	-59.51
					1821	Start end max	0.0501	0.2329	980.181	980.231	-53.3	2.34627e-07	0.0115	55200	-60.64	87000	-62.94	57700	-48.96	57700	-59.87
					1822	Start end max	0.0017	0.08	980.261	980.263	-54.99	5.68207e-09	0.0046	77800	-59.16	77000	-57.05	77000	-56.92	77000	-57.75
					1823	Start end max	0.1003	0.2932	980.555	980.655	-51.57	6.99559e-07	0.0198	61100	-56.28	78600	-57.75	60200	-46.15	63600	-58.99
					1824	Start end max	0.1344	0.3775	980.932	981.067	-48.86	1.74744e-06	0.028	60200	-58.5	68600	-60.64	60200	-41.2	62700	-59.33
					1825	Start end max	0.1344	0.3464	981.279	981.413	-43.52	5.9776e-06	0.055	59400	-54.82	65200	-58.99	59400	-34.4	60200	-50.45
					1826	end max	0.1487	0.3374	981.616	981.765	-46.21	3.55796e-06	0.0577	35100	-58.99	65200	-61.71	59400	-36	61100	-58.82
					1827	Start end max	0.1367	0.3297	981.946	982.083	-40.75	1.15092e-05	0.0667	54400	-57.89	69400	-57.32	66100	-32.62	60200	-51.44
					1828	Start end max	0.1033	0.3673	982.313	982.417	-41	8.20141e-06	0.0526	97900	-51.87	71100	-57.75	61900	-35.82	61100	-47.25
					1829	Start end max	0.0686	0.1236	982.437	982.505	-46.14	1.66915e-06	0.0313	72800	-57.89	66900	-58.04	82000	-39.56	76100	-55.36
					1830	Start end max	0.0967	0.2753	982.712	982.809	-41.6	6.70048e-06	0.0521	94500	-53.57	71900	-58.19	61100	-34.81	56000	-48.6
					1831	Start end max	0.1254	0.3141	983.026	983.152	-42.69	6.74763e-06	0.0507	86200	-55.92	66100	-57.19	60200	-35.74	59400	-51.95
					1832	Start end max	0.1314	0.3697	983.396	983.528	-45.15	4.0164e-06	0.0432	95400	-53.85	66900	-58.66	60200	-37.06	59400	-54.82
					1833	Start end max	0.0937	0.3601	983.756	983.85	-42.63	5.11701e-06	0.0436	56900	-54.42	71100	-56.66	59400	-37.27	58500	-48.11
					1834	end max	0.0394	0.3064	984.063	984.102	-50.4	3.59543e-07	0.0204	34300	-54.32	79500	-61.49	96200	-43.21	97000	-61.94
					1835	Start end max	0.1344	0.0764	984.139	984.274	-41.79	8.89104e-06	0.0675	82800	-56.41	65200	-58.5	61100	-32.38	60200	-51.16
					1836	Start end max	0.0639	0.3781	984.517	984.581	-35.54	1.7843e-05	0.1118	98700	-54.82	69400	-58.99	66900	-28.53	66900	-42.73
					1837	Start end max	0.074	0.6325	985.15	985.224	-52.56	4.10742e-07	0.0131	95400	-57.46	71100	-59.16	94500	-46.82	102100	-67.73
					1838	Start end max	0.0919	0.3416	985.492	985.584	-39.54	1.02302e-05	0.0808	94500	-57.6	71100	-58.99	64400	-31.36	63600	-48.96
					1839	Start end max	0.089	0.3816	985.873	985.962	-46.93	1.80324e-06	0.0399	56900	-57.6	46800	-58.04	55200	-37.21	48500	-53.94
					1840	Start end max	0.0866	0.2699	986.143	986.23	-33.93	3.50439e-05	0.114	55200	-42.26	78600	-55.69	66100	-28.42	65200	-40.3
					1841	end max	0.0633	0.531	986.674	986.738	-50.06	6.24553e-07	0.0271	32600	-45.6	91200	-58.66	59400	-42.43	61900	-61.05
					1842	end max	0.0698	0.2407	986.915	986.985	-46.03	1.74392e-06	0.0359	34300	-49.17	88700	-55.69	60200	-38.12	59400	-51.95
		5.8539	1001.6	1001.64	1843	end max	0.0442	5.9237	992.839	992.883	-51.2	3.35035e-07	0.0746	29200	-52.64	73600	-57.19	78600	-47.51	88700	-61.71
					1844	Start end max	0.0298	0.1606	993	993.029	-47.87	4.87432e-07	0.021	72800	-57.46	70300	-59.33	79500	-43.4	78600	-53.94
					1845	Start end max	0.0149	0.0519	993.052	993.066	-51.55	1.04441e-07	0.0114	68600	-58.19	75300	-57.75	70300	-49.56	70300	-55.81
					1846	Start end max	0.132	0.2168	993.268	993.4	-34.75	4.4248e-05	0.114	56900	-45.08	60200	-57.75	63600	-28.39	62700	-41.58
					1847	Start end max	0.1063	0.3542	993.622	993.729	-39.51	1.1892e-05	0.0737	59400	-60.84	70300	-58.19	63600	-32.36	62700	-44.62
					1848	Start end max	0.0567	0.3846	994.007	994.064	-48.48	8.05584e-07	0.0235	62700	-57.32	71100	-57.6	68600	-43.18	67800	-55.58
					1849	Start end max	0.0549	0.3363	994.343	994.398	-44.76	1.83756e-06	0.0438	57700	-57.05	68600	-58.35	72800	-36.57	71900	-53.31
					1850	Start end max	0.0848	0.2556	994.599	994.684	-32.83	4.42486e-05	0.1357	54400	-51.3	66900	-58.82	65200	-27.04	64400	-38.36
					1851	Start end max	0.1021	0.2968	994.896	994.998	-37.37	1.87208e-05	0.1095	55200	-58.82	62700	-58.35	67800	-28.63	66900	-45.46
		3.2793	1007.04	1007.09	1852	end max	0.0513	3.3815	998.278	998.329	-43.09	2.51923e-06	0.0698	29200	-53.4	76100	-56.53	61900	-34.23	60200	-50.39
					1853	Start end max	0.0872	0.2688	998.546	998.634	-38.94	1.11382e-05	0.0905	64400	-56.66	72800	-61.05	64400	-30.07	65200	-47.12
					1854	Start end max	0.1182	0.3625	998.909	999.027	-40.41	1.07656e-05	0.0793	64400	-55.47	56900	-58.82	61100	-31.32	65200	-47.92
					1855	Start end max	0.0878	0.3452	999.254	999.342	-37.87	1.43336e-05	0.1068	56900	-48.6	68600	-57.46	69400	-28.55	68600	-45.42
					1856	Start end max	0.0657	0.3428	999.597	999.663	-31.94	4.20462e-05	0.1916	59400	-54.62	70300	-55.58	66900	-23.58	67800	-38.25
					1858	Start end max	0.0573	0.028	999.827	999.884	-43.18	2.75501e-06	0.0438	81100	-52.72	56900	-58.04	53500	-36.62	55200	-46.19
					1859	Start end max	0.1397	0.2263	1000.05	1000.19	-36.72	2.9764e-05	0.0977	61900	-56.92	78600	-52.4	62700	-29.62	61900	-46.38
					1860	Start end max	0.114	0.3088	1000.36	1000.48	-39.05	1.41944e-05	0.0989	56900	-49.39	65200	-61.27	61900	-29.09	57700	-46.66
					1861	Start end max	0.1122	0.3213	1000.68	1000.8	-39.14	1.37045e-05	0.0825	58500	-52.02	67800	-58.66	60200	-30.92	60200	-49.17
					1862	Start end max	0.126	0.2891	1000.97	1001.1	-32.14	7.69702e-05	0.182	98700	-59.16	63600	-58.82	62700	-24.21	64400	-43.48
					1863	Start end max	0.0824	0.3428	1001.32	1001.4	-37.1	1.60764e-05	0.1096	59400	-44.46	65200	-58.66	68600	-28.47	69400	-47.92
					1864	Start end max	0.0065	0.4037	1001.72	1001.73	-54.07	2.57333e-08	0.005	66900	-55.47	66900	-57.19	68600	-55.03	68600	-58.04
					1866	Start end max	0.0023	0.0298	1003.37	1003.37	-55.82	6.25176e-09	0.0045	62700	-59.16	62700	-57.05	62700	-57.32	62700	-58.35
					1867	Start end max	0.0041	0.0412	1003.41	1003.41	-56.71	8.92456e-09	0.0044	85300	-57.6	77000	-59.68	79500	-57.32	84500	-64.06
					1868	Start end max	0.0017	0.0471	1003.46	1003.46	-57.47	3.20834e-09	0.0043	81100	-60.24	85300	-59.51	81100	-60.24	83700	-63.77
					1869	Start end max	0.0322	0.0352	1003.49	1003.52	-57.68	5.50064e-08	0.0049	87000	-59.33	79500	-58.35	79500	-56.53	87000	-63.77
					1870	Start end max	0.0764	0.2371	1003.73	1003.8	-48.3	1.13003e-06	0.0282	61100	-56.41	75300	-58.04	55200	-40.5	63600	-56.79
					1871	Start end max	0.0896	0.304	1004.03	1004.12	-53.11	4.38309e-07	0.0234	61100	-57.19	73600	-58.82	57700	-44.81	65200	-60.05
					1872	Start end max	0.0627	0.3112	1004.34	1004.41	-51.36	4.58995e-07	0.0204	64400	-60.44	76100	-58.19	66900	-43.26	69400	-61.49
					1873	Start end max	0.0531	0.6409	1004.98	1005.04	-50.41	4.836e-07	0.0164	64400	-56.04	77000	-59.16	68600	-45.53	67800	-56.79
					1874	Start end max	0.0316	0.2956	1005.28	1005.31	-49.84	3.28633e-07	0.0133	67800	-57.46	89500	-56.53	71900	-46.66	71900	-54.32
					1875	Start end max	0.0651	0.0764	1005.36	1005.42	-55.55	1.81241e-07	0.0055	102100	-59.87	75300	-58.5	93700	-54.72	85300	-65.35
					1876	Start end max	0.0077	0.0884	1005.45	1005.45	-55.5	2.18795e-08	0.0047	75300	-59.87	75300	-60.64	75300	-56.92	75300	-57.89
					1877	Start end max	0.1105	0.1708	1005.62	1005.73	-41.1	8.58548e-06	0.047	58500	-53.4	48500	-56.28	60200	-35.89	65200	-48.25
					1878	Start end max	0.126	0.3273	1005.94	1006.07	-47.07	2.47573e-06	0.0316	63600	-60.64	76100	-59.68	66100	-39.65	66100	-54.52
					1879	Start end max	0.1117	0.3315	1006.27	1006.39	-52.28	6.61426e-07	0.0127	59400	-58.82	75300	-57.89	64400	-47.25	63600	-57.89
					1880	Start end max	0.0471	0.1385	1006.41	1006.46	-57.09	9.21418e-08	0.0056	77000	-59.16	87800	-61.05	94500	-55.69	95400	-68.7
					1881	Start end max	0.0161	0.0734	1006.49	1006.5	-54.48	5.75052e-08	0.0116	82800	-59.51	71900	-58.5	76100	-49.45	77000	-63.77
					1882	Start end max	0.1122	0.2013	1006.69	1006.8	-49.98	1.12845e-06	0.027	61900	-52.4	74400	-59.68	62700	-41.12	64400	-58.5
					1883	Start end max	0.1128	0.3171	1007.01	1007.12	-48.63	1.54853e-06	0.0284	62700	-57.89	77800	-59.87	60200	-40.78	66100	-56.53
					1884	Start end max	0.0274	0.3201	1007.33	1007.35	-49.82	2.8665e-07	0.0206	59400	-58.19	58500	-57.89	60200	-43.91	62700	-54.72
					1885	Start end max	0.0185	0.0543	1007.38	1007.4	-56.66	3.99236e-08	0.0048	90400	-58.66	78600	-59.68	89500	-56.04	89500	-61.49
					1886	end max	0.0812	0.2138	1007.59	1007.67	-54.91	2.62356e-07	0.0277	32600	-55.69	79500	-60.44	66100	-47.87	65200	-64.68
					1887	Start end max	0.0448	0.3225	1007.92	1007.96	-54.33	1.65246e-07	0.0083	62700	-58.35	59400	-57.05	63600	-54.13	64400	-61.27
					1888	Start end max	0.0065	0.0692	1007.99	1007.99	-58.33	9.6569e-09	0.0043	77000	-59.16	74400	-61.05	77000	-59.16	76100	-63.77
					1889	Start end max	0.0149	0.2042	1008.19	1008.2	-57.26	2.80341e-08	0.0049	62700	-59.51	60200	-58.99	63600	-56.53	63600	-62.18
					1890	Start end max	0.0477	0.0364	1008.23	1008.27	-56.21	1.1429e-07	0.0082	62700	-58.35	76100	-61.27	65200	-52.89	64400	-65.01
					1891	Start end max	0.0758	0.252	1008.48	1008.55	-57.11	1.47585e-07	0.0056	65200	-57.32	88700	-59.33	65200	-55.47	66100	-68.7
					1892	Start end max	0.0041	0.0997	1008.58	1008.58	-57.09	8.17037e-09	0.0046	86200	-58.04	78600	-59.68	86200	-58.04	85300	-61.49
					1893	Start end max	0.0884	0.2401	1008.82	1008.91	-56.49	1.9846e-07	0.0056	64400	-58.5	77000	-58.66	66100	-55.58	65200	-68.2
					1894	Start end max	0.071	0.3315	1009.15	1009.22	-51.19	5.40913e-07	0.0164	62700	-58.19	77000	-58.66	67800	-46.23	67800	-57.46
					1895	Start end max	0.0734	0.298	1009.45	1009.52	-52.11	4.51817e-07	0.0179	63600	-60.44	77000	-57.75	58500	-45.6	65200	-57.75
					1896	Start end max	0.0919	0.2974	1009.75	1009.84	-56.27	2.16993e-07	0.0057	65200	-64.06	77800	-63.48	66100	-54.93	65200	-66.86
					1897	Start end max	0.0866	0.2795	1010.02	1010.11	-57.25	1.63332e-07	0.0053	65200	-58.82	75300	-60.84	88700	-55.47	65200	-69.79
					1898	Start end max	0.0459	0.2974	1010.32	1010.37	-57.57	8.05055e-08	0.0084	53500	-79.33	61100	-58.82	63600	-56.04	63600	-62.94
					1899	Start end max	0.0125	0.1027	1010.42	1010.44	-56.98	2.5122e-08	0.0046	87800	-58.19	77000	-61.94	87000	-57.75	77800	-65.7
					1900	Start end max	0.0221	0.2371	1010.66	1010.68	-57.41	4.01662e-08	0.0046	62700	-58.5	60200	-59.16	62700	-56.28	63600	-62.68
					1901	Start end max	0.0089	0.0531	1010.72	1010.72	-59.28	1.05775e-08	0.0045	90400	-58.35	78600	-61.49	90400	-58.35	88700	-67.29
					1902	Start end max	0.0262	0.2365	1010.95	1010.98	-56.81	5.48037e-08	0.005	65200	-58.99	59400	-58.35	66100	-55.92	65200	-61.49
					1903	Start end max	0.0209	0.0495	1011	1011.02	-56.62	4.55271e-08	0.0045	87000	-59.51	85300	-60.24	86200	-57.89	86200	-60.84
					1904	Start end max	0.0651	0.2556	1011.26	1011.32	-54.18	2.48932e-07	0.0115	61900	-57.89	89500	-60.44	65200	-49.96	65200	-60.84
					1905	Start end max	0.0477	0.0949	1011.35	1011.4	-55.41	1.37498e-07	0.0056	92000	-58.82	77000	-58.5	85300	-55.14	84500	-63.77
					1906	Start end max	0.0943	0.2407	1011.59	1011.69	-56.85	1.94966e-07	0.0085	65200	-56.92	83700	-56.41	57700	-51.58	64400	-69.79
					1907	Start end max	0.1009	0.3249	1011.92	1012.02	-57.9	1.63675e-07	0.005	64400	-58.66	78600	-59.33	56900	-56.41	63600	-69.79
					1908	Start end max	0.068	0.3106	1012.23	1012.3	-57.97	1.08648e-07	0.0048	60200	-58.82	87000	-58.5	60200	-57.19	61100	-69.79
					1909	Start end max	0.0149	0.292	1012.52	1012.54	-55.97	3.77959e-08	0.0049	65200	-58.99	61100	-58.35	62700	-57.19	65200	-61.49
					1910	Start end max	0.0065	0.0579	1012.58	1012.58	-57.95	1.05464e-08	0.0041	96200	-62.18	94500	-60.05	95400	-60.24	96200	-63.21
					1911	Start end max	0.0191	0.2574	1012.84	1012.85	-57.05	3.76979e-08	0.0055	60200	-59.33	55200	-59.68	57700	-56.92	61100	-62.18
					1912	Start end max	0.0316	0.0609	1012.9	1012.93	-56.42	7.22556e-08	0.0053	101200	-58.99	75300	-58.99	87800	-55.25	77800	-69.23
					1913	Start end max	0.0065	0.301	1013.2	1013.2	-57.7	1.11474e-08	0.0041	92900	-59.16	84500	-57.89	87000	-58.19	88700	-65.7
					1914	Start end max	0.0059	0.2365	1013.43	1013.44	-58	9.46764e-09	0.0039	62700	-59.16	59400	-59.51	61100	-58.19	61100	-62.43
					1915	Start end max	0.0268	0.0298	1013.46	1013.49	-57.84	4.4195e-08	0.0044	97000	-58.82	86200	-59.33	97000	-58.82	95400	-65.35
					1916	Start end max	0.0734	0.2741	1013.74	1013.81	-57.38	1.34464e-07	0.005	65200	-58.82	84500	-58.66	87800	-56.16	87800	-70.39
					1917	Start end max	0.0113	1.9168	1015.66	1015.67	-56.42	2.58856e-08	0.0044	95400	-58.04	83700	-57.46	85300	-56.79	88700	-67.73
					1918	Start end max	0.0029	0.0955	1015.75	1015.75	-56.7	6.39213e-09	0.0041	78600	-59.33	78600	-59.16	78600	-58.99	77800	-59.68
					1919	Start end max	0.0011	0.3124	1016.06	1016.06	-57.22	2.26641e-09	0.0036	95400	-59.87	95400	-60.24	95400	-59.68	95400	-59.87
					1920	Start end max	0.0209	0.0352	1016.1	1016.12	-56.55	4.62564e-08	0.0053	96200	-58.5	77000	-57.6	87000	-55.81	86200	-67.73
					1921	Start end max	0.1033	0.2323	1016.33	1016.43	-50.44	9.33622e-07	0.0195	61100	-59.33	77800	-59.68	62700	-44.24	64400	-56.53
					1922	Start end max	0.0495	0.3422	1016.67	1016.72	-56.39	1.13869e-07	0.0078	62700	-57.32	85300	-59.33	65200	-54.93	66900	-66.07
					1923	Start end max	0.0358	0.3022	1016.98	1017.01	-55.49	1.01234e-07	0.0084	65200	-59.33	87800	-59.16	67800	-53.22	66900	-63.77
					1924	Start end max	0.0358	0.2879	1017.26	1017.3	-55.12	1.10181e-07	0.0053	98700	-58.82	86200	-60.64	97000	-55.69	96200	-60.24
					1925	Start end max	0.0752	0.2652	1017.53	1017.6	-54.71	2.544e-07	0.0081	63600	-59.33	85300	-59.16	91200	-53.75	89500	-61.49
					1926	Start end max	0.0824	0.3124	1017.84	1017.92	-51.7	5.56784e-07	0.0182	63600	-59.33	76100	-58.99	60200	-44.91	66100	-60.64
					1927	Start end max	0.0609	0.3446	1018.19	1018.25	-49.79	6.39167e-07	0.0197	66900	-57.75	76100	-57.19	74400	-43.88	73600	-59.33
		4.8885	1031.89	1031.91	1928	Start end max	0.0203	4.9495	1023.13	1023.16	-53.37	9.33724e-08	0.0056	88700	-56.79	89500	-60.84	97000	-54.93	97900	-61.05
					1929	end	0.0215	0.2359	1023.37	1023.39	-54.17	8.23019e-08	0.0589	32600	-54.03	76100	-59.16	32600	-54.03	78600	-64.37
					1930	Start end max	0.0274	0.3327	1023.7	1023.73	-51.64	1.88362e-07	0.0122	63600	-58.04	51000	-61.71	67800	-48.2	68600	-56.04
					1931	Start end max	0.0077	0.0525	1023.76	1023.76	-55.28	2.30276e-08	0.0048	88700	-59.16	99600	-59.33	97000	-56.28	97000	-62.68
					1932	Start end max	0.0495	0.028	1023.78	1023.83	-55.96	1.25833e-07	0.0056	103700	-60.24	75300	-57.75	97000	-54.52	77000	-63.21
					1933	Start end max	0.0896	0.2909	1024.08	1024.16	-50.15	8.65127e-07	0.0158	66100	-61.27	76100	-58.35	63600	-46.42	62700	-56.66
					1934	Start end max	0.0334	0.3476	1024.42	1024.46	-50.25	3.16153e-07	0.0133	65200	-58.66	88700	-57.89	68600	-47.16	72800	-55.69
					1935	Start end max	0.0268	0.0633	1024.49	1024.51	-49.28	3.17381e-07	0.0203	99600	-59.87	70300	-60.64	70300	-43.51	70300	-53.48
					1936	Start end max	0.0477	1.0327	1025.52	1025.57	-57.31	8.88744e-08	0.005	101200	-58.66	75300	-61.71	97000	-55.81	76100	-72.48
		2.863	1037.19	1037.21	1937	Start end max	0.0179	2.9108	1028.43	1028.45	-54.63	6.1683e-08	0.0053	99600	-58.66	83700	-57.89	95400	-55.36	96200	-65.35
					1938	Start end max	0.0125	0.2317	1028.66	1028.67	-56.48	2.81983e-08	0.005	77000	-59.33	76100	-57.75	82800	-57.32	82800	-62.68
					1939	Start end max	0.0854	0.2998	1028.96	1029.05	-51.92	5.49329e-07	0.0158	67800	-56.16	73600	-60.84	72800	-46.34	72800	-60.84
					1940	Start end max	0.0226	0.1935	1029.15	1029.18	-53.43	1.02999e-07	0.0187	87000	-59.16	53500	-55.92	53500	-45.96	53500	-67.29
					1941	Start end max	0.0131	0.0448	1029.2	1029.21	-52	8.2924e-08	0.0109	74400	-57.6	75300	-55.92	77000	-51.03	76100	-53.66
					1942	Start end max	0.1075	0.203	1029.4	1029.51	-44.95	3.43849e-06	0.0317	66900	-51.8	75300	-56.28	66900	-39.45	67800	-49.45
					1943	Start end max	0.1188	0.3273	1029.73	1029.85	-48.96	1.51164e-06	0.0265	67800	-60.84	73600	-57.32	60200	-41.76	66900	-57.19
					1944	Start end max	0.1033	0.3637	1030.09	1030.2	-50.17	9.93844e-07	0.0203	69400	-54.82	71900	-60.84	67800	-43.45	72800	-59.87
					1945	Start end max	0.1069	0.3476	1030.44	1030.55	-47.82	1.76454e-06	0.0281	66100	-58.19	73600	-58.5	67800	-40.24	66900	-53.31
		2.5472	1041.85	1041.88	1946	Start end max	0.0274	2.6539	1033.1	1033.12	-53.33	1.27586e-07	0.0123	61900	-54.72	76100	-55.25	95400	-48.85	63600	-61.05
					1947	Start end max	0.0704	0.2891	1033.38	1033.46	-49.95	7.1274e-07	0.0205	65200	-54.93	73600	-60.24	72800	-42.91	71900	-59.51
					1948	Start end max	0.0274	0.3124	1033.7	1033.72	-48.69	3.71381e-07	0.0204	65200	-57.6	87000	-58.19	68600	-43.4	68600	-52.1
					1949	Start end max	0.0746	0.0513	1033.75	1033.82	-46.86	1.53827e-06	0.0392	53500	-63.77	78600	-58.99	71100	-37.56	68600	-56.16
					1950	Start end max	0.0973	0.2843	1034.03	1034.13	-44.15	3.74538e-06	0.0356	65200	-58.19	75300	-58.66	68600	-39.92	66900	-48.75
					1951	Start end max	0.1314	0.2998	1034.33	1034.46	-50.16	1.26631e-06	0.0201	66900	-58.82	76100	-58.99	62700	-43.88	66100	-57.32
					1952	Start end max	0.1063	0.3428	1034.68	1034.78	-51.16	8.14852e-07	0.0199	64400	-56.79	84500	-53.57	63600	-44.91	65200	-60.44
					1953	Start end max	0.1045	0.3386	1035.01	1035.12	-49.76	1.10512e-06	0.021	62700	-56.04	76100	-61.49	62700	-43.37	67800	-59.68
					1954	Start end max	0.0979	0.3231	1035.34	1035.44	-49.22	1.17233e-06	0.0197	64400	-56.16	74400	-58.35	63600	-44.09	64400	-54.72
					1955	Start end max	0.1015	0.3482	1035.69	1035.79	-52.33	5.94142e-07	0.016	66100	-50.2	74400	-59.33	67800	-46.27	69400	-63.21
					1956	Start end max	0.0872	0.4139	1036.1	1036.19	-48.49	1.23529e-06	0.0356	65200	-52.89	73600	-59.16	75300	-38.39	74400	-59.51
					1957	Start end max	0.0519	0.4718	1036.57	1036.62	-49.61	5.68476e-07	0.026	98700	-58.19	72800	-61.94	75300	-41.9	74400	-59.87
		3.8313	1049.21	1049.23	1958	Start end max	0.0131	3.8832	1040.45	1040.47	-55.1	4.06115e-08	0.0045	86200	-58.35	85300	-59.33	87000	-56.66	87000	-57.89
			#REF!		1959	Start end max	0.0059	0.0782	1040.53	1040.54	-57.31	1.10915e-08	0.0042	85300	-59.87	88700	-60.24	87800	-59.16	87800	-61.27
			#REF!		1960	Start end max	0.0071	0.0382	1040.57	1040.58	-54.99	2.27455e-08	0.0047	87000	-58.35	84500	-60.64	85300	-56.28	86200	-57.75
			#REF!		1961	Start end max	0.16	0.2502	1040.82	1040.98	-46.15	3.88415e-06	0.0347	56900	-57.75	71900	-58.5	56000	-40.07	64400	-52.97
			#REF!		1962	Start end max	0.1373	0.35	1041.17	1041.31	-41.97	8.72785e-06	0.0477	63600	-57.19	67800	-62.43	66100	-36.54	65200	-46.99
			#REF!		1963	Start end max	0.0256	0.3512	1041.52	1041.55	-48.87	3.33406e-07	0.0198	70300	-57.19	62700	-56.66	66100	-44.71	70300	-55.03
			#REF!		1964	Start end max	0.0973	0.0465	1041.57	1041.67	-47.71	1.64913e-06	0.0315	54400	-55.92	71100	-59.87	66100	-40.21	67800	-58.35
			#REF!		1965	Start end max	0.0286	0.3303	1041.9	1041.93	-51.89	1.85361e-07	0.016	68600	-57.89	61100	-58.04	71100	-48.96	71100	-57.46
			#REF!		1966	Start end max	0.0412	0.0561	1041.96	1042	-53.35	1.90448e-07	0.0122	96200	-59.51	76100	-59.33	66100	-47.97	67800	-59.87
			#REF!		1967	Start end max	0.0585	0.3631	1042.32	1042.38	-54.93	1.87912e-07	0.0243	100400	-60.24	76100	-61.94	71900	-51.8	71100	-68.7
			#REF!		1968	Start end max	0.0244	0.4533	1042.77	1042.8	-56.18	5.90636e-08	0.0049	91200	-58.5	102100	-58.5	103700	-56.92	103700	-65.7
			#REF!		1969	Start end max	0.083	0.4079	1043.18	1043.26	-56.06	2.05786e-07	0.0057	66900	-57.6	79500	-58.82	65200	-55.25	85300	-66.46
		2.6688	1054.69	1054.71	1970	Start end max	0.0173	2.7519	1045.93	1045.95	-55.51	4.87274e-08	0.0058	92900	-58.82	86200	-60.24	97000	-56.28	96200	-60.64
			#REF!		1971	Start end max	0.0179	0.0495	1045.98	1046	-53.53	7.94427e-08	0.008	92900	-58.66	84500	-58.5	97000	-54.62	97000	-60.44
			#REF!		1972	Start end max	0.0071	0.0728	1046.05	1046.06	-56.08	1.76852e-08	0.0047	72800	-59.33	73600	-60.05	72800	-58.35	73600	-59.51
			#REF!		1973	Start end max	0.1134	0.2419	1046.3	1046.41	-51.51	8.01392e-07	0.0135	65200	-61.94	72800	-59.87	63600	-46.54	64400	-58.19
			#REF!		1974	Start end max	0.0418	0.3936	1046.69	1046.73	-48.5	5.9016e-07	0.0198	69400	-58.82	88700	-58.82	72800	-43.85	72800	-53.4
			#REF!		1975	Start end max	0.0609	0.0728	1046.76	1046.82	-54.81	2.01358e-07	0.0082	87800	-60.64	76100	-59.87	97000	-54.03	96200	-67.73
		3.3719	1058.95	1058.98	1976	Start end max	0.0232	3.4328	1050.2	1050.22	-56.4	5.33146e-08	0.0049	101200	-59.87	87800	-57.75	98700	-55.92	98700	-66.86
			#REF!		1977	Start end max	0.0197	0.071	1050.27	1050.29	-53.32	9.18102e-08	0.0127	61100	-58.66	50200	-55.81	60200	-48.45	63600	-61.27
			#REF!		1978	Start end max	0.0149	0.0949	1050.36	1050.38	-54.54	5.24906e-08	0.0053	88700	-59.33	88700	-57.32	91200	-55.58	90400	-58.35
			#REF!		1979	Start end max	0.12	0.2269	1050.59	1050.71	-47.44	2.16293e-06	0.0286	70300	-57.75	76100	-55.92	66100	-39.78	66100	-52.97
			#REF!		1980	Start end max	0.0292	0.3691	1050.96	1050.99	-48.17	4.45593e-07	0.0201	72800	-55.69	63600	-56.41	72800	-43.97	72800	-52.1
			#REF!		1981	Start end max	0.0495	0.0615	1051.02	1051.07	-52.75	2.63084e-07	0.0119	60200	-56.92	76100	-58.04	66100	-48.7	66100	-58.82
			#REF!		1982	Start end max	0.0997	0.3464	1051.37	1051.47	-51.77	6.64353e-07	0.0187	72800	-56.79	75300	-60.44	73600	-45.39	72800	-62.43
			#REF!		1983	Start end max	0.0627	0.3781	1051.74	1051.81	-52.54	3.49336e-07	0.0132	64400	-57.46	77000	-58.19	71900	-47.07	71100	-60.84
		4.0063	1064.57	1064.58	1984	Start end max	0.0089	4.069	1055.81	1055.82	-54.97	2.85049e-08	0.0051	87800	-59.51	82800	-56.79	85300	-55.47	87000	-59.68
			#REF!		1985	Start end max	0.0101	0.0937	1055.91	1055.92	-53.12	4.9537e-08	0.011	76100	-56.53	87000	-59.68	85300	-51.87	87000	-60.24
			#REF!		1986	Start end max	0.1248	0.2174	1056.12	1056.25	-45.47	3.54515e-06	0.0437	69400	-59.33	75300	-58.5	66100	-36.62	65200	-51.95
			#REF!		1987	Start end max	0.0848	0.3852	1056.51	1056.59	-48.15	1.29938e-06	0.0264	69400	-56.53	86200	-56.79	67800	-41.47	66900	-55.25
			#REF!		1988	Start end max	0.0382	0.4127	1056.92	1056.96	-54.87	1.24439e-07	0.0188	62700	-59.33	88700	-58.82	75300	-49.56	74400	-65.7
		4.5613	1070.28	1070.3	1989	Start end max	0.0197	4.5994	1061.52	1061.54	-54.08	7.70585e-08	0.0058	69400	-57.89	59400	-57.89	70300	-54.13	69400	-60.64
			#REF!		1990	Start end max	0.0346	0.043	1061.57	1061.6	-54.79	1.14988e-07	0.0053	96200	-59.51	85300	-58.66	97900	-55.14	98700	-64.68
			#REF!		1991	Start end max	0.0633	0.3273	1061.89	1061.96	-51.8	4.18729e-07	0.016	71900	-54.62	85300	-58.99	73600	-45.81	72800	-63.48
			#REF!		1992	Start end max	0.0292	0.0854	1061.98	1062.01	-50.73	2.47607e-07	0.0163	94500	-58.35	60200	-58.19	65200	-46.04	65200	-54.62
			#REF!		1993	Start end max	0.0561	0.3572	1062.34	1062.39	-50.9	4.56705e-07	0.0159	66900	-57.32	86200	-57.46	72800	-46.66	72800	-56.28
			#REF!		1994	Start end max	0.0221	0.292	1062.63	1062.65	-53.91	8.98249e-08	0.0083	85300	-56.92	86200	-55.92	89500	-54.32	90400	-59.33
			#REF!		1995	Start end max	0.0925	0.3058	1062.93	1063.03	-53.3	4.33468e-07	0.0157	68600	-59.68	86200	-57.05	73600	-46.74	72800	-65.01
		2.2931	1074.08	1074.11	1996	Start end max	0.0298	2.3857	1065.32	1065.35	-54.35	1.09603e-07	0.0087	61900	-59.68	50200	-61.49	68600	-51.58	69400	-61.71
			#REF!		1997	end max	0.132	0.2466	1065.57	1065.7	-50.74	1.11364e-06	0.0358	29200	-52.64	51000	-53.94	71900	-42.91	71100	-59.33
			#REF!		1998	Start end max	0.0161	0.1559	1065.72	1065.74	-53.66	6.9366e-08	0.0079	85300	-62.43	83700	-59.87	86200	-54.03	86200	-56.16
			#REF!		1999	Start end max	0.1063	0.2168	1065.94	1066.04	-52.9	5.4468e-07	0.0121	71900	-56.53	74400	-60.05	66100	-48.7	66100	-60.24
					2000	Start end max	0.0967	0.3697	1066.31	1066.4	-53.07	4.77583e-07	0.0198	71100	-54.93	77800	-58.04	73600	-44.06	73600	-62.68
					2001	Start end max	0.031	0.4886	1066.8	1066.83	-55.39	8.979e-08	0.0055	66100	-58.04	88700	-57.6	71900	-54.13	71100	-64.37
					2002	Start end max	0.0221	0.3476	1067.14	1067.17	-57.93	3.56261e-08	0.0046	68600	-58.99	63600	-57.05	68600	-58.19	68600	-65.35
					2003	Start end max	0.0818	0.0603	1067.2	1067.29	-46.72	1.74281e-06	0.0261	60200	-58.19	73600	-57.75	63600	-42.02	64400	-50.39
					2004	Start end max	0.1015	0.2867	1067.49	1067.59	-49.17	1.22954e-06	0.0272	61900	-60.24	82800	-58.82	65200	-44.09	65200	-55.92
					2005	Start end max	0.1075	0.3458	1067.84	1067.94	-51.98	6.8229e-07	0.0234	65200	-59.16	76100	-58.04	67800	-44.94	66900	-59.87
					2006	Start end max	0.1224	0.2962	1068.13	1068.26	-52.86	6.34511e-07	0.016	62700	-56.41	73600	-59.51	63600	-48.4	65200	-59.33
[truncated: 465 more rows]
