# Supplementary material for: Activity-dependent development of vocal circuits in the neonatal rodent forebrain
Source: EMBO Rep. 2026 May 19;27(13):3632–64. doi: 10.1038/s44319-026-00798-1 (PMC13354774; doi:10.1038/s44319-026-00798-1)
Supplement: Supplementary file 5 — Source data Fig. 2 [file 44319_2026_798_MOESM5_ESM.zip › Figure 2 (V)/2C/2C'.xlsx]

## Sheet: 0714-7
-1.975	-1.95	-1.925	-1.9	-1.875	-1.85	-1.825	-1.8	-1.775	-1.75	-1.725	-1.7	-1.675	-1.65	-1.625	-1.6	-1.575	-1.55	-1.525	-1.5	-1.475	-1.45	-1.425	-1.4	-1.375	-1.35	-1.325	-1.3	-1.275	-1.25	-1.225	-1.2	-1.175	-1.15	-1.125	-1.1	-1.075	-1.05	-1.025	-1	-0.975	-0.95	-0.925	-0.9	-0.875	-0.85	-0.825	-0.8	-0.775	-0.75
1	2	3	4	5	6	7	8	9	10	11	12	13	14	15	16	17	18	19	20	21	22	23	24	25	26	27	28	29	30	31	32	33	34	35	36	37	38	39	40	41	42	43	44	45	46	47	48	49	50
-0.815785	-0.748876	-0.35052	-0.848505	-0.280805	0.379612	0.852897	0.289085	0.242521	-0.82637	-0.44072	-0.130089	0.252842	-1.07297	-0.0122869	0.257222	-1.05509	0.207354	0.359894	-0.137778	0.315309	0.678432	-0.124408	0.259093	-0.0410719	-1.56591	-0.242019	-0.300213	1.51544	0.0192955	-0.601073	-1.34406	-0.414549	0.714554	0.350232	0.0438929	0.837989	-0.641089	0.0281205	-0.149258	-1.43685	-0.834315	0.754131	1.14891	0.595094	-0.476957	-1.44007	-1.57614	-0.14113	-1.21067
-0.653864	-2.08449	-0.666058	-0.548583	-0.381252	0.769852	-0.135322	-1.22702	-0.193111	-1.11263	-0.883716	0.313147	-0.0905597	-0.771493	-0.938157	-0.785975	-1.82199	-1.17217	-0.162954	-0.927177	0.313412	1.18547	-1.67491	-1.34532	0.353874	-0.26718	0.4527	-0.763004	0.755292	-0.762729	1.54588	0.767195	-0.498523	-0.825314	0.428981	0.0746548	0.88493	-0.391757	-0.320472	-0.139952	0.876584	-0.245753	-0.693801	-0.01251	0.51771	0.16712	0.772114	-0.0106247	-0.380989	0.2429
0.01589	0.37882	0.320287	-0.659851	-0.537934	-0.731641	0.712456	0.306308	-0.572389	-0.103393	-0.705568	0.131688	0.123685	1.86802	0.956874	1.05753	0.0240349	1.35591	1.12381	0.109231	0.0292133	0.787435	-0.0106485	-0.364883	-0.351464	-0.245528	-0.723718	-0.329229	0.154722	-0.603354	0.568471	0.684043	0.274569	0.479311	0.237075	0.3506	-0.196329	0.26576	1.16177	0.528143	0.283663	0.497377	0.455804	0.395026	0.504502	0.899315	1.22289	0.2296	-0.821188	-0.335035
-0.0204883	1.59308	0.472039	0.881478	0.532716	0.309243	-0.379816	0.228199	0.260817	0.237504	1.12314	-0.413862	-0.511164	-0.480346	-0.835413	-0.704949	-0.222074	0.678961	-0.177079	-0.431255	0.0320444	-0.0771829	-0.0208258	-0.0804199	-0.311361	-0.208532	0.462939	0.39582	0.775938	2.08345	0.99347	0.444174	1.35641	0.874884	1.68545	1.03487	0.135463	0.541876	0.870474	0.202864	0.755304	-0.346499	-0.22725	-0.649328	-1.54351	-0.969687	-1.13356	-0.48396	0.269726	-0.317137
-0.05198	-1.2102	-0.211787	-0.704618	-0.505556	-0.329265	0.312001	-0.182788	-0.124694	-0.0879305	-0.691458	-0.941452	-0.752619	0.192095	0.341955	0.175228	-0.2031	-0.0368818	0.277237	-0.175256	0.242831	0.128183	0.058431	-0.980726	-0.460646	-0.776242	-0.486412	-0.738832	-0.468296	0.792753	0.496373	-0.360955	0.0378376	0.392641	1.11358	0.697356	0.391393	0.822072	0.346533	0.252408	0.600417	-0.986692	-0.358302	-0.620607	-0.833856	-0.241596	-0.748636	-1.14026	-1.48399	-0.30016
-0.405015	-0.187867	-0.2204	-0.050392	-0.0252134	-0.371159	-0.49668	-0.354445	-0.107111	-0.251598	-0.214658	-0.336329	-0.554286	-0.314371	0.0157366	-0.216358	-0.68371	-0.221866	-0.426199	-0.147003	-0.399504	-0.700051	-0.391234	-0.275127	-0.346125	-0.255201	-0.276338	-0.263956	-0.516993	-0.457962	-0.578918	-0.54259	-0.109474	-0.172895	-0.630395	-0.428052	-0.589855	-0.601812	-0.632559	-0.421423	-0.328724	-0.273083	-0.228557	-0.531403	-0.631066	-0.366412	-0.288872	0.103027	-0.149705	-0.389031
1.5095	0.941908	0.771888	1.44285	1.25051	0.896483	0.910013	0.918273	0.492305	1.26231	2.00186	1.47886	1.84394	1.41163	1.21562	1.24614	0.797353	2.26585	2.02689	1.61138	1.32109	0.710865	0.950374	1.11573	0.531576	0.461006	-0.14058	-1.17491	-0.69093	-1.22466	-1.38464	-1.28451	-0.774082	-0.538523	-0.584098	-0.772953	0.0548729	-0.322627	0.223755	-0.326088	-0.0509074	0.323837	0.144039	0.573086	0.482227	-0.706585	-0.603425	-0.74311	-0.390316	-0.731431
-1.28645	-1.14415	-0.957548	-1.34028	-1.42166	-0.974378	-1.12679	-1.41647	-0.836924	-0.737184	-0.557612	-0.674998	-0.658523	-1.00829	-1.11676	-0.774398	-0.838322	-0.820727	-0.662613	-0.820371	-0.537036	-0.607807	-0.518786	-0.854436	-0.494936	-0.546437	-0.444636	-0.518477	-0.260317	-0.809978	-0.743626	-0.527167	-0.582883	-0.282234	-0.157117	-0.608097	-0.422862	0.0646933	0.0114029	0.0572654	0.648549	0.195473	0.32219	0.832631	0.442535	0.13245	0.230034	0.550991	0.529738	0.775997
0.688524	0.315974	-0.0597026	0.0992493	0.622374	0.557222	0.392808	0.189383	0.177217	0.268546	0.785099	-0.14923	-0.526385	-0.0323826	-0.00628982	-0.463258	0.309911	0.122106	0.11523	-0.244158	0.116649	-0.615878	0.0501284	-0.329633	0.320549	-0.390169	-0.251719	-0.543713	-0.443167	-0.02505	0.352808	0.278436	-0.102965	-0.23042	-0.511567	-0.693647	-0.605144	0.203806	-0.107053	-0.137573	-0.502398	-0.616097	-0.266195	-0.5659	-0.348727	-0.908545	0.376437	-0.0860228	-0.200954	-0.313944
-2.25705	-2.17174	-1.72192	-2.22443	-2.10486	-1.66289	-1.75348	-1.61327	-1.10961	-1.61911	-1.45338	-0.701842	-0.664867	-0.671248	-0.133784	-0.346862	-0.345989	-0.150305	-0.365333	-0.53941	-0.0471679	-0.440746	-0.790446	-0.0939592	0.223273	-0.722291	-0.901458	-0.979364	-1.21716	-0.714612	-0.337239	-1.01229	-0.788694	-0.239075	-0.286277	-0.104916	0.127681	0.288426	0.164171	0.0509852	0.430713	0.048923	0.590227	0.625423	0.396389	-0.0192547	0.145368	0.191049	-0.0595335	0.0952419
-1.59067	-2.7055	-0.201756	-0.19956	0.227873	0.362221	-1.61025	-1.27568	-0.554076	-1.47388	-0.826369	-0.607647	0.296306	1.55939	0.4455	0.45425	-0.869301	-0.186895	-0.270977	-0.505735	0.117192	0.76332	-0.0670937	0.235785	0.625955	-0.984083	-0.406702	0.391261	0.465799	-0.282017	0.43167	-1.42437	-1.12977	-0.323485	-1.00877	0.826165	1.62183	0.409098	-0.283895	0.0839336	0.115765	0.0252511	0.357426	-0.500008	-0.251541	0.392455	-0.46148	-1.19736	-0.491698	-0.0141468
-0.930581	-0.661649	-0.720301	-0.564183	-0.835043	-1.13837	-1.10644	-0.861201	-0.454293	-0.572363	-0.434779	-0.815544	-0.987862	-0.321624	-0.689345	-0.291168	-0.401019	-0.337769	-0.244261	0.0958067	-0.0775019	-0.798686	-1.13653	-0.0757275	-0.484157	-0.824099	-0.453334	-0.919704	-0.633876	-0.465435	-0.173621	-0.863332	-0.964424	-0.219768	-0.130963	0.0825242	-0.166456	-0.426276	-0.0193098	0.513237	0.612443	0.171384	-0.0785838	0.0798777	-0.329099	-0.380006	-0.00520576	0.0693259	-0.0649148	-0.291867
0.0731958	0.258963	0.198536	-0.388126	0.276857	0.3077	-0.456492	-0.241893	-0.134536	-0.192253	-1.33936	-0.0586147	-1.11283	-1.12781	-0.349916	-0.235219	-0.0525898	-0.422436	-0.758049	-0.685798	-0.451098	-0.204637	-0.792095	-0.509902	-0.198001	0.0578984	-0.0698883	-0.779831	-0.594118	0.0840282	0.120751	0.0263411	0.330872	0.279191	-0.116823	-0.391273	-0.315897	-1.01314	-0.642546	0.0762379	-0.260356	-0.857434	-0.950275	-0.768812	-0.59619	-0.425429	-0.411251	-0.0718767	-0.112941	-0.955536
-0.746024	-0.0367829	-0.666343	-0.737349	-0.550026	0.107186	-0.33729	-0.479075	-0.716753	-0.301001	0.0445754	0.0650984	-0.966533	-0.148968	-0.154297	-0.49638	0.287823	0.330572	0.0358248	0.626793	-0.227475	-0.805851	-0.486742	0.152283	-0.302286	0.0376661	0.280411	-0.438255	-0.860608	-0.674784	-0.356601	-0.850101	-0.725841	-0.889472	-1.21144	-0.173895	-0.536311	-1.03627	-0.361089	-0.383533	-1.10494	-0.643916	-0.420219	-0.352681	0.111517	0.128988	-0.405047	-0.271603	-0.318714	-0.492524
-2.02094	-1.64001	-1.28579	-0.937671	-0.658272	-0.705466	-0.875919	-1.28644	-0.331426	-0.703264	-0.598657	0.0135215	0.463808	-0.011459	-0.363763	-0.542385	-0.913286	-0.401281	-0.0583905	0.109953	0.0120269	0.0189785	-0.404622	-0.944859	-0.133778	-0.225919	0.421795	0.354888	-0.783642	-0.518434	-0.0798355	0.909076	0.698783	-0.503354	-0.451068	-0.447529	0.804074	0.208367	-0.839518	-0.0694269	0.892981	0.196954	0.371412	0.823224	0.597537	0.497965	0.562056	0.460513	0.424977	0.935697
-1.8089	-1.47724	-1.20183	-1.16864	-1.22152	-1.18409	-1.2565	-1.0191	-0.787246	-1.09104	-0.944067	-0.78921	-1.02955	-0.436388	-0.250039	-0.756664	-1.26576	-0.781934	-0.814043	-0.866471	-0.385122	-0.544343	-1.04924	-0.627445	-0.249105	-0.471965	-0.0923583	-0.238169	-0.990064	-0.563038	0.169063	-0.904398	-0.154735	0.290761	0.341521	0.238605	0.356933	-0.234315	-0.24835	0.412188	0.397694	0.0238782	0.0041938	0.749348	0.490565	0.411296	0.331241	0.401719	0.316238	0.771639
-0.430498	-0.595251	-0.733117	-0.727961	-0.734112	-0.597959	-0.731491	-0.514993	-0.713069	-0.700613	-0.741289	-0.719765	-0.763835	-0.479219	-0.52366	-0.820724	-0.624356	-0.427167	-0.367981	-0.790838	-0.630685	-0.738913	-0.624074	-0.385601	-0.401738	-0.533362	-0.757092	-0.470764	-0.609112	-0.522301	-0.342525	-0.409167	-0.46093	-0.576727	-0.605971	-0.520027	-0.44966	-0.388656	-0.580358	-0.497338	-0.495664	-0.382772	-0.581519	-0.431978	-0.39642	-0.36583	-0.364706	-0.0493039	-0.291612	-0.0301519
-0.776579	-0.84925	-0.446192	-0.535761	-0.675278	-0.330366	-0.442107	-0.385141	-0.632747	-0.29143	-0.674969	-0.418432	-0.194004	-0.365154	-0.465654	-0.578076	-0.546099	-0.631812	-0.461769	-0.307432	-0.490956	-0.46223	-0.573835	-0.66907	-0.59678	-0.424927	-0.527874	-0.620631	-0.801053	-0.590258	-0.340535	-0.400285	-0.60669	-0.16307	-0.31696	-0.023045	0.028768	-0.0296639	-0.170989	-0.262645	0.0282257	0.017527	-0.322263	0.148475	0.118362	-0.0196297	-0.136474	0.0450147	-0.318755	-0.155329
-1.02797	-1.05477	-0.479953	-0.864716	-0.928777	-0.742874	-0.685071	-0.389243	-0.614439	-1.02109	-0.782059	-0.510927	-0.54219	-0.21236	-0.653185	-0.878024	-0.492361	-0.763579	-0.77018	-0.852669	-0.78486	-0.579215	-0.914002	-0.677079	-0.123298	-0.461357	0.0321368	-0.144083	-0.210863	-1.11603	-0.0523824	-0.405919	-0.0687285	-0.651832	0.0970337	0.00865075	-0.0976915	-0.284129	-0.596251	-0.646641	-0.540495	-0.586258	-0.343327	0.131433	0.149234	0.00113983	-0.0603955	-0.192534	-0.393966	-0.286198
-1.39681	-1.22749	-0.705911	-1.0346	-0.739913	-1.6356	-1.2097	0.513865	-0.358569	-0.997462	0.393871	-0.0373209	-0.907663	-0.614394	-0.468022	-0.0157645	-0.692339	-0.95095	-0.832422	-0.920021	-0.470245	-1.32471	-0.856696	-1.07472	-0.902456	-0.31994	-0.0782287	-0.36898	-0.347574	-0.120473	0.399612	-0.104808	0.318527	0.913981	0.900841	0.0548095	-0.320353	-0.355314	-0.979111	-0.0360889	0.129264	-0.452834	0.140092	-0.114686	-0.994795	0.176644	-0.375157	0.329033	0.272158	0.527607
-0.690559	-0.419813	-0.320589	-0.70773	-0.680311	-0.203091	-0.319399	-0.107936	-0.265273	-0.386378	-0.524767	-0.561747	-0.154056	-0.555794	-0.384222	-0.2613	-0.0089027	-0.102373	-0.152294	-0.0692676	-0.209389	-0.25101	-0.569331	-0.367362	-0.241513	-0.265277	-0.606169	-0.47507	-0.095427	-0.374274	-0.400898	-0.11889	-0.334907	0.0138655	0.19559	-0.248101	-0.559596	-0.426518	-0.0592124	-0.0811702	0.0106101	-0.31325	-0.0858475	0.329034	0.10924	0.321516	0.152711	0.292992	0.0453125	0.274425
-1.31367	-1.1012	-1.57382	-1.3328	-1.24736	-1.1288	-1.23314	-0.943226	-0.677148	-1.04383	-1.14393	-0.881119	-1.30104	-0.888472	-0.283104	-0.567952	-0.773113	-0.18835	-0.390173	-0.923062	-0.917776	-0.658252	-0.341328	-0.242787	-0.431811	-0.6861	-0.542311	-0.455846	-0.565727	-0.985623	-0.7447	-0.860184	-0.197949	-0.660184	-0.223884	-0.330161	0.0156584	-0.22254	-0.286988	-0.155976	0.161723	-0.170779	-0.344649	0.0499006	-0.255291	0.017869	0.0815464	0.0634287	-0.299838	-0.121375
-0.807022	-0.729376	-0.449731	-0.650417	-0.447195	-0.723491	-0.892963	-1.18252	-0.499672	-0.601465	-0.62289	-1.03833	-1.17861	-0.935313	-1.08323	-0.603917	-1.36756	-0.902221	-0.450018	-0.795346	-0.504808	-0.544006	-0.738429	-0.303619	-0.15505	-0.192233	-0.415654	-0.606447	-0.232222	-0.482483	-0.241628	-0.574356	-0.0440319	-0.501354	-0.271678	-0.149305	-0.0507754	0.107007	-0.30316	-0.421262	-0.463366	-0.215647	-0.0480288	-0.122879	-0.027821	-0.596735	-0.16514	0.407147	-0.0102285	0.307969
-0.652148	-0.958531	-0.923532	-0.67232	-0.572372	-0.493076	-0.562757	-0.553066	-0.591854	-0.212271	-0.139093	-0.61136	-0.260105	-0.304989	-0.0238032	-0.0853146	-0.094472	-0.234036	-0.422202	-0.340873	-0.0538126	-0.275639	-0.140589	0.0457445	-0.148871	-0.492835	-0.279435	-0.0743493	-0.184771	0.0980141	0.137821	0.185985	0.155907	0.0412106	-0.205926	-0.110901	0.200691	0.468066	0.367289	0.289646	0.123993	0.405565	0.455802	0.301627	0.0937941	0.0304857	0.246512	0.39131	0.675961	0.236402
-0.764497	-1.07083	-0.820065	-0.807399	-0.530144	-0.809244	-0.681732	-0.768729	-0.8736	-0.915534	-1.05745	-1.12739	-0.843017	-0.800523	-0.877106	-1.29611	-0.768546	-1.04422	-1.16171	-0.650683	-0.380131	-0.617088	-0.447175	-0.298611	-0.920218	-0.734493	-0.66102	-0.320022	0.0425299	0.0663382	-0.20263	-0.305538	0.0153571	-0.240281	0.269802	0.158816	0.0107994	0.207919	0.376322	0.44711	0.114102	0.375575	0.361023	0.413121	0.313316	0.379498	0.395093	0.204705	0.312868	0.105622
-0.53491	0.201249	-0.313511	0.145369	-0.262475	0.0833481	0.0312418	-0.0270961	-0.855607	-0.823892	-0.690363	-0.0350722	-0.270525	-0.377701	-0.625158	-0.539646	0.258691	0.290363	-0.331385	-0.716415	-0.203074	-0.199339	0.142982	0.164815	-0.0944382	-0.459094	-0.205435	0.594261	0.33281	0.410109	0.451043	-0.379927	-0.307741	0.537185	0.0712038	0.119633	-0.204843	0.294752	-0.0683072	0.439693	0.843788	0.0235071	-0.695819	-0.260183	-0.493964	-0.0997667	-0.123087	-0.117261	-0.793104	-0.507736
-0.332934	-0.947017	-1.17567	-0.623703	-0.542173	-0.321785	-1.2517	-1.43759	-0.273666	-0.0500997	-0.47057	-0.248173	-0.578529	-0.661848	0.0612491	-1.79665	-0.11693	0.415283	-0.510084	-0.852017	-1.15712	-0.201171	-0.0256778	-0.397586	-0.239392	-0.830719	-0.469155	0.193903	-0.288089	-0.335636	0.463142	0.834373	-0.622499	-0.876338	-0.264226	0.773349	-0.685479	0.156789	-0.046609	0.518543	0.485132	0.208072	-0.482074	-0.821429	0.0279035	-1.67337	-1.11538	0.28846	0.499519	-0.305314
1.09111	-0.538666	0.937786	0.266805	0.110692	-0.390961	0.429444	1.81339	1.49156	-0.0114255	-1.12213	-0.137137	-0.0805188	1.01073	1.37689	1.31418	0.510485	0.131125	1.23733	0.949439	0.470155	0.0434989	1.0419	0.934838	0.878158	0.0374156	-1.17216	-1.87164	-7.47497e-06	1.29886	1.48403	-0.445879	1.23287	-0.589962	-1.24722	0.580312	0.815904	0.793859	-1.53506	-0.248502	-0.868849	0.039178	0.0600073	-1.51039	-0.675604	0.383991	0.710992	-0.00896026	0.193866	-0.452085
-1.26225	-0.755512	-0.379274	-0.0981244	-0.722829	-0.192263	-0.0266396	-0.050905	-0.91173	-0.321758	-0.736887	-1.04437	0.0323409	0.113452	-0.0690564	-0.941995	-1.04812	-0.0257295	-0.221476	-0.184701	-1.24325	0.0619851	-1.12399	0.0907515	-0.435455	-1.07339	-0.920297	-0.304564	0.212293	0.167453	0.0437162	-0.063215	-0.188937	-0.0401255	0.0702148	-0.131543	0.192354	0.384633	-0.0153759	-0.508205	-0.63018	-0.678557	-0.921366	-0.203241	-0.308276	-0.0326056	0.310294	-0.627236	-0.607121	-0.363022
0.455275	0.423855	0.019146	-0.502553	-1.3888	-0.801067	0.14218	0.412631	-0.120139	-0.112427	0.0971719	-0.491118	-0.187361	0.182085	-0.0679378	0.415252	-0.183329	0.562244	-0.831494	-0.408122	-0.979448	-0.443441	-0.372002	-0.296167	0.600143	0.573882	0.875235	0.888657	1.40591	0.556519	0.460641	0.620758	0.830257	0.941739	1.15255	0.482125	-1.03076	-1.21169	-0.849325	-0.59276	-0.466008	-0.990935	0.472227	0.0506692	-1.39758	-0.287666	0.995858	0.765418	0.016787	-0.709422
0.469934	1.09407	-0.222631	0.144996	-0.286957	-0.192715	0.476475	-0.507112	-1.11407	0.0626126	0.0879614	-0.13054	-0.398896	0.0447859	-0.66526	-0.961005	-0.430384	-0.33401	-0.106903	0.207756	-0.508752	-0.870847	-0.171416	-0.303787	0.49175	-0.414601	-0.606075	-1.05994	0.598826	0.443845	0.318735	-0.658643	-0.334565	1.0298	-0.454844	0.776626	-0.117788	-0.452293	-1.4011	0.352747	-0.00618964	0.59458	0.295057	0.371438	-1.04291	-1.5696	-0.733669	0.385759	0.182761	-0.889645
-0.46087	-1.02782	-2.13222	-0.446667	-0.0166315	-0.406413	1.1601	0.880843	0.0054483	0.230551	0.292608	-0.189442	0.29674	0.582998	0.955727	1.009	0.829257	1.02414	0.30307	0.781993	0.486253	-0.596629	-0.0963434	0.385177	0.114868	-0.711915	-0.105398	0.0704357	-0.729327	0.820037	1.98496	0.918043	1.89272	2.30663	1.64943	1.08114	2.06018	2.18987	1.32782	0.265135	1.37271	0.31494	0.787604	0.577416	0.116324	-0.786358	0.474395	-0.65262	-0.0847448	0.0843896
0.108827	0.25432	-0.732999	-2.05679	-0.375006	-0.69992	-1.98052	-1.70601	-0.975498	-0.90142	-1.11942	-1.05392	-0.633695	-0.910711	-1.16004	-0.485193	-1.00045	0.0972738	0.490057	-0.990795	-0.136394	0.0516804	-0.896687	-0.78011	0.172292	-0.317024	-0.0279813	-0.382864	-0.876306	-0.666721	-0.712202	0.182405	0.148362	0.107217	0.313294	0.0537243	-0.134419	-0.043882	-0.372951	-0.674841	-0.128876	0.53528	0.422278	-0.0771411	0.591208	-0.0807501	-0.430051	0.725807	0.680935	1.12173
-0.0571729	-0.660782	0.0395683	0.367031	-1.09321	-0.491405	0.0449781	-0.532939	0.0749734	-0.301228	-0.721122	-0.275592	-0.853194	-0.281685	-0.170476	-0.475592	-0.240457	-0.846478	-0.169729	-0.320119	-0.295256	-0.44489	-0.413692	-0.0886327	0.0556349	0.235994	0.269901	-0.324002	-0.540396	-0.80706	-0.115881	-0.402749	-0.484914	-0.571942	-1.05092	-0.590273	-0.0362898	-0.755959	-0.204931	-0.340262	-1.09433	0.0529431	-0.269853	-1.52092	-0.799253	-0.460104	-0.344876	-0.380099	-0.0470332	0.561093
-0.468643	-0.350116	-0.400614	-0.397527	-0.298546	-0.315396	-0.487861	-0.521093	-0.240937	-0.445233	-0.447729	-0.444922	-0.429053	-0.330151	-0.29224	-0.371381	-0.443312	-0.44391	-0.316925	-0.310349	-0.494954	-0.386059	-0.422163	-0.321532	-0.390645	-0.47176	-0.567993	-0.360286	-0.250374	-0.329757	-0.44983	-0.409108	-0.387049	-0.561	-0.55133	-0.404428	-0.310366	-0.480435	-0.384867	-0.439247	-0.321639	-0.339973	-0.370141	-0.418661	-0.318852	-0.233452	-0.331553	-0.286131	-0.368674	-0.310184
-1.21251	-0.783044	0.0997303	-1.06425	-0.934529	-0.349577	-0.34273	-0.33533	0.0481	-1.2394	-1.00238	-0.466491	0.137974	0.0233831	-0.158158	0.314456	0.202824	-0.0225333	0.00169074	-0.32742	-0.465094	-0.303922	-0.157021	-0.153704	-0.0395563	-0.0135176	-0.248587	-0.0236178	0.325168	0.397646	0.0822111	-0.29522	-0.165279	-0.264437	-0.161489	0.415762	0.168422	-0.0947939	0.268278	0.551595	0.99822	0.573045	0.0941958	0.214732	0.0911906	0.59322	0.848209	0.499857	0.171895	-0.07352
-0.259175	-0.61156	-0.667665	-0.601629	-0.60971	-1.68283	-1.31857	-1.19427	-1.12951	0.35935	-0.164851	-1.52259	-1.61503	-1.02867	-1.2529	-0.254582	-1.22461	-1.62076	-1.29651	0.146372	-0.520274	-1.06938	-1.62619	0.374761	0.188527	0.586442	-0.228271	-0.669338	-0.282695	-1.04591	-1.58598	-0.212783	-0.33473	-0.725791	-0.226991	-0.940927	-0.518305	-0.3566	-1.13346	-0.571515	0.186878	0.470118	-0.14078	0.150763	-0.66723	-0.627248	0.0694268	0.297327	0.597439	0.234064
-0.469291	-0.67912	-1.77352	-0.544258	-1.23429	-0.211171	-2.03785	-2.01914	-0.843304	-1.78265	-1.51741	-0.741413	-0.82743	-1.06345	-0.778077	-1.16143	-1.00468	-0.315876	-0.199255	-0.582608	-0.756924	-0.273768	-0.754216	-0.812364	-0.365318	-1.06894	-1.89214	-0.820439	-0.124396	-0.583107	0.0628945	0.354072	-0.627737	-0.304907	-0.708999	0.19612	-0.21121	0.149006	-0.614841	-0.774745	0.320605	-0.353061	-0.0428773	-0.811486	-0.130582	0.789697	0.440635	0.390232	0.291947	-0.706919
2.53103	0.346702	-1.17556	-1.46893	-0.0326244	0.483689	0.279084	-0.96864	0.512163	-1.51208	0.673878	1.81951	-0.5152	-2.25431	-0.640426	-0.0822077	-0.644853	-0.418025	0.734006	-0.200889	-1.30669	0.516492	0.502218	-0.25698	-0.35196	-1.49836	-1.40692	0.0105825	-0.662801	-0.00921809	-1.3466	0.126139	-0.36407	0.859339	0.245021	-0.22953	0.504822	-1.35093	-0.926449	-2.25216	-0.532309	0.295298	-0.7742	-1.18514	-0.72465	0.408132	-0.226824	0.763394	0.0257782	1.06431
-0.639077	-0.952632	-0.593596	-1.60833	-1.33207	-1.51942	-0.645039	0.287543	0.328692	-0.232383	-0.507158	-0.559264	0.0864516	-0.781321	-0.12796	0.320836	-0.355152	1.27162	0.254663	1.06743	0.0976308	-1.23609	-0.187569	0.501865	-0.145074	1.1963	0.151821	-0.229963	-0.635597	-0.656261	0.0379153	0.818391	-0.259444	-1.43887	-0.607594	0.876832	0.658437	0.362758	-0.81478	-0.236072	-1.11492	1.15382	2.00821	1.07962	-0.974867	0.00675266	1.38233	0.0302494	0.394603	0.702641
-0.42256	-0.333992	-0.129777	0.0675308	-0.307701	0.0357667	-0.140409	-0.0520406	-0.0442928	0.0820096	-0.105513	-0.593584	-0.100033	-0.365235	-0.0946299	-0.162109	-0.221157	-0.274861	-0.517615	0.0555772	-0.0931236	-0.650299	-0.978044	-0.941121	-0.371534	-0.255572	-0.498187	-0.547657	-0.414984	-0.253517	0.234931	-0.0676069	-0.400587	-0.696772	-0.435771	-0.216806	0.0772217	-0.236361	0.163914	0.0617232	-0.523542	0.110666	0.134655	-0.444326	-0.931502	-0.167862	0.410155	-0.0267634	0.276768	0.170617
-0.337028	-0.124279	0.145257	0.0756753	-0.463931	-0.611783	-0.346651	-0.285892	-0.838485	-0.601319	-0.144395	-0.277409	-0.708348	-0.352807	-0.0335989	-0.579985	-0.548432	0.0143936	0.0658282	0.00539416	0.0281547	-0.444619	-0.451232	-0.26622	0.073395	-0.0468801	-0.149897	-0.0202329	-0.309004	-0.0183521	0.0743059	-0.308908	-0.606083	-0.125956	-0.129556	-0.227865	-0.239646	0.0204792	-0.303984	-0.567107	0.00233886	0.107389	0.168246	-0.0279526	-0.243076	-0.0118662	0.480263	0.0732369	-0.0754111	-0.179341
-0.536184	-0.193381	-1.40515	-0.952201	-0.35613	-1.00515	-1.2704	-0.89645	-0.335174	-0.235169	-0.28023	-0.544208	-0.41261	-0.859796	-0.466595	-0.878533	-0.895504	-0.537897	-0.431051	-0.676828	-1.12995	-0.858565	-0.656185	-0.721486	-0.275766	-0.232812	-0.00556988	0.318821	0.158499	-0.434094	-0.435216	0.138531	0.193011	-0.290714	-0.0100352	-0.0457741	0.00626683	-0.377395	-0.00102272	-0.654227	-0.604158	-0.468122	0.130992	-0.0866435	-0.206217	0.0657938	-0.280435	-0.400913	-0.165067	-0.0683144
0.235465	0.0779737	0.423184	0.204056	0.33721	0.0671641	-0.688212	-0.743528	-0.0990765	-0.832609	-0.612726	-0.413538	-0.530995	-0.657037	-0.764616	-0.0648324	-0.120426	-0.336285	-0.634708	-0.523283	-0.256319	0.353478	0.172624	0.0197109	-0.412795	0.0453445	0.161055	0.279892	0.18335	-0.244412	-0.348874	-0.698176	-0.859614	-0.327994	-0.528146	-0.615127	-0.896408	-1.13432	-0.494721	-0.544348	-0.534449	-0.360763	-0.334416	0.161109	0.341378	-0.265133	-0.00944481	-0.430788	-0.032322	0.190124
1.311	-0.0510152	-2.38091	-0.285901	0.393789	0.321537	-0.699247	-0.0425651	-0.720089	-1.54169	-0.936252	0.0246946	-0.935466	-1.52976	-0.101188	-1.59512	0.50995	0.174324	-1.30591	0.227818	0.562866	1.47034	1.37251	0.372468	-0.0561867	-0.656419	-0.642042	1.34808	1.5321	0.957403	1.19001	0.393435	-1.12422	0.141448	1.35403	-0.343479	-1.37609	0.617237	-1.64116	-0.435901	-0.59009	-1.64861	-1.45262	-0.989381	0.748553	1.05744	0.0735192	0.772964	-0.9258	-1.06205
-0.187715	0.176639	-0.602456	0.290399	-0.862957	-0.58262	-0.556543	-0.376031	-0.582758	0.145384	0.872037	-0.150851	0.38133	-0.156812	0.237747	-1.01436	-0.719749	-0.375015	0.126855	-0.816122	-0.901602	-1.02135	-0.7064	-0.602344	-0.470966	-0.539557	-0.411712	-0.593643	-0.31478	0.132952	0.160876	-0.20744	-0.535246	-0.183586	-0.239264	0.217234	0.248753	0.488195	-0.640933	-1.26195	-0.2934	-0.18849	-0.149191	-0.65725	-0.058071	-0.361026	-0.70457	-0.283188	-0.574768	-1.17373
-1.79598	-1.32766	-1.28591	-2.76771	-2.84487	-1.64332	-1.61779	-1.12043	0.624103	0.0695686	-0.481352	-0.0133467	0.431497	0.83052	0.0974545	0.557553	-0.352361	-1.1798	-0.383621	0.929217	-0.0481772	-0.786058	-0.0993147	0.834508	0.323363	-1.59847	-1.05994	-0.659567	-1.46689	0.00602773	0.350442	-0.561741	-0.0656052	-1.45589	-0.282479	0.692713	-0.399153	0.99719	0.260288	0.388089	0.28309	1.31503	0.703826	-1.04545	-1.20234	-0.53036	0.437755	-0.225204	0.641122	1.12027
-0.584797	-1.30637	-0.861132	-0.65126	0.228308	-0.382792	-1.3636	-0.936728	-1.29061	-0.423017	-0.319957	-0.230782	-0.584913	0.0430378	0.329311	-0.325825	-0.996687	-1.53526	-1.53061	-1.16299	-0.351619	-0.861556	-0.605027	-0.171744	-1.23317	-1.37861	-0.456562	-0.35461	0.14125	-0.328309	-0.152362	-0.72793	-0.228167	0.691054	-0.56088	0.0699406	0.639447	0.604339	0.514594	0.129786	0.587946	-0.208183	0.059995	-0.23875	0.0104894	0.867877	0.093982	0.53078	-0.766799	-0.800984
-0.323616	0.00108167	-1.61973	-0.757113	-1.10617	-0.596377	-1.09998	-1.42584	-0.958759	-1.14618	-0.86584	-0.528136	-1.17219	-0.645409	-0.244767	-1.937	-1.3169	-0.973436	-0.27476	-0.0782367	-0.839196	-1.4281	-1.19151	-0.425192	0.0767831	-0.238139	-0.212162	-0.219	-0.0684511	0.524386	0.7377	-0.237975	-1.24252	-0.843265	-0.195371	0.0751546	0.531875	0.147687	-0.880947	-0.56946	-0.810552	0.660065	0.385819	-0.665578	-0.190975	-0.159926	0.90687	0.234527	-0.227395	-0.0344323
0.641683	-1.39577	0.573368	-1.91145	-0.529481	-1.46965	-0.724202	-1.41004	-1.06046	-1.49512	1.35833	0.115624	-1.70642	-0.493586	0.420323	0.0760834	0.0948873	0.925744	-0.300357	0.207607	0.761852	0.688139	-0.464785	0.334715	0.0936193	-0.0227174	-0.732534	0.191906	-0.420534	-1.11348	-1.00932	-1.91827	0.523294	-0.087071	0.582103	-0.356431	0.0940826	1.26068	0.883741	-0.360891	-0.437624	0.661223	-1.23726	0.487089	1.2758	0.488797	0.85106	0.818926	-0.597757	0.128678
-0.200984	-0.131737	-0.493608	-0.386477	-0.151622	-0.207131	-0.299493	-0.461172	-0.510814	-0.32762	-0.249292	-0.174896	-0.417454	-0.342933	-0.273028	-0.436726	-0.32942	-0.324701	-0.100282	-0.0346136	-0.51541	-0.137297	-0.324736	-0.210034	-0.138723	-0.152317	-0.419071	-0.329601	-0.121557	-0.40773	-0.380179	-0.195691	-0.420954	-0.159832	-0.268092	-0.174002	-0.36408	-0.223876	-0.625337	-0.486633	-0.498222	-0.359245	-0.19711	-0.446576	-0.191343	-0.243828	-0.169762	-0.325279	-0.211352	-0.410831
-0.225838	-0.230027	-0.0748267	-0.271125	-0.412362	-0.471845	-0.315565	-0.0560128	-0.175432	-0.399518	-0.565208	-0.668021	-0.461498	-0.526503	-0.518306	-0.416936	-0.494578	-0.391783	-0.442344	-0.512382	-0.376308	-0.733553	-0.620806	-0.479233	-0.51197	-0.391661	-0.406436	-0.327421	-0.443187	-0.571045	-0.288873	-0.349672	-0.341024	-0.452368	-0.290177	-0.545904	-0.214204	-0.152528	-0.246022	-0.474328	-0.197201	-0.300721	-0.523428	-0.275342	-0.193886	-0.299986	-0.54002	-0.276075	-0.215955	-0.195212
-0.346449	-0.396716	-0.330969	-0.270557	-0.308462	-0.374001	-0.405894	-0.386529	-0.453515	-0.374953	-0.410833	-0.374817	-0.314046	-0.322285	-0.469933	-0.391925	-0.345944	-0.361395	-0.447579	-0.408917	-0.401045	-0.395644	-0.353311	-0.287571	-0.423301	-0.370113	-0.32747	-0.403928	-0.288989	-0.311856	-0.332372	-0.416599	-0.413691	-0.438631	-0.377661	-0.48503	-0.366975	-0.470064	-0.371261	-0.310843	-0.492081	-0.503327	-0.452815	-0.322499	-0.324597	-0.387565	-0.400002	-0.320717	-0.361958	-0.281135
-0.29107	0.106726	-0.328352	0.112176	-0.20203	-0.427199	-0.236834	-0.04285	0.0263203	0.220081	-0.392435	0.106791	-0.0826679	0.101428	0.0122629	-0.160764	-0.738499	-0.200006	0.0543092	0.0136481	-0.0086915	-0.332001	-0.125312	-0.395289	-0.00999637	0.233282	-0.0279941	-0.247852	-0.206462	-0.246088	-0.334155	-0.167453	-0.0746992	-0.505978	-0.432605	-0.18669	-0.24776	-0.16817	-0.455883	-0.745088	-0.639727	-0.591262	-0.30827	-0.386536	-0.176583	-0.622462	-0.909714	-0.60267	-0.161469	-0.211356
-1.33916	-1.3102	-1.02746	-0.436562	-0.795776	-0.672262	-1.19431	-1.06302	-0.8429	-0.52417	-0.820027	-0.71046	-1.19819	-0.293771	-0.737592	-0.636385	-1.07315	-0.936443	-0.533248	-1.05083	-0.603926	-0.757191	-0.614212	-1.19804	-0.666057	-0.7653	-0.302607	-0.513409	-1.34654	-0.760714	-0.13373	0.352389	-0.0930493	-0.75535	-0.321788	0.532738	0.197845	0.411438	0.404763	0.231113	-0.392824	-0.147601	-0.0375141	0.224295	0.349543	0.685595	-0.338297	0.0857363	0.619189	-0.432436
-0.544842	-0.549894	-0.552909	-0.470205	-0.588343	-0.576507	-0.565922	-0.515614	-0.532051	-0.565281	-0.55804	-0.596217	-0.619147	-0.564713	-0.464954	-0.517537	-0.512533	-0.526743	-0.510934	-0.543767	-0.497655	-0.569954	-0.480395	-0.502704	-0.554216	-0.526013	-0.512267	-0.514254	-0.586197	-0.562742	-0.473396	-0.477286	-0.480054	-0.495674	-0.530795	-0.486895	-0.449939	-0.483552	-0.449217	-0.559848	-0.437341	-0.509919	-0.510994	-0.553377	-0.518002	-0.552988	-0.497241	-0.409868	-0.444958	-0.467011
0.178931	0.0143412	0.130399	0.0919886	0.342126	0.123205	0.0695242	0.187239	0.515191	0.475	0.594193	0.451555	0.535102	0.619858	0.815853	0.34356	0.634528	0.563129	0.468882	0.555373	0.401303	0.444456	0.308001	0.270686	0.0980909	0.128025	0.261998	0.39322	0.128935	0.207379	0.451069	0.520913	0.432548	0.719197	0.323836	0.446447	0.536751	0.552865	0.567428	0.604917	0.583901	0.215208	0.247992	0.385203	0.409349	0.414005	0.34018	0.155333	0.26747	0.453086
-1.51596	-1.03531	-0.112958	0.417395	0.0575587	-0.487203	0.673915	0.697132	-0.5536	0.0440622	-1.11029	-2.72692	-1.92389	-0.85475	-0.276347	0.0719193	0.340679	-0.39464	-1.47898	-0.762091	-0.477654	0.676038	0.303767	0.486041	-0.283983	0.169594	0.427596	0.0811764	-1.27303	-0.979811	0.0945182	-0.291612	0.609721	0.300698	0.933572	-1.56227	-1.53711	-0.613919	0.140618	0.313022	0.759335	-0.137502	0.0285351	0.417584	1.33255	-0.661988	-0.497385	0.031135	1.93963	-1.02159
-1.61445	-0.351027	0.225524	-0.655561	-2.76321	-1.49027	0.184555	-0.450527	-1.25049	-0.904623	-0.4585	-0.415917	0.323799	-0.577238	-1.25767	-0.791725	-1.04837	-0.784471	0.354916	0.353961	-0.669108	-1.23431	-0.768467	0.167142	0.596657	0.685581	-0.258262	-1.2639	-0.361222	0.0376954	-1.2689	-0.569081	-1.66615	0.46048	0.765297	0.524146	0.221069	0.62024	1.18894	-1.93449	-0.65124	-0.249105	0.495976	0.637333	0.612851	-1.43059	-0.416927	0.438238	-0.831451	-1.58598
[truncated: 110 more columns]

## Sheet: 0714-3
	1	2	3	4	5	6	7	8	9	10	11	12	13	14	15	16	17	18	19	20	21	22	23	24	25	26	27	28	29	30	31	32	33	34	35	36	37	38	39	40	41	42	43	44	45	46	47	48	49
1	-0.0457584	0.283192	1.06296	0.34702	0.771746	0.449803	0.219715	0.0475843	0.578076	0.307286	1.17784	-0.0506281	0.75978	0.580702	-0.0579656	0.371636	0.138145	0.13026	-0.661684	-1.00642	-0.699854	-0.311059	0.248909	0.16355	-0.791699	-0.225004	-0.527447	0.121621	-0.499521	-0.12256	-0.765854	-0.451759	-0.930316	-0.297819	-0.703422	-0.0885726	-0.862605	-1.68461	0.00115251	-0.0789985	0.28892	-0.0208299	-1.7193	-0.308145	-1.34132	-0.286598	-0.581327	-0.551771	-0.981582
2	-0.390735	-0.275327	-0.366368	-0.759916	-0.555908	0.579143	0.477157	-0.303506	-0.143622	0.822694	0.148601	-0.0425516	0.425425	0.965166	-0.113423	-0.354232	0.287579	0.445102	0.507151	0.276413	-0.0991533	-1.04997	-0.569164	-1.27311	-0.662127	-1.43779	-0.0924186	-1.29238	-1.00413	-1.08834	-0.0247185	0.592879	-0.158492	-1.26361	-0.554745	0.457898	0.145901	-0.796709	-1.3196	-1.11866	-0.728935	-0.291359	-0.537244	-1.06053	0.422567	0.110293	-0.0382833	0.27628	0.862726
3	-0.569679	0.933888	1.08468	0.960108	-0.0217284	1.77048	0.225332	0.777929	-0.561951	0.473575	-0.721786	0.569561	0.288617	0.855525	1.33982	0.115935	-0.856379	-0.97815	-1.36308	0.52592	-0.749665	0.0333052	0.423537	-0.130003	-1.33285	-0.268828	-0.928768	-0.412585	-1.50843	0.070765	-1.33669	-0.0607422	0.816199	0.756807	0.378	-0.5814	-1.77341	-0.14012	0.655609	0.803995	-0.407314	-0.740166	-0.649275	-1.30469	0.782793	0.160246	0.0708804	-0.271192	-0.936228
4	-0.52211	0.495986	-0.170449	0.205725	-0.698871	0.526579	-0.441011	0.497974	-0.164414	0.0990899	-0.710107	0.212493	-0.0136237	-0.1548	0.424835	0.351227	0.0309265	-0.528576	0.520344	-0.0642609	-0.584108	-0.463954	-0.349858	-0.729541	-0.111999	-0.669327	-0.65962	-0.840498	-0.221725	-0.371372	-0.62207	0.472541	0.692041	-0.0427946	-0.497914	-0.664722	-0.833197	-0.140244	-0.246377	0.0676562	-0.550285	-0.962161	-1.19037	0.55026	-1.17806	-0.490418	0.21536	-0.929575	-0.925199
5	0.211074	-0.246134	-0.57226	1.26148	1.06121	0.859742	-0.646044	-0.505133	0.582339	-1.75033	-0.771269	-0.829367	-0.119039	0.514303	0.281196	-0.188758	-0.177641	0.29749	0.396759	-0.672022	-0.504262	0.759916	0.468911	-0.700937	-0.945534	-0.0779664	-0.227653	-0.959401	-1.03043	-0.600976	-1.81684	-0.540737	-0.505809	0.201536	-0.940731	0.643691	0.434164	0.00413715	0.270597	0.201808	-0.490773	-1.02536	-2.68819	-0.676824	-1.24977	0.668584	0.23869	0.722014	-0.311581
6	1.0305	-0.507308	0.868622	0.240944	0.814671	0.161731	-0.421046	-1.34178	0.119089	-1.12585	-1.11465	-0.595857	-0.114703	-0.133693	-0.827834	0.349597	0.996312	0.800279	1.067	0.119448	-0.525659	-1.54209	0.581803	0.54925	-0.0975181	-0.049782	0.149417	-0.286292	-1.60735	0.441802	0.834608	-1.25866	-1.63411	0.0249618	-0.272578	0.225697	-1.29081	-1.33978	-0.65613	-0.20192	-0.27252	-0.665285	-0.873128	0.110431	-0.58709	-0.345895	0.239658	0.700174	-1.07182
7	0.184183	0.153317	-0.825115	-0.343393	-0.836342	0.35895	0.858127	0.68102	-0.92541	-0.0160721	0.981689	0.356615	-0.756385	-0.350972	-0.097665	-1.02612	1.20019	0.13289	-0.733172	-0.613362	1.26111	-0.239889	0.761372	-0.288921	1.04691	1.53657	-0.557616	0.12257	0.981639	0.0198637	-1.35251	-1.95415	-0.203383	-1.17022	0.053745	0.481262	-0.433182	-1.88128	-0.164493	-1.5784	-0.27795	-2.36115	-0.922118	-0.548307	-1.01906	-0.94428	0.340853	0.644469	-0.619799
8	2.49384	0.198557	0.909836	-0.664734	2.19986	0.483801	0.40659	0.150007	1.62581	1.09584	0.362736	-0.636397	-0.511316	-0.638481	0.92129	1.78208	1.66644	0.250039	0.476475	0.866814	0.413424	0.54054	1.51557	1.70872	0.467353	0.326273	0.452104	0.957518	0.613077	-0.907196	-0.514985	-0.0679785	1.08889	0.826206	-0.253611	1.49807	-0.50348	0.82822	0.790468	0.0234092	-1.15852	0.730379	-1.10853	0.681165	-1.13211	0.79671	0.871676	-1.27445	0.931537
9	-1.29337	-0.367045	-0.222549	-0.126069	-0.217013	-0.891885	-1.21958	-0.63148	-0.445998	-0.398398	-1.00911	-0.971951	0.037982	-0.877538	-0.644043	-1.19726	-1.51657	-0.839578	-0.343736	-0.117797	0.321491	-1.05564	-0.35983	-0.787658	-0.846543	-0.235775	0.259296	-0.108074	-0.722923	-0.542608	-0.207444	-0.363488	-0.671967	-1.03519	-0.251312	-0.817281	-0.276193	-0.369345	-1.40293	-0.323541	-0.823855	-0.837016	-1.01223	-0.221889	-0.322144	-0.492255	-0.234906	0.135496	0.198337
10	0.244371	-0.516673	-0.198771	0.15732	-0.294621	0.85346	0.17079	1.28035	1.70044	0.79602	0.600022	-0.543487	-0.172777	0.294913	-0.564253	0.0229306	0.394666	0.050806	-1.16134	-1.61433	-0.519022	-0.237117	0.115778	0.0735646	0.259339	0.45433	-0.417523	0.0160069	1.04066	-0.304986	0.290713	-0.374447	0.328145	-0.0016616	-0.504057	0.314919	-0.866142	-1.05626	0.0835738	-0.0425017	0.26153	-0.880109	0.29198	-0.407251	0.417049	-0.0705915	0.223765	-0.539614	-0.0936572
11	-1.28195	-0.419741	-0.628231	-1.01789	-1.28522	-1.35531	-1.44135	-1.03444	-0.298267	-0.489812	-2.02512	-0.979133	-1.55427	-1.77883	-0.921649	-0.244255	-0.321854	-1.29625	-1.46755	-0.409318	-0.00722462	-0.724366	-0.997631	-1.21117	-0.935088	-0.339445	0.6843	-0.340765	-0.491176	-0.475681	-0.0725808	-0.390009	-0.864995	0.434229	0.818891	-0.356539	-0.131991	-0.917222	0.554077	-0.183572	-0.526763	-0.116923	0.423985	1.36042	0.702451	-0.551285	0.398327	0.0876931	0.765167
12	-0.707177	-1.38502	-2.41235	-1.41367	-0.470596	-1.02458	-1.07088	0.0692915	-0.532406	-1.92843	-0.346371	1.29056	1.76025	0.276788	0.0606552	0.994759	-0.922436	0.596977	-0.196351	-1.56062	-0.166802	-0.221685	-0.977302	0.0866405	-1.25972	0.938091	-1.4829	-1.48697	-0.238498	0.774902	0.560759	-0.581457	0.0648446	0.802261	0.176267	0.31962	-1.16339	-0.330035	0.851045	0.00413774	0.614697	-0.819726	-0.433149	0.385542	-0.759177	-0.702205	0.737302	1.22958	-0.433416
13	0.119071	0.240059	-0.250612	-1.02554	0.333857	1.32951	1.32753	1.47909	1.14414	1.73493	0.87067	0.649343	-0.737837	-1.80839	-1.10688	-0.472235	1.4403	0.180089	1.38419	1.28586	-1.14633	0.761902	1.24064	-1.23834	0.328688	-1.19205	-0.614316	0.306569	-0.0645866	1.10946	-1.33294	0.595811	1.43291	-0.0733279	1.36735	0.783422	0.696602	-0.888982	-0.415448	-0.894524	-0.405889	-0.106093	-1.07172	-0.421862	0.317098	0.122765	0.879474	0.561616	-0.395427
14	-0.599813	-0.335419	-1.2621	-0.800018	-1.96476	-0.482479	-1.75581	-0.849886	-0.0165336	-0.156473	-0.746752	-1.06593	-0.898484	-0.721381	-1.44397	-1.33242	-0.9349	-0.822544	-0.684168	-0.911559	-0.909147	-0.327262	0.734689	-0.584863	0.326656	-0.0575931	0.224877	-0.00472399	-0.852145	-0.6555	1.12161	1.4892	0.365527	0.85557	1.02775	0.0211982	1.00743	0.501745	-0.160979	-0.451744	0.223396	-0.203247	1.10846	1.13278	0.163323	-0.494897	-0.546841	0.369941	1.68924
15	-1.76399	-2.3288	-0.351881	-0.530311	-1.41314	-0.903401	-0.574636	-0.234679	-0.914939	-0.69929	-1.48188	-1.75178	-0.634832	-1.23549	-1.2059	-0.841287	-0.512442	-0.62389	-1.13007	-0.821752	-0.293358	-1.18835	-0.789016	-1.24785	-0.67475	-0.432021	0.464574	0.124008	-0.0439882	0.0216177	0.0931586	-0.558182	0.0361374	1.02524	0.719439	0.314402	-0.0237027	0.0452267	-0.457189	-0.0527053	-0.114231	-0.196283	0.724146	0.272381	-0.41723	0.109833	-0.897074	-0.765509	-0.403121
16	1.06574	0.330685	1.50936	-0.512862	-0.667703	1.04689	0.231172	-1.24752	-1.75361	-1.32536	-0.958865	0.574878	0.188914	0.257529	-1.48289	-0.158246	-0.535513	0.416436	-0.970464	-0.668603	-0.0377442	-0.795205	-0.798063	-0.720234	-0.115624	-1.93028	-2.40526	1.17725	0.39056	0.524141	-0.537787	0.437837	-1.35292	0.546989	-1.05974	-0.434265	-1.68746	-0.185048	-0.0972772	0.372073	0.157525	-0.367155	-0.00773097	-0.25848	0.219681	0.774718	0.902044	0.890387	-0.574024
17	0.290395	0.0856973	0.619942	-0.533561	0.0437519	0.0314198	-0.185454	-0.745684	-0.507124	-0.798901	-0.216773	-0.952128	-1.34543	-0.325638	0.253199	-0.644579	-0.602773	-0.369646	-0.544917	-0.152201	0.0116541	-0.385397	-0.797606	-0.81416	-1.61527	-0.724406	-1.083	-0.0439849	-0.290886	-0.516206	-0.244472	-0.163045	-0.40803	-1.28549	-0.562926	-0.204398	-0.786733	-0.432518	-0.662891	-0.479332	-0.27368	-0.472636	-1.45665	-1.4049	-0.81487	-0.536145	-0.754231	0.358872	-0.0749099
18	1.39337	1.02201	0.612711	-0.0993953	-0.143794	-1.29873	-0.379685	-0.49759	-0.512674	-0.39039	-0.707891	0.393882	0.0539538	0.232339	-0.374059	-0.855836	-0.556324	-0.255624	0.334982	0.886739	-0.540601	1.6736	0.35341	0.844139	0.774924	0.146681	0.963956	0.309684	0.153996	1.33035	0.888292	0.153683	-0.976775	-0.245735	0.313705	-0.0215874	0.0540031	-0.848435	-0.728755	-1.34023	-0.770557	-1.71772	-0.216311	-0.266976	-0.783591	-1.37476	-0.445029	0.691994	0.856478
19	-1.38861	-0.0136593	-0.504281	-0.934146	-0.368068	-0.696095	-0.399515	0.33106	0.778054	0.195251	0.262862	0.235546	-0.39134	-0.878268	0.316477	0.496909	1.2172	-1.57682	-0.0433494	1.18712	-0.421558	-0.376933	0.0809329	0.771371	1.13827	0.682096	1.27564	0.584096	-0.0933885	0.22106	-0.563743	1.05105	2.36767	1.52097	0.662464	0.475904	0.393096	0.462111	0.18501	1.20676	-0.113072	-0.0360815	1.75947	0.640988	0.0530932	-1.02184	-1.96191	-2.2989	-0.737194
20	-1.42361	-1.45815	-1.73508	-1.30735	-0.768929	-0.984783	-1.05336	-1.22454	-0.1174	-0.0281051	-1.07657	-0.921577	-0.596935	0.118766	-0.301887	-0.127498	-0.433075	-1.0959	-1.02708	-1.16889	-1.76235	-1.50209	-1.41789	-1.03511	-1.67716	-1.00723	-1.11446	-1.17569	-0.998396	-0.0805132	-0.131999	0.165225	0.888037	0.0909918	0.44418	0.874817	1.21601	0.75085	0.0356959	0.354342	0.0216525	-1.18404	-0.3417	-0.857161	-0.591031	-0.280067	-1.09316	-0.0954588	-0.619037
21	0.973211	1.70648	1.14543	2.08269	1.62837	1.33371	2.54091	1.80263	2.10286	2.1413	2.34255	1.73267	0.308383	1.21715	1.71317	0.996131	1.09912	0.348052	-0.851683	0.272052	0.037303	-0.143719	-0.0960919	-0.558076	-1.4431	-0.137515	-0.0528716	-0.601394	-0.759308	-0.224741	-1.01577	-1.12229	0.622405	0.304136	0.0112666	-0.331938	-0.24753	0.560502	-0.335936	-0.487517	-0.598607	-0.827735	0.00995395	-0.524755	-0.534689	-0.877163	-0.682348	-0.842724	-1.73821
22	-0.724968	-0.872443	-0.487815	-0.78265	-1.16466	-0.890125	-0.13698	-0.85339	-0.519746	-0.142895	0.231364	0.223972	0.960607	0.892707	0.0759454	0.286948	0.564911	0.740885	0.929353	0.380309	0.37478	-0.223071	-0.275849	-0.10756	-0.786989	-0.028192	-0.907841	-0.261702	-0.0610969	-0.0687169	-0.751354	-0.421527	-0.841233	-0.094319	-1.37483	-1.23675	-0.803026	-0.639171	-1.13064	-1.65358	-1.62	-1.35873	-1.66684	-1.15878	-1.48698	-1.16132	-0.752264	-0.935187	-1.03544
23	-1.10953	-0.570681	-1.09161	-1.00115	-0.665381	-0.921289	-0.809194	-0.90144	-1.14669	-1.22115	-1.08298	-1.47633	-0.958281	-0.492616	-1.09563	-1.06522	-1.14221	-0.870518	-1.09222	-0.817959	-0.673327	-0.909804	-0.826054	-0.40279	-0.122277	-0.475607	-0.743302	-0.235002	-0.608894	-0.656021	-0.420535	-0.637328	-0.516992	-0.791253	-0.459592	-0.551225	-0.510653	0.0196122	0.242703	-0.380169	0.0991049	0.117232	-0.257717	-0.291848	0.237498	0.325874	-0.283459	0.113313	-0.0753554
24	-1.21184	-0.967768	0.566446	1.13175	-0.413565	-0.477161	-0.358709	-0.841251	-1.08095	-0.648687	0.0769944	-1.22311	-2.22829	-1.11224	-0.730407	-0.178891	-0.871719	-1.72616	-1.92091	-0.320329	-0.445879	-0.443306	-1.3781	-1.48393	-2.097	-1.14577	-1.01214	-1.00486	-0.548466	-0.786777	-0.867545	0.163742	1.35579	1.27236	0.654385	-0.217305	0.218574	0.798285	0.715583	0.363717	-0.363494	-0.534493	0.017685	0.625295	1.0474	0.477933	1.57309	1.02397	0.162534
25	-0.1648	-0.825606	-0.0898139	-0.1141	-0.665766	-1.60578	-1.27219	-1.00294	-1.01497	-1.01546	-0.117874	0.488773	0.514264	0.145869	-0.0710369	-0.0114897	-0.481723	-0.962602	-0.727001	-0.599977	-0.510674	-0.524447	-1.23038	-0.139594	-0.248337	-0.0519837	0.555437	0.864695	-0.220063	0.799325	-0.000175531	0.197285	-0.271177	-0.225748	0.57005	-0.0141704	0.394566	0.176479	-0.0935698	-0.458279	-0.868619	-0.0553041	-0.561663	0.307949	0.903807	-0.399547	-0.211059	-0.565466	0.345754
26	-0.100718	0.222223	-0.169814	-0.8315	-0.332216	0.474568	0.0684828	0.321988	-0.939851	-1.31747	-0.21383	0.613307	0.790366	-1.06114	-0.528985	0.541758	0.0734813	0.434263	0.0374584	0.947153	0.00769569	-0.831531	0.272699	0.378861	-1.64263	-1.00042	-0.393078	0.326637	0.714315	1.01001	0.409019	-0.278641	0.88339	-0.50297	-1.03009	-0.0517811	0.459218	-0.410364	-1.55852	-1.30512	-0.209455	0.561628	0.608461	-0.502451	-0.559056	0.89064	1.18157	0.247613	-0.750904
27	0.391371	0.465523	0.499597	-0.831263	-0.717279	0.357671	0.976209	0.554518	1.02702	1.47249	0.512632	0.415454	-0.340661	0.455025	-0.22537	1.54663	0.302092	0.100961	-0.473855	0.0601923	-0.486358	-1.74161	-1.17202	-1.00598	-0.787003	-1.50774	-1.5492	0.671375	-0.350294	-0.482843	-0.956514	-0.576895	0.430532	0.992209	0.877343	0.161168	0.106832	0.221801	-0.554266	-0.255173	0.571111	0.472333	-0.568823	-1.59593	-0.757709	-0.622842	-0.567192	-0.231726	-1.08311
28	0.0953519	0.14723	0.175222	0.0416411	-0.346813	-0.0845552	0.552477	0.474684	-0.0219788	0.413067	-0.193235	0.341749	0.412977	0.417344	0.0669395	0.302775	-0.0414036	-0.0829315	-0.0594121	0.474421	0.0384485	0.0436153	0.662532	0.157919	0.714934	0.694667	0.483252	0.267589	0.460522	0.437678	0.511324	0.153311	0.060565	0.289917	0.089762	0.184744	0.40092	0.452321	0.338623	0.481536	0.66163	0.966065	0.909859	0.948351	0.415125	0.442069	0.768323	0.81528	0.426166
29	-0.168369	0.150141	-0.102271	0.843362	0.481824	-0.255256	0.957388	0.493102	1.19566	0.813053	0.682249	0.606815	-0.274872	-0.577571	0.16843	-0.406371	0.331656	0.281871	-1.00975	0.587316	0.095677	0.235068	-0.415426	-1.46643	-0.94359	0.504745	0.150235	-0.528174	-0.483339	-1.09568	-1.1161	0.0782836	-2.25674	-0.604619	-0.804332	0.0614078	-1.14933	-0.478792	-0.283703	0.119276	-0.351392	-1.46074	-0.507016	-0.659483	-0.0786495	-0.633376	-0.569097	-0.755633	0.40533
30	1.15513	1.32716	1.10372	2.19305	1.08515	0.658781	2.56806	-0.392651	-0.62738	1.59752	1.23963	0.0176797	1.15694	0.581928	0.318565	-0.813525	0.755293	0.731091	-0.256474	0.224157	1.00613	1.20836	1.41055	0.10073	-0.542468	0.766519	0.825599	0.230675	0.0520089	-0.156542	-0.880484	-0.243547	-0.746928	-0.311936	-0.539572	1.15409	0.443715	0.709681	0.352003	-0.313082	-0.381282	-0.780923	0.208006	0.772389	0.104175	-0.945189	-1.07052	-0.285114	-1.53925
31	0.909283	0.991891	1.09929	1.76849	0.348166	0.577905	0.111987	-0.51713	0.377312	0.819091	0.0684333	-0.801511	-0.260517	-0.026145	-0.0329006	0.177809	-0.0884377	-1.17086	-0.265368	0.395017	-0.160694	0.333233	-0.986256	-0.752345	0.583184	0.435323	1.06913	0.879511	1.01817	-0.218396	-0.880388	0.0111186	0.237207	-0.211054	-0.0452697	-0.42229	-0.649522	0.562419	-0.419262	-1.09054	-0.564996	-0.431195	0.385171	0.269175	0.460303	-0.465225	-0.592919	-1.21746	-2.20108
32	-0.00775957	0.0893735	0.923437	0.951952	1.11563	0.496517	0.226671	0.313208	1.65251	1.1644	-0.456641	0.577734	1.01379	-0.137361	0.0846322	1.08879	-1.22346	-0.631473	-0.469324	0.48274	0.414546	0.384023	-0.860283	-0.982099	-0.896704	-0.113765	0.0101355	-0.150626	-0.642483	-1.61161	-0.688953	-0.634045	-1.2612	-1.09751	0.143718	0.51535	-0.0702764	-0.450992	0.332053	-0.172063	-0.999628	0.107002	-0.976751	-0.396488	-0.0601368	-0.457287	-1.25188	-2.1304	0.316189
33	0.775022	-0.692756	-0.574823	0.639267	1.00477	0.753768	-0.193031	0.308628	-0.576656	-0.496044	0.372306	0.252241	-0.00293184	-0.0961052	-0.0378138	0.447332	0.200678	1.03297	-0.446715	-0.0629888	-0.0142707	-0.303423	0.60478	-0.641193	-1.36677	-0.475281	0.335973	-0.277453	0.567413	-0.0386521	0.0128662	-0.84508	-1.0789	0.129828	1.17093	0.582848	-0.949289	-0.304591	0.520116	-0.463064	0.0948791	-0.234117	-0.229367	0.446761	0.598439	0.154743	-0.201767	-0.495336	-0.572585
34	0.711664	-0.136824	0.530307	0.532812	0.873933	0.308369	0.0846213	0.863284	0.329168	-0.595524	0.673476	1.08659	0.575799	0.609981	1.06772	0.166264	0.588002	1.05991	0.173829	-1.1712	0.758232	0.51644	-0.115116	-0.258609	0.294668	1.45879	-0.442415	-1.31794	-0.0856764	-0.787883	-0.610625	-1.09509	-0.033941	1.08377	0.137054	0.0438835	-0.263782	-0.185861	-0.0176243	-1.25664	-0.25193	0.60826	0.725314	0.400758	-0.946254	-0.115797	0.583646	-0.445608	-0.333068
35	1.01221	1.88466	-0.433255	-0.934085	0.0797698	2.37598	1.71065	-1.12864	0.672862	1.35803	1.20686	1.85779	1.14479	0.471456	0.774382	0.484859	0.774169	0.725562	1.52871	0.922777	-0.137636	1.29388	0.568294	0.84418	0.366664	-0.343173	-0.134583	-0.994941	0.823504	0.616101	1.12004	-0.152271	0.461143	-0.425952	1.11993	-1.18333	0.407594	-1.50941	0.845788	-0.326296	-0.00539652	0.463846	0.653072	0.0120358	-1.52682	-0.0844252	0.515748	0.762628	-0.221731
36	1.26971	0.0139657	-1.11143	-0.767185	0.209703	0.40046	1.67096	0.451194	-1.02997	0.276946	0.84465	1.17421	0.43033	0.898396	-0.569759	-1.45499	-1.20363	-0.247131	-0.483469	0.639034	-0.917559	-1.19664	0.115607	0.207356	-0.329518	0.341915	-0.638404	-0.110539	0.450534	1.54006	0.505953	-0.46017	-1.08302	-0.760741	-1.64759	-1.42312	-0.0576175	-0.786587	0.540185	-0.922782	-0.268379	0.309298	-1.59155	-0.0978571	0.443183	0.189139	-0.468859	-0.0784968	-1.71005
37	-0.979742	-0.984286	-0.6391	-0.654152	-0.505418	-1.13612	-0.115126	0.622899	-1.44363	-0.440544	-1.10293	0.153793	0.619059	-0.330359	0.599215	0.957112	-1.6138	-0.345595	-1.8449	0.363969	0.196013	1.34667	-1.22031	0.142553	0.0050312	-0.194437	0.17152	0.391236	0.0374369	1.23567	-1.48012	-0.526185	-1.07629	0.238939	-1.44393	-0.531735	-0.975357	-0.0907833	-0.0359095	0.408562	-0.569688	0.524159	-0.51351	-0.938075	-0.401833	-0.147318	0.390955	0.181651	-1.64214
38	-1.8229	0.0654044	-0.905745	-0.0492852	-0.0209969	-2.19148	-0.442323	-0.337318	0.071132	-0.0994028	0.059857	-0.523654	-0.229237	-0.830828	0.0153536	-1.47092	0.043075	1.03204	-0.57558	-1.89675	0.163679	0.578031	1.09302	-2.35568	-1.44387	-1.33866	0.873834	0.403087	1.26114	-1.51239	-1.41029	-0.77374	0.990999	1.40866	0.0989001	-0.421697	-0.700798	-2.06373	-0.492899	1.02532	0.914973	-0.533052	-0.47002	-0.851594	-0.142024	0.728538	0.371641	-0.70931	0.158366
39	-2.82682	-0.7519	-0.577617	-1.81856	0.418332	-1.90956	-0.486098	-0.600433	-1.62128	-1.76477	-0.858969	-1.41281	0.138714	-0.413461	-0.105472	1.69687	0.668329	0.940995	-0.362232	-2.19336	0.0676004	1.65577	1.1445	0.627281	-0.709493	-0.0318067	-1.11702	-0.949417	-0.672978	0.561765	0.420682	-1.39049	-1.60499	-1.66246	-0.328514	-0.249024	-0.87383	-0.336113	-0.801656	-0.466382	0.777291	-0.581343	0.593962	0.0184707	1.41384	0.692226	0.757804	1.94389	1.02716
40	1.60413	0.396595	0.395323	-1.68971	-0.714484	-0.88684	-0.927879	0.460125	0.728515	0.0791852	-0.729822	-1.43865	-1.08828	0.148502	0.833581	0.574896	-1.25405	-0.820719	0.273826	-0.0835411	-0.803459	-0.869584	-0.260256	-0.0493537	-0.390382	-0.153755	-0.597918	-1.23715	-0.150271	-0.764806	-0.640795	-0.123361	0.632167	0.584318	-0.472307	-0.848399	-0.00770994	-1.39589	1.07153	0.758181	0.659729	-1.22366	0.886925	-2.04145	-2.8286	-0.664513	0.0202834	-0.365699	-2.25068
41	0.879077	-0.536332	-0.837328	0.548386	0.587044	2.05627	1.67218	0.0515303	-0.877867	-1.59393	-0.969491	-0.818382	-0.0842165	0.888563	1.47693	-1.38194	-0.537054	-0.477797	0.102279	1.39168	-0.244346	1.19018	-1.05777	1.31091	-0.725019	-0.208847	-0.566703	0.0812926	-0.748508	0.56776	-0.455138	0.0909445	0.657191	1.11309	-0.945847	-1.08631	0.728226	0.676866	0.309659	-0.0378824	-1.58182	-0.310766	1.79565	0.39499	0.43191	-1.5701	1.24848	-1.62931	-2.95956
42	0.504042	1.76541	1.55813	1.12363	1.44455	0.388784	0.122012	1.67626	0.334052	-0.892489	0.693759	0.556962	0.77173	-0.344381	-0.622319	0.784064	0.673836	0.278706	1.18063	0.258553	-0.0875354	-0.59368	-0.384513	0.629029	0.777147	-0.373747	-0.80784	-0.551564	-0.572256	0.509824	0.423947	0.240349	-1.36861	-0.972267	-0.344495	-0.0275529	-1.19274	-0.673626	-1.23155	-0.258408	-0.197239	-0.774632	-0.866125	-0.00780179	0.312029	-0.393944	-1.63592	-0.609334	0.45365
43	0.812967	-0.570906	-0.962739	-0.229635	-0.50935	-0.252858	1.10823	-0.66542	0.604575	-0.438688	0.0249343	0.11846	-1.2364	-1.45939	-0.133971	0.0930132	-0.178021	-0.622043	-0.883098	0.313381	-2.08912	-1.39417	0.319218	0.843111	-0.147018	-0.178177	-1.48445	0.034682	0.256026	-0.71287	-0.241356	-0.840032	0.227694	0.109267	-1.24158	-1.59177	-0.815865	-0.467669	-0.400495	-0.751848	0.341947	-0.397913	-0.291904	0.714393	-0.735816	-1.70951	0.179675	0.386659	0.81056
44	0.417394	0.52974	0.352689	-1.3694	-1.24659	-0.0752808	-0.736087	-0.331238	-0.0199015	0.229872	-0.0696356	-0.176212	0.250958	0.450335	-0.0958982	0.0825464	-0.653136	-1.3683	0.843298	-0.706815	-0.0499332	-1.17326	0.751462	-0.197962	-0.230803	-0.727669	-0.0526811	-0.949729	0.189255	0.565104	-0.176121	-0.0602615	-0.422456	0.114525	-1.04056	-2.10776	-1.38557	1.07702	0.456931	1.22632	-1.66378	0.182908	-0.815103	-0.478334	0.26917	0.401321	0.283119	-1.33936	-0.879844
45	-1.11161	-0.125534	0.356415	-0.060815	1.48747	0.531048	-0.980726	-0.701829	0.180715	-0.982946	0.690116	1.08732	-0.532636	-0.682736	0.139893	-1.91712	-2.486	-1.09447	0.295528	-0.980839	-2.07146	-0.132491	0.0763519	-0.542855	0.678569	-0.943197	0.0283659	-0.341067	-1.13105	-0.259977	-0.38267	-1.06753	0.627828	0.410599	0.0764354	0.569297	-0.830268	-3.08005	-0.751397	-1.54587	0.338968	0.49439	0.725923	0.161386	-0.375446	1.25863	1.15028	-0.585531	1.0439
46	0.438408	0.376483	-1.12791	-0.0301997	-1.34373	-1.57442	-0.0368702	-0.241484	0.0942064	0.254498	-1.73093	0.0739391	-0.668552	-2.35958	0.347066	-0.0128901	-0.766631	0.925222	-1.61763	-1.16756	-1.54055	-0.281121	-0.658716	1.08736	-0.886711	0.0681247	-0.744676	-1.30487	0.596502	0.260706	-1.05475	-0.894236	-1.8746	-0.507866	0.785739	0.764844	-0.335073	-0.471327	0.558415	0.969088	0.256247	0.793536	1.01925	0.976754	0.373117	1.43026	1.59794	2.12948	-0.853657
47	-1.26165	-0.284365	-0.655299	-0.161103	-1.33134	-0.308191	-0.753756	0.58188	-0.402881	0.66946	0.344961	-1.34072	-0.683702	-0.178062	-0.126052	0.784667	-0.117574	-0.419436	0.0733364	0.819842	0.88127	-0.657494	-1.48419	0.103131	0.147863	0.304133	0.554618	-1.22434	-0.271967	-0.948985	-1.22155	0.173586	-0.724815	0.141619	-0.303258	-1.61049	-0.86257	-0.00598457	-1.557	-0.0853912	-1.22921	-0.443724	-0.61368	-0.433061	-0.206377	-0.0290871	-0.71111	-0.178056	-0.673658
48	-1.64767	0.743406	0.0451041	0.535551	-0.64922	-2.35602	-1.08145	0.164583	-0.115807	0.169085	-1.49665	-0.751916	0.625542	-0.340115	-0.775607	-0.28448	-1.33627	-0.923124	0.150146	0.0691344	-0.176807	-0.465314	-0.554991	-0.799214	-1.64276	0.24343	0.437958	-0.0350132	-1.04411	-1.00977	-0.471733	-0.939604	0.288406	0.190302	0.373121	-1.40538	0.0688338	-1.02374	-0.792034	-1.04502	1.16855	1.15657	0.0700301	-0.81615	1.30013	0.820462	0.774776	0.291413	-1.08352
49	-0.143818	-0.473506	1.14923	0.715531	2.59393	1.33317	-0.325212	-0.906631	2.12708	-0.400353	0.972075	0.309984	1.04608	0.425451	0.0892089	0.183989	0.755378	0.611698	1.4561	0.0820724	-2.59855	-0.718445	0.256045	0.661456	0.587186	-0.0904562	-0.53453	0.453444	-1.13631	0.724724	-0.956117	-1.24441	0.906223	1.26438	1.01728	2.27483	1.30144	-0.396881	-1.5844	-0.418504	-0.254164	0.461685	-0.584407	0.276994	-1.15398	-0.56783	-0.151938	-0.88565	0.529252
50	0.26837	-0.926257	-1.08072	1.30234	0.232836	-1.24212	0.517385	0.0730992	0.772039	-1.5543	-0.725976	0.236165	-1.04886	0.494408	1.17279	1.06853	-1.48416	-0.552744	-0.990642	0.874137	0.130765	0.137629	1.71275	0.334519	-1.07525	-0.392052	1.41319	1.8661	-0.823336	-1.46541	-0.212818	1.25464	-0.836193	0.163989	-1.41674	0.505972	1.1838	2.17228	0.811498	-0.315404	-0.803759	0.118972	-1.66831	-0.964372	-0.203554	1.26627	0.90651	-1.85842	-1.11285
51	-1.483	-1.01096	0.848146	0.243374	-1.98364	-0.415546	0.580666	0.174855	0.533507	-0.46816	-1.14647	0.333343	-0.301343	0.558551	0.323294	-1.33549	-0.0374447	-0.285026	-0.150207	-0.258739	-0.614481	-1.02611	-1.66581	-1.50339	-0.47492	-0.0122265	0.68749	0.676369	-1.11454	-0.68924	0.888176	-1.04775	0.577605	0.314951	0.625961	-1.0846	0.985427	-1.19109	-1.90036	-1.01242	0.703798	0.319533	-0.365071	-0.433787	0.538784	0.639644	-0.189023	0.776979	-0.845813
52	0.0152562	0.915805	-0.873274	-0.557084	-0.640323	0.740105	0.403036	-0.820298	-0.94219	0.265849	0.811578	1.24502	0.600735	-1.00828	-0.25692	-0.061393	0.206673	0.599035	-0.83889	-0.251552	0.746978	0.534659	0.370124	0.516502	1.02716	-0.0955796	-1.22047	-0.237001	2.41557	1.52439	1.47098	0.901299	0.0469893	1.30756	0.10715	0.656129	0.541688	0.777883	0.612389	0.538534	-0.772501	0.471901	-0.910937	0.219718	0.472386	-1.40893	-1.6949	0.00975988	-0.363218
53	-1.67488	-0.19641	-1.07604	0.0766475	-0.162234	-0.343646	-0.806626	-0.33156	-1.53447	-0.121729	-1.46441	0.149594	-0.745733	-1.15053	-0.493874	0.385804	-0.504858	-0.15893	-0.299859	-1.52276	-0.280996	0.0159476	0.734602	-0.38616	-1.1386	-0.424505	-0.512593	-0.397052	0.223995	-0.748669	-0.986377	-0.861076	-0.881248	0.432912	0.609505	0.996977	-0.240025	-1.21847	-0.327572	0.524887	-0.644924	0.483991	0.779174	0.0896338	-0.185646	-0.46411	-0.519447	-0.217427	-0.167346
54	0.895852	0.722356	1.00317	-0.527626	-0.223556	-0.112531	-0.632687	-0.782847	1.28259	1.47225	0.983568	-0.999907	0.939967	0.561582	-0.15345	1.67094	1.55082	0.456826	1.02969	0.678791	-0.602162	-0.145242	0.445008	0.396334	-0.929527	-1.51493	-0.0949486	1.14419	1.13481	1.30063	-0.79799	-2.52984	0.375309	0.601015	-0.324696	1.9523	-2.20493	0.642402	0.0275822	-0.478798	-0.0389363	-0.409501	-1.22652	-0.390362	-0.243842	-0.529681	-0.198406	0.621019	-0.377654
55	-0.889232	-1.23424	-0.937635	-0.657472	-0.591137	-0.483712	-0.833109	-0.83163	-1.05985	-0.957768	-0.839502	-0.944902	-0.516052	-0.959527	-1.29255	-0.862699	-0.687988	-0.377197	0.112828	-0.685799	-1.20681	-0.260658	0.070485	-0.25196	-0.49777	-0.668793	-0.455344	-0.327562	0.269506	0.347504	-0.247886	-0.881739	0.19011	-0.526334	0.376866	-0.0169301	0.244363	0.299166	-0.2805	-0.769043	-0.0412741	-0.0488459	0.374467	0.1579	0.0210908	-0.493862	-0.230372	-0.352847	-0.0910307
[truncated: 111 more columns]

## Sheet: 0531-1
	1	2	3	4	5	6	7	8	9	10	11	12	13	14	15	16	17	18	19	20	21	22	23	24	25	26	27	28	29	30	31	32	33	34	35	36	37	38	39	40	41	42	43	44	45	46	47	48	49
1	-0.131783	-0.254453	-0.230396	-0.366539	-0.216423	-0.257317	-0.278925	-0.328365	-0.134443	-0.229047	-0.267859	-0.168878	-0.136174	-0.342502	-0.515909	-0.295293	-0.262035	-0.361174	-0.287801	-0.302953	-0.230675	-0.169019	-0.00489866	-0.0959932	-0.091779	-0.284324	-0.277529	-0.385437	-0.322248	-0.336284	-0.366978	-0.341684	-0.337217	-0.214103	-0.229208	-0.214608	-0.0514165	-0.118389	-0.0433773	-0.3651	-0.394229	-0.173363	-0.185161	-0.188885	-0.580517	-0.266425	-0.256319	-0.245626	-0.111217
2	-0.225014	-0.308488	-0.228077	-0.0235029	-0.583153	-0.396366	-1.10407	-0.334519	-0.977272	-0.716104	-0.781719	-0.883812	-0.63978	-0.86028	-0.492731	-0.434756	-0.767884	-0.0880056	-0.280852	-0.355314	-0.498864	-0.263526	-0.350756	-0.86343	-1.07109	-0.697678	-0.487236	-0.454562	-0.831706	-0.0210077	-0.120332	-0.263385	-0.0862452	-0.206353	-0.266475	0.0945605	0.0612809	-0.19439	-0.505631	0.0335978	0.147975	-0.324828	-0.424336	-0.258607	-0.268321	-0.521776	-0.277335	0.209498	0.0686772
3	-0.295838	-0.484315	-0.115694	-0.305672	-0.311042	-0.146068	-0.159514	-0.162012	-0.0573141	-0.0764662	-0.164991	-0.509705	-0.337182	-0.344982	-0.856117	-0.927012	-0.815215	-0.557338	-0.747909	-0.745057	-0.518548	-0.589171	-0.533203	-0.211951	-0.495836	-0.246799	-0.0613142	-0.0982599	-0.60713	-0.968892	-0.324261	-0.904262	-0.641727	-0.971192	-0.515241	-0.340493	-0.599549	-0.374896	-0.414313	-0.435669	-0.344138	-0.530984	-0.528345	-0.607763	-0.450732	-0.642677	-0.671011	-0.618155	-0.386735
4	-0.449121	-0.385231	-0.301724	-0.839993	-0.965767	-0.762012	-0.714498	-0.647575	-0.848876	-0.64717	-0.68346	-0.614704	-0.523465	-0.300322	-0.413101	-0.283377	-0.319336	-0.298694	-0.671062	-0.804851	-0.684854	-0.47593	-0.544632	-0.436145	-0.324777	-0.248512	-0.239768	-0.130339	-0.260309	-0.305277	-0.395127	-0.388479	-0.488951	-0.504337	-0.498751	-0.508904	-0.397468	-0.476966	-0.291253	-0.0633154	-0.342911	-0.183932	-0.120847	-0.0254747	-0.151926	-0.325638	-0.208064	-0.308882	-0.289113
5	-0.206813	-0.157487	-0.23148	-0.484338	-0.488843	-0.352043	-1.01037	-0.818939	-0.92536	-0.731616	-0.648193	-0.897644	-0.404458	-0.50304	-0.530477	-0.167892	-0.290206	-0.271237	0.419305	0.418231	0.139634	-0.365758	0.133982	-0.258538	-0.732467	-0.872395	-0.631675	-0.308677	-0.731956	-0.175876	-0.0291426	-0.0256939	-0.188345	0.0903903	0.0390891	0.112583	0.143068	0.0971983	-0.618747	-0.622202	-0.362346	-0.646286	-0.101744	-0.448708	-0.230748	-0.051245	-0.164458	-0.190212	-5.0929e-05
6	-0.0954223	-0.136571	-0.0772831	-0.0705468	-0.0660601	-0.245276	-0.223215	-0.296173	-0.370192	-0.329285	-0.365911	-0.235217	-0.275678	-0.276557	-0.186648	-0.306152	-0.0652989	-0.129326	-0.211918	-0.228707	-0.277642	-0.052255	-0.506659	-0.477302	-0.42133	-0.334057	-0.416452	-0.432882	-0.229857	-0.269804	-0.26781	-0.139246	-0.0915165	-0.207994	-0.291452	-0.197212	-0.239057	-0.550486	-0.556157	-0.414861	-0.225684	-0.417998	-0.323611	-0.224142	-0.186643	-0.234436	-0.31035	-0.237433	-0.551138
7	-0.425245	-0.291827	-0.504946	-0.648323	-0.618269	-0.530576	-0.497601	-0.507503	-0.462858	-0.437144	-0.384664	-0.437086	-0.500143	-0.465952	-0.694488	-0.811543	-0.602308	-0.707265	-0.650962	-0.707482	-0.654083	-0.585794	-0.572174	-0.561325	-0.548384	-0.489728	-0.453242	-0.494252	-0.601412	-0.689595	-0.616402	-0.577243	-0.601701	-0.586132	-0.529393	-0.472785	-0.499656	-0.479824	-0.430976	-0.447177	-0.430728	-0.434033	-0.398669	-0.565905	-0.732771	-0.438413	-0.630589	-0.582236	-0.641377
8	-0.92061	-0.833774	-0.564751	-0.551332	-0.879815	-1.14319	-0.870114	-0.527761	-0.452	-0.807184	-0.322837	-0.241557	-0.296409	-0.517615	-0.721234	-0.565651	-1.25315	-1.25034	-1.01419	-0.822154	-0.651527	-0.889792	-0.266133	-0.368406	-0.575464	-1.12242	-0.938033	-0.801693	-0.848769	-0.970009	-0.681243	-0.34987	-0.620028	-0.498171	-0.399668	-0.502236	-0.294698	-0.0501997	-0.373548	0.804184	1.07503	0.752725	1.08907	1.03127	1.41499	0.55144	0.301708	0.493531	0.597535
9	-1.07139	-0.956439	-1.08724	-0.961521	-0.932112	-0.986356	-1.07208	-1.1508	-0.697849	-0.19157	-0.33243	-0.48157	-0.854297	-0.543836	-0.978884	-1.18639	-1.4731	-1.16564	-0.485445	-0.599994	-0.676572	-0.264702	0.0344415	-0.192806	-0.329907	0.0416613	-0.374358	-1.10943	-1.20199	-0.529474	-0.606757	-0.797444	-0.452182	-0.502752	-0.213193	-0.423908	-0.253905	-0.340508	-0.711495	0.0544977	-0.127532	-0.00900095	-0.0171368	-0.24064	0.327806	-0.160936	-0.195287	-0.0752483	0.199692
10	0.255842	0.426611	0.290163	0.544965	0.656655	0.301148	0.632718	0.419095	0.656598	-0.608683	-0.33599	-0.404015	-0.376702	-0.0973565	-0.16196	0.0972848	-0.248732	-0.191054	-0.211279	-0.134348	-0.153295	0.253018	0.269443	0.377755	0.561813	0.472431	0.0342906	-0.650581	-0.587725	-0.583313	-0.50047	-0.542975	-0.306759	-0.147402	-0.0411633	0.103467	0.0336045	0.177367	-0.197896	-0.269747	-0.151209	-0.00291705	-0.238106	-0.0596424	-0.597595	-0.71329	-0.65457	-0.488765	-0.368941
11	-0.518043	-0.508561	-0.891361	-0.786441	-0.687436	-0.830296	-1.02289	-1.06127	-0.651024	-0.702653	-0.877103	-0.512744	-0.544023	-0.325212	-0.128025	-0.396302	-0.264904	-0.239116	-0.171034	-0.587698	-0.926811	-0.296392	-0.700372	-0.757501	-0.854369	-0.951896	-0.664745	-0.986105	-0.2061	-0.0682212	-0.372574	-0.15213	-0.109706	-0.168134	-0.309798	-0.434043	-0.333642	-0.850948	-0.876858	-0.416554	-0.770606	-0.491978	-0.541533	-0.105178	-0.154992	-0.307021	-0.113901	-0.299558	-0.189209
12	-0.26786	-0.675156	-0.670348	-0.537615	-0.518297	0.0776605	0.556925	0.459597	0.157457	-0.70222	0.714486	-1.36182	-1.5491	-1.42775	-0.829199	-0.762267	-1.25619	-0.0123599	-0.0254339	-0.402542	0.099105	0.0971605	0.0626161	-0.0605651	-0.00902277	-0.389349	-0.711873	-0.602336	-0.706232	-0.507761	-0.725264	-0.412266	0.0726625	-0.219096	-0.412052	-0.163162	-0.121689	0.0950039	0.521106	0.0249471	-0.24985	-0.717675	-0.301651	-0.84952	-0.943888	-0.539445	-0.600853	-0.443843	-0.486515
13	-0.478383	-0.979729	-0.192376	0.0208032	-0.204886	-0.367203	-0.391742	-0.605839	-0.290594	-0.490393	-0.408879	-0.848573	-0.283346	-0.0941341	-0.277284	-0.268219	-0.0795966	-0.140723	0.104795	-0.0567399	-0.23023	-0.554259	-0.740203	-0.292724	-0.660952	-0.412076	-0.579702	-0.436714	-0.431181	-0.369107	-0.216938	-0.261173	-0.0491574	0.0597959	0.0053331	0.292807	0.203023	0.227383	-0.331601	-0.672809	-0.342678	-0.553005	-0.43112	-0.51233	-0.163728	0.15076	-0.140058	0.0435012	-0.0449665
14	-0.7304	-0.919924	-0.36146	-0.299701	-0.433439	0.123696	-0.0119781	-0.385461	-0.672873	-0.522772	-0.19903	-0.908837	-0.921992	-0.903673	-0.322157	-0.468426	-0.497076	-0.28385	-0.322335	-0.0219785	0.134356	-0.150107	-0.0230922	-0.296296	0.143349	-0.632889	-0.593591	-0.807116	-0.300134	-0.306235	-0.341074	0.120174	-0.163571	-0.0310453	0.0280547	0.0622957	0.227318	-0.0130953	0.225856	0.10567	-0.710082	-0.765966	-0.169299	-0.550552	-0.672219	-0.546031	-0.147204	-0.357053	-0.372084
15	-0.692087	0.28602	-1.88011	-1.23704	-0.6841	0.423765	0.360379	-0.0160387	0.838368	0.376389	0.872064	1.00707	1.11383	-0.0177287	-0.538643	-0.303059	0.159379	0.116745	-0.134413	0.80185	0.821597	0.853711	0.621984	0.192916	0.586008	0.381455	0.575554	0.231377	-0.813093	-1.28962	-0.712693	-1.23236	-0.251199	-0.767927	0.194487	0.561514	-0.175281	0.769975	0.88541	0.733653	1.60672	1.01176	0.673532	-1.07844	-0.0579704	-0.0091706	-0.378353	-0.489379	-0.205409
16	-0.288916	-0.286391	-0.238694	-0.187251	-0.459457	-0.609478	-0.489655	-0.329803	-0.26768	-0.44478	-0.217241	-0.293491	-0.278029	-0.157206	-0.222794	-0.238921	-0.0430929	-0.108582	-0.235651	-0.476864	-0.334703	-0.392162	-0.578166	-0.536372	-0.501428	-0.460232	-0.578356	-0.371136	-0.267867	-0.317255	-0.165423	-0.148835	-0.149451	-0.394929	-0.614531	-0.296725	-0.575394	-0.524787	-0.712231	-0.359894	-0.324336	-0.463203	-0.325977	-0.27803	-0.19461	-0.169379	-0.30667	-0.367201	-0.487329
17	-0.330376	-0.941194	-0.694686	-0.454731	-0.689318	-0.0890579	-0.566079	0.198445	1.26122	0.979567	-0.124295	-1.14482	0.552844	-0.569972	-0.341014	-1.57893	0.157451	-0.0601029	-0.381922	-0.0618845	0.509833	0.591036	0.694292	0.948139	0.136144	-1.18602	-1.48038	0.224456	-0.953306	-1.40584	-1.05651	-0.205836	-0.204221	-0.68379	0.159181	0.219254	0.251082	0.804513	0.593146	-0.607914	-0.838037	0.151428	-0.397547	-0.904788	-1.4875	-0.677801	0.158718	0.0354585	0.273975
18	0.0172294	-0.729928	-0.832031	-0.0674818	-0.276423	-0.601943	-0.364616	0.414648	0.0785951	0.10175	0.0694772	0.361464	0.684466	0.923199	0.450901	-0.46549	-0.912996	0.295114	-0.508384	-0.297566	0.13901	1.98734	1.77067	0.652249	2.1515	2.14239	2.21512	1.52125	1.27908	0.943924	-1.33353	-0.626257	-0.161261	0.108627	-0.289527	-0.335356	0.699682	0.511368	0.162664	-0.035703	0.364138	-0.423337	-1.17158	-0.120368	-0.29827	-0.0707839	-0.99736	-0.565176	-0.365762
19	-0.250059	-0.279308	-0.26316	-0.237851	-0.205203	-0.211433	-0.288843	-0.262992	-0.30063	-0.187946	-0.340052	-0.338179	-0.290872	-0.231006	-0.268621	-0.279851	-0.252155	-0.210734	-0.179452	-0.175309	-0.214209	-0.23975	-0.34075	-0.272258	-0.298413	-0.296439	-0.355799	-0.316026	-0.227418	-0.306971	-0.234174	-0.261296	-0.228599	-0.212949	-0.243112	-0.208192	-0.348221	-0.341998	-0.293479	-0.320254	-0.285941	-0.351911	-0.317142	-0.310745	-0.28131	-0.263771	-0.244527	-0.247187	-0.294319
20	-0.298448	-0.358114	-0.400805	-0.533003	-0.25935	-0.352516	-0.388345	-0.509585	-0.370116	-0.340616	-0.37921	-0.345536	-0.215814	-0.30232	-0.24282	-0.0871415	-0.183783	-0.188791	-0.455909	-0.297021	-0.390913	-0.556946	-0.542487	-0.539331	-0.429944	-0.388984	-0.481732	-0.298523	-0.255354	-0.301628	-0.226288	-0.165411	-0.288952	-0.21836	-0.345847	-0.11302	-0.489837	-0.556493	-0.58569	-0.390239	-0.234677	-0.332571	-0.308661	-0.181201	-0.156934	-0.193242	-0.178599	-0.120242	-0.252787
21	-0.668895	-0.635883	-1.13047	-0.507433	-1.08	-1.03163	-1.18822	-0.617043	-0.446643	-0.818603	-0.676804	-0.598372	-0.455864	-0.553427	-0.491356	-0.6337	-0.659918	-0.885248	-0.323354	-0.791619	-0.683793	-0.869043	-0.37762	-0.380595	-0.475992	-0.574858	-0.490335	-0.378272	-0.353715	-0.434423	-0.447996	-0.710519	-0.624708	-0.468121	-0.254432	-0.393973	-0.417506	-0.272431	-0.234056	-0.0689728	0.0163928	-0.166215	-0.322118	-0.488805	-0.0547548	-0.231725	-0.216211	-0.388432	-0.194911
22	-0.513158	-0.449265	-0.595939	-0.956363	-0.977646	-0.465442	0.0172649	-0.301255	-0.236161	-0.00718844	0.114581	-0.632573	-1.04832	-1.03358	-1.11178	-0.813791	-0.869366	-0.527293	-0.26473	-0.545187	-0.212206	0.13814	-0.317333	-0.339193	-0.927966	-0.431741	-0.988005	-0.798606	-1.16687	-0.669046	-0.644746	-0.627587	-0.248628	-0.0326966	0.0419503	-0.564635	-0.328888	-0.528973	-0.539415	-0.629826	-0.790292	-0.632793	-0.634459	-0.54999	0.0631948	2.90852e-05	-0.261453	0.142987	0.120441
23	1.61292	0.73682	-0.00339385	0.482428	0.815465	1.23654	0.0531623	-0.127985	-0.183898	1.0606	-0.356847	0.232852	0.1014	-1.12402	-0.357419	0.106965	0.576397	-0.40793	0.447893	1.23153	1.38726	-0.00692329	-0.607332	-0.168411	-0.64082	-0.147651	-0.723866	0.0500596	0.155747	-0.312336	0.748016	0.328927	0.399044	0.00430732	0.407391	0.163271	-0.871731	-0.41024	-0.040578	-0.601502	-0.0961294	-0.897499	0.414187	0.230081	-0.0248925	-0.435792	-0.85428	-0.406741	0.0944201
24	-0.146431	-0.149935	-0.0624625	0.0950768	0.00851077	0.0963364	0.109204	-0.355203	-0.734686	-0.583766	-0.574392	-0.517283	-0.636267	-0.558356	-0.422243	-0.709602	-0.157482	0.0254886	-0.222479	-0.00266554	0.0334593	0.108542	0.0886734	0.112993	-0.257664	-0.3383	-0.755063	-0.557118	-0.727923	-0.180413	-0.311116	-0.217345	0.125076	-0.0550829	-0.357097	-0.56982	-0.416318	-0.456245	-0.443874	-0.271261	-0.154655	-0.166803	-0.170843	-0.364755	-0.125682	-0.241397	-0.392546	-0.420572	-0.443887
25	1.69837	2.10323	2.98802	2.40829	3.27016	2.53315	3.14973	1.19997	0.83074	2.03112	0.488871	0.437896	0.325476	0.584429	0.579555	0.594004	-0.117682	-0.0249722	-0.0437234	-0.371692	-0.339722	-0.32869	0.104879	0.326598	0.240014	0.512251	0.570704	0.420522	-0.0196284	0.0412815	-0.273164	-0.486841	-0.488826	-0.219763	0.0751012	-0.31305	0.0550125	0.031429	0.289296	-0.0538047	-0.147007	0.165554	-0.254606	-0.0804595	-0.210491	-0.166647	-0.189928	-0.232548	-0.235602
26	-0.944204	-0.850834	-0.993847	-0.87281	-0.776654	-0.76194	-0.717154	-0.816695	-0.781482	-0.941755	-0.967283	-0.848944	-0.806079	-0.775818	-0.91443	-0.840416	-0.786537	-0.93355	-0.960018	-0.915027	-0.879708	-0.857032	-1.07824	-0.922442	-0.995801	-0.695876	-0.819366	-0.718543	-0.706432	-0.734043	-0.692117	-0.770042	-0.643716	-0.630563	-0.546311	-0.711463	-0.662185	-0.597701	-0.767556	-0.430128	-0.617498	-0.490985	-0.502414	-0.412436	-0.440177	-0.479456	-0.503775	-0.524892	-0.219828
27	0.711443	0.540595	0.0256496	0.0932472	0.546117	0.541604	0.42529	0.398106	0.106554	0.0538281	0.0246942	0.105681	-0.205173	-0.0772758	0.5408	0.136489	0.200918	0.276213	0.469089	0.0979554	0.0635919	0.538012	0.194889	-0.361089	-0.478998	-0.534404	-0.900534	-0.715637	-0.55865	0.44621	-0.101217	0.159294	0.657724	0.155467	-0.723326	-0.429291	-0.806503	-0.700208	-0.48513	-0.022346	-0.466309	-0.690983	-0.281254	0.300121	-0.143002	0.528732	0.503901	0.697487	0.329691
28	0.789257	0.853793	0.375665	0.2603	0.546323	1.03421	1.50522	1.19987	0.90434	0.479928	0.961081	1.0435	0.76068	0.364186	0.591265	0.108014	-0.0485752	0.780133	1.00276	0.714461	-0.129732	0.352729	0.63796	0.657691	0.599171	0.144793	-0.0331782	-0.286255	0.236784	0.386265	0.157291	-0.03278	0.126762	-0.167719	-0.212248	-0.191386	0.221986	-0.122784	-0.499741	-0.0239362	-0.0808168	-0.171327	-0.585608	-0.186148	-0.224174	-0.0223354	-0.503817	-0.504123	-0.54533
29	-1.42271	-1.16694	-1.50465	-1.0776	-1.35203	-0.826183	-1.53916	-1.01295	-1.50516	-1.45992	-0.968904	-0.86337	-1.02859	-1.39625	-1.23805	-0.514023	-0.923109	-0.689297	-0.840437	-0.45901	-0.597392	-0.789475	-0.641769	-0.564714	-0.852573	-0.510396	-0.48177	-0.165057	-0.0173234	0.130196	-0.248634	-0.401514	-0.373182	-0.213572	-0.164983	-0.169265	0.217113	0.140675	0.305951	0.529918	0.625854	0.241219	0.509603	0.38107	0.377759	0.826598	0.716761	0.504005	0.495898
30	-1.2283	-0.513277	-0.585967	-1.07866	-1.03139	-0.711276	-1.10546	-2.01138	-1.55768	-1.57728	-1.65115	-1.33172	-1.02294	-1.05169	-1.46737	-0.531303	-1.2821	-1.03498	-1.06933	-0.877267	-0.738244	-0.666297	-1.05666	-1.37273	-0.332021	-0.248391	-0.28661	-0.89061	-1.0709	-1.03195	-0.359285	-0.270933	-0.285306	-0.975922	-0.446064	-0.328479	0.161713	0.213258	-0.73538	-0.0943267	0.34254	-0.214448	0.319298	0.373167	0.24247	0.00036937	0.014878	0.00794394	0.978028
[truncated: 111 more columns]

## Sheet: 0630-5
	1	2	3	4	5	6	7	8	9	10	11	12	13	14	15	16	17	18	19	20	21	22	23	24	25	26	27	28	29	30	31	32	33	34	35	36	37	38	39	40	41	42	43	44	45	46	47	48	49
1	-0.369309	0.599105	-0.983264	-0.441356	1.56919	0.967835	1.24063	0.600966	1.81921	2.23186	0.41581	-0.325483	-0.95789	0.187813	0.168925	0.739855	0.0151966	-0.502585	0.736387	0.464265	1.52762	0.206374	-0.458979	0.660417	-1.10213	-0.75844	-2.14066	-0.570905	-0.533065	-0.0605795	0.00349537	-0.653699	1.10702	-0.567673	0.923734	0.444551	0.868799	0.879808	0.462414	-0.0314773	-0.108696	1.06494	-0.400341	-0.0247863	0.637933	-1.11008	-0.73735	-0.217841	1.01081
2	-0.544168	-1.00411	-0.398662	-0.466361	-0.299642	-0.740016	-0.716586	-0.447634	-0.199027	-0.520038	-0.660927	-0.348025	-0.229754	-0.0786794	-0.652745	-0.975003	-1.066	-0.831733	-0.712773	-0.5491	-0.501696	-0.403539	-0.429084	-0.890596	-0.914607	-0.729165	-0.648658	-0.362673	-1.15245	-0.85039	-0.52636	-1.06132	-0.355129	-0.77426	-0.406714	-0.315893	-0.397782	-0.457056	-0.645975	-0.60917	-0.493128	-0.552282	-0.934871	-0.692613	-0.335384	-0.287854	-0.544399	-0.567505	-0.671329
3	0.196924	0.201409	0.236026	0.825852	0.467942	-0.309309	1.34624	0.501858	0.13825	0.303672	-1.06248	-1.07845	-0.98696	0.846556	0.443099	1.75201	2.94685	0.264476	0.278537	-0.0457572	0.374749	-2.07772	-1.40631	-0.869661	-0.439589	-1.25862	-1.8669	-0.791024	1.12674	-0.257531	-0.0516381	-0.638004	0.63319	-0.473772	-0.652979	-0.0804815	0.601763	-0.00495659	-1.16302	0.82073	1.47759	0.317337	-1.02164	-1.34387	-0.151699	0.425914	-0.580026	0.184286	1.61236
4	-0.210957	-0.587074	-0.657198	-0.552414	-0.408152	-0.327654	-0.509666	-0.326431	-0.780548	-0.507002	-0.575133	-0.608626	-0.604113	-0.829106	-0.617906	-0.580807	-0.436862	-0.603101	-0.555468	-0.359478	-0.728559	-0.730315	-0.316828	-0.395355	-0.167384	-0.701986	-0.213902	-0.658274	-0.227011	-0.535303	-0.430509	-0.581881	-0.296141	-0.255996	-0.511792	-0.817116	-0.663058	-0.541434	-0.565971	-0.713813	-0.416219	-0.368512	-0.387896	-0.401699	-0.366972	-0.300511	-0.0901722	-0.242636	-0.472324
5	0.72031	-1.50336	-2.23265	-1.03021	-0.119783	1.21382	0.533617	-0.821667	-0.668876	0.596797	0.194847	0.16203	-0.206485	-0.338188	-0.870448	-1.14669	-0.607029	-0.123963	-0.427422	0.933632	0.581859	-0.362571	0.110248	-0.594215	0.441828	-0.394506	-0.104644	-0.00505715	0.548578	0.531081	-0.639185	0.245583	0.043228	-0.0561223	-0.763454	-1.23411	-1.25968	-0.766932	0.147103	-0.377857	-1.10986	-0.442989	0.356731	1.16093	-0.479087	-0.473762	0.0840712	-0.0369627	-0.294312
6	-2.3012	-1.89967	-1.99595	-1.54655	-1.74295	-2.28264	-1.25937	-1.60266	-1.56237	-1.71668	-1.65953	-1.4081	-1.13197	-1.51959	-1.42005	-1.16231	-0.535377	-1.00175	-0.626738	-0.210427	-1.21502	-0.439817	-0.179778	-0.328062	-0.808627	-0.465376	-0.406448	0.0352309	-0.0947186	-0.263667	0.481948	0.0500487	0.392656	0.0115349	-0.243483	-0.300533	-0.38177	0.236359	0.170513	0.117358	-0.203455	0.566767	0.312738	-0.170142	0.476408	0.294729	0.0510379	0.56591	1.18229
7	-1.2751	-1.1364	-1.30774	-1.20835	-1.22532	-1.50759	-0.984321	-1.31701	-1.09966	-0.764038	-0.965697	-1.20819	-0.707434	-0.551619	-0.750789	-0.618757	-0.524716	-0.587262	-0.68318	-1.08043	-0.902076	-0.578297	-0.442382	-0.428041	-0.394104	-0.509355	-0.284032	-0.141794	-0.48766	-0.203463	-0.255611	-0.307067	-0.0864792	-0.039334	-0.518739	0.456747	0.535957	0.266697	0.439582	0.540034	0.491264	0.591924	0.59306	0.299513	-0.0888858	0.483747	0.172868	-0.598777	-0.47788
8	0.497713	0.466144	0.48329	0.526596	0.407541	0.605596	0.604404	0.56837	0.563601	0.619911	0.651968	0.696698	0.579319	0.553412	0.609685	0.637887	0.573132	0.601685	0.642725	0.611673	0.648339	0.643973	0.627345	0.548106	0.616413	0.656438	0.601594	0.59498	0.64644	0.610455	0.59285	0.597533	0.724648	0.619745	0.623932	0.712987	0.714372	0.562644	0.536784	0.602846	0.549018	0.4614	0.585602	0.62586	0.559364	0.659543	0.619341	0.636254	0.645615
9	-0.299029	-0.0940161	-0.0298077	0.382951	0.13335	0.0886502	-0.280865	-0.3136	-0.381969	-0.483676	-0.493991	0.459419	0.275515	0.205244	-0.690541	-0.291954	-0.0335396	-0.794251	-0.937866	-0.334219	-0.398552	-0.760158	-0.761145	-0.22891	-0.783566	0.37578	0.753091	0.198983	-0.0155327	0.841871	1.05568	0.583479	-0.0213063	0.638644	1.01238	0.620459	0.551514	0.265358	1.17486	-0.0782543	-0.375141	0.536507	0.416483	0.571626	-0.327444	-0.147528	-0.673431	-0.0930977	-0.547514
10	-0.770675	-0.608729	-0.51992	-0.175973	-0.414748	0.297445	0.226485	-0.467869	-0.809491	-0.246881	-0.0879323	-0.160625	-0.214749	-0.30548	-0.806863	-0.833783	-0.234613	-0.304016	-0.0796537	0.0139099	0.506384	0.311601	-0.273918	-0.53439	-0.818096	-0.847709	-0.533211	-0.924402	-0.213584	0.0686046	-0.556871	-0.599219	0.150747	0.665852	0.0228595	-0.211169	-0.415659	-0.277449	-0.69304	-0.2017	-0.435764	-0.121155	-0.570036	-0.00950343	0.660811	0.322173	-0.812703	-0.0187806	0.169581
11	-0.429777	0.0122917	0.179091	-0.0947608	-0.638498	-0.728957	-0.239246	-0.207352	0.159746	0.171871	0.359466	0.0949542	-0.209371	0.263256	-0.196132	-0.951166	-0.693232	-0.642349	-0.221126	-0.660104	-0.0534793	-0.380305	-0.502765	-0.352007	0.0122733	0.162168	-0.189894	0.0157993	-0.365568	-0.191477	-0.564254	-1.04673	-0.851248	-0.225618	-0.137465	-0.40402	-0.81613	0.120567	-0.786834	-0.220354	-0.164427	-0.462888	0.160592	-0.56773	-0.946637	-1.1645	-0.752615	-1.57385	-1.58762
12	0.252127	1.01558	0.777407	0.467994	-0.143495	-0.195619	-0.10015	-0.394528	0.151983	-0.430185	0.501013	0.133464	0.730548	1.09123	1.0293	0.561733	0.8378	0.958808	1.00005	0.21391	0.556856	0.478965	0.132101	0.446451	0.0564156	0.31649	0.378687	0.168151	0.478877	0.506765	0.0571658	0.634229	0.810029	0.564474	0.605757	1.08834	0.876069	0.691165	0.435011	0.00408593	0.513659	0.524612	-0.24045	-0.324109	0.296288	0.551658	0.486649	0.755573	0.114735
13	0.764845	1.30034	1.12944	0.831009	0.218195	0.678989	1.14964	0.907482	-0.393036	-0.153343	-1.20585	-0.365524	-0.73365	0.802332	0.875563	-0.480676	1.03411	1.14801	2.04273	0.18556	-0.692919	-0.676199	0.196415	1.48298	0.306224	-0.111575	0.662052	0.584783	0.600576	0.0567917	0.530867	0.416142	0.196397	0.0288841	-0.80771	-0.428136	0.120077	1.0825	0.187335	0.556259	1.33782	1.11895	-0.583556	0.14794	-0.311983	0.0486419	1.32636	1.0207	-1.05156
14	0.0291404	-0.214875	-0.331907	-0.308211	-0.0871809	-0.0709336	-0.104709	-0.201465	0.00898027	-0.39246	0.169411	0.0441138	-0.0942557	0.149719	-0.145529	-0.310048	-0.301477	0.0440768	0.0458704	-0.08924	0.195053	0.280349	0.0146972	0.321788	0.112525	0.11842	-0.135616	-0.0976672	0.106841	0.0968502	-0.188687	0.044856	0.290888	0.180079	0.094693	-0.0388507	0.0128117	0.0934307	0.047624	0.22663	-0.107827	-0.178481	0.104834	0.281803	0.102218	-0.0697681	0.191427	0.221244	0.325783
15	0.654562	0.215487	0.356427	1.10535	0.560776	0.676205	0.697273	0.375277	0.82167	0.850746	0.782251	0.660395	0.190483	-0.941274	-0.202264	0.0825034	-0.460294	-1.23	-0.380355	0.770515	0.312342	0.565579	-0.0128914	1.26503	0.270018	0.595416	0.142915	-0.251485	0.0968395	0.834713	0.497102	0.611259	0.582997	0.441228	0.734444	0.836398	-0.492038	-0.358996	-0.0875251	-0.577192	-0.807093	0.088978	0.238131	0.0989596	0.265338	0.223291	1.03602	0.818511	0.6601
16	-0.265369	-0.281776	0.156731	-0.0752656	0.175758	-0.114217	0.351014	0.244547	-0.425751	-0.00676976	-0.206074	0.194222	-0.413376	-0.292676	-0.102219	-0.400416	-0.1996	-0.205769	0.160793	-0.440573	-0.045811	-0.170536	-0.0126892	0.194881	-0.234843	-0.0887821	0.00481872	-0.200127	-0.423348	-0.482947	-0.187071	-0.118805	-0.0361497	-0.168676	-0.239397	-0.141447	-0.191856	-0.105683	-0.379649	-0.350278	0.219623	0.121793	0.0572104	-0.537468	-0.0741555	-0.619242	-0.113882	-0.29972	-0.457156
17	1.29813	0.875487	0.937971	0.0995872	1.29398	1.54687	0.882624	0.730517	1.94057	1.52146	1.7252	1.61131	0.372812	0.0367378	0.144963	0.696618	0.932112	1.36622	0.649154	1.41811	0.78281	1.0409	-0.30091	0.163446	-0.142689	-0.218552	0.1829	0.231879	0.327184	0.132896	-0.257833	0.661754	0.157877	0.526954	0.927047	-0.0889675	0.175177	0.163347	-0.385123	0.186088	1.31539	0.118377	0.447378	0.92356	0.585049	0.212891	0.696211	1.29643	0.0559824
18	0.592074	0.659557	0.833942	0.77379	0.608282	0.645129	0.622561	0.920204	0.506123	0.650954	0.583169	0.665827	0.458368	0.357462	0.800882	0.607967	0.634287	0.684877	0.604606	0.607673	0.54692	0.64638	0.508228	0.560175	0.487202	0.502889	0.478499	0.401822	0.450878	0.562948	0.567965	0.535521	0.453753	0.510027	0.487259	0.439031	0.341002	0.432235	0.532045	0.424336	0.230696	0.109715	0.421367	-0.303798	-2.31346	0.222933	-3.04937	-2.8647	-3.60927
19	0.483889	-0.159019	-0.122609	0.149066	0.13424	0.567546	1.14711	1.53404	0.766571	0.699322	0.863393	0.189912	0.813088	1.18612	-0.478796	-0.1185	0.791957	1.27818	0.164497	1.86312	1.76663	0.893672	0.48214	0.875524	0.839428	1.22709	1.06646	0.26938	0.390962	0.576313	0.161677	0.266383	-0.201815	0.0768361	-0.259558	0.568674	-1.24102	-0.894753	-0.407062	-0.0752162	-0.0754692	0.294367	0.967741	0.68644	-0.333199	-0.299941	0.229165	-0.450189	-1.48421
20	3.29975	1.90837	0.908926	1.99823	0.768989	0.534592	0.497231	0.849717	1.8407	-0.405317	0.577411	1.15111	1.18694	0.778095	0.223261	1.36436	-0.120837	-0.446689	0.771182	-2.34884	-2.14062	-1.00144	-1.25165	-0.915992	-1.74927	0.554426	0.00568343	-0.822574	-0.661779	-0.706174	-0.356243	-1.75673	-1.53	-1.61274	-1.56698	-1.60218	-1.29834	-0.824994	-1.45719	-1.12288	-0.672832	-0.925782	-0.246845	0.0481487	-0.230655	0.57485	0.752417	-0.047059	0.674134
21	1.96331	1.65353	1.32842	1.61745	1.58015	1.41651	0.315435	1.16063	0.527398	1.25756	1.30007	0.621263	1.05641	0.665021	0.618358	0.173911	1.42116	1.28673	0.832505	0.939124	0.880695	1.26835	1.09136	1.03413	1.20256	0.835674	0.771493	0.295054	0.318232	0.217149	-0.684254	-0.125914	0.0567209	0.118238	0.075926	0.253098	0.0358956	0.724151	0.35126	0.754751	0.0224412	0.207699	-0.286304	-0.0389217	-0.0158035	0.577853	0.165876	0.347618	0.679254
22	0.710496	0.593411	0.191315	0.384553	0.481699	0.343992	0.524859	0.298044	0.746384	0.39702	0.616735	0.701932	0.308685	0.859313	0.736045	0.614915	0.1932	0.29016	0.494228	0.56782	0.556687	0.284856	0.557985	0.705773	0.84298	0.666941	0.707334	0.649698	0.234876	0.757539	0.529917	0.843017	0.668546	0.770666	0.752638	0.650656	0.440323	0.56479	0.611209	-0.000562193	0.118218	0.246456	0.350526	0.328835	0.329581	0.721468	0.829001	0.785334	0.685712
23	0.537424	0.342343	1.1002	1.84983	0.899531	-0.411557	0.044583	-0.101224	-0.661583	-0.584199	0.0112427	0.416156	-0.182938	0.360006	0.386687	-0.246897	-0.013639	0.703977	0.516262	-0.544181	0.516888	0.460125	0.561025	1.10132	0.0229952	1.7767	1.46263	1.00856	0.617433	0.0542804	0.323795	-0.680397	-1.04317	-0.875607	-0.426832	-0.000450673	-0.185053	0.505908	-0.356224	0.0649164	0.814537	1.17403	0.636735	-0.263646	-0.871211	-0.196805	-0.802577	-0.264467	-0.428266
24	-0.912412	-0.855375	-0.750888	-1.01757	-1.02636	-0.981436	-0.620457	-0.983031	-0.817031	-0.57794	-0.79837	-0.572268	-0.78372	-0.423567	-0.685236	-0.790895	-0.720468	-0.943828	-0.578606	-0.646573	-0.859894	-0.604371	-0.454169	-0.459619	-0.674624	-0.488491	-0.694374	-0.936674	-0.767776	-0.688587	-0.828472	-0.938545	-0.829764	-0.712609	-0.711804	-0.833711	-0.803759	-0.687023	-0.964791	-1.01364	-0.836226	-0.973704	-0.0206344	-0.89892	-0.0282953	1.37106	0.504533	2.09016	2.10753
25	0.456264	0.42224	0.447878	0.774712	0.664321	0.42099	0.579902	0.201435	0.671606	0.232365	0.282083	0.347453	0.0919807	0.292973	0.407067	0.0961162	0.171354	0.1088	0.844127	0.763999	0.738819	0.569923	0.5634	0.578603	0.634262	0.914846	0.474433	-0.239262	-0.0253812	-0.0681425	-0.528254	-0.625586	-0.201328	0.472025	0.100019	0.768127	1.13514	1.18775	0.546351	0.156904	0.804555	-0.404533	-0.678876	0.0982439	-1.14901	-1.65743	-1.09286	-1.70918	-2.0606
26	-3.22563	-2.67854	-3.07059	-2.19686	-1.56938	-2.57537	-1.11735	-1.62791	-0.681863	-0.110194	-1.76406	-0.992648	0.54292	-0.822501	-0.653628	0.082044	0.342473	0.625494	0.659229	0.884839	0.192687	0.467188	0.369451	0.356385	0.570028	0.983745	0.522653	0.445718	1.36005	0.931487	0.530252	0.397816	0.84005	0.995559	0.0132056	0.436381	0.175062	1.64704	1.04246	0.854142	0.994792	0.695359	0.636632	0.984046	0.283686	0.600749	-0.856584	0.323437	0.977563
27	0.80773	1.19059	0.977489	0.784197	0.700624	0.328647	0.0506129	0.716386	0.535934	-0.343688	0.349474	0.921722	0.0225746	-0.457478	0.00794461	0.647223	0.272905	0.521837	0.135558	0.405447	0.653685	-0.0253173	0.0896289	0.526155	0.284665	-0.0666831	-0.575001	-0.965794	-0.905674	-0.513001	0.0968667	0.226123	-0.678281	-0.980298	-0.0877286	-0.176404	-0.0409014	-0.693243	-0.628157	-1.06302	-0.745817	-0.977224	-1.11167	-0.519906	0.214013	-0.650471	-0.435608	-0.906962	-0.283435
[truncated: 111 more columns]
