# Supplementary material for: Activity-dependent development of vocal circuits in the neonatal rodent forebrain
Source: EMBO Rep. 2026 May 19;27(13):3632–64. doi: 10.1038/s44319-026-00798-1 (PMC13354774; doi:10.1038/s44319-026-00798-1)
Supplement: Supplementary file 5 — Source data Fig. 2 [file 44319_2026_798_MOESM5_ESM.zip › Figure 2 (V)/2C/2C.csv]

	-1.975	-1.95	-1.925	-1.9	-1.875	-1.85	-1.825	-1.8	-1.775	-1.75	-1.725	-1.7	-1.675	-1.65	-1.625	-1.6	-1.575	-1.55	-1.525	-1.5	-1.475	-1.45	-1.425	-1.4	-1.375	-1.35	-1.325	-1.3	-1.275	-1.25	-1.225	-1.2	-1.175	-1.15	-1.125	-1.1	-1.075	-1.05	-1.025	-1	-0.975	-0.95	-0.925	-0.9	-0.875	-0.85	-0.825	-0.8	-0.775
1	2.903765611	2.555462679	1.794333746	1.175018917	1.005081861	-0.250155043	3.027071578	1.917864777	0.518743919	1.010740773	-0.000502188	-1.148253273	0.307896382	-0.086435883	-0.255722843	-0.672973946	-0.534856099	0.120799002	-0.486653924	0.026294576	0.243802867	1.126387943	1.503062837	0.550391279	-0.105504878	0.342269672	0.862175436	1.49668117	0.669587954	0.423879208	1.002269643	1.346677012	1.333993533	1.013615654	0.44025275	0.56520172	1.56596475	1.001379596	0.48421461	-0.19402907	-1.223280232	0.675642378	1.113483562	-0.920708065	-0.0810702	-0.56660493	-0.690706541	-0.963114949	-0.197459587
2	-0.196586785	0.444638133	0.614355042	-0.305881745	-2.306284338	-0.605191582	-0.679052547	-1.50461371	-1.010921751	0.37418374	-0.002036585	-1.048004735	0.029496916	-1.150957699	-1.508082307	-1.057639552	-1.197737012	-2.276184154	-1.196999842	-0.889872689	-0.381315613	-1.126459185	-0.786156682	-0.784975743	-1.869788368	-0.094884979	-0.113203186	0.31816771	0.42431242	-1.035893592	-0.908534577	-0.581860389	-0.085089374	0.320821347	-0.26790723	-0.77161049	-1.532778432	-0.231899935	-0.188018514	-0.591423513	-0.317648181	-0.27126374	-0.994242629	0.439027364	0.06427437	-0.516469632	0.284678531	0.224833524	0.786469353
3	-1.452243044	-0.636391989	0.369898404	-1.307894681	-0.752520917	-1.631789093	0.510393516	-0.862265683	0.25074618	-0.393375196	-0.683716851	-0.278921551	0.693326397	-0.528813505	0.97091381	1.225511979	1.082058329	-0.532651484	-1.446416522	-1.49059445	-1.068619252	0.010109511	0.180347603	0.573113356	0.765188515	-0.442076101	-0.482020811	0.679145366	1.695238949	0.756389591	-0.95864301	-0.719770969	-0.344120754	0.318571094	-1.039824871	0.178365731	-1.931401136	0.66176854	0.281283681	0.73543907	1.108198142	-1.352959419	-0.872461783	1.215314167	-0.287657277	-1.953744074	0.04047767	1.413104459	0.865867457
4	-1.066893458	-2.233979569	0.048678931	-0.501265134	0.911143945	1.053606935	0.193920779	-1.307827494	0.870809205	-0.816887243	-0.134293566	-0.111843931	-0.086327361	1.69961015	1.724408526	1.55406798	-1.526318923	-0.610679839	0.819721661	0.419359585	-2.30148627	0.499435696	-0.819103001	-0.837760478	-0.753763031	-0.231455763	-0.874501635	-0.13907017	0.714842116	1.326372281	0.597314088	0.538831518	-0.844043197	-0.344111029	0.057841066	0.554114916	-1.164101005	0.21222154	0.562395361	-1.13721037	0.499589633	0.697160049	0.051651619	0.64121535	1.111783296	0.068358598	0.566803055	0.179163699	-1.795386074
5	2.114328457	0.127030922	2.21326425	1.024734611	1.772480435	0.22209285	0.373880942	0.267696868	2.26023703	-0.228970875	-0.640024853	0.664713718	0.072805586	-0.290705083	1.419678502	0.598026373	-1.082404143	-0.862345425	-0.00527009	0.546256732	-0.638209997	-1.881219352	-1.593602668	0.058760405	1.492327998	0.440362085	0.103082154	0.371450112	-0.646904417	-1.639895997	-0.941930879	1.058324488	-0.524804968	-0.868775446	-1.518623493	0.01244331	0.716336955	-1.63558742	-0.390498438	-0.184663614	0.642354716	1.174118029	-0.323047363	0.56400207	0.298274233	-0.349033434	1.643909779	1.94547108	-1.329363865
6	2.057371001	2.60251084	3.027741713	1.866152458	1.417937074	0.777252264	-2.478823474	-0.19258567	0.359029647	-1.494980267	-1.12366359	-0.041654066	-0.259612634	-0.157110762	-0.00687166	-0.919890015	-1.036372675	-0.736852593	-0.735820754	-0.291695083	1.150160417	0.484434906	-1.267840788	0.222515964	-0.531615419	-0.246444219	0.005235033	0.956528389	0.199363936	0.275665254	0.315955536	-0.60426951	-0.990835737	-0.720966426	0.684808239	0.898174966	0.635541396	0.05248611	0.290921927	0.749388642	0.055214354	0.671729861	0.486348044	0.369926239	-1.206269215	-0.438355386	-0.924889443	-0.501922295	-0.89420839
7	3.689041998	1.472293832	2.112642274	1.969405274	0.959409507	0.332957282	0.534597979	0.957635683	1.395354561	0.848164603	-0.308972706	-1.154244512	1.02532382	0.54630317	1.632671962	0.840958414	0.511082351	0.656702423	0.058074402	2.615388811	0.942344022	1.402581569	0.765711276	2.800540759	-1.475179871	-0.625044312	-1.419760012	-0.57973191	-0.595407706	-0.511070602	0.337589994	-1.445043962	-1.451704502	-0.960196167	-0.646084508	-0.553865936	-0.790557156	-0.61189482	-0.730658973	-1.360031811	0.288976036	0.840800779	0.068178403	-0.624371728	0.462734903	0.51058464	0.137064595	0.661740888	-0.216775043
8	0.27806716	-1.751314751	-1.503188869	-1.880624915	-1.521455021	-0.27258674	-1.534999411	-1.816546877	-1.191610865	-0.20841624	0.364483546	-0.510639872	0.314218933	-1.155069454	-0.889672471	0.63877335	-1.489316984	-2.64939455	-0.017274983	0.905352623	-0.527940196	0.639368074	0.570527042	0.577752224	-0.587738004	0.473525183	-1.069938815	0.517762935	0.402873923	0.096801265	-0.183827877	2.065273075	0.758939612	-0.309497664	0.806275802	0.652886199	1.529785992	1.669086009	-0.07761542	-0.706858326	0.030941019	1.302061613	0.577247081	0.777665903	0.171929257	-0.92290091	0.311763782	2.00740948	0.836181076
9	-1.274268296	-1.830846944	-1.103592034	0.135409773	0.129167114	0.318588064	0.389532448	-0.305298841	-0.489386569	-0.945057218	0.301569526	-0.13325037	-0.640693451	-1.189517581	-1.191521061	-0.55424149	-0.889138432	-0.866532013	-1.067607162	-0.653676284	-0.06439641	-0.315048097	-0.569438919	-0.490615598	-0.689764175	0.147388026	0.7805669	-0.550431167	0.825583755	0.735339635	0.455282008	0.736156121	-0.443504337	-1.779153516	-0.969028266	-0.885294375	-0.884141695	-1.17830463	-1.864065182	-2.038272479	-1.977741452	-0.966907508	-0.692934078	-0.791628288	-0.553906658	-1.190210981	-1.514163295	-0.342624383	-0.333190559
10	4.864617355	4.792592418	2.420280732	2.914002255	2.240168394	0.872538774	1.126863031	0.985697931	1.1420656	1.853285963	0.547882725	-0.3746356	0.475541214	0.294492861	-0.128733106	-0.010168041	-1.243182113	-1.244585457	-1.000302751	-0.445994982	-0.073352398	-0.738700817	0.262156826	-0.106132008	0.604671942	-0.301412702	-0.099908101	-0.482836646	-1.123476257	-1.33755863	-0.506736477	-1.440033156	-1.570005238	-1.251460375	-0.580542931	-0.391521788	-0.416267521	-0.769984926	-0.554786823	-0.283369294	-0.312323242	-0.486152151	-0.544335271	-0.631445744	-0.526529291	-0.293180041	-0.326831274	-0.371829772	-0.418837861
11	-2.467110746	-2.217379169	-2.225033989	-2.616840787	-2.211442814	-1.730413149	-1.795529033	-2.516814064	-1.732880655	-1.502428085	-0.916816781	-1.528886207	-0.782101222	-1.128008772	-0.560046964	-0.101519526	0.102635875	-0.103803166	-0.801920123	-0.795346892	-0.361024222	-0.143469742	-0.18307498	-0.136209872	-0.328972372	-0.371693201	-0.526360983	0.073455519	-0.041463932	-0.104128413	-0.090363709	-0.263561763	-0.41910444	-0.265672321	-0.469073327	0.040637391	0.340885908	0.414716091	0.515672335	0.598122277	-0.237133369	0.204175067	0.126859432	0.623692436	0.489612119	0.291331076	0.347341616	0.532664747	1.173830624
12	2.882835502	2.97715937	2.410649205	2.482034408	1.964062023	1.70121799	1.947545778	1.334585246	0.840295519	1.020138095	0.884841273	0.836991682	0.948428801	0.81350257	1.323120918	1.121794687	1.301379397	0.742915429	1.044587124	0.612933996	0.807722762	0.311256426	0.965454268	0.518842218	0.368850627	0.633427023	0.234146828	0.280189158	0.444669364	0.103624927	0.089273538	0.067980564	0.484760589	0.09676934	0.174131653	-0.10048064	-0.377251602	-0.280890047	0.069278239	0.009231868	-0.119506319	-0.276279191	-0.299486336	-0.250846878	0.095370256	-0.571050462	-0.849139868	-0.518750684	-0.514890435
13	-1.110403832	-0.262488634	-0.934676712	-0.993011034	-0.747668821	-0.772364955	-0.791909371	-0.985769608	-1.238940289	-1.331278653	-1.693215272	-1.980222878	-1.66899515	-1.574661956	-1.644459641	-1.450340366	-0.931684298	0.286914052	-0.620331653	-0.645086067	0.599374368	0.376016995	1.026124906	0.266746643	0.866646788	0.535164746	-0.342493232	-0.354887346	-0.584831915	-0.956600736	-0.792251583	-1.149383654	-1.049674618	-0.553772935	-1.046113856	-0.931554833	-1.343602029	-1.105371043	-0.866341775	-0.38642412	-0.070795071	-0.578193975	-0.153509919	0.512282987	0.042503128	0.885628569	0.366755514	0.692695205	0.860341001
14	0.625143944	1.803443931	1.546934392	1.782290943	1.581029594	1.95507909	0.344731692	-0.035131804	2.002257924	0.221926126	-1.233975675	-0.48215082	-0.188075133	-0.586279827	-0.613099472	-1.020291348	-1.652794068	-1.560001915	-1.178601498	-1.602367428	-1.321674428	-0.429777772	-0.263510707	-1.335484907	-1.502957927	0.006506124	-1.034837581	1.471302099	1.109758633	0.459967243	0.128683945	-0.457718266	-1.146604359	-0.98617258	-0.815533098	-0.293213814	-1.124338717	-0.855047677	-0.63080738	-1.161158302	-0.450610078	-1.063239822	-1.482176795	-0.536639471	-0.504839299	-0.43750636	0.232208946	-0.495470089	-1.207267875
15	1.851601435	0.229649556	1.875238678	-0.579660135	-1.075558255	-0.429827036	-0.582495381	-0.036188708	-1.732368094	-0.568418724	1.311299708	0.931789922	0.927967846	1.558646376	1.029026541	1.759498644	2.515125716	2.171420399	0.632323478	0.623096247	0.125315223	-0.338772957	0.237555189	0.114015407	0.677555709	0.683816563	1.211825062	1.035515868	1.674922616	0.908095865	-0.262541924	0.631031221	0.53054463	0.221142348	0.974621266	0.739646712	0.098491615	-0.113781342	-0.469073242	-1.133830739	0.746419628	0.451588231	1.572655537	-1.259960952	-1.591094002	0.327071398	-0.326149585	1.087294727	1.200570827
16	0.241148014	1.138361877	2.895327201	2.697662505	2.017052615	1.18575893	0.965232541	-0.465125297	0.195625046	0.86864842	0.238114401	0.154220629	-0.907158539	0.109590085	1.454165364	0.723604233	-0.058582542	0.931619617	0.92301323	0.094757058	0.199065432	0.938747823	1.291092526	0.388679369	0.525945564	-0.286495551	0.750346615	0.579039676	1.306499421	-0.296546145	-0.55300322	0.370446454	0.602288327	-1.945733536	0.751068428	-0.653252449	-0.679885592	0.026360173	-0.817096181	-1.640252387	-0.600896745	-0.997881207	-0.21145362	-1.255822673	-0.889262886	0.037978909	0.135290535	-1.303589683	-1.291031603
17	1.891661901	1.978554071	3.356464186	1.584287995	2.11472928	2.00384803	0.165645259	0.245380534	1.206569977	0.88631902	-1.12296461	0.372193842	0.591716608	0.647941932	0.043747608	-0.197095754	0.719655153	-0.184193967	0.408047008	0.51629683	1.266652628	0.569226753	0.029355491	0.158374257	-0.086574079	-0.761970594	0.546293441	0.989948927	0.829397132	-0.160422698	0.508472235	1.858668699	1.207919875	0.304071822	0.037124189	-0.517822064	-0.647876185	-0.466158979	-0.597052576	-0.732877227	0.370214691	0.393575447	0.667262194	0.450901626	-0.971820447	-0.679486652	0.478676262	-0.148619233	-2.044799053
18	-0.743408547	-0.355376516	-0.692395943	-0.382175531	-1.463143865	-0.840692214	-0.69688989	-1.158103295	-1.503555369	-1.304043258	-1.302567594	-1.512006849	-1.785925595	-1.664120554	-1.592953632	-1.29245705	-1.116473175	-1.417773002	-0.983765088	-0.739877388	-1.064549523	-1.241121323	-0.72950336	-0.737312063	-0.507588632	-0.75280529	-0.414814296	-0.899649962	-0.291313303	-0.934414343	-0.365460847	-0.456953459	-0.032019865	-0.04039345	-0.184307219	-0.520272757	-0.660374863	-0.384217629	-0.225148595	-0.126750572	-0.188418881	-0.223840929	-0.165197114	-0.220158047	0.011780521	0.245894038	-0.220957913	0.082438434	0.674566165
19	-0.253376839	-0.495294777	-0.041176679	-0.764458933	-0.164459047	-0.032151262	-0.652632466	-0.552366139	-0.44232204	-0.017870371	1.730682602	0.663560578	0.28147577	-1.179621602	-2.089984798	-0.70443733	0.496480082	0.548155609	-0.037582996	-0.887024336	-1.362635029	0.089046572	0.608253664	0.141394735	0.332952345	0.087138546	0.701655669	1.998120117	0.950027739	0.028809968	-0.799174278	1.693811729	0.925246745	0.62289837	0.642071972	1.684950068	2.090807084	-0.879351299	-0.663858025	-3.258298192	-0.612722607	0.118337019	-0.171434317	-1.518313045	-0.991759824	-0.833732485	-1.408289749	-1.448706775	-0.033463838
20	-0.722098939	-0.852440279	-1.075431922	-0.932192426	-1.196671196	-0.988782188	-1.668818651	-1.081957168	-1.44846288	-0.999889739	-0.887691353	-0.696784737	-1.28784461	-1.30038599	-0.716614883	-1.343669828	-1.447467372	-0.785834039	-0.801320253	-0.681404723	-1.140242855	-1.643579099	-1.194531467	-0.820799805	-0.777232797	-0.850463726	-0.800907811	-0.901154193	-0.579915078	-0.265495458	-0.680674499	-0.481729663	-0.272911541	-0.601735376	0.204525393	0.45524908	-0.237002244	-0.931075078	-0.274275548	-0.319189447	-0.392686079	0.261680609	0.042424911	-0.646406192	-0.074346	0.437411076	0.132861428	0.648543212	0.446441882
21	1.523599868	-1.364946679	0.848708963	0.453149111	0.906990117	1.099432624	0.572941336	-1.471311158	0.793089837	0.701302504	0.276684557	-0.450107134	1.504934764	0.25668741	0.819857704	-0.271314765	-0.050368919	0.828394442	-0.215792093	-0.302236133	-1.050720649	0.188613986	0.522086168	0.517566459	0.744167432	-0.700223341	-0.763286399	-0.20517187	-0.766388245	0.0048244	-2.960818782	0.081778656	-2.115462576	-0.633519475	-0.119332842	-1.533518024	-1.527140652	-0.575347775	0.132907896	0.080225557	0.360785112	0.474502522	0.491157801	0.996833719	1.590258919	0.238288982	1.588096197	-1.83238027	-0.249737611
22	0.218459644	0.250943229	1.100137293	0.075145475	0.008205446	-0.44878415	-1.291273672	-0.259039599	-0.796562669	-1.900674981	-1.830177519	-1.283296471	-0.198011066	-0.888110098	-1.664241626	-1.48350087	-2.103682248	-0.265367352	-0.698434497	-0.287140986	0.532393682	-0.572745419	-0.740478287	-0.566994282	-0.474120295	0.061345321	-0.39981348	-0.338963167	-1.32652353	-0.992805615	-1.323390868	-1.374023882	-0.771070335	-0.659787082	-0.314127123	0.41699071	-0.14920464	-0.798842028	-1.106644529	0.557721154	0.182074801	-0.402768263	1.021159164	0.551174706	0.782059401	-0.251453746	1.15798325	-0.436568606	0.619831508
23	-1.684125446	-0.760489331	-0.525407193	-0.983966444	-1.369016963	-2.021340079	-1.575458439	-1.749224681	-1.346037817	-1.340290876	-0.825280794	-0.531177059	-1.695277836	-2.005078513	-1.252188101	-1.0506405	-0.332210437	-0.499018081	-0.904861657	-1.365860538	-0.415769685	-0.66440816	0.19182862	-0.578363491	0.53541495	-0.225425811	-0.059528594	-0.442898891	-0.032975743	-1.594278214	-1.083402153	-0.144510194	-1.034649039	-0.660592273	-0.480585682	-1.101769028	-0.173895893	0.047889174	-0.470838877	-0.006971062	0.620234527	0.088539869	-0.241878315	0.635038381	0.075834028	-0.214398108	0.750217576	0.541633711	0.610794998
24	2.24320571	0.282790837	0.179338284	2.027881114	-0.140645893	-1.307558188	0.362121359	-1.17419868	-0.097190487	0.103965445	-0.644149196	-0.219272604	-0.998522258	0.104092035	0.380406066	-0.05188558	1.020016807	-0.086177754	0.97585617	0.485884103	0.458494257	0.218870818	-0.867527925	-1.574612737	-2.361538705	-1.304284274	-0.398684354	-1.736747175	-1.882858671	-0.921910077	-0.10181302	0.728420319	-0.431486616	-1.151259261	-1.518145039	0.153743201	0.201917166	-0.672170599	0.099875398	-1.13399895	-1.471612615	-0.134978943	-0.448191434	-1.67078594	-0.80375576	-0.559876686	0.200394159	-0.285973347	0.141358066
25	-1.603026056	-1.107911746	-1.225047029	-1.800467817	-1.764949752	-1.247425573	-1.554213202	-1.829294146	-1.730819662	-0.758033788	-1.005522221	-0.622755376	-0.721131781	-1.094861913	-1.252983298	0.081447221	-0.392769891	-0.527776895	-1.029820969	-0.769186634	0.788168108	0.134806564	0.67295291	-0.16847592	-0.372890913	-0.821796696	-0.89578279	-0.734394625	-0.546324755	-0.195098517	0.085930864	-1.055912154	-1.407955928	-0.824046881	-1.548581711	-0.282466152	-0.878472814	-0.020175863	-0.255230686	-0.690396234	-0.633350728	0.294149736	0.276981918	0.058148798	0.037823495	-0.265669464	-0.04355205	0.484994654	0.427551106
26	-1.868794433	-0.71875491	-0.614372363	-0.197047042	-0.981449347	-0.7826983	-0.246605432	0.322142749	0.704105624	-0.628210773	-0.150191955	0.365534739	0.59566547	0.699321633	1.309098058	1.680051736	0.524369249	0.736200303	1.497848722	0.832585051	0.169621676	0.330874312	0.806896437	-0.325812694	-0.76538797	-0.989749614	-2.358699198	-1.873466626	-1.623054241	-0.755612943	-0.028515006	-2.414652214	-0.745197199	0.948772037	0.265535844	0.73724646	-0.06208326	-0.091541557	-0.090786677	0.375685862	0.81582098	0.829587893	1.535049668	2.611763765	1.133614882	0.895139341	1.838306073	1.182054883	0.705583629
27	-1.572313987	-2.250087957	-1.933472061	-1.452483043	-0.71356152	-0.536402848	-1.049739073	-1.630900232	-1.030495777	-0.685796275	-1.368966344	-1.960935872	-1.511238856	-1.008049374	-0.485078387	-0.794346156	-0.919360216	-0.901703014	-0.798002548	0.264524462	-0.126876782	0.020867973	-0.681762233	-0.259523833	-0.95655046	0.289358923	-0.215342012	-0.085798371	-0.368531011	-0.348857732	-0.811134244	-0.583777526	-0.320270591	-0.620990879	-0.769422405	-0.544345378	-0.132214356	0.250431373	-0.002300134	-0.021469181	-0.425840598	0.055875681	0.147008806	-0.592805546	-0.387164582	0.140886554	0.863594572	-0.310185086	0.195511017
28	2.416326459	-0.306819453	0.149749748	1.824665905	0.531220759	-0.412552971	-0.036346032	-1.206867646	-1.117522989	-0.775906416	-0.172607947	-0.824517533	-0.838693467	-0.668892882	-0.233471659	0.000737701	-0.971175739	-1.435955452	-0.705644214	-0.313764862	-0.256407179	-0.701192487	-0.704237349	-0.697413937	-0.030684691	0.049601615	-0.713549804	0.267482081	-0.28859811	-1.065905116	0.155718932	-1.3057624	-1.124856043	-0.370948421	-0.742341072	-1.359440085	-1.476683853	-1.212823567	-2.054563312	-0.973989059	-0.312759013	-0.981814475	0.075235194	-0.467119254	-0.797256905	-0.667847096	-0.183536043	0.402339382	0.891051768
29	-1.603368832	-0.78681881	-1.426014396	-2.31469959	-2.137073067	-1.953682349	-1.785900664	-1.937687554	-2.024696969	-0.931325337	-1.03477573	-1.320381863	-1.256730563	-0.864656553	-0.805434	-1.04528099	-0.858339964	-0.380115068	-0.654836034	-0.374595076	-0.772968925	-0.504789938	-0.868450656	-0.233860152	-0.355348564	-0.321626771	-0.000861053	0.233500885	0.002621422	-0.196998389	-0.271466118	-0.278193597	-0.977530361	-0.56650706	-0.344858998	-0.448102374	-0.198603144	-1.254762373	-0.215348296	0.148684702	0.212302536	0.346067575	0.026176064	0.054256886	0.006375536	0.684273209	0.578812749	0.639200194	0.942134173
30	0.078188099	-0.713557194	-1.042682632	-0.980855483	-1.407579079	-1.916049815	-0.385427174	-1.385998445	-1.501500237	-2.468118076	-2.187786912	-0.907127659	-2.669487333	-0.629696148	-1.379575524	-1.349009078	0.226463973	0.02661528	-0.176196833	-0.220020455	-0.000654572	0.852879906	-0.336994806	-0.290911178	0.874877581	1.204946104	-0.467709293	0.283263243	0.080696097	0.118416203	-0.044411778	-0.063296847	0.236121162	-2.646765036	-1.172407421	-0.584971982	-0.142616838	-0.27007499	-0.649699911	0.033995852	-0.885733913	-0.819992779	-0.130545565	0.121189859	0.315103997	0.077068295	0.068257942	-0.080034566	0.980123537
31	3.417601373	2.216262213	5.070835644	1.093133271	1.450130746	1.565475872	0.742169406	1.248093485	1.298366722	0.617989407	1.181035416	1.047306911	0.606493442	0.594148368	0.014001912	-0.038176445	-0.159579542	0.066641656	-0.376064187	-0.224250006	-0.351779653	0.111111812	0.483055095	0.101923578	-0.431732404	-0.551992775	0.065869415	-0.075279319	-0.359663834	-0.336974919	-0.055485946	-0.84480334	-0.374701544	0.126148268	0.150977903	0.352483187	0.526256407	-0.290144759	-1.120376495	0.221908874	0.008077789	0.141316493	-0.379274191	-1.168007618	-1.2035958	-0.075640133	-1.083851075	-0.710202712	-1.104030761
32	-0.41047091	-0.23534149	1.343852843	0.270482579	1.133572481	0.90075292	-0.104657316	1.254567029	0.653497685	1.050040086	0.71430666	0.049675552	0.444060089	0.881452888	1.14952683	0.848822858	-0.138386722	0.102765763	1.525519533	0.981517576	0.617905808	0.459546406	-0.27444882	-0.112074691	0.196647741	0.553115041	0.888114514	-0.471336835	0.493197143	-0.996424594	-0.172447728	0.563504777	0.387237153	-0.598040795	-0.465829599	-0.714776407	-0.46698056	-0.049993026	-1.15385312	-0.355144688	-0.370848923	0.519639813	-0.491940217	-0.114797764	-0.472146968	-0.888713434	-1.091182122	-1.635510344	-1.933103203
33	1.552144697	2.696124172	1.475168607	1.9152446	1.772536041	1.794183824	1.147460576	1.339571832	1.146042817	0.178489732	1.706127186	1.592115438	1.31706673	0.723445488	0.670470136	0.865610221	1.082772673	1.246194802	0.752945979	0.438215176	1.044867158	0.343647564	-0.05426859	0.442194636	0.715303872	1.102637991	0.938165218	0.702743899	0.244958228	0.054115356	0.377431929	0.559847283	0.24674278	0.506961084	0.070264324	0.20293634	0.360708845	0.090390367	-0.209523675	0.454884147	-0.071479948	0.18165771	-0.631759024	-0.297674187	-0.819381063	-0.735845388	-0.692862376	-0.243662182	-0.525049059
34	2.350907098	1.779230227	1.528863614	2.967918765	2.111108263	0.993985168	2.042948894	1.140136187	1.874410989	1.494223128	0.344437942	0.97389012	1.272200839	1.196200458	0.545537984	1.510258098	0.447000982	-0.550363658	-0.947404202	0.7418968	0.192623126	1.136148611	-0.574352645	-0.240887547	-0.691104258	0.317923365	-0.092966723	0.27664084	-0.463533539	-0.749905772	-0.130728499	-0.057448602	0.178498932	-0.930108442	-1.171339943	0.165487994	0.402984628	-0.110611878	0.126304842	-0.283386537	-0.403736142	0.417286045	-1.774937368	0.162704619	0.760571288	-0.343083476	-0.76728397	-1.145646512	-0.057059575
35	1.720755001	1.51157708	0.724070828	1.222245182	1.905530203	1.032215289	0.92086394	1.392251182	1.258084222	-0.778878415	0.894239654	-0.256277786	2.024519092	0.771496745	-1.33586494	-0.619613187	2.066782829	0.489265993	0.013311496	-0.429136711	0.49744477	-0.891566552	1.553350509	0.218733523	-0.881719544	-0.793296091	0.605608189	1.471958891	1.055583212	0.885011592	1.222112655	-0.56757877	-0.979076445	-0.319056331	0.918396827	0.605842831	0.8009122	0.443882686	-0.486023824	-1.219481727	-1.532141571	-0.534167367	-1.207694175	0.529436823	0.715298233	0.821233967	0.604704192	-0.199221469	-0.022871138
36	1.772849646	2.254684553	1.990101675	0.603775454	-0.228234655	0.695478793	0.645815531	0.853702443	0.922851284	0.524101696	0.351826281	0.690863215	1.521553992	1.173852898	1.69894011	1.37579596	-0.247256836	0.274195473	0.135169167	0.984488251	1.091324496	0.315985875	-2.217736337	0.159879708	0.907892784	-0.43709746	0.876489189	-0.036645257	1.30636726	-0.793465534	0.852809332	0.782649426	0.789155969	0.098062496	0.520012792	1.010584408	0.911421637	0.969288876	0.390433007	-1.056422589	-0.523040608	1.366227831	0.226366036	-0.292509344	-0.328076525	-0.364094895	-1.627287877	0.581773496	-0.88671731
37	2.146397891	2.107907319	2.031046483	2.767551166	0.208764618	-1.641289134	1.026739643	0.308026676	0.825210291	0.691435329	0.571137363	-0.341165237	0.015198276	1.158153557	0.938600345	0.155879472	1.343120644	1.966072755	-0.830295581	-1.473685305	-0.198004042	-0.916940222	0.092665879	-2.240855027	-2.087570854	-0.254890203	-0.194836	-1.092187486	-1.020894414	0.45584875	0.603503483	-0.460790777	-0.231085736	0.704357346	0.644208299	-1.334001351	-0.10622122	-0.03586893	-0.072740141	-0.636313053	-0.41576189	-1.070833526	-1.925289146	-0.056615648	-1.098736084	0.613889493	-0.277657787	-0.339901611	0.917356496
38	-1.291393398	-0.535579198	-0.814417086	-0.963230604	-0.062772152	-0.668253129	-0.992274431	0.557350371	-0.565834687	0.110869101	0.089737809	-0.176756506	-0.776977711	-0.933879045	0.297328282	-1.485953558	-2.408638592	-1.693073625	-2.404602261	-1.426360909	-2.174356662	-1.368747288	-1.635613739	-1.896311481	-0.887537761	-0.903257603	-0.412395156	0.225954564	0.005097864	-0.00169997	0.274302282	0.658923741	0.828872432	0.379585399	0.304073812	0.164492209	0.105525642	0.278567775	0.343999503	0.028908262	0.375951489	-0.363498869	-0.776693015	0.144932619	-1.179110598	-1.295795331	-0.729544999	-0.423682835	-1.105690891
39	-1.375035974	-0.962517841	-0.446450675	-1.10786706	-0.982735437	-0.950755638	0.16414391	0.576646959	0.185639243	2.189740252	1.444648254	1.268897531	2.51319245	2.386835399	2.246080605	0.678739846	1.13413557	0.130893273	-1.476807	-0.683089843	-0.877690967	-1.497838665	-1.410115587	-1.668454309	-1.436311224	-1.930507791	-1.109975042	-0.851898576	-1.17026559	-0.665231499	-0.46916251	-0.522884613	-0.273063236	0.297491623	-0.466630556	0.948316431	1.262871183	0.82012065	1.308527131	1.25266012	0.82109104	0.29070393	0.751106286	0.161268355	-0.280225901	-0.015656462	0.167119714	-0.988743349	-0.615932417
40	0.894572338	1.655952545	0.75873882	0.928665136	1.852215818	0.715437472	-0.444266484	1.518698978	-0.474980185	0.634781031	0.196150219	2.298260833	1.292778487	2.464086117	2.200915339	1.866009241	0.155701198	1.169634061	1.398807791	0.364666227	-0.12636539	-0.030816573	1.32875547	1.071593	-0.062797802	-1.288481147	-1.178004791	-0.715642965	0.291533406	0.090567678	0.255289916	0.396214051	0.021996368	-0.948070123	-0.479970701	-0.547544531	-1.306005921	0.168840732	0.725180757	-0.096939942	1.274829628	0.259799004	0.113335783	-0.669155213	-0.881053304	0.322200238	-0.92292715	-0.075140942	-1.210624433
41	1.421713939	0.716932673	1.541987625	0.628119128	1.786229941	2.455438165	1.385624834	0.917824466	-0.949423164	1.363391183	-0.179662879	1.228134318	1.383933082	0.218516194	0.866768638	0.974362627	0.401696723	0.178265491	1.794577707	1.529906375	1.435296225	0.693442894	0.792564401	0.604760599	0.717510085	0.664511967	0.035752058	-0.426893285	-0.458561211	0.546372545	0.560050691	0.568768968	0.473978956	-0.058633957	-0.856895544	-0.966959484	0.597451768	0.623347679	-0.668149692	-0.800307745	-1.254567525	0.221879852	0.321783785	0.225649773	-0.757700292	0.49072973	-0.597202574	-0.024143533	0.439394127
42	-0.52615569	-1.29668524	-1.822635357	-1.852162576	-0.754717015	-0.351544851	0.531834481	0.022117296	-0.670892101	-0.351181975	-0.826087354	-1.143901273	-1.847056371	0.797766096	0.113069051	-0.938241822	-0.494501039	-0.937303645	0.331578428	-0.852980499	-0.767146817	-2.195268894	-0.465761294	0.692020184	-0.371715283	-0.203224861	1.712665321	0.402038599	-1.401640706	-1.252677755	-0.15765518	0.73165921	1.03077207	0.104477252	-0.649200621	1.255237424	1.473857813	0.861943962	0.322768331	0.418753429	0.3524235	0.947950741	1.110945523	0.180316397	-0.980479956	0.126521329	0.791605135	1.005447499	-0.159553925
43	2.14930356	0.885326665	3.596074978	0.807715608	-0.886187086	0.096958853	0.063462347	-0.628686791	0.323916394	-0.217933109	0.955267103	-0.217286183	1.483535228	2.151836996	1.857142172	-0.103811719	-0.606930704	0.242047982	-0.342526004	0.384467584	-0.975528119	-0.403298019	0.150795455	0.760007932	2.081984743	1.671397495	1.366403829	0.914241286	1.234193431	1.665996408	-0.127077367	0.253330709	0.490061827	-0.333680051	-0.090610919	-0.605281892	-0.091004886	-1.162370988	-0.778637887	0.659428966	0.055164501	0.642770767	0.808952278	0.241884698	0.379253483	-0.626345089	0.93288142	0.477161112	-0.978291725
44	-0.840773932	0.505032728	0.041536426	-1.236363963	1.44873811	1.490732135	0.708156226	-1.215999028	0.291844901	0.313204232	0.952660295	1.237693451	1.21124407	0.972333394	0.146811949	0.346642085	-1.168656829	-2.480285906	0.010336548	0.993223128	0.051627247	0.929274853	0.523356078	0.77661914	-0.226146464	-0.321845941	-1.812664394	-1.413630197	0.725302368	1.696441701	0.826356205	1.012970756	0.526738224	0.377599809	-0.56586983	-0.307437843	1.390209616	0.857332221	-0.278482357	0.513963903	-0.668967347	0.407576649	-0.188128258	-0.620486046	-0.227836572	0.543368951	-0.262890112	0.297644202	-0.476522905
45	-0.333212744	-0.357296626	-0.118420188	-1.429483726	-0.701811067	0.248717918	-1.637899996	-0.333699717	-0.139791876	1.476356283	0.324477635	-1.41922383	0.042457538	-0.913739441	0.5073199	-1.280008876	-0.851634868	-1.257674576	0.322645566	-0.134225196	-0.718053707	-1.592169756	-0.12556088	-0.421468978	-2.151048929	-1.626790577	0.022037503	0.290400947	0.152033447	-1.153130062	-0.864072596	1.184520959	0.969532866	1.239324603	-0.611507518	0.702570572	0.909882949	0.386702061	0.031932969	0.501098842	-0.969577837	-0.90027478	-0.760757393	1.454806713	0.180661691	-0.04512661	0.601612268	-0.381008793	-1.292741514
46	-0.514072901	-0.651892976	0.905743917	1.241316059	-0.625066783	-2.464806918	-0.040996734	0.444762406	0.093505664	-0.335249556	-0.18912681	-0.959043906	-0.217406135	0.854200784	0.86754715	-0.448095193	-1.042083316	-1.47032711	-2.947506802	-0.360706215	-0.614377539	1.092094862	0.541202504	-2.197085062	-1.369697374	-1.040093912	-1.296483804	-1.653914976	-0.531837493	0.022011383	0.901198148	0.400734551	0.491297406	1.372021478	-0.080586839	-0.715582007	0.955414041	-0.370590348	1.498462543	1.031132229	0.184438284	-0.855720769	-1.942921593	-0.875889753	-0.512205887	-0.217202051	0.150990146	0.796252897	1.034586872
47	-0.921673069	-0.674816948	-0.467598234	-0.277688906	-0.172336784	-0.122475615	0.821427374	-1.953863056	-1.221067748	-1.75195606	0.755224874	-0.019628473	-0.27145999	0.07318623	-1.369302605	-1.287683719	-0.257891975	-1.649739536	-0.51509496	-0.562105212	-0.297032201	-1.427392539	0.97468196	-0.411546017	-1.522294572	-1.657778293	0.385896126	0.739950519	-0.59685998	0.593984423	-0.703075116	-0.664278297	-0.006555674	0.364639474	0.564761323	0.321063602	0.514154298	0.917069537	0.053041977	0.874590154	0.38773467	-0.645635739	-0.864118643	-0.169314258	0.104012427	-2.174652793	0.711461564	1.314896651	-0.350361085
48	-0.040474188	-1.525309644	-1.901971385	-0.2973806	-1.381056423	-0.800194249	-0.221787121	0.418495647	0.519406922	-1.000318398	1.053740834	-1.03569736	-1.508436886	-2.268178783	-0.45080508	-0.692599153	-2.180741161	0.002893061	-1.132696067	1.059881963	1.32786354	1.441510905	-1.500106516	0.567698687	0.958513502	0.411996913	-0.859557884	-0.350468453	-0.108973938	-0.695933076	-0.986120858	-0.837110668	-0.379345962	0.937052279	0.519982555	-0.672288399	-0.749558748	0.764858984	0.056021126	-1.039555964	-0.834302164	-0.560182868	-0.231167606	0.23197208	0.402653784	-0.256247201	-0.7299477	1.143379722	1.368021513
49	-1.870284817	-0.154873406	1.574795042	0.937288573	0.39667086	2.152460597	0.854729789	0.784849277	0.634141547	-0.272449577	-0.324161826	-0.916975414	-2.340959902	-0.93613381	-0.648989599	-1.33399668	-0.892763395	-1.555457734	0.129946542	-1.959069841	-0.499048975	-0.323446404	0.206393071	1.307813622	-0.65542231	1.725194635	-0.70320767	0.600685759	2.007515011	0.979163782	-0.40123498	-0.061666574	0.388585959	-0.789982756	-1.105012271	-0.727029797	-1.760731261	-1.468808481	-1.653479492	-0.744753243	0.223862942	0.274368453	-0.294113689	-0.566815487	-0.611931547	0.062729735	-0.821676918	-0.140595616	0.331788756
50	2.933327511	2.98065391	0.03879889	0.431455064	-0.226187131	-0.272802768	0.297736294	-0.221436093	-1.685298497	-1.223764667	0.029522323	0.726754854	2.172901261	-0.803890477	0.678037717	-0.085114004	-0.576049558	-0.845530694	0.527428922	1.2671897	1.358528265	-0.283339268	0.410196368	0.755788381	0.811844981	-1.009987734	-0.219357997	1.031391036	-0.268799105	0.763142391	1.726334954	-0.955712456	-1.084722463	-1.372128049	0.129805519	-0.12025911	0.688196907	-0.112954225	-1.520903553	-0.774418921	0.718959398	-0.079598755	0.572867428	-0.118116212	-0.443940846	-0.214515407	1.04156448	-0.139764978	-1.032574706
51	-0.944398758	-1.77456583	-1.881416374	-1.916224708	-2.315820982	-1.479402003	-0.626678694	-0.392202361	-2.294639619	-0.549082062	0.735245188	0.331730985	0.244392532	-0.567047974	-0.156534667	-2.099726587	-1.071875318	-1.098221008	-1.514627197	-1.325644689	-0.616320852	-0.24814909	-0.173648699	-0.164025698	-0.040480939	-0.374908799	-0.951731309	-1.025592313	-1.031884768	0.116810761	-0.263861182	-0.386052071	-0.615640716	0.073361201	-0.412355861	-0.200743019	-0.149558904	0.150961662	0.71820811	1.436440772	1.261013259	-0.148652254	-0.529872406	0.17439722	0.343479608	-1.100266158	-0.468596899	0.738981423	0.397640946
52	-2.357184465	0.62229275	-1.001521813	-0.61494483	-0.952798186	-0.131620198	-0.672603856	-1.929005443	-0.115045366	-0.178916296	0.373022667	0.936514663	-0.036170851	-0.557418798	-0.769263715	0.045581229	-0.566100208	-0.513936444	-1.208327392	-0.887357555	-0.362367682	0.157680294	-0.492884547	-0.691903427	-0.328309887	0.552164279	-0.898749362	-0.369900716	-0.599234415	-1.040832081	-2.275675106	-2.125826929	-0.309870978	0.051127455	0.302652731	1.130862333	-1.825713141	-0.72751819	0.717851535	-0.869156859	-1.520450899	-0.614706006	0.74335584	0.982375668	0.864138291	0.215223377	0.529548146	-0.566159478	0.382677715
53	1.469158458	0.612954408	1.288361509	1.112494961	1.187365447	1.87977504	2.157951738	1.324507382	0.444047712	0.950593472	1.114401257	0.904158546	0.651704919	0.892570045	-0.515205793	-0.452780963	-0.008393707	-0.342518507	0.327225228	-0.311472385	-0.597479195	-0.530337931	0.214816731	0.849425974	0.077295672	-0.32499976	0.916373273	0.940739672	0.482631899	0.850124013	0.866923934	0.981338806	2.233292162	0.5660629	0.949564902	0.945404241	1.836428134	1.011700795	-0.228643731	0.552991039	0.062747852	-0.586202309	-0.354411665	-0.366122112	-0.994862343	-0.889755147	-0.470342926	-0.540752707	-0.047007937
54	2.430453667	1.613888609	0.789373468	0.712432713	0.559409356	1.974949994	-0.469025418	1.847717638	0.256807788	1.62422886	0.873864981	1.142753026	0.882714229	0.218100047	-2.195386256	-1.019282624	-0.779776384	-1.048602217	-0.632651595	1.261972375	0.212596992	-1.899089407	-1.170330017	-0.233192084	-0.351413857	0.991146924	0.286991456	-0.449720847	-1.198419711	0.572654208	0.260886781	0.118319757	-0.081778699	0.898527449	0.155302128	-0.757877234	0.055670646	0.087948205	-1.170190558	-0.405523363	-0.293702517	-0.186285514	-0.481892261	0.084613718	-1.622461617	-2.806751984	-0.355720902	-1.881599703	-0.823952655
55	-0.289744101	-0.38932973	0.85518166	-0.367766165	-0.054957974	-1.131025337	-0.974005196	-1.077783187	-0.23306136	-1.24615381	-1.097253846	-0.112035493	-0.314524217	-0.483262819	-0.897519858	-2.292252618	-2.18705769	-0.836201585	-1.02022283	-2.090316731	-0.556228831	-0.172773354	-1.233963116	-0.576908984	-0.267510108	1.027572644	0.12875918	-1.314113246	-0.68632507	-1.206891349	0.069588052	0.222784292	0.356042108	-0.164250837	0.758499517	1.180128513	0.21716031	-0.769574998	-1.560687154	-1.553403672	-1.011501299	0.181819789	-0.570485662	-0.192346957	0.448647085	-1.112988237	-1.328276401	0.031067378	0.18075526
56	-1.473569734	-2.392624705	-1.013723149	-0.280820221	-1.35094927	-0.739034034	0.355790673	0.367074319	-0.809562993	-1.931300972	-1.265234734	-0.896675933	-0.339291055	-0.525087117	-0.835909121	-1.608622892	-1.857570432	-2.174668119	-0.293334944	0.252365499	-0.005129164	-0.370613763	-0.998503858	-1.227514933	0.110779019	1.098915774	-0.59746498	-1.605891681	-0.038167767	0.986653043	-0.193565626	-0.260096736	-0.300326328	-0.715159574	-1.058689499	-0.834126517	0.847172097	0.987653397	1.305778593	0.262123945	-1.028700915	-1.364557229	0.814075467	-1.089875141	0.426838454	-0.769618871	-0.436013288	1.163353394	0.522751704
57	-1.873321794	-1.158210041	-0.638643641	-0.978928477	-1.323800667	-1.514798357	0.608122156	1.768518926	1.060817841	2.894208966	1.210320941	0.743176105	-0.040209054	1.648120493	0.726272853	-1.014999699	-0.383773431	-1.636073967	-0.532613753	-0.447573883	0.380937746	-0.174119459	-0.709654021	-1.497129995	-0.030990944	0.349086115	-0.667075908	-1.710917013	-0.802951318	0.273424563	-0.679062389	0.028185942	0.790256868	0.86716628	0.371339827	1.310740002	1.563330044	2.10374022	1.30946779	1.423855661	0.130521977	-0.592165753	0.785519529	-1.87463898	-1.648674965	-0.498837788	-0.442327593	-0.669076558	-0.770008188
58	-0.140985856	-1.481427155	-1.528313884	-0.200729496	-0.047859496	-0.805584918	-1.430334742	-1.657463155	-0.446780296	0.176945123	0.242010653	-1.488090488	-1.248970805	0.588840351	0.296303048	-0.225318914	-0.802192646	-1.598429459	-1.662438209	-0.172563211	0.290194407	0.207311631	-0.445053795	-0.678965334	-1.581454509	-0.363523903	0.280632525	0.5765547	1.808291863	-0.283576935	0.741516018	-1.230081758	-0.620704015	1.251412305	-0.757193035	-0.854667741	0.404097703	0.152807617	0.538719247	1.532547721	1.59593833	-0.270207382	-0.215147051	-0.694639485	0.928006748	1.351298592	1.502785661	0.959264209	-0.56265147
59	-1.318916297	-0.654086444	-1.746723223	-1.183532465	-1.184591376	-0.426608904	-1.007227539	-0.527612374	-0.728509135	-0.635114539	-0.134828504	-1.356824298	-1.857505272	-1.485274886	-1.617714789	-1.038109	-1.485737621	-1.082562365	-1.584946404	-1.53617856	-0.716037667	-0.855189588	-0.162539286	-0.250145373	-1.015781508	-1.105603319	-0.330709249	0.081127876	-0.447672852	-0.342507087	0.301153789	0.563629781	-0.273673278	0.080377453	0.075897035	-0.164177292	-0.693514266	-0.709923905	-0.3714629	-0.018989534	-0.400902099	-1.270095004	-1.09883659	-0.095029348	-0.456556812	0.599006806	-0.100542129	0.825671267	0.385694835
60	0.254530206	0.350301608	-0.21338137	0.820631188	0.139237049	-0.240234596	-1.126632859	-1.461372245	-1.425475241	-0.811814732	-0.554941053	-0.699850346	-0.381932717	-1.373065036	-0.937560934	-0.627119343	-0.78143927	-1.269051984	-0.777632403	0.057287105	0.835506415	-1.480663277	-0.494727353	-0.033346337	-1.542113178	0.357572865	0.366473226	1.316119326	0.186351814	-0.616967841	-0.934629225	0.021819563	1.585534864	0.911859538	-0.380297623	-1.327916834	-1.904486939	-0.655306663	-1.009121229	-0.931602002	-0.301851778	-0.730099678	-0.095771849	-0.367089192	-0.750211688	0.084492188	-1.998512694	-1.306267236	-0.438312337
61	2.262488889	1.187082226	2.302685744	1.63677204	1.971856354	1.031905954	0.810081038	1.199039279	0.952411628	0.790230404	0.865468627	0.800463997	-0.55288103	-0.511509362	1.159267804	1.555658788	1.256908486	0.339195005	-0.688267481	-0.76055629	-0.399520681	0.139555233	-0.590174786	0.364498471	1.238993765	0.686375821	-0.262725604	-0.725338821	-0.445910509	-1.418677305	-0.283770864	-0.804499411	-0.28300272	0.594300585	0.472010444	-1.668284682	-0.543387996	0.119784432	-0.106520404	-1.361001057	-0.805463889	-0.694694276	-0.618922235	-0.00992696	0.935723565	-1.033493959	-0.269249176	0.345228105	-0.768337002
62	2.697584571	2.2318931	0.87369655	1.725425159	1.498032	1.278040747	1.588097661	0.660432063	1.915128326	1.453467063	1.011003436	1.849410162	0.732697278	1.200697037	1.829355585	1.16980213	0.88962465	0.811376353	1.150899357	0.605274951	0.698445625	0.924511531	0.923900504	1.186790269	1.32525472	0.876106004	0.062466726	0.767493293	0.331473095	-0.048172744	0.552104195	0.151536794	0.130202345	-0.743654146	-0.476996711	-0.724625674	-0.203480586	-0.565881181	0.150561897	-0.662503074	0.130717902	-0.460775194	-0.887851791	-0.553383949	-0.212494716	-0.099440344	0.242544603	-0.896693442	0.005257449
63	3.350905951	3.33168785	2.50812165	0.707338277	1.41346764	-1.068213671	-0.762080199	0.701216194	0.55058968	-0.395079909	1.465003039	1.073740084	0.320282668	-0.466618045	-0.526843239	-1.137956276	-0.554024006	1.337406246	1.453368601	1.401816794	-0.525812196	1.42480439	-1.132947481	-1.955929852	-2.168923107	1.000468048	0.287798614	-0.652087563	-0.80241607	-0.637933962	0.287936851	0.434865798	0.464424761	-0.417598475	0.17956929	0.07518459	0.582069496	-0.515380852	-0.097498379	-0.98641423	-1.344790285	-0.233613672	-0.325551123	0.002421426	-0.061295565	-0.478312178	0.424692623	-0.100612056	-0.647896501
64	1.739060439	1.62452858	2.467358991	2.231549143	2.556596126	2.88661411	1.948602355	1.9262919	1.923534316	2.073183821	1.926835098	0.141454459	0.331436135	0.195693466	-0.452990933	0.184114617	0.005902418	-0.260102997	-0.275860053	-0.112703639	0.051327568	-0.051320928	0.012644058	0.249380795	-0.610068639	0.604795898	1.005670761	1.070068905	0.80382461	0.359287616	-0.118842567	-0.442974574	0.326159274	0.136641151	0.155996952	-0.401826776	-0.602156777	-0.980947412	-0.164034605	-0.279848763	-0.067554634	-1.130830641	-0.729131165	-0.635330166	-0.736479778	-0.482113941	-0.942011513	-1.649180477	-1.733513837
65	1.874176314	0.856850573	0.335079897	0.14215734	-0.746521254	0.543375475	1.681007074	-1.721251365	-1.727020002	-0.75698255	-0.798385383	-1.162119534	-0.475636615	0.384570641	-0.937401645	0.941450297	-0.467116598	0.281262956	-0.937526099	0.532295461	-1.368268103	-0.231347633	-1.263400542	1.69708863	1.821335181	-0.06657284	0.821514144	0.043694329	-0.105750505	-0.203820634	1.780950594	-1.123307743	-0.860103806	-0.633101942	0.564491284	0.138057611	-0.699383267	-0.551109701	-1.509642604	-2.09603908	-0.796273797	1.604779242	0.297712403	0.391003615	0.018468986	0.37624943	-0.451271076	0.643299419	-1.143702739
66	1.564665813	1.305297794	-1.057707007	0.921804327	-1.546750231	-0.94573254	-0.864282878	0.071240837	1.401638481	0.471990432	0.976332118	-0.321076042	1.811722546	0.812618177	0.34323087	0.771143494	1.559659294	1.431512803	0.654813059	-0.505242063	0.549179309	0.712041928	0.123508778	-0.104891767	1.15410499	1.173365781	0.906382369	-1.088224783	-1.112144863	-0.349241035	1.570792348	1.746746989	0.285563584	-0.125574233	0.717086121	0.37553592	0.900574757	0.787888409	-0.7634879	-1.624527301	0.269209742	0.354479088	-0.57378556	-0.687165001	0.639517134	0.34278938	-0.510633646	-1.655183235	0.566594742
67	-0.650841259	0.519137357	0.232535954	-0.83145656	-2.54919388	-0.071539868	-0.739462657	1.054900398	0.237876738	-1.897420618	0.236217785	1.464681244	0.044999597	0.498110735	-0.753190299	-0.853163025	-1.633332606	-1.985193104	1.402830006	-0.522167774	-0.907638539	-0.219597062	-0.833844186	0.102978558	1.449063745	0.911292198	0.354094163	-0.119777645	-0.264690407	-0.729820491	2.060031113	2.042341346	-1.221623485	-0.994066955	1.376427626	0.315599519	-0.13971201	0.509228105	0.44684623	-0.570334301	-1.534466799	-0.410732397	1.005543283	0.081134914	1.054736695	-2.099528764	-0.695947894	1.147141167	-0.652213695
68	-0.54019403	-0.794069088	-0.108491244	-0.893214663	-0.066000848	0.318863464	-0.745919277	0.754687204	-0.636058064	-0.145913822	0.119602966	0.079454021	-0.15434428	-1.290199553	-1.687954526	-1.161082549	-1.194902043	-0.365090415	0.867450907	1.23040428	-0.425069445	-1.839330023	-1.131502068	-0.249241994	0.17164508	0.289121104	0.777480927	1.640914909	0.928920325	-0.819257394	0.904991629	-1.01173097	0.342145643	-0.421194453	-0.524049824	0.928561977	1.307595543	2.4984377	0.059386805	0.652946838	2.049345808	0.733112626	1.518970047	0.905013079	0.608027738	0.261961203	1.220718626	0.685795592	2.274550217
69	0.917701558	0.280018948	2.079224269	1.276319339	2.057605399	1.642297245	2.005908621	2.230277188	0.928861995	1.302537193	0.735279374	0.383048876	1.256777841	1.806103038	0.807047203	1.404959509	-0.3017326	-0.857393571	0.596239369	0.517935028	0.693402255	-1.029451333	0.900047611	0.843910755	0.189877514	0.519845265	0.520901094	-0.672603239	0.098253202	0.277433599	0.674362744	0.562766565	0.024709684	-0.948730195	-1.043011139	-0.085928177	0.21528635	0.185917171	-0.667191599	-0.199532361	-0.666432713	0.43579402	-0.040337319	-0.469024702	-0.073353343	0.727195684	-0.350594464	-0.311132981	-0.13421949
70	-0.945293258	1.286767095	-0.088680632	-1.190489337	0.634780959	-0.865031744	-0.567470944	-0.66187965	-1.68667953	0.285446704	0.484157754	1.734717765	2.572984362	0.100500005	-1.099956616	0.25906582	-0.238366195	0.343928099	0.414856689	0.943885605	0.24173481	-0.711141013	0.136002358	0.904915477	0.852439481	0.312941685	-1.224051359	-1.212794557	-1.322315773	-0.551276159	-0.897987745	-0.046493921	0.08369828	-2.176275204	0.292311512	0.18352954	0.863796188	-0.134191809	1.810274283	-0.01887592	0.314071679	-0.494939991	0.270222939	-1.044632118	0.83772942	1.028261193	-0.647001052	-0.062782378	0.984391301
71	1.59333459	1.58902877	0.573049352	0.416486948	0.676390954	1.440932677	1.711045458	2.011298644	1.08298677	2.144436517	1.479487528	2.290426842	1.75036148	1.895947768	1.642550685	1.196268798	-0.151104618	0.447750388	1.422064268	1.427507985	0.640652394	0.148982156	0.841284017	0.821526572	1.233534344	-0.521326929	-0.214301308	-0.775486573	0.676157804	0.332072369	-0.146225817	-0.79871399	0.338783816	-1.527750518	-1.114767567	-0.640875901	-0.1149145	-0.523456098	-1.076324769	-0.676973425	0.469470448	-0.608351361	-0.275392814	-0.589427952	-0.442556846	0.302319721	0.244344375	-0.784487751	-1.52581267
72	-0.621406124	-0.272382945	1.488498738	0.975750998	0.761864976	1.197454478	1.066349973	0.679467187	0.40017068	0.732084051	0.235422748	0.168868655	1.180601444	1.142962694	1.165279011	1.242249948	0.39009442	-0.898472108	-1.194426019	1.554329867	0.207456725	-0.629571323	1.612024687	1.232862014	0.417258815	-0.220943649	-0.555508904	-0.368661165	-0.010156475	-0.398273925	0.288264086	-0.569977467	1.383709854	1.646209063	-1.270075931	0.131195071	0.539756508	0.63811744	-0.382525753	-0.981809411	-1.289955793	-0.752959269	0.676885783	1.764762372	1.842936741	-0.94572305	-0.621002298	-0.865435844	-1.574928913
73	-1.036662313	2.467529187	0.473541839	-0.407210908	-0.390602831	-0.295983722	1.170574375	1.267319447	1.824985996	0.39116175	-0.73556492	1.941560348	1.511456873	0.828362703	1.049634817	0.104293179	1.366070961	-0.093010148	-1.079977079	0.729586304	-0.845934328	-0.259695545	-0.88913265	0.78810512	1.161296704	-0.586367213	-1.088766577	-0.374405369	0.510105252	1.169080536	0.375450634	1.603852011	1.399351743	1.146741058	-1.044306589	-1.477108303	0.564436426	-1.073104216	0.082444988	-2.48596383	0.003548311	-1.222972897	0.504055368	-1.5454469	-0.470637726	0.118629184	0.759577965	0.412528326	-0.098333442
74	1.408214536	1.597939071	2.318813058	1.778894252	1.068320227	1.614325867	0.76671366	1.901724254	0.323168772	0.852785042	0.908045341	1.350213549	0.556978859	1.20208209	0.040269528	0.81037798	0.900851941	1.260915324	1.671568328	0.57742117	1.90768467	1.667177708	0.130640313	-0.366849663	-0.500128107	-0.782055676	-0.509158298	0.126998586	0.181940144	-0.446673014	0.692166958	0.542275932	-0.980135339	0.99631931	-0.086629327	1.07103747	0.039028277	0.161098948	1.069195413	0.288383748	0.216830803	-0.370735643	-1.45774604	-0.482624466	-0.860787201	-0.38225347	0.186189019	0.255913467	-0.703836469
75	-0.626602271	-0.548911417	-0.628052754	0.823094006	2.101506259	2.530183824	-0.423182974	-0.705537907	1.290049745	-0.288708842	1.24641029	-0.820496272	-0.13082959	-0.564301805	1.879810997	-0.64645118	0.336322999	-0.852598486	0.623402625	-0.669623802	-0.618892158	1.669506924	1.032974355	0.843400742	0.690048264	0.087249107	1.375010311	-0.99173904	2.196395705	-0.024842623	1.164770042	-0.243104155	0.896737047	-0.81839871	0.002393007	-1.096239422	0.683197742	0.268622736	-0.570746184	-0.505020709	0.7279886	0.61089028	-0.447219983	-1.006297493	-0.993379981	-0.504393952	0.3684602	0.761175939	-1.047603123
76	-1.492750517	-2.36223198	-1.003458926	0.073620295	1.529298661	0.653332374	-1.037312472	0.821097001	0.358533103	-0.020246193	1.216967955	2.104055051	0.981547585	0.631724494	1.662868176	1.640001576	1.659948927	1.503368522	1.062299834	1.425099324	0.366007252	0.828126236	0.704399741	0.101944958	1.120108029	0.05952463	0.509228258	0.685784443	1.633125911	0.941498956	-0.827568239	0.806136271	0.716275316	0.361103717	0.805814899	-0.72294356	-0.382369458	-0.139605195	0.315226201	1.31985279	-1.117983303	-0.590370127	-0.792769427	0.680341113	-0.011332643	0.592794861	0.495562016	-0.594487198	-1.114890498
77	-1.778460711	-0.001232213	1.311140065	0.92900311	0.953948905	-0.153345395	-1.52452801	1.5517943	0.414425793	0.471908079	-0.285954184	0.232783667	0.286831388	-0.015543208	0.037406939	-2.095640211	-1.78993268	-0.119185836	-0.963039606	0.049581965	-0.522166884	-0.691233863	-0.33279855	0.269741297	-0.879858269	0.434766577	-0.238728677	0.707206403	0.370886325	0.512793178	0.535847164	-1.505758524	-0.909994738	0.043710877	-0.47404652	1.375131876	-0.50249473	0.222495415	0.553372987	-0.04935428	-1.447720953	-1.307999436	-0.536566328	-0.074850488	1.310994842	0.154173174	-1.768443188	-2.235154126	0.181141901
78	1.849089421	0.996910566	0.389851179	0.509649786	0.210429848	-0.136919132	0.125117263	0.247751556	0.913250392	-0.609640969	-0.38082743	1.130091933	1.105236942	0.719132859	-0.057902913	0.871693979	1.331950879	1.550012015	1.789599627	-1.027686253	2.062324118	1.425911587	1.037715724	1.674193457	2.37001044	2.065138272	0.584547914	0.590872727	2.409668795	0.909887688	0.78380757	1.377841883	-0.568483009	-0.149138343	1.270741669	-0.308662316	-0.863323152	-0.822510475	-0.934414758	-1.470693184	-0.744555378	0.284857434	-0.179337802	-0.689499236	-0.613239789	-0.323687471	0.067061353	-0.162222961	1.045731248
79	0.692223312	0.471070713	-0.697248608	-1.041066585	-0.568099565	-0.515030805	0.621337751	0.139461893	1.036663077	0.24123519	0.456221731	0.924311904	-0.269949867	0.2985713	1.075090925	-0.981042048	1.512041274	1.34739765	0.910232805	0.018220219	-1.847549631	0.300991719	1.556426415	0.655098912	0.378304672	0.408126917	-0.052934074	-0.352299548	-0.177052579	-0.190260658	-0.50692628	1.040634147	-1.492003815	0.916044392	1.144023475	1.892164974	-0.207977302	-1.365090014	0.260987302	0.09224618	0.546380659	0.55174444	-1.347155619	-0.934191325	0.304645632	0.361092758	-0.363080885	0.780444925	-1.130449461
80	-1.174671892	-0.815046369	-0.177555607	0.802325377	0.162364004	0.789677364	1.673640357	1.891552812	2.487424276	1.742217419	0.549099028	-0.400820993	-0.903810827	-0.938471612	0.819447917	-1.5841649	-0.753185891	0.165332585	0.934803569	-0.185785461	1.114907744	-1.22655828	2.643007159	-0.25963857	1.439392934	0.160004658	0.915278686	1.298922367	0.464746539	-2.063368868	-0.433986451	-1.925058063	-0.179380594	0.359371568	-0.058852884	1.060214525	0.300355837	-0.405874472	0.226910975	-0.311361968	-0.300991362	-0.897668264	0.192838917	0.211904821	-0.728891248	0.309194514	-0.422508448	-0.495207342	-1.891300998
81	1.889758476	1.28296961	0.944698163	1.409211475	1.932343161	2.272560423	1.345405023	1.269313508	0.763527232	0.945468447	1.433345551	1.500015368	1.426877639	0.752119849	0.421152803	0.881889099	1.31816714	1.433182256	0.590268126	0.200540097	1.252656695	1.187116914	0.940462667	1.138078569	0.665456726	1.147357647	0.053158891	0.025723119	0.387930607	0.464606335	0.523196185	0.002353798	0.015638963	0.433162992	0.000688183	0.36813816	-0.122648608	0.016338821	0.518958812	0.487528943	0.482122071	-0.125702677	-0.601740406	-0.955232565	-1.017997492	-0.158252387	-0.03526644	0.131210893	-0.448014272
82	2.193357509	-0.85871246	-0.562197519	1.755477667	0.167735457	0.676715225	-1.320959578	-0.706308778	0.142376607	-0.098053338	-0.08609685	0.755210127	-0.213789976	0.952547759	1.467933491	1.676912096	-0.661951267	0.106660044	0.788633304	-0.671355466	0.809004256	0.226538314	0.429401747	-0.389238009	-1.526571136	-1.265643258	0.080421025	0.5000408	0.98539583	-1.644182437	0.437055886	0.007425931	0.154235577	-1.1498941	-2.23558433	-3.467912035	-0.251132351	-1.497818479	0.409273957	0.867953658	0.921222037	0.532735237	0.701006755	-0.35445337	1.15748032	-0.023914163	0.925565263	-0.338580809	0.828145956
83	1.273580149	1.665083092	1.870790308	0.547254363	0.623489488	1.269512983	1.937737111	0.643244726	1.79548921	1.542777484	1.825785314	1.146868885	0.314104635	0.832958861	0.464051348	2.192712611	1.484776788	1.2151756	0.393210964	0.073018909	-0.344619894	0.166666566	0.338157282	1.099865672	0.12932262	-0.95859752	0.342206246	1.037731672	0.752041643	-0.190713581	-0.140853883	-0.93509275	0.291486543	0.789208263	1.752261781	-0.036039769	0.553020349	-0.547842453	0.963757346	-0.049736583	0.11019287	0.666842298	0.030150317	-1.364307967	-0.048671664	-0.596669297	-0.095978959	-0.769294517	-0.347298799
84	1.474268876	1.193680266	-0.426629552	0.808995592	-0.713407847	0.981831033	1.039963443	1.145645808	-0.075644282	-1.362341423	-1.25756797	-0.868475485	0.712764375	1.544994638	1.728005181	2.062074742	1.023537242	-0.147943606	0.208742347	0.807437595	2.247369884	0.649605459	0.873249739	0.263131883	1.090951709	0.852321089	-0.718339297	-0.463733116	0.299778807	-0.057128455	1.034984285	1.150845341	0.022923546	-0.049446323	0.021539658	-0.784262992	1.50995821	0.173874412	0.749377927	-2.019302989	-0.576652429	0.089064765	0.446890414	0.488992487	-0.031951823	-0.468509112	0.700237456	0.486937862	0.373056445
85	-0.320083105	-0.265257439	-0.251313027	-0.340984177	0.179225247	1.023629201	0.101463922	0.721819348	-0.783719425	-0.258454548	0.606273587	1.635324894	1.552591447	-0.949896544	0.714225442	1.631318183	0.129775191	-1.926990721	0.364994064	-0.528921894	0.809079602	-0.792821563	-0.319386695	0.416345575	-1.56640293	-1.656867911	-1.110598521	-1.906915497	0.816958878	1.425487617	0.33530201	0.553717501	-0.095481377	1.08166108	0.810813511	0.335555783	-0.734405962	-0.099161125	1.524770474	0.005153143	0.974182959	1.073868298	-0.647855506	-0.712128141	-1.620024581	0.827281811	0.760099739	0.289731768	1.259890532
86	-1.056169503	-2.032951964	-1.361997565	0.228694282	-2.274740629	-0.608120304	-0.957837028	-0.035068041	0.473913188	0.800241158	-0.717830094	-0.356693778	-0.166453096	-0.100683577	-0.262321756	0.262889244	1.541249052	-0.575927204	-0.518175932	-0.577493034	1.068589939	0.174727343	0.444706319	0.828903991	0.270397685	-0.264516212	2.102313995	-0.950747469	0.602999573	-1.690925703	1.396149587	1.249615432	1.806541055	1.239033377	1.586825333	-1.011915063	0.36998694	-1.255984748	-1.02230785	0.289962101	-0.092574578	-0.854812452	-2.003257122	-1.350127823	0.103387354	-0.309192312	0.293756568	-1.076176242	-0.455496956
87	-0.654372478	-0.172557683	-0.249434952	-0.145236757	-1.187216143	0.473099927	-1.111685139	0.222809155	-0.077176921	1.372716357	0.440283534	-0.082831184	-0.827126869	-2.595305867	0.354264861	0.061872743	-0.515338229	1.223361647	0.113658196	-0.280734126	-0.528362945	0.930407467	0.478242213	0.528890105	-0.620320229	-0.054590911	-0.760805814	0.786879938	1.452886301	1.177420555	-0.877395729	0.218992125	1.506585715	0.696624489	-0.580366167	-0.174640312	0.206904439	-0.895532987	1.698327661	0.423973092	-0.566394006	-0.384518807	1.833365726	0.015506211	1.128245075	-0.046945022	1.615743086	2.187869527	-0.344373032
88	-1.473604762	-2.058063467	-1.484351947	-0.653323594	-1.713929635	-1.773442265	-0.683916704	-1.61086837	-1.265524219	-1.536480554	-1.766410283	-0.705448734	-0.378213844	-0.950386672	-1.293111267	-1.719285611	-0.621128522	-1.436862951	-0.995317002	-0.775385321	-0.447613408	-1.020368911	-0.921440622	-0.639184304	-0.451320666	-0.239212903	-0.005313584	-0.857948065	-0.64952195	-0.531748984	-0.441861625	0.254327535	-0.706280279	-0.032327532	-0.557770615	-1.07718265	-0.903641181	0.805001137	0.717730669	-0.622748763	0.077630559	0.442084241	-0.41595976	0.553668421	0.913947158	-0.006612909	1.099802301	0.557304618	1.061987907
89	2.441070014	2.403926727	2.049832561	1.489121624	1.725577622	1.109617877	1.525160045	1.334735043	1.949581563	1.849983109	0.310665341	0.688306955	1.006738966	0.134456361	-0.077860098	0.493076725	1.561507667	1.55978282	1.500882085	0.723431729	-0.9095564	0.149566606	-0.096339219	0.315583523	0.638586584	0.604899211	0.760167988	-0.531552066	-0.455337456	-0.332282899	-0.597513742	0.019703243	0.024483013	-0.730589832	0.90927297	-0.351030171	0.642055554	-0.156385686	-0.293867022	-0.79644811	0.324425108	0.048375607	-0.129519714	0.268730482	-0.229237937	-1.415124933	-1.702323462	-0.373016742	0.671881272
90	0.172447303	1.0275212	0.165116336	-0.084603444	-0.645402207	0.392108761	-1.75158338	-0.488459275	-1.114605565	0.306608871	-0.184089541	0.205845091	0.59840868	-1.676042052	0.267374526	1.122864582	-0.551922537	1.07521789	2.171522013	2.104362142	1.594963272	-1.691786404	-0.65239606	0.736643234	0.666528716	-1.029294376	-1.238378397	0.197647008	0.033546815	0.170816001	0.477860749	-0.801698835	-0.554021281	-1.3588823	0.011105834	0.870198737	0.475745123	-0.127531731	-0.996324119	-0.323577539	0.57181878	2.147202574	0.835516142	-1.24482675	-1.817606234	1.356803368	-0.345998113	-0.850674618	0.03011259
91	-0.318004137	0.475070861	1.283206109	0.738007	0.664874293	-1.029940248	-2.270659742	0.643512879	0.151991833	1.608171552	0.771377846	0.791820614	0.633958511	-1.924964206	-0.263128935	1.580588053	0.275808679	0.580079976	0.860423675	2.078156799	1.713207606	1.550225522	0.951970146	-0.646314334	0.256954121	0.714702352	-0.599633352	0.729001898	0.725429224	-1.094514413	-1.700159642	-1.039254828	0.406070289	-0.358227919	-0.537652558	-1.779331198	-0.223655601	-0.3377312	-0.045292243	-0.729601886	0.612848342	-0.660756039	-0.112568351	0.693606463	1.624594154	1.270810258	0.644153415	-0.631451283	-0.619115123
92	1.906175044	1.514001065	1.474687023	1.782279389	1.630297113	1.943915201	1.069600771	1.263570087	1.120630681	1.060351924	1.238867806	1.025211103	0.81759054	0.727474883	0.454897095	1.112583627	-0.010687589	1.034352513	0.978593186	-0.02403828	0.42055714	0.683173924	1.176883285	0.320670251	0.81263122	0.974227924	0.87183063	1.043264239	0.783202461	0.291175288	0.66005635	0.411567475	0.466713109	0.101483649	0.009013979	0.827144918	0.541297292	0.168610857	0.201016256	0.637778665	0.475163723	-0.430007759	0.606617626	-0.083946197	0.44792327	0.136497253	-0.155851383	-0.552207768	-0.125137416
93	1.03254795	1.048993225	1.32867841	1.642856834	0.74218755	0.783146293	0.550683131	1.078013472	0.352623165	1.605460044	1.311431093	0.697066043	1.594359123	1.460985431	1.26122725	2.459277221	1.271558828	1.460514968	1.010000669	2.061833216	0.877228003	1.278781037	-0.194241392	1.121335813	-0.055685807	1.05963512	-0.367625264	0.457014463	-0.522873077	-0.949990207	0.548478627	-0.100943717	-0.267268192	-0.191872445	-1.058679244	-1.116345917	-0.63473255	0.080206844	-0.111355866	-0.583003546	-0.324606778	-0.686775423	-0.230643688	-1.20889215	0.075243511	-0.337818795	1.12382077	0.008237587	0.315284759
94	-0.698018982	0.521028167	1.533426091	-0.129467625	-1.103464113	1.249204059	0.516644131	0.662288726	0.356136664	-1.087040418	-0.006746082	-1.145293606	-0.0137694	0.155021312	-1.376048648	-1.952782883	-0.479557834	-1.125888507	-1.596895162	-0.441536948	-0.259175974	-0.992901854	0.299318391	0.981329058	1.483254242	1.777029233	0.561106661	-1.24363343	0.019799608	0.684818953	-1.553161733	1.486825009	-0.148975743	-1.276005951	0.33712781	-0.216442399	-1.763246994	-0.319744676	-1.113312764	-0.800460249	-1.832259921	0.291181674	1.048635987	0.718305224	-1.611748929	-0.099774364	1.050558557	1.513860822	1.579118463
95	2.05723667	0.928041167	1.612041593	1.797047925	0.875653844	0.589265364	1.331449805	1.120784077	0.07471417	0.421264371	1.565053496	1.940579471	1.444418677	1.276037549	1.659776967	2.266253768	1.311489386	1.48127245	0.595811306	1.318908319	1.112857304	0.892480866	1.202825603	0.681299506	0.747740005	-0.015546723	0.970863261	0.060295963	0.33652307	-0.273430671	-1.534894649	-0.92864844	0.329124143	-0.498426411	0.065782774	-0.240721655	-1.834901427	-0.860340344	-0.220077131	0.265691361	-0.08460117	-0.648922108	0.111961927	0.011628351	0.060912065	0.28656857	0.459313331	0.242889221	-0.44811197
96	-2.375196293	-1.498899883	-1.226816158	-0.362720912	-0.557991193	-1.658623695	-2.366550936	-0.023212475	-1.149853565	-0.901742087	-0.71585387	-1.261299072	-0.186897375	-0.676817501	-0.336253802	-0.774791607	-1.60703803	-0.483783988	-1.532460538	-1.051390907	-0.171280864	-0.918670525	-0.678427527	-0.9508818	-0.358351166	-0.041942351	-0.472103744	0.05030377	-0.412932663	-1.269518967	-0.328812621	0.243309698	0.011760714	-1.425692904	0.027097969	-0.217308875	-0.010778398	0.946898956	1.124420853	1.258106025	1.327258015	-0.629273552	-0.193685478	0.733957074	0.950226752	1.623408748	-0.194393239	-0.923877648	1.011889266
97	-1.637057943	-1.513701823	-2.112891834	-1.272175834	-0.008493318	-0.994483396	-1.05042292	-0.450695914	-0.315600626	-0.827889284	-1.348618144	-0.991338834	-0.80000563	-0.305530567	-1.285564928	-2.142642511	-0.358233483	0.219410976	1.166767869	1.380557241	0.296242664	0.906594844	1.773724471	2.374976404	1.415299514	0.664370835	2.05842562	-0.078562601	2.173024049	1.471186726	0.150694465	0.986768078	-0.603936181	-0.290402171	0.539898757	0.515494355	0.9235441	0.755255397	-0.425121515	0.663778105	1.441687689	0.643524895	-0.445972559	-0.993070361	-1.912532355	-1.029975241	-0.238553943	-0.738872843	-0.792566613
98	2.608934858	1.028349792	0.884970066	0.336214031	0.912661422	0.783724182	0.438810933	0.700835668	1.519763312	1.201226746	0.786599332	-0.367109155	1.809921572	1.309268746	0.461214577	0.741849774	-0.228016784	1.09563412	1.758134079	1.451402956	1.308309544	1.117787668	0.552259647	0.315159029	0.465846569	0.694910632	1.018701375	0.740637156	-0.82343598	-0.446433689	0.800260695	0.642709039	0.345281262	-0.126951703	0.285828628	0.67971837	1.419346952	1.12889429	0.404221697	0.805489082	0.593043198	-0.021749259	-0.182815211	0.092848765	0.697638955	-1.86702811	-1.381039208	-1.105626027	0.277191172
99	2.137140374	3.222901118	-0.493315047	-0.047948777	2.109473438	0.711453354	0.792057326	0.132398463	-1.597385025	-0.201747375	0.794029308	0.959237006	1.001875753	-1.077458498	-0.668513957	-1.233188363	-0.262210364	0.108664419	1.493106193	0.171629187	-1.448919568	-0.234781324	0.572459105	-0.721808199	0.459801161	-1.053525019	0.284877079	0.844956653	0.636208845	-0.657533319	-2.190006616	1.195877214	-0.587708067	-1.352146102	1.627929751	0.932457952	-0.158377695	0.159060911	0.050386708	0.175008255	1.559332314	1.544759878	0.546947069	-0.840264724	0.460462326	0.751771309	0.010508484	-1.495145065	-1.145161717
100	-2.267305167	-1.328910282	-1.781906841	-1.270168937	-0.921116472	-1.431054886	-1.13638037	-1.427791151	-1.402483193	-0.83170701	-0.012906694	-0.009019174	-1.283779848	-1.005091144	-1.029351291	-0.324086055	-0.966945436	-0.433068612	-0.873277205	-0.856691895	-0.106206146	-0.563735406	-0.797103146	-1.051639181	-1.340449824	-1.432930174	-0.343865713	0.433121289	-0.00193397	0.148153567	-0.104692493	-0.568483297	-0.164805732	0.216049414	-0.218857037	-0.844757157	-0.3830482	0.211196306	-0.08808449	0.13094206	-1.004001109	-1.233200775	-1.38168236	-0.767375048	-0.587118288	0.330090225	-0.122935438	-0.626221415	-0.256638565
101	1.570050316	1.276827366	0.882995527	1.350819937	1.044396093	2.216256673	1.352638755	1.543812372	1.982906141	1.85690943	0.57487451	0.056950306	-0.137713415	0.17446836	0.216116538	0.382829918	-0.671317946	-0.058535215	0.376456031	2.34713161	1.673950711	1.000801739	0.897758773	1.775451835	1.486190791	0.432724988	1.021198329	0.857270122	0.121450198	0.183065755	0.196801585	-0.312400048	0.002378979	-0.605914762	-0.618116321	-1.418738884	0.138775911	0.937597674	0.386326117	-0.425550487	-0.043882978	0.699512766	0.86233512	-0.019404988	-0.421854832	-0.960648695	-1.91244167	-0.670647637	-0.239630735
102	-1.127687942	-1.027206043	-1.767649138	-1.032112688	-1.206879258	-1.302769055	0.199795131	1.211142221	0.037652837	-0.362291959	0.842990899	0.061448779	-1.147121944	0.367458971	-1.314927678	-1.30062073	-0.325470644	0.553729821	-0.185621075	-0.746450872	0.008115354	-2.033919058	-1.516789476	-0.304747461	-0.750490849	-0.547279253	-1.507954106	-0.192103103	-1.062845119	0.383291728	-0.55720957	-0.450180967	0.751418674	0.921795487	1.132099152	1.125293416	0.476595379	-0.560630937	-1.608095791	-1.491699217	0.174958897	0.783539327	0.659244883	0.481028474	-0.093600563	-1.258603804	-1.10056032	-0.576664794	0.213568044
103	0.659679454	0.126932685	0.231601638	-0.992047477	1.065621633	-0.898030745	0.17472491	-1.703304957	-0.850845197	0.391422373	-0.92684763	-1.349339324	-0.107966359	-1.875973709	-2.63631384	-1.722499394	0.61779747	0.567049014	-0.516783878	-0.504187922	-1.217372034	-0.218874701	0.428767957	-0.209054115	0.789446165	-0.169425508	0.271285549	0.152638931	-0.364450196	-0.943538333	-1.221332452	-2.021962451	-2.629342553	-1.309325829	1.319807049	0.043072787	-0.231261041	0.234908323	-1.72829725	0.54863272	-0.547911461	1.244936033	-0.45300834	-0.071242407	1.360732801	0.590803742	0.285502919	-0.894852252	-1.12556428
104	1.95823445	1.378519601	1.18536362	1.528790905	1.432846151	1.310968866	1.694131202	1.178213228	0.24263946	0.190046919	0.575534171	0.498513408	0.52532596	0.893920393	0.13070793	-1.049843855	-0.93746868	0.315781581	-0.024399175	0.107203604	-0.003657581	2.438466147	0.951797199	2.367974863	1.883099235	2.112691705	0.451842674	0.934585445	0.250527608	-0.685076176	1.158511141	0.522876918	-0.760957003	-1.371733655	-0.467092646	-0.426442909	-0.238361385	-0.130150848	-0.107602436	0.675508058	0.816992459	0.305564992	-0.608697701	-0.395116539	0.503172558	-0.170584359	0.339187114	0.770424267	1.081049171
105	0.684098355	1.912994448	1.579507632	1.248720992	1.822866209	0.696635402	1.917970761	2.282123752	2.087742628	1.572866117	1.148607047	1.148338785	1.036176591	0.44713973	-0.031431404	1.336308829	1.644397593	-0.380031852	-0.223879362	-0.020480462	-0.126924116	-0.136474008	0.123408147	0.526292337	1.299058503	0.972892475	1.142536434	0.806941626	0.369900223	0.882479845	1.480636664	0.278207551	-0.03099861	0.664966428	0.227754196	-1.006716817	-1.044654799	-0.390207125	-1.344008143	-0.556955583	-0.990484387	-0.166596849	-0.582524418	-0.408619198	-0.394099888	-0.491762094	-1.098141835	-0.347028981	-0.558010299
106	0.809828182	1.147126647	1.452650104	-0.024835479	-0.428478055	-0.240545933	-0.349498252	0.091600304	1.276221711	1.209192537	-0.127256546	-1.519432818	-1.175709814	-0.949163289	0.021033791	-1.019393979	-0.801485636	0.008052515	-0.449835629	-0.423810262	-1.044655157	-0.982100307	0.321305011	-1.92283241	-0.57720396	0.539086705	-0.116883554	-0.286082734	0.231760965	0.176497342	1.620017993	-0.227040117	1.006922534	-0.605338382	-0.107776642	-0.077892473	-0.235549601	-1.690589442	0.629462432	-0.45637786	-0.61791592	-1.366917539	-1.612761732	-0.381016025	0.627527628	-0.352698261	-1.776875495	-0.410276247	-0.468652877
107	-0.142248787	-0.540335175	-2.825686079	-1.345439029	-1.057596991	-1.305524427	-0.266534222	-1.970464762	0.907179362	0.440134078	0.792232405	-0.447009608	0.726034774	-1.50168355	-0.023687298	-1.364351008	-1.702717386	-0.540067183	-0.278696839	-0.15251538	-1.892366445	-0.941736813	0.448860729	0.239726092	0.175005602	0.425143656	1.601123997	0.812407522	-0.141210177	-0.494854263	-1.465456748	-0.493078727	-1.059864053	-1.354338803	0.150893928	-0.525010051	-0.369849561	0.209523032	-0.098357714	1.233063637	1.112687991	2.306910686	-0.753021218	1.226946174	0.646969202	0.67571327	-0.975701426	1.486424016	-1.106471598
108	0.101179057	1.126374766	0.284180901	0.112675724	-0.440077278	-0.773805696	1.187780362	0.159302794	-0.896258091	0.476452231	1.749764618	1.022664878	0.632685952	-0.531335887	0.882554638	-1.192341544	1.672603997	-1.032941889	0.710093804	0.141560899	1.125068153	1.702589067	0.478808558	1.019488975	2.343502353	0.141504226	-0.221125142	1.515146149	1.004909701	1.386257407	-1.837218446	-0.452813126	-0.037734997	-0.473918545	-0.008098675	-0.579109421	0.323756579	0.691971926	0.704199895	0.847665103	1.087057606	0.252974096	1.477223775	-0.527502406	-0.69849691	0.964025338	0.129226678	-1.319556278	-1.8389238
109	2.550243768	1.389687278	1.68260595	2.968011176	0.858066241	1.801292159	0.943429248	2.348652517	2.209067042	1.253427875	1.221752513	1.037733176	0.373903072	0.911723258	-0.368108665	-0.241797648	0.894680553	0.737488073	-0.994341103	-0.890325344	0.293538779	-0.407697839	0.321495956	0.43658701	1.655306981	1.033380898	1.078121849	0.56671554	0.01721052	-0.570437702	-0.376484656	-0.680676836	-1.143503352	0.382015414	0.26465556	-1.716038881	-1.848910099	-0.407340564	-1.197017181	-0.58272666	-0.00949671	0.592947203	1.065756794	0.451387771	-0.420175396	0.034974821	-1.488700651	0.050432582	-0.060701287
110	-1.008528502	-0.259977112	-1.070742012	-1.040547765	0.066191284	-0.502674108	-1.094594535	-0.937491062	-0.185599093	-0.413217061	-1.201200891	-0.77660458	-0.661528556	-2.197148713	-0.088526211	-0.960861307	-1.353550266	-0.483075792	-1.206965373	-2.153850919	-0.939376834	-1.274452466	-0.13581659	-1.580547767	-1.752844625	-0.312774764	0.700370796	0.410019211	-1.10667495	-0.959307742	0.243829619	-0.122081439	0.959086741	-0.292322046	1.523920784	0.78731625	0.296840428	0.317845187	0.26826376	-0.164283036	1.460131263	0.010753665	-0.395759636	1.047869392	0.125643968	-1.154736641	-1.147732976	0.260431418	-0.993945084
111	0.477014297	-0.178102891	0.059862667	-2.267967166	-0.633215673	-1.035752591	-1.532280817	-0.004780341	-0.843521457	0.551863505	-0.534382384	0.436694924	-1.389963471	-0.352775173	-1.197511983	-0.93823453	-2.690970471	-1.427025149	0.345319948	-0.23630717	-0.308215831	-1.050876522	-0.064598864	0.381220151	-0.166542317	-0.659043423	-0.874836065	-1.449584067	-0.004414276	-0.242378045	1.392625649	-0.453535568	0.066498848	0.435780156	-0.618175053	0.556650022	-0.075402911	1.957517594	1.231694281	-0.287057205	1.893626207	-0.226810614	2.387914857	0.354595404	1.586515239	0.015849672	0.947521515	-0.499318061	0.261951645
112	1.175274572	1.444151594	1.312299099	-0.595419225	-0.104807107	0.887881965	1.83052525	1.195871906	0.388299239	2.079182974	2.280997111	1.660596197	2.005837056	0.750814753	0.41740052	0.371500817	-0.430491389	0.114413431	0.144039553	0.959821307	-0.952658531	-1.369453953	0.043710747	0.585226592	-0.057039594	-0.864700439	-0.722659493	0.46921597	0.043324126	0.594501318	0.68303791	0.202697665	0.655241134	0.492198286	1.161158511	0.927523626	0.873981931	1.402635743	0.561368794	0.169357244	0.950066129	0.811236581	0.887195946	0.777610794	-1.309156712	-0.965889506	0.043593927	-0.40634284	-0.872419191
113	1.395588681	1.423529687	1.907374124	1.210314059	1.628459491	2.076236646	2.059670017	2.005229913	1.523561962	1.416603097	1.332472835	1.233928918	1.332586098	1.096225374	0.904631879	0.242348555	0.80859829	1.098840899	1.040643833	0.818083945	0.482110412	1.211192898	0.879998275	0.977091292	0.846285935	0.253436918	0.648626165	0.339455591	0.224944444	-0.054114873	0.333126399	0.60205968	0.002491627	-0.362399019	0.302480009	-0.096385845	0.086692979	-0.089943777	-0.617803104	0.405491786	-0.320475231	0.296020919	0.015314175	-0.131108946	0.072323061	-0.47945057	-0.640646927	-0.251108793	-0.028415927
114	1.04562064	1.127212617	1.11554339	0.543224781	0.861459774	1.152341735	2.121030663	-0.054052068	0.516491817	1.850070738	1.728643655	1.860450733	1.971816858	0.570144942	1.301055198	0.905575411	1.108748616	0.444958001	0.253807955	0.713848479	-0.626066057	-0.495986628	1.20476592	0.962371995	0.56969675	-0.722348179	0.133248342	0.632861198	0.408819926	-0.226404582	-0.398143862	-0.872611305	0.602865243	0.180987641	1.264130362	0.411190174	0.15344877	0.349101145	0.150454049	0.447271688	0.428267842	0.46538755	-0.139989502	-0.528528175	-1.303636029	0.112799952	-0.461605777	0.883420604	-1.05594324
115	1.459920098	0.93257791	1.259631706	1.169202102	1.406458352	1.569110966	1.885176866	1.943456812	1.772455808	1.536089158	1.638169326	1.814360244	0.981370495	0.321673156	0.491572534	1.026273498	1.385211646	0.403159067	0.626323653	-0.481639793	-0.25598485	0.784463719	-0.532974724	0.598540185	0.54754344	1.10479943	1.516760297	0.76131874	1.552201301	0.907799217	-0.352469945	0.311497943	0.080085779	0.367169532	0.50829945	0.601037285	-0.128475756	-0.251205113	-0.096255973	-1.244899089	-0.911721028	-0.447783582	-0.876651524	-0.385955622	-0.117471197	0.24444699	-0.248707461	-0.686342651	-0.068358057
116	1.274531475	1.469565893	1.563222773	2.016280281	-0.687128865	2.052519958	-0.5290233	-1.447619012	0.786091798	1.286796933	0.74052404	0.203690592	-1.030812559	-0.871818912	-1.384390625	0.086477073	-1.517764274	-0.175217662	-0.028703964	-0.563492625	-0.76725662	-1.688317484	-1.035023078	-0.136413917	-1.278803504	0.716227999	0.63587304	0.798778746	0.612189722	-0.032403446	1.710820354	0.554643846	2.193661499	-0.065477736	0.20225518	0.240851594	0.184018031	-0.774404199	0.432002375	-1.31616992	-0.459902501	0.189384942	-1.809667966	0.427400394	0.577202787	1.338627565	-1.207092831	-2.115904246	-0.088223768
117	1.68085654	1.068665392	1.082323575	1.11704209	1.607277703	2.120660494	1.54105568	1.469044426	1.416320999	1.357260574	0.925692274	1.412438101	0.79871539	0.834656676	1.12912795	-0.304051771	-0.491036844	0.680255797	-0.023832353	0.330454532	0.299629767	0.376509799	0.981363625	0.513633415	1.301100047	0.931477699	0.6613327	1.723075302	1.089518635	1.328702341	1.369360506	1.567938709	1.041494491	-0.20314219	0.558995427	0.944597212	0.334359029	0.458627283	-0.168356493	-1.223584885	-0.272288332	-0.471050655	-0.610558111	-0.591427136	-0.972040374	-1.700972585	-0.633688505	-0.55964892	-1.016689208
118	1.322056569	0.143404478	0.102141279	1.256111894	1.093578082	0.536343564	-0.088895296	0.918228523	1.756240728	1.195524195	1.984905072	2.408702183	1.711561989	0.714763985	1.396971568	0.698912278	0.392486116	0.303231964	0.040899302	-0.097456421	0.552685729	1.153885088	1.124051084	1.253262703	1.23014379	0.511895231	1.656017542	1.358557068	0.911435765	1.638549484	0.697468649	-0.287305553	-0.198545013	0.125220955	-0.044315558	-0.188567958	-0.407981742	-1.006989338	-0.607949089	-0.550718101	-1.319265197	-0.482141767	-1.340252623	-1.153005915	-0.457480619	-0.575429608	-1.188732424	-1.407461779	-2.026562307
119	1.534877043	1.742353132	1.53032488	1.863376471	1.904363191	1.513627135	1.758584071	1.829404847	1.502192166	1.542552884	1.162227545	0.929171706	1.739031025	1.122796601	0.887161103	1.009720818	0.808829622	0.589811525	0.959659572	0.195833346	0.313493728	0.235424262	0.438765276	0.277235608	0.461227691	0.96881911	0.399239602	0.484301638	0.495142157	0.431471164	0.921498864	0.702877377	0.544183234	0.716539315	0.476628211	0.602883945	0.361778953	0.353365208	0.256866656	0.381554371	-0.208909246	0.271647185	-0.617959607	-0.113779858	-0.155091895	-0.529394614	-0.469659289	-0.258110461	-0.506021581
120	1.583949539	2.17522456	0.594567313	2.263434089	2.059154005	2.431645654	2.344732687	1.677744368	0.341229776	0.905109697	1.528092594	1.249325744	0.982826837	0.507518494	-0.705480319	-0.028710495	-0.190897847	0.313032847	0.186987329	0.290987892	0.010787525	0.273537857	0.76573472	1.296135663	0.521947798	0.051848758	0.638952179	0.362295129	1.217826385	1.659162041	1.211207006	0.182681249	-0.213773302	0.054148388	0.009075896	0.102220018	0.750674998	-0.65715561	-1.96980747	-0.270353729	0.254753389	-0.790214832	-0.294498228	-0.753082668	0.271829317	0.522560125	-0.18232307	0.289402452	0.094972229
121	-0.215181486	0.525484774	-0.301940727	0.304930128	0.458007685	1.087335958	-0.159171085	-0.716357578	0.357089585	2.651466072	1.58972436	-0.61272084	2.394868878	0.971781014	0.417402966	0.041500064	0.870973785	-0.43479247	0.213529192	-0.99110162	0.892568288	0.809993282	-0.49086719	-1.191323956	-0.759277552	-1.746200249	0.351403154	0.368718512	1.15118575	1.376975518	-0.83294452	0.256626523	1.6252007	-0.446835635	-1.317339816	-1.387037681	0.933088343	0.947889817	-0.335036897	-0.073628426	-0.873836481	-0.165669221	-0.59284641	-2.073729654	-0.892925668	-0.199964254	-0.9713343	-1.835088656	-1.308935285
122	-1.781450937	-1.628890339	-0.983193549	-0.087673966	1.101175336	0.310208263	-0.881614806	0.008990489	-0.659227778	0.221223901	-1.48757806	0.170813674	-0.340413985	-0.98816424	-1.699706255	-1.679265223	-1.705978345	-1.060617271	-2.065998748	-1.447127359	-1.232965964	-1.076861088	-0.749322755	-1.257356735	-1.507281525	-0.773528198	-0.254031754	-0.433423565	0.214237038	0.001599798	1.338995153	-0.650578963	0.325717497	-0.253640153	-0.358668698	0.589652763	-1.057257168	0.594871907	0.105818573	-0.662172027	-1.318066952	-1.017099847	0.007850238	-0.633408556	0.331098105	0.836260805	0.780635491	0.377488835	0.584926608
123	2.331321901	2.325421139	1.773985266	1.374673783	1.101934724	1.694129731	1.982977399	2.187730147	1.721988175	1.754828185	1.280826908	-0.329850739	0.555240599	0.416502482	-0.318059672	0.055451114	-0.22735577	0.951625374	0.857131187	1.446265661	0.761919125	-0.185741742	0.8096622	1.292342457	0.99241483	1.775899647	1.335233517	1.498031657	0.287364341	0.074817523	0.646237708	0.125602007	-0.206969629	-1.161813108	-0.648625822	-0.063048187	-0.553835057	-1.556782584	-0.328578848	-0.524205664	-1.121527531	-1.092048633	-0.348316664	-0.090844951	-0.351936956	-0.274185355	-1.040561312	-0.543841062	-0.91681716
124	-0.099360405	0.033089631	0.638650629	-0.645940535	-0.981934869	0.004109902	-0.902644457	-1.070952835	-0.221466928	0.161313672	-0.866614201	-0.294998111	-0.512976655	-0.229598795	-0.294493275	1.465597456	0.335707226	1.510185036	0.632397181	0.728945763	0.611191767	0.203083928	0.078938336	0.947290908	-1.317926916	0.847652182	0.241211956	0.047784342	0.305579973	-0.734302759	-0.478208095	-1.160308817	-2.343012102	-1.224166954	-1.028609513	-0.96903832	-0.241671092	-0.074018291	-2.155653263	-0.128355836	-0.905631242	0.734995576	0.03395342	1.276375492	1.453147284	0.802754896	0.977246996	2.078140041	0.92784739
125	-0.267420177	2.244360347	0.677214719	1.200819668	0.392094676	1.054862146	0.935273503	-0.360715245	1.600613409	1.841873358	1.095181876	-0.727278433	0.237676061	0.53152471	-0.029054713	1.147560366	-0.468448483	-0.144325837	0.848485144	-0.904524436	0.172259246	-0.970637002	-1.236068121	0.678536762	0.053191958	0.750915226	-0.317413379	1.584328585	0.424036789	-0.463650665	1.39361209	0.4278856	0.866148163	1.271796069	1.472364727	-0.107066352	-0.82556368	0.525093695	-0.210567525	-0.845852672	0.799509843	0.485932191	-0.75161518	0.118597364	1.307024736	-0.134019728	-1.635305696	-1.20235023	-1.854400849
126	-0.231837737	0.252410644	1.151988894	-0.693671236	-1.72481267	-0.244247674	0.47134999	0.466947896	0.997136738	-0.286113499	0.479802299	0.204918446	-2.033476695	-1.67378664	-1.218684126	-0.841141393	-0.920510826	-2.015207279	-0.146603252	0.372418213	0.160197702	-2.31225698	-1.60768313	1.253167033	1.070162619	0.74320973	1.155581753	0.189729237	-0.134724162	-0.342872944	1.016270085	0.566988244	-0.704071033	0.454171164	-2.602407094	-0.433759207	1.101545137	0.44585442	0.842425369	0.530762665	-0.780760089	-0.451817049	0.164502337	1.39712402	0.361167635	0.809670954	0.305774633	-0.146191057	1.349625014
127	3.553881269	2.662014625	2.0776978	2.388873938	1.324707517	1.28316917	1.276610848	1.284755824	2.331038885	1.960429866	1.393847354	0.725854328	0.545433258	1.552278934	-0.507768917	1.363188534	-0.065632902	0.288215787	-0.424345051	0.225260664	-0.074032544	-0.307965918	-0.335080591	0.344652135	0.837350896	0.884490314	0.5135826	1.673980659	0.480855	0.170812265	0.260100703	-0.249996618	0.795715142	0.216855749	0.165512556	-0.413760494	0.114331384	-1.147417643	0.046617404	-0.62009357	-0.406579041	-0.18966526	-0.381139964	-0.195515637	-0.062748575	0.298206314	-0.124160663	-0.288491275	-0.238360011
128	-0.838660599	-0.882444987	-0.779504134	-0.453184554	-1.131651389	-0.670893733	-0.827416254	0.797943623	0.058306967	0.381585566	0.613266686	-0.941137321	-0.154902989	0.743224552	-1.611210277	-1.518815977	-1.469670448	-1.861484435	0.159749231	-0.836403549	0.182624369	-1.299708983	-2.039936894	1.977935597	-1.549176683	1.133292968	-1.015984156	1.118812674	1.147743807	1.689544021	-0.953574326	0.292355947	0.242435743	0.047301504	-0.542414622	-0.571183704	0.277055769	0.745803213	-0.9200427	-2.927112249	-1.210156772	0.064187208	0.392095854	1.22797198	1.633846456	-0.025405439	-0.752044132	-0.459713358	0.551998618
129	-1.199461804	-0.465211844	-1.182540259	-0.903475459	-1.99171066	-1.064111846	-1.916212038	-0.689991456	-0.468790803	-2.763938743	-0.493124964	-0.743932197	0.391888329	-0.098240528	-1.085996862	-0.780484289	-0.214627101	0.81410968	0.549661781	-0.169206586	-0.12919792	-0.15825649	-0.009144836	-0.161772726	-1.880561137	-0.564449647	-0.768524776	-1.63726849	-0.782318668	-0.258940496	-0.052170071	0.073289315	-0.413195119	-1.647780547	-0.797215085	1.21581176	0.939128357	-0.634613039	0.767098885	-1.136336968	0.53186251	0.701977341	0.725173943	-0.330681658	0.303083331	-0.795066676	-0.859626321	-0.874076562	0.901825314
130	2.455652545	1.514897478	0.62255864	1.474832905	1.984977909	1.204955857	0.651691337	1.294727666	1.610754221	0.964436394	0.886146119	1.228925648	1.713479182	0.769013584	0.084390336	1.096605441	1.388399178	1.976923285	0.493584922	0.764709272	0.25297607	1.043829349	0.970882604	1.018998588	0.753619778	1.041872022	0.165163217	0.831207546	0.502115827	0.543639021	0.613063576	1.333328397	-0.428462088	0.610672501	0.153560105	0.663045758	0.508154085	-0.489782185	0.168205224	0.637741738	0.843766918	0.374934853	-0.590788665	-0.24946598	-0.541490332	-0.041840691	-0.042767588	-0.353322661	-0.203736888
131	0.944289221	1.937814516	0.10172349	1.700362947	1.858650572	1.730729622	-0.561200504	-0.93409076	1.030719894	0.551884292	1.895162092	0.308951373	-0.931740385	0.053308288	0.729207606	0.06295541	0.057224959	-0.317278947	0.414204082	0.559880022	1.006032418	1.62031863	0.499791722	0.190922916	-0.028795419	0.338282891	1.21754776	1.425580516	1.620470728	-0.265687653	-0.42818087	0.502239046	0.257529383	-0.502712961	-0.214549989	-0.451479308	0.871662455	1.125462362	0.104455513	-0.581546008	-1.81950802	0.210152806	-0.758468445	1.104866022	0.556139979	0.407702188	-1.223491176	-1.368977782	-1.927110089
132	2.472518012	1.61780319	1.897683069	1.52831158	2.120194902	2.199929622	1.592550103	2.224180863	2.208480669	1.028921168	1.361638869	1.847898856	1.164190537	0.901022905	1.544657827	1.235923681	0.0504224	0.363761506	0.187711436	-0.117583898	0.41163821	-0.092546797	-0.245986721	-0.454949716	-0.262988211	0.051631028	0.06407424	-0.5099738	0.318493963	0.757857939	0.709085179	0.517173067	1.031043696	0.821488143	0.274541945	-0.005268626	0.449786472	1.116879681	0.273322845	-0.153525713	-0.236965839	-0.509045752	-0.687552939	-0.505549113	-0.63469514	-0.111071626	-1.118542952	-0.850187093	-0.546361627
133	1.886689015	1.238634904	2.389238228	1.934679687	1.73726415	0.913500858	1.622413152	1.036460654	0.786468813	1.24090528	2.038754264	1.197092739	-0.287157453	0.597263047	0.994703687	0.667951741	0.287575697	0.351628637	1.63177743	1.076206283	0.56661807	1.041595853	0.338467019	0.448550198	-0.277199044	-0.051561659	1.249708539	1.835448266	1.157056024	-0.222735161	-0.468154638	1.435771752	0.722710298	0.596698053	1.37754339	-0.404769576	-0.528736973	0.302503029	-0.100152764	-0.244636426	-1.253081169	-1.221073059	-0.646228164	0.435236639	-0.076793848	-0.696532381	-0.493377248	-0.707475194	-0.847391936
134	2.675362086	1.347965917	1.652439573	2.384105363	1.838840766	1.633143936	1.454837554	1.934265215	0.589465201	0.892666888	0.596914637	1.36446369	2.134283709	0.366742104	0.106699423	1.845969788	1.163366576	0.564706953	1.094031708	0.390325874	1.246164802	1.215300768	0.700889397	0.214422875	-0.230534546	-0.143703107	-0.874737082	0.009484104	0.303191423	0.389881985	-0.024452899	-0.320879745	-0.29457571	-0.120199014	0.147176769	0.607745647	-0.047822546	0.127444234	0.879815002	0.64367883	0.794868136	-1.107174772	-1.218784219	-0.759630518	-1.726690567	-0.451864934	-0.108110313	0.092755578	-0.112622871
135	-0.368765436	-0.406632348	-1.073944806	0.553311555	1.404065196	1.565417058	1.385490233	-0.070495271	1.584315867	1.109883253	0.344081125	0.827435053	1.484526063	0.168804995	-0.164446365	-0.154998799	0.461127154	-0.756302079	-1.085614978	1.101738013	1.316949068	0.463217321	-0.606038816	0.241435194	0.877487189	-0.300446443	0.507425658	-1.109430956	0.294167354	0.95303915	0.591298518	-1.352340599	2.187308026	-0.278089286	0.225186904	0.078554937	0.935960246	0.031726521	0.343723538	-0.563655998	0.625544357	-0.39682166	-0.065966643	-1.587461367	-0.812937237	0.293513296	0.10005952	0.623364875	-0.391094356
136	3.365827036	3.308221361	2.574304313	2.197437713	2.353289382	1.441909979	2.076341319	2.095968787	1.595975624	1.512080513	0.79158368	0.270407931	0.860587408	0.849433093	0.882025341	0.815896858	0.552546826	-0.058378563	0.860354283	0.887519586	0.355038214	-0.375588911	-0.03612968	0.231380972	0.24375155	-0.152637897	0.339919044	0.517152656	0.183045216	-0.359536596	0.295100035	0.412983461	0.09945924	0.257105231	0.01876407	0.212436761	0.359589002	0.012109157	0.35014318	-0.325234588	-0.675868813	0.031746312	0.158613651	-0.338911306	-0.746173691	-0.305211087	-0.727197397	-0.968913732	-0.593438326
137	1.661611424	1.904597394	0.607736996	1.886046826	2.336018453	-0.054543191	0.098176146	1.30602205	2.43951594	1.666095156	0.586336644	1.609576612	1.826700059	1.600613928	1.10771237	0.179723681	1.540910165	1.377773071	-0.036318142	0.607029996	0.563532794	0.249476014	1.075716805	-0.763515456	-0.581647249	0.153675528	0.492415809	-0.985113017	-0.37098615	0.26022778	-0.542550003	-0.202400436	0.746197042	0.539753372	-0.847093893	-0.046954914	-1.831692827	-0.330414981	0.036908471	1.408230355	-0.644894628	-0.427902254	0.955488199	0.56056537	0.061418045	-0.164146837	-0.276698824	-0.942155695	0.28807171
138	2.725141636	2.527219258	1.403809686	1.723413961	2.433209275	2.227256387	1.439953133	1.211443893	1.155966373	1.603644157	1.681443013	1.228965723	1.120453399	1.029886892	0.367854156	0.698789191	0.900985952	0.745690385	0.527317999	0.508529692	0.222070923	0.683097983	0.489071599	0.669317187	0.871380285	0.485485413	0.672069138	0.716499218	0.438558464	0.797701236	0.19281014	-0.134461359	-0.036578415	0.652754689	0.616423984	0.144103525	-0.030524589	0.374655137	-0.587399561	-0.320495255	-0.472966614	-0.053927757	-0.339957455	-0.41466482	-0.40702544	-0.223168117	-0.011237514	0.318832459	-0.557154762
139	1.135524706	0.925300661	-0.074457252	1.369728697	0.341302508	1.400848333	0.642856195	0.735896262	1.45844967	0.823175884	2.185964324	1.43572054	-0.15884009	1.67675561	-0.29124984	0.789927494	1.517746953	1.759926647	1.349978467	0.520440815	1.112698059	1.66810898	0.107432675	0.124958552	-0.318010969	0.547837178	0.925595658	0.183201698	-0.348988377	-0.56905445	-0.470161263	0.759837239	-0.407905233	0.397474181	0.147345293	0.952671325	-0.063120597	-0.616549995	0.855074801	0.141442573	-0.928589161	0.634513788	0.740217121	-0.852021549	0.516665031	-0.372640181	0.922933332	-0.153266623	0.693823664
140	1.542616944	1.765668545	1.186999556	1.210628117	1.746740414	1.796983026	1.097180542	-0.083132633	0.955212741	1.012105982	0.422931318	0.781092044	1.288569551	1.182069409	0.954886801	1.398418836	1.606782727	0.386831843	-0.263665021	0.651515961	-0.014628147	2.123174402	1.051001355	0.079852017	1.026852862	-0.371359274	-0.448327014	0.653265927	1.111444383	0.481939125	-0.913738222	0.432809683	-0.211696806	0.394915587	1.340651242	0.394590928	-0.553985835	-0.15971633	-0.82733127	0.835865929	-0.083186027	-0.196678341	-0.768696712	-0.706821003	-0.376037862	0.460214411	0.273971834	-0.392962079	-0.834404644
141	3.109660454	1.887218062	2.024837232	1.776075397	1.572320334	1.77480295	1.780928022	1.575125629	1.743836878	0.561467996	0.857718061	0.618768186	0.706787919	1.740589948	1.420620466	0.991298833	1.203817721	0.659108588	1.456223437	1.724824008	1.624588985	0.734618566	0.219710466	0.436473607	0.384549555	0.078857395	0.332430419	-0.00989636	0.34492872	-0.042932838	0.159719373	0.152458842	-0.644631569	-0.774445789	-1.111265499	-1.39802012	-0.335933191	-0.651892689	-0.555239436	0.099554483	-0.908823675	-0.941749375	0.448213556	-0.607616552	-0.403066813	-0.842025945	0.018610193	-0.051879362	-0.291932158
142	0.474369048	0.597518922	0.666516791	-1.040391507	-1.332463557	0.561281415	0.285133715	0.382425075	-1.021946533	-0.877117795	-0.839452669	0.05593363	1.508076615	0.623757663	-0.402850319	1.033502391	0.355310194	-0.291791332	0.005302517	-0.34263902	-0.608720135	0.783115936	0.038595838	-0.405314761	0.532849768	-0.77863622	-0.63044784	-0.379892518	-1.862947065	0.281986997	1.139864988	1.969051422	-0.72886652	-1.081415625	0.701955249	-1.563551704	1.575600973	1.65674676	2.788935678	-0.27151127	0.463690717	-0.265780836	-0.497222437	-0.190136407	0.379648378	1.255575587	-0.676926516	-0.630352054	1.792436756
143	1.218854499	-0.61294552	-1.031333908	-0.909151274	1.057920967	0.965548328	-0.677160158	-0.186619239	0.380454235	-0.434132077	-2.554736091	0.707144822	-1.431298332	1.6506385	1.046553904	-0.113250608	1.954829654	0.662098634	-0.937176636	0.556468605	-0.944432228	-0.405858272	1.69861819	1.17869671	0.736357517	0.800285664	-2.130048359	0.705306793	-0.129501851	1.268385313	1.377801407	0.525275132	-0.744675031	-0.12602686	-0.887409034	-0.890904818	-0.481643048	-0.500355438	-0.329903146	-1.088184825	0.131414567	1.00519288	-1.500701114	-0.265573927	-1.060601685	0.432120489	0.982944914	-0.137827062	1.024905723
144	0.943032567	-0.322209988	1.323450432	-0.438696758	0.823956412	0.886371189	0.465635525	0.734404107	-1.094208768	1.312332152	0.177121135	0.236958125	0.1994055	1.129905302	-1.471553398	-1.624212866	-0.346062958	-0.670775961	0.074118763	-0.253848021	-0.824534835	1.002551279	0.359123605	-1.025984829	0.739261091	-0.463708591	1.378781858	0.218258355	0.554656928	-0.569001624	-1.99476583	-1.023837679	-0.500346865	-0.433100129	0.260986447	-0.116733843	0.398059621	-0.32426607	-0.730722066	0.249312767	-0.574792046	-0.014805518	0.708926311	0.35570025	-1.476680746	-0.296974358	-1.051782797	0.440627724	-0.965719249
145	1.362740959	1.918006201	0.389523307	-1.10427855	-0.103832699	2.113795976	0.784183658	-0.777985563	0.316201889	0.069060372	0.10905752	1.236617672	0.930316669	1.092847105	1.658942757	0.306318629	-1.329188943	0.33968853	0.832072748	0.070825157	-0.187512665	-0.879069198	1.714397156	0.706146384	-0.973587733	0.944054133	-0.837985414	2.141221667	1.386374342	0.190270466	0.741368248	-0.482495521	-0.335034838	0.376493188	-2.1155171	-1.208688927	-0.001883903	-0.465662874	-1.818438166	-2.36645517	-1.234291959	-1.621346089	-0.282918181	0.410137831	0.318825925	-0.913595124	-0.322714176	-0.637155074	0.714718737
146	0.626103223	-0.227498102	0.558158526	2.616927557	0.75773	0.987867155	-0.052954203	-0.795534637	-0.896199586	-1.016390332	1.713655644	1.001591091	0.430956253	1.379333613	-0.017077037	-1.450138714	1.191780689	0.464585176	0.063021427	-1.222280752	-0.064880398	0.371441772	1.318952807	-1.269712306	1.248620213	-0.968584003	1.976481937	1.192954207	-2.234876828	0.046735573	0.964748978	1.20572632	-0.000302718	-1.868837149	-1.258569649	-0.034980075	0.615434454	0.424284688	-0.314123742	-0.770955664	-0.227026786	-1.249411282	0.25068628	0.240883334	1.742840252	1.200506077	-0.803991348	-0.976129362	-0.613438553
147	1.208011365	0.034006604	-0.061056506	1.242752015	-0.376770964	0.012272767	-0.88661049	-0.255273196	1.475472079	-1.122837279	0.583879677	0.2705719	-0.523313062	-0.788879553	0.550539425	-1.482579045	-1.138124003	0.244128881	2.401653455	0.225265416	-1.004281416	-0.101000115	0.229442363	-0.104717087	0.511461047	0.456596597	0.830880222	0.625395374	0.313754805	0.448850654	-0.7087444	-0.903738722	-1.034873922	0.022302079	-0.16396503	1.051367165	0.16951133	-1.659232074	-1.814155349	-1.223791651	0.770184279	0.496244202	1.063252037	1.745691144	-0.483214243	-0.229390876	-0.061775068	0.646486094	-0.08580416
148	-1.150980651	0.496754868	1.120931506	0.019210454	0.706293309	-0.043430906	-0.305840311	-0.327249475	-1.689936176	-0.876677	1.057654496	0.069049015	0.912598437	0.693829024	-1.422329933	0.294245663	-0.566324568	1.70518569	-1.517580043	-1.107758215	2.506011933	0.717492038	-1.807216699	0.552594491	-2.018756477	1.409876731	-0.373892776	1.19214071	0.435666639	1.197460104	-1.002036384	1.055953095	-1.661538787	-1.890106341	0.775923261	1.366448718	-0.776293907	-1.086164164	-0.135255631	-0.120762635	0.268894443	1.460308018	1.245864193	-0.076222957	0.552921879	-0.445816375	-2.29684964	-1.078410255	0.428515765
149	1.412823168	-0.002544103	0.592348722	0.409741646	1.409784493	3.387085818	-1.682617869	-0.657444492	0.566623512	1.012726553	1.318691611	1.404489724	-0.002534791	-0.843987953	0.430885621	0.66973373	1.619273686	0.295344044	0.142688104	0.158227039	0.276418969	0.647045444	0.940802097	0.558680605	0.214222869	-0.27835212	0.580500252	1.70440777	1.413633025	0.484934404	-0.736326852	-1.029841476	0.132791664	0.177506723	1.422952086	1.092941161	-0.287820829	-1.066073645	-1.63488602	-1.094068571	-1.010235677	-0.396084808	0.46118008	0.970758773	-1.495970179	-0.795534145	-0.720643862	-0.248238786	0.868515606
150	1.670185329	1.558351485	-0.270603738	0.765619503	1.444357723	0.910852488	1.239186894	1.161139009	1.347000136	1.965811084	0.869674831	0.034695667	1.9336623	1.715869098	1.513237983	1.406925773	0.336778547	0.131140704	1.20627695	1.153812464	1.241368367	-0.335567305	-0.718851696	0.695180116	0.943095915	0.290312042	0.663550325	0.783862714	0.370923765	-1.015891847	-1.162972995	0.504682129	0.402069793	0.894239439	0.535725792	-0.008447739	-0.323004521	-0.39546724	-0.703140343	0.104394311	-0.235390039	0.899577163	0.685833515	0.260160466	0.550197191	-0.372046567	-0.612082793	0.78830984	-0.419687611
151	1.547378211	-0.230211724	-0.822435277	-1.190909236	-0.335633975	0.461406188	0.137553739	-0.660462652	-0.258380677	-2.004238556	0.578057351	1.373908389	-0.329105133	1.620817989	1.046259896	-0.808211631	-0.24621596	0.37923284	0.147205279	0.838431175	1.5573964	1.652900754	-0.326826848	-0.870643116	0.169069213	-0.224229026	0.152695578	2.090546859	-0.524021699	1.293560444	-0.116722242	0.521113676	0.624703777	-1.30323184	-1.606773374	0.284897511	0.623147192	0.221894872	-0.430474382	-0.826910127	0.883523219	-2.501230464	-1.516562696	0.948086517	1.619307459	0.194708588	0.211945393	-1.634656459	0.502066141
152	1.450457502	0.743105932	-1.702334286	0.592550936	-0.122799061	1.34454401	0.579163298	1.126841979	0.911434012	-1.06799686	-1.088154573	1.053594344	0.112393261	-1.040721962	-0.458483343	0.797262347	-0.286437447	-2.035505391	-0.008848736	-0.881859996	-0.095876849	1.11672324	0.642005236	-0.201011471	0.174332799	-1.787050203	0.482357398	-0.608812077	0.040995995	0.102890598	-1.569434049	-1.064335564	-0.576349681	0.125339562	0.287602129	0.285343233	-0.679737165	-0.176203778	1.506238535	1.49056407	0.202396976	-1.813609439	-0.415189736	1.777651925	0.256262384	1.232901803	-0.284906392	-1.53272637	-0.267526605
153	0.964757098	0.460560128	1.503036255	-0.51022997	-0.669334975	-0.517312379	0.370525608	2.097453556	-0.215616134	-1.03328653	0.36703878	1.306337387	-1.215131726	1.368582356	-0.986703345	0.457095351	2.080594326	1.516028944	0.53917215	-1.940454617	-0.404434706	1.971297632	-0.251456561	-0.554797297	0.549258577	0.856064491	-0.225680164	-1.876938087	-0.300390652	-0.339246779	-0.705338458	0.727131984	1.412822056	0.510132607	0.123733351	-0.234730391	0.243007194	0.402401517	-1.215285823	0.119148167	-0.157017148	-0.366900574	-0.310989081	0.316508151	0.227319414	-0.23611415	-1.532663289	-1.90258235	0.32953652
154	-1.077511668	1.53172579	0.160390513	0.840075683	0.180405251	1.920970366	-0.966166604	-0.020405106	-1.052064608	1.285639542	1.220386137	0.574776037	-1.153248565	1.345810473	0.452280529	0.152603555	-0.258276061	-0.726524241	-0.420298819	0.766886476	0.765612135	0.677928704	-1.83513061	-1.368548334	1.372737633	1.261201572	0.619852202	-0.981603404	-0.337171598	0.437816316	-1.424449877	0.056314672	2.20515146	1.483219403	-0.010217901	-1.297363207	-0.083223411	1.007253456	-0.718177544	0.946441693	-0.490178575	-0.102822987	1.141599698	0.345483104	-2.611824167	-0.051696502	-0.759619109	0.747628434	1.571372689
155	1.049714389	1.58256788	0.734469506	1.148978903	-0.453300663	-0.555985742	1.276566698	1.721698236	0.517364708	-1.368843299	-0.778678768	-0.591590496	-0.467705524	-0.1365235	-0.21000726	-0.627380391	-0.573055742	0.517208868	-0.216773595	1.73033581	-0.443806224	1.183007431	2.096469115	0.19823029	0.684952026	2.937813665	0.307155964	-0.012035751	0.046254248	-0.593394154	0.54404553	0.354141472	0.023826642	0.921614479	-0.88839597	-0.228506741	-1.268355867	-0.505813749	0.371947524	0.646128724	0.101069286	-0.723094521	-1.419969832	-0.015941699	1.478103701	1.08275387	-0.359941184	-1.418363904	-0.009443364
156	1.332449457	0.615744047	-0.775064187	-0.87749609	1.129992489	1.405082423	-0.560907084	0.179144145	0.897349085	0.743101953	0.543706414	1.415163225	-0.982505515	1.18383784	1.408872656	0.241853166	-0.538090601	0.647365147	0.451138274	0.415001794	1.095916775	1.378634053	0.70161552	-0.559517498	-1.275759956	0.572220046	-0.129699718	-1.299752246	-0.01457479	0.264008417	-0.327851477	-1.577985594	-0.629753161	0.103730408	0.056707206	1.301504483	1.428749575	-0.896809752	-0.068341672	-0.24811593	-0.708863716	-1.677137025	-0.718923139	0.94228553	-0.555829489	-1.603922139	0.148665615	2.17704568	-1.192694448
157	-2.211109604	0.005548063	1.806476805	1.369347515	0.193139767	0.979742821	1.340277391	0.994925553	1.014815443	-0.194501569	-0.519649088	-0.671855663	-0.098660295	-0.033328061	-0.127480735	0.86815483	-0.487458367	-0.289029576	0.197856285	-0.827818486	-1.734141684	-0.022387827	0.097954303	0.637910735	0.565085119	-1.555794657	0.510014063	1.340427638	1.122583794	0.752886871	-0.913205939	0.729756449	0.929949985	-2.693043763	-0.136065471	0.585289904	-0.403408482	-0.151661807	-2.423816493	-1.287628991	1.3372263	-0.977188825	0.705216233	-0.951924797	-0.534943643	-0.160194716	0.623257999	0.602502596	-0.438941749
158	1.77923539	1.34668235	0.695778025	-0.728402371	0.971865859	1.316881825	1.938606435	2.338118884	1.46076332	1.282575496	0.249246386	-1.445391583	-0.097891528	1.380817383	1.045287359	0.602807022	-0.809280864	-1.208184005	1.027521229	-0.006331254	0.211574218	0.279682625	-0.183560911	0.977092711	1.913456837	0.044771678	0.784587099	-1.308903075	0.066993807	-1.791030566	-0.084933362	0.991189721	0.962953136	-0.833418432	0.974415095	-0.025015908	0.274536792	-0.476146404	-0.501588793	0.245310707	0.46778182	-1.768659315	-1.34278391	-0.697140888	0.727019319	0.287664808	0.106244631	-0.90708649	-0.626076471
159	-1.628940926	0.568554272	-1.222889626	1.727679379	-0.77037067	1.761716601	0.251054809	0.331996832	1.651190241	0.926647936	-0.940161308	-0.767032014	-0.501491521	-1.275751905	0.694337342	0.556651581	-0.428134416	1.063460133	-0.58199142	0.33834547	1.384035685	0.605017319	0.073293847	1.705057959	1.194198521	0.039360874	0.925800306	1.202355901	0.145482512	-0.788328981	0.153798685	1.217412565	-0.878890949	0.162650746	-0.674930879	-0.712589247	0.600317209	1.293948959	0.508756756	0.730575736	-1.724327602	1.101670013	-0.406585283	-1.507904343	-0.798671578	0.01498068	1.079426957	-0.118938257	-1.32920343
160	1.017087549	1.138342656	0.617700429	0.146420686	0.488683884	0.599279929	-0.287355835	-0.35085959	0.128648185	0.437919774	1.12499582	0.936339631	0.83604252	-0.706882025	-1.486652986	0.048455	0.234570905	-0.282352116	0.462990461	0.834905355	1.030457171	-0.189781396	-1.458247927	0.572001644	-1.318820478	2.143642529	0.285222133	-0.41316534	-1.440708867	0.587215269	-1.073911566	-1.787318342	1.279358008	0.355762015	1.083022385	-0.440960362	-2.737023988	-1.081616763	0.517660646	0.137309093	0.550035041	-1.629684025	-0.693989365	1.094652691	-0.127505016	-0.734207787	-0.125183305	-1.431898678	-0.883112175
161	2.153600995	1.313766276	0.548388064	1.409637091	1.549292307	1.309474095	1.183170137	-0.382654185	0.495423104	-0.1963637	0.876014197	0.973171243	0.110304481	1.397198113	1.032103613	-0.134930477	0.602212374	0.204739949	0.91548989	1.93790331	1.938255435	0.13303442	1.343473238	-0.289162227	0.630960453	0.002410548	1.094655591	0.163518781	-1.183047523	-0.347058748	0.832494228	0.843027781	1.262219484	0.107327646	-0.844624354	-0.578722836	0.657061148	0.518097014	-0.579275252	-1.665903939	0.168695429	0.725351487	0.527436472	0.622250603	-1.083936886	0.693535295	-1.004647948	-1.29659912	-0.020250836
162	0.262896744	2.397428803	0.044313536	1.137305873	1.506975233	0.652893289	-0.360002394	1.784230784	-1.232017733	0.950980271	0.448778355	1.202816494	-0.027208559	0.634057198	1.027406783	0.623537592	0.358583001	0.274448341	1.160923329	1.680019543	0.80494945	-0.100835005	0.301631702	-0.028265256	0.260003882	1.536217062	0.799850494	-0.134114502	1.017812873	0.602224464	-0.479688864	-1.113280279	0.116251286	0.995944233	-0.51048133	-0.708725512	0.367689605	0.749256497	-1.322937566	0.483588861	-1.092433387	0.876466398	1.130875614	-0.137498572	0.90158551	-0.458939553	-1.214093865	-0.555148299	-1.046228713
163	1.291541926	2.126767523	0.530071804	-0.769264674	-0.530816806	1.337427687	-0.368493035	0.206604769	0.184177647	0.475870845	-0.685240156	0.1925488	-1.969368149	-2.014354265	-0.693346251	0.154445061	-0.040217417	-1.383511906	-1.597611426	-0.655097017	0.666041707	0.474466503	-0.993038769	-1.312828065	0.899895656	0.639029537	0.490858821	-0.70563908	-1.080919313	-0.342243092	1.311752238	1.384923192	0.057410064	-0.022688294	-0.012919239	0.6803691	-1.280532845	-0.258774317	-0.661636066	0.734052852	-0.019224044	-1.040947525	-1.32396906	0.730221831	0.021878017	1.005532383	0.7670103	1.345251624	-0.533270973
164	2.429707678	-0.360234629	0.519843602	0.648642242	1.701697388	1.408453365	1.246038585	0.944645741	1.840229687	-0.113003265	-0.827798199	1.434134873	1.433158321	1.641373016	1.438433574	1.053944927	0.01201665	0.918121897	0.535997094	0.082056361	-0.149120121	-0.423493912	-1.278952707	-0.245149026	0.815985863	0.283374452	-0.113059275	1.474486516	-0.066693157	-1.078902443	0.295407138	0.815492739	0.470011775	-0.181632722	-1.024288824	0.336003104	0.252095586	2.032966618	0.219281198	-1.178997941	-1.892287605	1.703191441	-1.505102342	-1.120421382	-0.259605161	-0.00062052	-0.041856646	-2.137972264	-0.864274674
165	0.280557205	0.684550265	-0.070189025	-2.442537364	-0.790628542	0.816652877	1.518798907	0.586977303	-1.288909533	0.280867153	0.960659369	0.812575731	0.383198139	-0.641527667	-1.050039534	-0.420155225	-1.695114799	-0.382839906	0.368873225	0.118754337	0.201844361	-1.811993763	-1.847850675	0.33293697	-0.964130619	0.730871838	0.347849838	0.030201082	-0.679076974	-0.000781812	-1.7008883	0.412209209	-1.531632018	0.846677322	-0.530168849	-1.172081601	-0.197729503	1.10799553	-0.185763262	0.336192249	0.144403687	-1.660922431	0.146269367	0.593715494	1.656617454	0.016621001	-1.133880153	-0.104806144	-0.221201187
166	1.9815845	0.834953745	0.092777873	1.297088193	0.166300691	0.505794007	-0.34711176	1.519934243	0.955739122	0.398434319	-0.484220751	1.302786536	1.250859653	1.379404362	0.44105904	0.158810891	0.95072404	1.190340209	0.654678938	0.716642567	-1.028993694	-0.039769318	0.357624644	0.606327663	1.152394175	0.009108521	-0.021108669	-0.333001852	-0.426819329	0.017517409	-0.334801539	0.675555382	0.65054821	0.247755408	-0.887872874	1.134269625	0.049728795	-0.387071815	1.606882756	1.26806566	0.417284374	1.467080624	-0.707648021	-0.285467165	0.716247492	0.912435137	2.121818578	-1.552117845	-1.092085188
167	-0.018629206	1.335984031	-1.082542741	-1.686776559	0.577389074	-1.439115095	0.265939577	0.481661503	0.884733884	-0.29382539	1.016552676	-0.763087091	1.233225064	1.406863463	0.582069195	-0.01812537	-0.132474512	-0.427784458	0.245494431	0.171247986	0.82036349	-0.74540294	-1.913214852	1.145185531	1.223753541	-0.573803201	2.053911972	-0.282051752	0.519894729	0.620096186	0.385222588	0.663322947	-0.915281114	-0.574257707	-0.450261937	-0.959198399	-1.113052093	1.051927527	1.23355392	0.716198183	-1.31974059	0.70811277	0.321152068	-0.402470423	1.524181569	1.418038541	0.27133079	0.885004646	0.538049161
168	2.924863267	2.626584671	-0.67860969	2.090715775	0.470883924	-0.370739516	0.792923854	-1.441844881	-1.029605953	0.614362714	1.489745983	0.629449325	-0.923764498	0.609774416	0.405981199	1.305738604	0.277198288	0.446263183	-1.329225552	-0.305425879	-0.443207405	0.9580875	-1.009644943	-0.074858401	-0.630719905	-1.087957195	-1.646516987	-0.034676744	0.937192933	0.479963681	0.161695063	0.204445726	0.758105844	0.924331977	0.217956843	0.637076564	-1.113576597	0.031970502	1.661904291	1.575804376	-1.048212122	-1.058093733	-1.578098906	-0.044954054	-1.312967741	-2.060240071	-0.100322674	0.455370711	0.189000381
169	-1.236969738	-1.405443088	-1.249650311	-0.902035119	-0.684331043	-0.13462271	-1.5820692	-0.803600948	0.077624228	-0.991616672	0.593557763	-0.344946243	-0.716511022	-0.601358454	-1.19701458	-1.417364049	-1.234946821	-1.018040034	0.341025088	-1.434827963	-2.605217632	-1.431163414	0.321437622	0.141244393	-1.134465592	-1.041892217	-0.339303186	-0.728078262	-0.166232672	0.068368437	-0.776632917	-0.922740102	-0.612054257	-0.836318929	-0.50964417	0.157752237	-0.192828373	-0.77266313	0.003849868	-0.609139831	-0.154486638	0.33321027	0.50284523	0.703883745	0.086036024	0.090662005	-0.287101488	-0.120086254	0.069748714
170	-2.046421232	-1.528764389	-1.45429852	-1.3573056	-1.438183221	-0.962040735	-1.504226307	-1.799425677	-0.654077816	-1.014360141	-0.904623954	-0.905745839	-1.199772706	-0.770937708	-1.347636566	-0.812711702	-1.066575432	-0.287402444	-0.366120856	-0.080497817	-1.141904656	-1.01094874	-0.756744149	-0.697094107	-0.311941725	-0.90172114	-1.473369177	-1.177791802	-0.40216727	-0.344172643	-0.308747178	-0.208390299	0.564519783	-0.131276505	-0.682020898	-1.259708534	-1.142335643	-0.660463368	-0.349379094	-0.685435131	-0.392826956	0.372694725	0.196367993	0.638432894	0.72175281	0.414766421	0.650760966	0.116970227	0.889409589
171	-1.491131155	-1.374732504	-1.688089824	-0.892840482	-0.86856957	-1.563313005	-0.948561506	-0.836111341	-0.582114584	-0.867594643	-1.29910169	-0.825076084	-0.601142607	-0.581269282	-1.215258542	-1.239739017	-1.213418349	-1.423805915	-0.835257324	-1.213967131	-1.237110475	-1.219670426	-0.708683707	-0.408949892	-1.324710905	-1.057425472	-0.094641728	-0.238817809	-0.425294204	-0.527722099	-0.086852976	0.04429861	-0.916317184	-0.815774237	-0.515225415	-0.237165175	-0.357173685	0.136295667	0.353187892	-0.145863975	-0.077037864	0.447305386	-0.190470971	-0.785026992	0.378285017	-0.039484102	-0.148753549	-0.675493888	-0.028236766
[truncated: 51 more columns]
