# Supplementary material for: Activity-dependent development of vocal circuits in the neonatal rodent forebrain
Source: EMBO Rep. 2026 May 19;27(13):3632–64. doi: 10.1038/s44319-026-00798-1 (PMC13354774; doi:10.1038/s44319-026-00798-1)
Supplement: Supplementary file 5 — Source data Fig. 2 [file 44319_2026_798_MOESM5_ESM.zip › Figure 2 (V)/2C/4traces code.txt]

%% -------- Plot 4 mice PSTH with SEM shading --------
clear; clc;

% File list
files = {
    '0531-1_posttime2.mat'
    '0630-5_posttime2.mat'
    '0714-3_posttime2.mat'
    '0714-7_posttime2.mat'
};

% Define colors: red, green, brown, purple
colors = [
    1 0 0;          % red
    0 0.6 0;        % green
    0.55 0.27 0.07; % brown
    0.5 0 0.5       % purple
];

figure;
hold on;

for i = 1:length(files)

    % Load data
    S = load(files{i});
    
    t   = S.times;
    mu  = S.psth1_mean;
    sem = S.psth1_sem;

    % Upper and lower bounds
    upper = mu + sem;
    lower = mu - sem;

    % Shading
    fill([t fliplr(t)], ...
         [upper fliplr(lower)], ...
         colors(i,:), ...
         'FaceAlpha', 0.25, ...
         'EdgeColor', 'none');

    % Mean line
    plot(t, mu, ...
        'Color', colors(i,:), ...
        'LineWidth', 2);

end

% Axis formatting
xlabel('Time from USV onset (sec)');
ylabel('Z-score of \DeltaF/F');
xlim([-2 2]);   % adjust if needed
ylim([-1 3]);   % adjust if needed
box off;
set(gca,'LineWidth',1.5);
set(gca,'FontSize',12);

legend({'Mouse 1','Mouse 2','Mouse 3','Mouse 4'}, ...
       'Location','best');

hold off;
