# Supplementary material for: Activity-dependent development of vocal circuits in the neonatal rodent forebrain
Source: EMBO Rep. 2026 May 19;27(13):3632–64. doi: 10.1038/s44319-026-00798-1 (PMC13354774; doi:10.1038/s44319-026-00798-1)
Supplement: Supplementary file 5 — Source data Fig. 2 [file 44319_2026_798_MOESM5_ESM.zip › Figure 2 (V)/2D/2D.xlsx]

## Sheet: Aligned
	-2	-1.975	-1.95	-1.925	-1.9	-1.875	-1.85	-1.825	-1.8	-1.775	-1.75	-1.725	-1.7	-1.675	-1.65	-1.625	-1.6	-1.575	-1.55	-1.525	-1.5	-1.475	-1.45	-1.425	-1.4	-1.375	-1.35	-1.325	-1.3	-1.275	-1.25	-1.225	-1.2	-1.175	-1.15	-1.125	-1.1	-1.075	-1.05	-1.025	-1	-0.975	-0.95	-0.925	-0.9	-0.875	-0.85	-0.825	-0.8
1
1		0.688524	0.315974	-0.0597	0.099249	0.622374	0.557222	0.392808	0.189383	0.177217	0.268546	0.785099	-0.14923	-0.52638	-0.03238	-0.00629	-0.46326	0.309911	0.122106	0.11523	-0.24416	0.116649	-0.61588	0.050128	-0.32963	0.320549	-0.39017	-0.25172	-0.54371	-0.44317	-0.02505	0.352808	0.278436	-0.10297	-0.23042	-0.51157	-0.69365	-0.60514	0.203806	-0.10705	-0.13757	-0.5024	-0.6161	-0.26619	-0.5659	-0.34873	-0.90854	0.376437	-0.08602
2		-0.53491	0.201249	-0.31351	0.145369	-0.26247	0.083348	0.031242	-0.0271	-0.85561	-0.82389	-0.69036	-0.03507	-0.27052	-0.3777	-0.62516	-0.53965	0.258691	0.290363	-0.33139	-0.71642	-0.20307	-0.19934	0.142982	0.164815	-0.09444	-0.45909	-0.20543	0.594261	0.33281	0.410109	0.451043	-0.37993	-0.30774	0.537185	0.071204	0.119633	-0.20484	0.294752	-0.06831	0.439693	0.843788	0.023507	-0.69582	-0.26018	-0.49396	-0.09977	-0.12309	-0.11726
3		-1.07139	-0.95644	-1.08724	-0.96152	-0.93211	-0.98636	-1.07208	-1.1508	-0.69785	-0.19157	-0.33243	-0.48157	-0.8543	-0.54384	-0.97888	-1.18639	-1.4731	-1.16564	-0.48544	-0.59999	-0.67657	-0.2647	0.034442	-0.19281	-0.32991	0.041661	-0.37436	-1.10943	-1.20199	-0.52947	-0.60676	-0.79744	-0.45218	-0.50275	-0.21319	-0.42391	-0.25391	-0.34051	-0.71149	0.054498	-0.12753	-0.009	-0.01714	-0.24064	0.327806	-0.16094	-0.19529	-0.07525
4		0.244371	-0.51667	-0.19877	0.15732	-0.29462	0.85346	0.17079	1.28035	1.70044	0.79602	0.600022	-0.54349	-0.17278	0.294913	-0.56425	0.022931	0.394666	0.050806	-1.16134	-1.61433	-0.51902	-0.23712	0.115778	0.073565	0.259339	0.45433	-0.41752	0.016007	1.04066	-0.30499	0.290713	-0.37445	0.328145	-0.00166	-0.50406	0.314919	-0.86614	-1.05626	0.083574	-0.0425	0.26153	-0.88011	0.29198	-0.40725	0.417049	-0.07059	0.223765	-0.53961
5		-0.77067	-0.60873	-0.51992	-0.17597	-0.41475	0.297445	0.226485	-0.46787	-0.80949	-0.24688	-0.08793	-0.16063	-0.21475	-0.30548	-0.80686	-0.83378	-0.23461	-0.30402	-0.07965	0.01391	0.506384	0.311601	-0.27392	-0.53439	-0.8181	-0.84771	-0.53321	-0.9244	-0.21358	0.068605	-0.55687	-0.59922	0.150747	0.665852	0.02286	-0.21117	-0.41566	-0.27745	-0.69304	-0.2017	-0.43576	-0.12116	-0.57004	-0.0095	0.660811	0.322173	-0.8127	-0.01878
6		-0.5848	-1.30637	-0.86113	-0.65126	0.228308	-0.38279	-1.3636	-0.93673	-1.29061	-0.42302	-0.31996	-0.23078	-0.58491	0.043038	0.329311	-0.32582	-0.99669	-1.53526	-1.53061	-1.16299	-0.35162	-0.86156	-0.60503	-0.17174	-1.23317	-1.37861	-0.45656	-0.35461	0.14125	-0.32831	-0.15236	-0.72793	-0.22817	0.691054	-0.56088	0.069941	0.639447	0.604339	0.514594	0.129786	0.587946	-0.20818	0.059995	-0.23875	0.010489	0.867877	0.093982	0.53078
7		0.073196	0.258963	0.198536	-0.38813	0.276857	0.3077	-0.45649	-0.24189	-0.13454	-0.19225	-1.33936	-0.05861	-1.11283	-1.12781	-0.34992	-0.23522	-0.05259	-0.42244	-0.75805	-0.6858	-0.4511	-0.20464	-0.79209	-0.5099	-0.198	0.057898	-0.06989	-0.77983	-0.59412	0.084028	0.120751	0.026341	0.330872	0.279191	-0.11682	-0.39127	-0.3159	-1.01314	-0.64255	0.076238	-0.26036	-0.85743	-0.95027	-0.76881	-0.59619	-0.42543	-0.41125	-0.07188
8		1.39337	1.02201	0.612711	-0.0994	-0.14379	-1.29873	-0.37968	-0.49759	-0.51267	-0.39039	-0.70789	0.393882	0.053954	0.232339	-0.37406	-0.85584	-0.55632	-0.25562	0.334982	0.886739	-0.5406	1.6736	0.35341	0.844139	0.774924	0.146681	0.963956	0.309684	0.153996	1.33035	0.888292	0.153683	-0.97678	-0.24574	0.313705	-0.02159	0.054003	-0.84843	-0.72875	-1.34023	-0.77056	-1.71772	-0.21631	-0.26698	-0.78359	-1.37476	-0.44503	0.691994
9		-0.1648	-0.82561	-0.08981	-0.1141	-0.66577	-1.60578	-1.27219	-1.00294	-1.01497	-1.01546	-0.11787	0.488773	0.514264	0.145869	-0.07104	-0.01149	-0.48172	-0.9626	-0.727	-0.59998	-0.51067	-0.52445	-1.23038	-0.13959	-0.24834	-0.05198	0.555437	0.864695	-0.22006	0.799325	-0.00018	0.197285	-0.27118	-0.22575	0.57005	-0.01417	0.394566	0.176479	-0.09357	-0.45828	-0.86862	-0.0553	-0.56166	0.307949	0.903807	-0.39955	-0.21106	-0.56547
10		-0.10072	0.222223	-0.16981	-0.8315	-0.33222	0.474568	0.068483	0.321988	-0.93985	-1.31747	-0.21383	0.613307	0.790366	-1.06114	-0.52898	0.541758	0.073481	0.434263	0.037458	0.947153	0.007696	-0.83153	0.272699	0.378861	-1.64263	-1.00042	-0.39308	0.326637	0.714315	1.01001	0.409019	-0.27864	0.88339	-0.50297	-1.03009	-0.05178	0.459218	-0.41036	-1.55852	-1.30512	-0.20946	0.561628	0.608461	-0.50245	-0.55906	0.89064	1.18157	0.247613
11		-0.05198	-1.2102	-0.21179	-0.70462	-0.50556	-0.32927	0.312001	-0.18279	-0.12469	-0.08793	-0.69146	-0.94145	-0.75262	0.192095	0.341955	0.175228	-0.2031	-0.03688	0.277237	-0.17526	0.242831	0.128183	0.058431	-0.98073	-0.46065	-0.77624	-0.48641	-0.73883	-0.4683	0.792753	0.496373	-0.36096	0.037838	0.392641	1.11358	0.697356	0.391393	0.822072	0.346533	0.252408	0.600417	-0.98669	-0.3583	-0.62061	-0.83386	-0.2416	-0.74864	-1.14026
12		-0.65215	-0.95853	-0.92353	-0.67232	-0.57237	-0.49308	-0.56276	-0.55307	-0.59185	-0.21227	-0.13909	-0.61136	-0.26011	-0.30499	-0.0238	-0.08531	-0.09447	-0.23404	-0.4222	-0.34087	-0.05381	-0.27564	-0.14059	0.045744	-0.14887	-0.49284	-0.27944	-0.07435	-0.18477	0.098014	0.137821	0.185985	0.155907	0.041211	-0.20593	-0.1109	0.200691	0.468066	0.367289	0.289646	0.123993	0.405565	0.455802	0.301627	0.093794	0.030486	0.246512	0.39131
13		-0.29107	0.106726	-0.32835	0.112176	-0.20203	-0.4272	-0.23683	-0.04285	0.02632	0.220081	-0.39243	0.106791	-0.08267	0.101428	0.012263	-0.16076	-0.7385	-0.20001	0.054309	0.013648	-0.00869	-0.332	-0.12531	-0.39529	-0.01	0.233282	-0.02799	-0.24785	-0.20646	-0.24609	-0.33416	-0.16745	-0.0747	-0.50598	-0.4326	-0.18669	-0.24776	-0.16817	-0.45588	-0.74509	-0.63973	-0.59126	-0.30827	-0.38654	-0.17658	-0.62246	-0.90971	-0.60267
14		0.469934	1.09407	-0.22263	0.144996	-0.28696	-0.19272	0.476475	-0.50711	-1.11407	0.062613	0.087961	-0.13054	-0.3989	0.044786	-0.66526	-0.96101	-0.43038	-0.33401	-0.1069	0.207756	-0.50875	-0.87085	-0.17142	-0.30379	0.49175	-0.4146	-0.60607	-1.05994	0.598826	0.443845	0.318735	-0.65864	-0.33456	1.0298	-0.45484	0.776626	-0.11779	-0.45229	-1.4011	0.352747	-0.00619	0.59458	0.295057	0.371438	-1.04291	-1.5696	-0.73367	0.385759
15		-0.13178	-0.25445	-0.2304	-0.36654	-0.21642	-0.25732	-0.27893	-0.32837	-0.13444	-0.22905	-0.26786	-0.16888	-0.13617	-0.3425	-0.51591	-0.29529	-0.26204	-0.36117	-0.2878	-0.30295	-0.23068	-0.16902	-0.0049	-0.09599	-0.09178	-0.28432	-0.27753	-0.38544	-0.32225	-0.33628	-0.36698	-0.34168	-0.33722	-0.2141	-0.22921	-0.21461	-0.05142	-0.11839	-0.04338	-0.3651	-0.39423	-0.17336	-0.18516	-0.18889	-0.58052	-0.26643	-0.25632	-0.24563
16		-0.69209	0.28602	-1.88011	-1.23704	-0.6841	0.423765	0.360379	-0.01604	0.838368	0.376389	0.872064	1.00707	1.11383	-0.01773	-0.53864	-0.30306	0.159379	0.116745	-0.13441	0.80185	0.821597	0.853711	0.621984	0.192916	0.586008	0.381455	0.575554	0.231377	-0.81309	-1.28962	-0.71269	-1.23236	-0.2512	-0.76793	0.194487	0.561514	-0.17528	0.769975	0.88541	0.733653	1.60672	1.01176	0.673532	-1.07844	-0.05797	-0.00917	-0.37835	-0.48938
17		-1.39681	-1.22749	-0.70591	-1.0346	-0.73991	-1.6356	-1.2097	0.513865	-0.35857	-0.99746	0.393871	-0.03732	-0.90766	-0.61439	-0.46802	-0.01576	-0.69234	-0.95095	-0.83242	-0.92002	-0.47025	-1.32471	-0.8567	-1.07472	-0.90246	-0.31994	-0.07823	-0.36898	-0.34757	-0.12047	0.399612	-0.10481	0.318527	0.913981	0.900841	0.05481	-0.32035	-0.35531	-0.97911	-0.03609	0.129264	-0.45283	0.140092	-0.11469	-0.9948	0.176644	-0.37516	0.329033
18		-0.88923	-1.23424	-0.93764	-0.65747	-0.59114	-0.48371	-0.83311	-0.83163	-1.05985	-0.95777	-0.8395	-0.9449	-0.51605	-0.95953	-1.29255	-0.8627	-0.68799	-0.3772	0.112828	-0.6858	-1.20681	-0.26066	0.070485	-0.25196	-0.49777	-0.66879	-0.45534	-0.32756	0.269506	0.347504	-0.24789	-0.88174	0.19011	-0.52633	0.376866	-0.01693	0.244363	0.299166	-0.2805	-0.76904	-0.04127	-0.04885	0.374467	0.1579	0.021091	-0.49386	-0.23037	-0.35285
19		-0.47838	-0.97973	-0.19238	0.020803	-0.20489	-0.3672	-0.39174	-0.60584	-0.29059	-0.49039	-0.40888	-0.84857	-0.28335	-0.09413	-0.27728	-0.26822	-0.0796	-0.14072	0.104795	-0.05674	-0.23023	-0.55426	-0.7402	-0.29272	-0.66095	-0.41208	-0.5797	-0.43671	-0.43118	-0.36911	-0.21694	-0.26117	-0.04916	0.059796	0.005333	0.292807	0.203023	0.227383	-0.3316	-0.67281	-0.34268	-0.55301	-0.43112	-0.51233	-0.16373	0.15076	-0.14006	0.043501
20		-0.26537	-0.28178	0.156731	-0.07527	0.175758	-0.11422	0.351014	0.244547	-0.42575	-0.00677	-0.20607	0.194222	-0.41338	-0.29268	-0.10222	-0.40042	-0.1996	-0.20577	0.160793	-0.44057	-0.04581	-0.17054	-0.01269	0.194881	-0.23484	-0.08878	0.004819	-0.20013	-0.42335	-0.48295	-0.18707	-0.1188	-0.03615	-0.16868	-0.2394	-0.14145	-0.19186	-0.10568	-0.37965	-0.35028	0.219623	0.121793	0.05721	-0.53747	-0.07416	-0.61924	-0.11388	-0.29972
21		-0.00776	0.089373	0.923437	0.951952	1.11563	0.496517	0.226671	0.313208	1.65251	1.1644	-0.45664	0.577734	1.01379	-0.13736	0.084632	1.08878	-1.22346	-0.63147	-0.46932	0.48274	0.414546	0.384023	-0.86028	-0.9821	-0.8967	-0.11377	0.010135	-0.15063	-0.64248	-1.61161	-0.68895	-0.63405	-1.2612	-1.09751	0.143718	0.51535	-0.07028	-0.45099	0.332053	-0.17206	-0.99963	0.107002	-0.97675	-0.39649	-0.06014	-0.45729	-1.25188	-2.1304
22		-0.7645	-1.07083	-0.82006	-0.8074	-0.53014	-0.80924	-0.68173	-0.76873	-0.8736	-0.91553	-1.05745	-1.12739	-0.84302	-0.80052	-0.87711	-1.29611	-0.76855	-1.04422	-1.16171	-0.65068	-0.38013	-0.61709	-0.44718	-0.29861	-0.92022	-0.73449	-0.66102	-0.32002	0.04253	0.066338	-0.20263	-0.30554	0.015357	-0.24028	0.269802	0.158816	0.010799	0.207919	0.376322	0.44711	0.114102	0.375575	0.361023	0.413121	0.313316	0.379498	0.395093	0.204705
23		0.775022	-0.69276	-0.57482	0.639267	1.00477	0.753768	-0.19303	0.308628	-0.57666	-0.49604	0.372306	0.252241	-0.00293	-0.09611	-0.03781	0.447332	0.200678	1.03297	-0.44671	-0.06299	-0.01427	-0.30342	0.60478	-0.64119	-1.36677	-0.47528	0.335973	-0.27745	0.567413	-0.03865	0.012866	-0.84508	-1.0789	0.129828	1.17093	0.582848	-0.94929	-0.30459	0.520116	-0.46306	0.094879	-0.23412	-0.22937	0.446761	0.598439	0.154743	-0.20177	-0.49534
24		-0.53618	-0.19338	-1.40515	-0.9522	-0.35613	-1.00515	-1.2704	-0.89645	-0.33517	-0.23517	-0.28023	-0.54421	-0.41261	-0.8598	-0.46659	-0.87853	-0.8955	-0.5379	-0.43105	-0.67683	-1.12995	-0.85857	-0.65619	-0.72149	-0.27577	-0.23281	-0.00557	0.318821	0.158499	-0.43409	-0.43522	0.138531	0.193011	-0.29071	-0.01004	-0.04577	0.006267	-0.3774	-0.00102	-0.65423	-0.60416	-0.46812	0.130992	-0.08664	-0.20622	0.065794	-0.28044	-0.40091
25		-0.14643	-0.14993	-0.06246	0.095077	0.008511	0.096336	0.109204	-0.3552	-0.73469	-0.58377	-0.57439	-0.51728	-0.63627	-0.55836	-0.42224	-0.7096	-0.15748	0.025489	-0.22248	-0.00267	0.033459	0.108542	0.088673	0.112993	-0.25766	-0.3383	-0.75506	-0.55712	-0.72792	-0.18041	-0.31112	-0.21734	0.125076	-0.05508	-0.3571	-0.56982	-0.41632	-0.45625	-0.44387	-0.27126	-0.15465	-0.1668	-0.17084	-0.36475	-0.12568	-0.2414	-0.39255	-0.42057
26		0.108827	0.25432	-0.733	-2.05679	-0.37501	-0.69992	-1.98052	-1.70601	-0.9755	-0.90142	-1.11942	-1.05392	-0.63369	-0.91071	-1.16004	-0.48519	-1.00045	0.097274	0.490057	-0.99079	-0.13639	0.05168	-0.89669	-0.78011	0.172292	-0.31702	-0.02798	-0.38286	-0.87631	-0.66672	-0.7122	0.182405	0.148362	0.107217	0.313294	0.053724	-0.13442	-0.04388	-0.37295	-0.67484	-0.12888	0.53528	0.422278	-0.07714	0.591208	-0.08075	-0.43005	0.725807
27		-0.20681	-0.15749	-0.23148	-0.48434	-0.48884	-0.35204	-1.01037	-0.81894	-0.92536	-0.73162	-0.64819	-0.89764	-0.40446	-0.50304	-0.53048	-0.16789	-0.29021	-0.27124	0.419305	0.418231	0.139634	-0.36576	0.133982	-0.25854	-0.73247	-0.8724	-0.63168	-0.30868	-0.73196	-0.17588	-0.02914	-0.02569	-0.18834	0.09039	0.039089	0.112583	0.143068	0.097198	-0.61875	-0.6222	-0.36235	-0.64629	-0.10174	-0.44871	-0.23075	-0.05124	-0.16446	-0.19021
28		0.290395	0.085697	0.619942	-0.53356	0.043752	0.03142	-0.18545	-0.74568	-0.50712	-0.7989	-0.21677	-0.95213	-1.34543	-0.32564	0.253199	-0.64458	-0.60277	-0.36965	-0.54492	-0.1522	0.011654	-0.3854	-0.79761	-0.81416	-1.61527	-0.72441	-1.083	-0.04398	-0.29089	-0.51621	-0.24447	-0.16304	-0.40803	-1.28549	-0.56293	-0.2044	-0.78673	-0.43252	-0.66289	-0.47933	-0.27368	-0.47264	-1.45665	-1.4049	-0.81487	-0.53615	-0.75423	0.358872
29		-1.10953	-0.57068	-1.09161	-1.00115	-0.66538	-0.92129	-0.80919	-0.90144	-1.14669	-1.22115	-1.08298	-1.47633	-0.95828	-0.49262	-1.09563	-1.06522	-1.14221	-0.87052	-1.09222	-0.81796	-0.67333	-0.9098	-0.82605	-0.40279	-0.12228	-0.47561	-0.7433	-0.235	-0.60889	-0.65602	-0.42054	-0.63733	-0.51699	-0.79125	-0.45959	-0.55122	-0.51065	0.019612	0.242703	-0.38017	0.099105	0.117232	-0.25772	-0.29185	0.237498	0.325874	-0.28346	0.113313
30		-1.31367	-1.1012	-1.57382	-1.3328	-1.24736	-1.1288	-1.23314	-0.94323	-0.67715	-1.04383	-1.14393	-0.88112	-1.30104	-0.88847	-0.2831	-0.56795	-0.77311	-0.18835	-0.39017	-0.92306	-0.91778	-0.65825	-0.34133	-0.24279	-0.43181	-0.6861	-0.54231	-0.45585	-0.56573	-0.98562	-0.7447	-0.86018	-0.19795	-0.66018	-0.22388	-0.33016	0.015658	-0.22254	-0.28699	-0.15598	0.161723	-0.17078	-0.34465	0.049901	-0.25529	0.017869	0.081546	0.063429
31		0.80773	1.19059	0.977489	0.784197	0.700624	0.328647	0.050613	0.716386	0.535934	-0.34369	0.349474	0.921722	0.022575	-0.45748	0.007945	0.647223	0.272905	0.521837	0.135558	0.405447	0.653685	-0.02532	0.089629	0.526155	0.284665	-0.06668	-0.575	-0.96579	-0.90567	-0.513	0.096867	0.226123	-0.67828	-0.9803	-0.08773	-0.1764	-0.0409	-0.69324	-0.62816	-1.06302	-0.74582	-0.97722	-1.11167	-0.51991	0.214013	-0.65047	-0.43561	-0.90696
32		-0.05717	-0.66078	0.039568	0.367031	-1.09321	-0.49141	0.044978	-0.53294	0.074973	-0.30123	-0.72112	-0.27559	-0.85319	-0.28168	-0.17048	-0.47559	-0.24046	-0.84648	-0.16973	-0.32012	-0.29526	-0.44489	-0.41369	-0.08863	0.055635	0.235994	0.269901	-0.324	-0.5404	-0.80706	-0.11588	-0.40275	-0.48491	-0.57194	-1.05092	-0.59027	-0.03629	-0.75596	-0.20493	-0.34026	-1.09433	0.052943	-0.26985	-1.52092	-0.79925	-0.4601	-0.34488	-0.3801
33		-1.28645	-1.14415	-0.95755	-1.34028	-1.42166	-0.97438	-1.12679	-1.41647	-0.83692	-0.73718	-0.55761	-0.675	-0.65852	-1.00829	-1.11676	-0.7744	-0.83832	-0.82073	-0.66261	-0.82037	-0.53704	-0.60781	-0.51879	-0.85444	-0.49494	-0.54644	-0.44464	-0.51848	-0.26032	-0.80998	-0.74363	-0.52717	-0.58288	-0.28223	-0.15712	-0.6081	-0.42286	0.064693	0.011403	0.057265	0.648549	0.195473	0.32219	0.832631	0.442535	0.13245	0.230034	0.550991
34		-0.25006	-0.27931	-0.26316	-0.23785	-0.2052	-0.21143	-0.28884	-0.26299	-0.30063	-0.18795	-0.34005	-0.33818	-0.29087	-0.23101	-0.26862	-0.27985	-0.25215	-0.21073	-0.17945	-0.17531	-0.21421	-0.23975	-0.34075	-0.27226	-0.29841	-0.29644	-0.3558	-0.31603	-0.22742	-0.30697	-0.23417	-0.2613	-0.2286	-0.21295	-0.24311	-0.20819	-0.34822	-0.342	-0.29348	-0.32025	-0.28594	-0.35191	-0.31714	-0.31075	-0.28131	-0.26377	-0.24453	-0.24719
35		-0.51804	-0.50856	-0.89136	-0.78644	-0.68744	-0.8303	-1.02289	-1.06127	-0.65102	-0.70265	-0.8771	-0.51274	-0.54402	-0.32521	-0.12803	-0.3963	-0.2649	-0.23912	-0.17103	-0.5877	-0.92681	-0.29639	-0.70037	-0.7575	-0.85437	-0.9519	-0.66474	-0.9861	-0.2061	-0.06822	-0.37257	-0.15213	-0.10971	-0.16813	-0.3098	-0.43404	-0.33364	-0.85095	-0.87686	-0.41655	-0.77061	-0.49198	-0.54153	-0.10518	-0.15499	-0.30702	-0.1139	-0.29956
36		-0.80702	-0.72938	-0.44973	-0.65042	-0.4472	-0.72349	-0.89296	-1.18252	-0.49967	-0.60146	-0.62289	-1.03833	-1.17861	-0.93531	-1.08323	-0.60392	-1.36756	-0.90222	-0.45002	-0.79535	-0.50481	-0.54401	-0.73843	-0.30362	-0.15505	-0.19223	-0.41565	-0.60645	-0.23222	-0.48248	-0.24163	-0.57436	-0.04403	-0.50135	-0.27168	-0.14931	-0.05078	0.107007	-0.30316	-0.42126	-0.46337	-0.21565	-0.04803	-0.12288	-0.02782	-0.59673	-0.16514	0.407147
37		-0.81579	-0.74888	-0.35052	-0.84851	-0.28081	0.379612	0.852897	0.289085	0.242521	-0.82637	-0.44072	-0.13009	0.252842	-1.07297	-0.01229	0.257222	-1.05509	0.207354	0.359894	-0.13778	0.315309	0.678432	-0.12441	0.259093	-0.04107	-1.56591	-0.24202	-0.30021	1.51544	0.019295	-0.60107	-1.34406	-0.41455	0.714554	0.350232	0.043893	0.837989	-0.64109	0.02812	-0.14926	-1.43685	-0.83431	0.754131	1.14891	0.595094	-0.47696	-1.44007	-1.57614
38		-0.29584	-0.48432	-0.11569	-0.30567	-0.31104	-0.14607	-0.15951	-0.16201	-0.05731	-0.07647	-0.16499	-0.5097	-0.33718	-0.34498	-0.85612	-0.92701	-0.81522	-0.55734	-0.74791	-0.74506	-0.51855	-0.58917	-0.5332	-0.21195	-0.49584	-0.2468	-0.06131	-0.09826	-0.60713	-0.96889	-0.32426	-0.90426	-0.64173	-0.97119	-0.51524	-0.34049	-0.59955	-0.3749	-0.41431	-0.43567	-0.34414	-0.53098	-0.52835	-0.60776	-0.45073	-0.64268	-0.67101	-0.61816
39		0.789257	0.853793	0.375665	0.2603	0.546323	1.03421	1.50522	1.19987	0.90434	0.479928	0.961081	1.0435	0.76068	0.364186	0.591265	0.108014	-0.0485752	0.780133	1.00276	0.714461	-0.129732	0.352729	0.63796	0.657691	0.599171	0.144793	-0.0331782	-0.286255	0.236784	0.386265	0.157291	-0.03278	0.126762	-0.167719	-0.212248	-0.191386	0.221986	-0.122784	-0.499741	-0.0239362	-0.0808168	-0.171327	-0.585608	-0.186148	-0.224174	-0.0223354	-0.503817	-0.504123
40		-0.93058	-0.66165	-0.7203	-0.56418	-0.83504	-1.13837	-1.10644	-0.8612	-0.45429	-0.57236	-0.43478	-0.81554	-0.98786	-0.32162	-0.68934	-0.29117	-0.40102	-0.33777	-0.24426	0.095807	-0.0775	-0.79869	-1.13653	-0.07573	-0.48416	-0.8241	-0.45333	-0.9197	-0.63388	-0.46543	-0.17362	-0.86333	-0.96442	-0.21977	-0.13096	0.082524	-0.16646	-0.42628	-0.01931	0.513237	0.612443	0.171384	-0.07858	0.079878	-0.3291	-0.38001	-0.00521	0.069326
41		0.455275	0.423855	0.019146	-0.50255	-1.3888	-0.80107	0.14218	0.412631	-0.12014	-0.11243	0.097172	-0.49112	-0.18736	0.182085	-0.06794	0.415252	-0.18333	0.562244	-0.83149	-0.40812	-0.97945	-0.44344	-0.372	-0.29617	0.600143	0.573882	0.875235	0.888657	1.40591	0.556519	0.460641	0.620758	0.830257	0.941739	1.15255	0.482125	-1.03076	-1.21169	-0.84933	-0.59276	-0.46601	-0.99094	0.472227	0.050669	-1.39758	-0.28767	0.995858	0.765418
42		-0.04576	0.283192	1.06296	0.34702	0.771746	0.449803	0.219715	0.047584	0.578076	0.307286	1.17784	-0.05063	0.75978	0.580702	-0.05797	0.371636	0.138145	0.13026	-0.66168	-1.00642	-0.69985	-0.31106	0.248909	0.16355	-0.7917	-0.225	-0.52745	0.121621	-0.49952	-0.12256	-0.76585	-0.45176	-0.93032	-0.29782	-0.70342	-0.08857	-0.8626	-1.68461	0.001153	-0.079	0.28892	-0.02083	-1.7193	-0.30815	-1.34132	-0.2866	-0.58133	-0.55177
43		-0.54484	-0.54989	-0.55291	-0.4702	-0.58834	-0.57651	-0.56592	-0.51561	-0.53205	-0.56528	-0.55804	-0.59622	-0.61915	-0.56471	-0.46495	-0.51754	-0.51253	-0.52674	-0.51093	-0.54377	-0.49766	-0.56995	-0.4804	-0.5027	-0.55422	-0.52601	-0.51227	-0.51425	-0.5862	-0.56274	-0.4734	-0.47729	-0.48005	-0.49567	-0.5308	-0.4869	-0.44994	-0.48355	-0.44922	-0.55985	-0.43734	-0.50992	-0.51099	-0.55338	-0.518	-0.55299	-0.49724	-0.40987
44		-1.64767	0.743406	0.045104	0.535551	-0.64922	-2.35602	-1.08145	0.164583	-0.11581	0.169085	-1.49665	-0.75192	0.625542	-0.34011	-0.77561	-0.28448	-1.33627	-0.92312	0.150146	0.069134	-0.17681	-0.46531	-0.55499	-0.79921	-1.64276	0.24343	0.437958	-0.03501	-1.04411	-1.00977	-0.47173	-0.9396	0.288406	0.190302	0.373121	-1.40538	0.068834	-1.02374	-0.79203	-1.04502	1.16855	1.15657	0.07003	-0.81615	1.30013	0.820462	0.774776	0.291413
45		-0.09542	-0.13657	-0.07728	-0.07055	-0.06606	-0.24528	-0.22322	-0.29617	-0.37019	-0.32929	-0.36591	-0.23522	-0.27568	-0.27656	-0.18665	-0.30615	-0.0653	-0.12933	-0.21192	-0.22871	-0.27764	-0.05225	-0.50666	-0.4773	-0.42133	-0.33406	-0.41645	-0.43288	-0.22986	-0.2698	-0.26781	-0.13925	-0.09152	-0.20799	-0.29145	-0.19721	-0.23906	-0.55049	-0.55616	-0.41486	-0.22568	-0.418	-0.32361	-0.22414	-0.18664	-0.23444	-0.31035	-0.23743
46		-0.33038	-0.94119	-0.69469	-0.45473	-0.68932	-0.08906	-0.56608	0.198445	1.26123	0.979567	-0.1243	-1.14482	0.552844	-0.56997	-0.34101	-1.57893	0.157451	-0.0601	-0.38192	-0.06188	0.509833	0.591036	0.694292	0.948139	0.136144	-1.18602	-1.48038	0.224456	-0.95331	-1.40584	-1.05651	-0.20584	-0.20422	-0.68379	0.159181	0.219254	0.251082	0.804513	0.593146	-0.60791	-0.83804	0.151428	-0.39755	-0.90479	-1.4875	-0.6778	0.158718	0.035459
47		-1.67488	-0.19641	-1.07604	0.076648	-0.16223	-0.34365	-0.80663	-0.33156	-1.53447	-0.12173	-1.46441	0.149594	-0.74573	-1.15053	-0.49387	0.385804	-0.50486	-0.15893	-0.29986	-1.52276	-0.281	0.015948	0.734602	-0.38616	-1.1386	-0.4245	-0.51259	-0.39705	0.223995	-0.74867	-0.98638	-0.86108	-0.88125	0.432912	0.609505	0.996977	-0.24002	-1.21847	-0.32757	0.524887	-0.64492	0.483991	0.779174	0.089634	-0.18565	-0.46411	-0.51945	-0.21743
48		-1.21184	-0.96777	0.566446	1.13175	-0.41357	-0.47716	-0.35871	-0.84125	-1.08095	-0.64869	0.076994	-1.22311	-2.22829	-1.11224	-0.73041	-0.17889	-0.87172	-1.72616	-1.92091	-0.32033	-0.44588	-0.44331	-1.3781	-1.48393	-2.097	-1.14577	-1.01214	-1.00486	-0.54847	-0.78678	-0.86754	0.163742	1.35579	1.27236	0.654385	-0.2173	0.218574	0.798285	0.715583	0.363717	-0.36349	-0.53449	0.017685	0.625295	1.0474	0.477933	1.57309	1.02397
49		-1.26225	-0.75551	-0.37927	-0.09812	-0.72283	-0.19226	-0.02664	-0.05091	-0.91173	-0.32176	-0.73689	-1.04437	0.032341	0.113452	-0.06906	-0.942	-1.04812	-0.02573	-0.22148	-0.1847	-1.24325	0.061985	-1.12399	0.090752	-0.43546	-1.07339	-0.9203	-0.30456	0.212293	0.167453	0.043716	-0.06321	-0.18894	-0.04013	0.070215	-0.13154	0.192354	0.384633	-0.01538	-0.50821	-0.63018	-0.67856	-0.92137	-0.20324	-0.30828	-0.03261	0.310294	-0.62724
50		-0.33703	-0.12428	0.145257	0.075675	-0.46393	-0.61178	-0.34665	-0.28589	-0.83848	-0.60132	-0.1444	-0.27741	-0.70835	-0.35281	-0.0336	-0.57998	-0.54843	0.014394	0.065828	0.005394	0.028155	-0.44462	-0.45123	-0.26622	0.073395	-0.04688	-0.1499	-0.02023	-0.309	-0.01835	0.074306	-0.30891	-0.60608	-0.12596	-0.12956	-0.22787	-0.23965	0.020479	-0.30398	-0.56711	0.002339	0.107389	0.168246	-0.02795	-0.24308	-0.01187	0.480263	0.073237
51		-0.18772	0.176639	-0.60246	0.290399	-0.86296	-0.58262	-0.55654	-0.37603	-0.58276	0.145384	0.872037	-0.15085	0.38133	-0.15681	0.237747	-1.01436	-0.71975	-0.375	0.126855	-0.81612	-0.9016	-1.02135	-0.7064	-0.60234	-0.47097	-0.53956	-0.41171	-0.59364	-0.31478	0.132952	0.160876	-0.20744	-0.53525	-0.18359	-0.23926	0.217234	0.248753	0.488195	-0.64093	-1.26195	-0.2934	-0.18849	-0.14919	-0.65725	-0.05807	-0.36103	-0.70457	-0.28319
52		-0.20098	-0.13174	-0.49361	-0.38648	-0.15162	-0.20713	-0.29949	-0.46117	-0.51081	-0.32762	-0.24929	-0.1749	-0.41745	-0.34293	-0.27303	-0.43673	-0.32942	-0.3247	-0.10028	-0.03461	-0.51541	-0.1373	-0.32474	-0.21003	-0.13872	-0.15232	-0.41907	-0.3296	-0.12156	-0.40773	-0.38018	-0.19569	-0.42095	-0.15983	-0.26809	-0.174	-0.36408	-0.22388	-0.62534	-0.48663	-0.49822	-0.35925	-0.19711	-0.44658	-0.19134	-0.24383	-0.16976	-0.32528
53		-0.91241	-0.85538	-0.75089	-1.01757	-1.02636	-0.98144	-0.62046	-0.98303	-0.81703	-0.57794	-0.79837	-0.57227	-0.78372	-0.42357	-0.68524	-0.7909	-0.72047	-0.94383	-0.57861	-0.64657	-0.85989	-0.60437	-0.45417	-0.45962	-0.67462	-0.48849	-0.69437	-0.93667	-0.76778	-0.68859	-0.82847	-0.93854	-0.82976	-0.71261	-0.7118	-0.83371	-0.80376	-0.68702	-0.96479	-1.01364	-0.83623	-0.9737	-0.02063	-0.89892	-0.0283	1.37106	0.504533	2.09016
54		-1.8089	-1.47724	-1.20183	-1.16864	-1.22152	-1.18409	-1.2565	-1.0191	-0.78725	-1.09104	-0.94407	-0.78921	-1.02955	-0.43639	-0.25004	-0.75666	-1.26576	-0.78193	-0.81404	-0.86647	-0.38512	-0.54434	-1.04924	-0.62745	-0.24911	-0.47196	-0.09236	-0.23817	-0.99006	-0.56304	0.169063	-0.9044	-0.15473	0.290761	0.341521	0.238605	0.356933	-0.23432	-0.24835	0.412188	0.397694	0.023878	0.004194	0.749348	0.490565	0.411296	0.331241	0.401719
55		-0.16837	0.150141	-0.10227	0.843362	0.481824	-0.25526	0.957388	0.493102	1.19566	0.813053	0.682249	0.606815	-0.27487	-0.57757	0.16843	-0.40637	0.331656	0.281871	-1.00975	0.587316	0.095677	0.235068	-0.41543	-1.46643	-0.94359	0.504745	0.150235	-0.52817	-0.48334	-1.09568	-1.1161	0.078284	-2.25674	-0.60462	-0.80433	0.061408	-1.14933	-0.47879	-0.2837	0.119276	-0.35139	-1.46074	-0.50702	-0.65948	-0.07865	-0.63338	-0.5691	-0.75563
56		0.015256	0.915805	-0.87327	-0.55708	-0.64032	0.740105	0.403036	-0.8203	-0.94219	0.265849	0.811578	1.24502	0.600735	-1.00828	-0.25692	-0.06139	0.206673	0.599035	-0.83889	-0.25155	0.746978	0.534659	0.370124	0.516502	1.02716	-0.09558	-1.22047	-0.237	2.41557	1.52439	1.47098	0.901299	0.046989	1.30756	0.10715	0.656129	0.541688	0.777883	0.612389	0.538534	-0.7725	0.471901	-0.91094	0.219718	0.472386	-1.40893	-1.6949	0.00976
57		1.0305	-0.50731	0.868622	0.240944	0.814671	0.161731	-0.42105	-1.34178	0.119089	-1.12585	-1.11465	-0.59586	-0.1147	-0.13369	-0.82783	0.349597	0.996312	0.800279	1.067	0.119448	-0.52566	-1.54209	0.581803	0.54925	-0.09752	-0.04978	0.149417	-0.28629	-1.60735	0.441802	0.834608	-1.25866	-1.63411	0.024962	-0.27258	0.225697	-1.29081	-1.33978	-0.65613	-0.20192	-0.27252	-0.66529	-0.87313	0.110431	-0.58709	-0.3459	0.239658	0.700174
58		-0.28892	-0.28639	-0.23869	-0.18725	-0.45946	-0.60948	-0.48966	-0.3298	-0.26768	-0.44478	-0.21724	-0.29349	-0.27803	-0.15721	-0.22279	-0.23892	-0.04309	-0.10858	-0.23565	-0.47686	-0.3347	-0.39216	-0.57817	-0.53637	-0.50143	-0.46023	-0.57836	-0.37114	-0.26787	-0.31726	-0.16542	-0.14883	-0.14945	-0.39493	-0.61453	-0.29672	-0.57539	-0.52479	-0.71223	-0.35989	-0.32434	-0.4632	-0.32598	-0.27803	-0.19461	-0.16938	-0.30667	-0.3672
59		0.017229	-0.72993	-0.83203	-0.06748	-0.27642	-0.60194	-0.36462	0.414648	0.078595	0.10175	0.069477	0.361464	0.684466	0.923199	0.450901	-0.46549	-0.913	0.295114	-0.50838	-0.29757	0.13901	1.98734	1.77067	0.652249	2.1515	2.14239	2.21512	1.52125	1.27908	0.943924	-1.33353	-0.62626	-0.16126	0.108627	-0.28953	-0.33536	0.699682	0.511368	0.162664	-0.0357	0.364138	-0.42334	-1.17158	-0.12037	-0.29827	-0.07078	-0.99736	-0.56518
60		-1.483	-1.01096	0.848146	0.243374	-1.98364	-0.41555	0.580666	0.174855	0.533507	-0.46816	-1.14647	0.333343	-0.30134	0.558551	0.323294	-1.33549	-0.03744	-0.28503	-0.15021	-0.25874	-0.61448	-1.02611	-1.66581	-1.50339	-0.47492	-0.01223	0.68749	0.676369	-1.11454	-0.68924	0.888176	-1.04775	0.577605	0.314951	0.625961	-1.0846	0.985427	-1.19109	-1.90036	-1.01242	0.703798	0.319533	-0.36507	-0.43379	0.538784	0.639644	-0.18902	0.776979
61		0.417394	0.52974	0.352689	-1.3694	-1.24659	-0.07528	-0.73609	-0.33124	-0.0199	0.229872	-0.06964	-0.17621	0.250958	0.450335	-0.0959	0.082546	-0.65314	-1.3683	0.843298	-0.70681	-0.04993	-1.17326	0.751462	-0.19796	-0.2308	-0.72767	-0.05268	-0.94973	0.189255	0.565104	-0.17612	-0.06026	-0.42246	0.114525	-1.04056	-2.10776	-1.38557	1.07702	0.456931	1.22632	-1.66378	0.182908	-0.8151	-0.47833	0.26917	0.401321	0.283119	-1.33936
62		0.184183	0.153317	-0.82511	-0.34339	-0.83634	0.35895	0.858127	0.68102	-0.92541	-0.01607	0.981689	0.356615	-0.75638	-0.35097	-0.09766	-1.02612	1.20019	0.13289	-0.73317	-0.61336	1.26111	-0.23989	0.761372	-0.28892	1.04691	1.53658	-0.55762	0.12257	0.981639	0.019864	-1.35251	-1.95415	-0.20338	-1.17022	0.053745	0.481262	-0.43318	-1.88128	-0.16449	-1.5784	-0.27795	-2.36115	-0.92212	-0.54831	-1.01906	-0.94428	0.340853	0.644469
63		-1.2751	-1.1364	-1.30774	-1.20835	-1.22532	-1.50759	-0.98432	-1.31701	-1.09966	-0.76404	-0.9657	-1.20819	-0.70743	-0.55162	-0.75079	-0.61876	-0.52472	-0.58726	-0.68318	-1.08043	-0.90208	-0.5783	-0.44238	-0.42804	-0.3941	-0.50936	-0.28403	-0.14179	-0.48766	-0.20346	-0.25561	-0.30707	-0.08648	-0.03933	-0.51874	0.456747	0.535957	0.266697	0.439582	0.540034	0.491264	0.591924	0.59306	0.299513	-0.08889	0.483747	0.172868	-0.59878
64		-0.7304	-0.91992	-0.36146	-0.2997	-0.43344	0.123696	-0.01198	-0.38546	-0.67287	-0.52277	-0.19903	-0.90884	-0.92199	-0.90367	-0.32216	-0.46843	-0.49708	-0.28385	-0.32233	-0.02198	0.134356	-0.15011	-0.02309	-0.2963	0.143349	-0.63289	-0.59359	-0.80712	-0.30013	-0.30624	-0.34107	0.120174	-0.16357	-0.03105	0.028055	0.062296	0.227318	-0.0131	0.225856	0.10567	-0.71008	-0.76597	-0.1693	-0.55055	-0.67222	-0.54603	-0.1472	-0.35705
65		-0.74602	-0.03678	-0.66634	-0.73735	-0.55003	0.107186	-0.33729	-0.47907	-0.71675	-0.301	0.044575	0.065098	-0.96653	-0.14897	-0.1543	-0.49638	0.287823	0.330572	0.035825	0.626793	-0.22748	-0.80585	-0.48674	0.152283	-0.30229	0.037666	0.280411	-0.43825	-0.86061	-0.67478	-0.3566	-0.8501	-0.72584	-0.88947	-1.21144	-0.17389	-0.53631	-1.03627	-0.36109	-0.38353	-1.10494	-0.64392	-0.42022	-0.35268	0.111517	0.128988	-0.40505	-0.2716
66		-1.29337	-0.36705	-0.22255	-0.12607	-0.21701	-0.89188	-1.21958	-0.63148	-0.446	-0.3984	-1.00911	-0.97195	0.037982	-0.87754	-0.64404	-1.19726	-1.51657	-0.83958	-0.34374	-0.1178	0.321491	-1.05564	-0.35983	-0.78766	-0.84654	-0.23577	0.259296	-0.10807	-0.72292	-0.54261	-0.20744	-0.36349	-0.67197	-1.03519	-0.25131	-0.81728	-0.27619	-0.36934	-1.40293	-0.32354	-0.82385	-0.83702	-1.01223	-0.22189	-0.32214	-0.49225	-0.23491	0.135496
67		-1.26165	-0.28437	-0.6553	-0.1611	-1.33134	-0.30819	-0.75376	0.58188	-0.40288	0.66946	0.344961	-1.34072	-0.6837	-0.17806	-0.12605	0.784667	-0.11757	-0.41944	0.073336	0.819842	0.88127	-0.65749	-1.48419	0.103131	0.147863	0.304133	0.554618	-1.22434	-0.27197	-0.94898	-1.22155	0.173586	-0.72482	0.141619	-0.30326	-1.61049	-0.86257	-0.00598	-1.557	-0.08539	-1.22921	-0.44372	-0.61368	-0.43306	-0.20638	-0.02909	-0.71111	-0.17806
68		0.391371	0.465523	0.499597	-0.83126	-0.71728	0.357671	0.976209	0.554518	1.02702	1.47249	0.512632	0.415454	-0.34066	0.455025	-0.22537	1.54663	0.302092	0.100961	-0.47385	0.060192	-0.48636	-1.74161	-1.17202	-1.00598	-0.787	-1.50774	-1.5492	0.671375	-0.35029	-0.48284	-0.95651	-0.57689	0.430532	0.992209	0.877343	0.161168	0.106832	0.221801	-0.55427	-0.25517	0.571111	0.472333	-0.56882	-1.59593	-0.75771	-0.62284	-0.56719	-0.23173
69		0.72031	-1.50336	-2.23265	-1.03021	-0.11978	1.21382	0.533617	-0.82167	-0.66888	0.596797	0.194847	0.16203	-0.20648	-0.33819	-0.87045	-1.14669	-0.60703	-0.12396	-0.42742	0.933632	0.581859	-0.36257	0.110248	-0.59422	0.441828	-0.39451	-0.10464	-0.00506	0.548578	0.531081	-0.63918	0.245583	0.043228	-0.05612	-0.76345	-1.23411	-1.25968	-0.76693	0.147103	-0.37786	-1.10986	-0.44299	0.356731	1.16093	-0.47909	-0.47376	0.084071	-0.03696
70		-0.65386	-2.08449	-0.66606	-0.54858	-0.38125	0.769852	-0.13532	-1.22702	-0.19311	-1.11263	-0.88372	0.313147	-0.09056	-0.77149	-0.93816	-0.78597	-1.82199	-1.17217	-0.16295	-0.92718	0.313412	1.18547	-1.67491	-1.34532	0.353874	-0.26718	0.4527	-0.763	0.755292	-0.76273	1.54588	0.767195	-0.49852	-0.82531	0.428981	0.074655	0.88493	-0.39176	-0.32047	-0.13995	0.876584	-0.24575	-0.6938	-0.01251	0.51771	0.16712	0.772114	-0.01062
71		-0.22501	-0.30849	-0.22808	-0.0235	-0.58315	-0.39637	-1.10407	-0.33452	-0.97727	-0.7161	-0.78172	-0.88381	-0.63978	-0.86028	-0.49273	-0.43476	-0.76788	-0.08801	-0.28085	-0.35531	-0.49886	-0.26353	-0.35076	-0.86343	-1.07109	-0.69768	-0.48724	-0.45456	-0.83171	-0.02101	-0.12033	-0.26339	-0.08625	-0.20635	-0.26648	0.09456	0.061281	-0.19439	-0.50563	0.033598	0.147975	-0.32483	-0.42434	-0.25861	-0.26832	-0.52178	-0.27733	0.209498
72		-0.40502	-0.18787	-0.2204	-0.05039	-0.02521	-0.37116	-0.49668	-0.35444	-0.10711	-0.2516	-0.21466	-0.33633	-0.55429	-0.31437	0.015737	-0.21636	-0.68371	-0.22187	-0.4262	-0.147	-0.3995	-0.70005	-0.39123	-0.27513	-0.34612	-0.2552	-0.27634	-0.26396	-0.51699	-0.45796	-0.57892	-0.54259	-0.10947	-0.1729	-0.63039	-0.42805	-0.58986	-0.60181	-0.63256	-0.42142	-0.32872	-0.27308	-0.22856	-0.5314	-0.63107	-0.36641	-0.28887	0.103027
73		-0.33293	-0.94702	-1.17567	-0.6237	-0.54217	-0.32179	-1.2517	-1.43759	-0.27367	-0.0501	-0.47057	-0.24817	-0.57853	-0.66185	0.061249	-1.79665	-0.11693	0.415283	-0.51008	-0.85202	-1.15712	-0.20117	-0.02568	-0.39759	-0.23939	-0.83072	-0.46916	0.193903	-0.28809	-0.33564	0.463142	0.834373	-0.6225	-0.87634	-0.26423	0.773349	-0.68548	0.156789	-0.04661	0.518543	0.485132	0.208072	-0.48207	-0.82143	0.027904	-1.67337	-1.11538	0.28846
74		-0.44912	-0.38523	-0.30172	-0.83999	-0.96577	-0.76201	-0.7145	-0.64758	-0.84888	-0.64717	-0.68346	-0.6147	-0.52346	-0.30032	-0.4131	-0.28338	-0.31934	-0.29869	-0.67106	-0.80485	-0.68485	-0.47593	-0.54463	-0.43615	-0.32478	-0.24851	-0.23977	-0.13034	-0.26031	-0.30528	-0.39513	-0.38848	-0.48895	-0.50434	-0.49875	-0.5089	-0.39747	-0.47697	-0.29125	-0.06332	-0.34291	-0.18393	-0.12085	-0.02547	-0.15193	-0.32564	-0.20806	-0.30888
75		-0.72497	-0.87244	-0.48781	-0.78265	-1.16466	-0.89013	-0.13698	-0.85339	-0.51975	-0.1429	0.231364	0.223972	0.960607	0.892707	0.075945	0.286948	0.564911	0.740885	0.929353	0.380309	0.37478	-0.22307	-0.27585	-0.10756	-0.78699	-0.02819	-0.90784	-0.2617	-0.0611	-0.06872	-0.75135	-0.42153	-0.84123	-0.09432	-1.37483	-1.23675	-0.80303	-0.63917	-1.13064	-1.65358	-1.62	-1.35873	-1.66684	-1.15878	-1.48698	-1.16132	-0.75226	-0.93519
76		-0.77658	-0.84925	-0.44619	-0.53576	-0.67528	-0.33037	-0.44211	-0.38514	-0.63275	-0.29143	-0.67497	-0.41843	-0.194	-0.36515	-0.46565	-0.57808	-0.5461	-0.63181	-0.46177	-0.30743	-0.49096	-0.46223	-0.57384	-0.66907	-0.59678	-0.42493	-0.52787	-0.62063	-0.80105	-0.59026	-0.34053	-0.40029	-0.60669	-0.16307	-0.31696	-0.02304	0.028768	-0.02966	-0.17099	-0.26265	0.028226	0.017527	-0.32226	0.148475	0.118362	-0.01963	-0.13647	0.045015
77		-0.21096	-0.58707	-0.6572	-0.55241	-0.40815	-0.32765	-0.50967	-0.32643	-0.78055	-0.507	-0.57513	-0.60863	-0.60411	-0.82911	-0.61791	-0.58081	-0.43686	-0.6031	-0.55547	-0.35948	-0.72856	-0.73032	-0.31683	-0.39535	-0.16738	-0.70199	-0.2139	-0.65827	-0.22701	-0.5353	-0.43051	-0.58188	-0.29614	-0.256	-0.51179	-0.81712	-0.66306	-0.54143	-0.56597	-0.71381	-0.41622	-0.36851	-0.3879	-0.4017	-0.36697	-0.30051	-0.09017	-0.24264
78		-1.42361	-1.45815	-1.73508	-1.30735	-0.76893	-0.98478	-1.05336	-1.22454	-0.1174	-0.02811	-1.07657	-0.92158	-0.59693	0.118766	-0.30189	-0.1275	-0.43307	-1.0959	-1.02708	-1.16889	-1.76235	-1.50209	-1.41789	-1.03511	-1.67716	-1.00723	-1.11446	-1.17569	-0.9984	-0.08051	-0.132	0.165225	0.888037	0.090992	0.44418	0.874817	1.21601	0.75085	0.035696	0.354342	0.021653	-1.18404	-0.3417	-0.85716	-0.59103	-0.28007	-1.09316	-0.09546
79		-0.54417	-1.00411	-0.39866	-0.46636	-0.29964	-0.74002	-0.71659	-0.44763	-0.19903	-0.52004	-0.66093	-0.34803	-0.22975	-0.07868	-0.65275	-0.975	-1.066	-0.83173	-0.71277	-0.5491	-0.5017	-0.40354	-0.42908	-0.8906	-0.91461	-0.72917	-0.64866	-0.36267	-1.15245	-0.85039	-0.52636	-1.06132	-0.35513	-0.77426	-0.40671	-0.31589	-0.39778	-0.45706	-0.64597	-0.60917	-0.49313	-0.55228	-0.93487	-0.69261	-0.33538	-0.28785	-0.5444	-0.56751
80		-0.22584	-0.23003	-0.07483	-0.27112	-0.41236	-0.47185	-0.31557	-0.05601	-0.17543	-0.39952	-0.56521	-0.66802	-0.4615	-0.5265	-0.51831	-0.41694	-0.49458	-0.39178	-0.44234	-0.51238	-0.37631	-0.73355	-0.62081	-0.47923	-0.51197	-0.39166	-0.40644	-0.32742	-0.44319	-0.57104	-0.28887	-0.34967	-0.34102	-0.45237	-0.29018	-0.5459	-0.2142	-0.15253	-0.24602	-0.47433	-0.1972	-0.30072	-0.52343	-0.27534	-0.19389	-0.29999	-0.54002	-0.27607
81		-0.4305	-0.59525	-0.73312	-0.72796	-0.73411	-0.59796	-0.73149	-0.51499	-0.71307	-0.70061	-0.74129	-0.71977	-0.76384	-0.47922	-0.52366	-0.82072	-0.62436	-0.42717	-0.36798	-0.79084	-0.63068	-0.73891	-0.62407	-0.3856	-0.40174	-0.53336	-0.75709	-0.47076	-0.60911	-0.5223	-0.34252	-0.40917	-0.46093	-0.57673	-0.60597	-0.52003	-0.44966	-0.38866	-0.58036	-0.49734	-0.49566	-0.38277	-0.58152	-0.43198	-0.39642	-0.36583	-0.36471	-0.0493
82		0.711664	-0.13682	0.530307	0.532812	0.873933	0.308369	0.084621	0.863284	0.329168	-0.59552	0.673476	1.08658	0.575799	0.609981	1.06772	0.166264	0.588002	1.05991	0.173829	-1.1712	0.758232	0.51644	-0.11512	-0.25861	0.294668	1.45879	-0.44241	-1.31794	-0.08568	-0.78788	-0.61062	-1.09509	-0.03394	1.08377	0.137054	0.043884	-0.26378	-0.18586	-0.01762	-1.25664	-0.25193	0.60826	0.725314	0.400758	-0.94625	-0.1158	0.583646	-0.44561
83		-1.76399	-2.3288	-0.35188	-0.53031	-1.41314	-0.9034	-0.57464	-0.23468	-0.91494	-0.69929	-1.48188	-1.75178	-0.63483	-1.23549	-1.2059	-0.84129	-0.51244	-0.62389	-1.13007	-0.82175	-0.29336	-1.18835	-0.78902	-1.24785	-0.67475	-0.43202	0.464574	0.124008	-0.04399	0.021618	0.093159	-0.55818	0.036137	1.02523	0.719439	0.314402	-0.0237	0.045227	-0.45719	-0.05271	-0.11423	-0.19628	0.724146	0.272381	-0.41723	0.109833	-0.89707	-0.76551
84		0.641683	-1.39577	0.573368	-1.91145	-0.52948	-1.46965	-0.7242	-1.41004	-1.06046	-1.49512	1.35833	0.115624	-1.70642	-0.49359	0.420323	0.076083	0.094887	0.925744	-0.30036	0.207607	0.761852	0.688139	-0.46478	0.334715	0.093619	-0.02272	-0.73253	0.191906	-0.42053	-1.11348	-1.00932	-1.91827	0.523294	-0.08707	0.582103	-0.35643	0.094083	1.26068	0.883741	-0.36089	-0.43762	0.661223	-1.23726	0.487089	1.2758	0.488797	0.85106	0.818926
85		0.235465	0.077974	0.423184	0.204056	0.33721	0.067164	-0.68821	-0.74353	-0.09908	-0.83261	-0.61273	-0.41354	-0.531	-0.65704	-0.76462	-0.06483	-0.12043	-0.33629	-0.63471	-0.52328	-0.25632	0.353478	0.172624	0.019711	-0.41279	0.045344	0.161055	0.279892	0.18335	-0.24441	-0.34887	-0.69818	-0.85961	-0.32799	-0.52815	-0.61513	-0.89641	-1.13432	-0.49472	-0.54435	-0.53445	-0.36076	-0.33442	0.161109	0.341378	-0.26513	-0.00944	-0.43079
86		-0.02049	1.59308	0.472039	0.881478	0.532716	0.309243	-0.37982	0.228199	0.260817	0.237504	1.12314	-0.41386	-0.51116	-0.48035	-0.83541	-0.70495	-0.22207	0.678961	-0.17708	-0.43126	0.032044	-0.07718	-0.02083	-0.08042	-0.31136	-0.20853	0.462939	0.39582	0.775938	2.08345	0.99347	0.444174	1.35641	0.874884	1.68545	1.03487	0.135463	0.541876	0.870474	0.202864	0.755304	-0.3465	-0.22725	-0.64933	-1.54351	-0.96969	-1.13356	-0.48396
87		-0.52211	0.495986	-0.17045	0.205725	-0.69887	0.526579	-0.44101	0.497974	-0.16441	0.09909	-0.71011	0.212493	-0.01362	-0.1548	0.424835	0.351227	0.030927	-0.52858	0.520344	-0.06426	-0.58411	-0.46395	-0.34986	-0.72954	-0.112	-0.66933	-0.65962	-0.8405	-0.22173	-0.37137	-0.62207	0.472541	0.692041	-0.04279	-0.49791	-0.66472	-0.8332	-0.14024	-0.24638	0.067656	-0.55029	-0.96216	-1.19037	0.55026	-1.17806	-0.49042	0.21536	-0.92957
88		0.211074	-0.24613	-0.57226	1.26147	1.06121	0.859742	-0.64604	-0.50513	0.582339	-1.75033	-0.77127	-0.82937	-0.11904	0.514303	0.281196	-0.18876	-0.17764	0.29749	0.396759	-0.67202	-0.50426	0.759916	0.468911	-0.70094	-0.94553	-0.07797	-0.22765	-0.9594	-1.03043	-0.60098	-1.81684	-0.54074	-0.50581	0.201536	-0.94073	0.643691	0.434164	0.004137	0.270597	0.201808	-0.49077	-1.02536	-2.68819	-0.67682	-1.24977	0.668584	0.23869	0.722014
89		-0.97974	-0.98429	-0.6391	-0.65415	-0.50542	-1.13612	-0.11513	0.622899	-1.44363	-0.44054	-1.10293	0.153793	0.619059	-0.33036	0.599215	0.957112	-1.6138	-0.3456	-1.8449	0.363969	0.196013	1.34667	-1.22031	0.142553	0.005031	-0.19444	0.17152	0.391236	0.037437	1.23567	-1.48012	-0.52619	-1.07629	0.238939	-1.44393	-0.53174	-0.97536	-0.09078	-0.03591	0.408562	-0.56969	0.524159	-0.51351	-0.93808	-0.40183	-0.14732	0.390955	0.181651
90		-0.92061	-0.83377	-0.56475	-0.55133	-0.87982	-1.14319	-0.87011	-0.52776	-0.452	-0.80718	-0.32284	-0.24156	-0.29641	-0.51761	-0.72123	-0.56565	-1.25315	-1.25034	-1.01419	-0.82215	-0.65153	-0.88979	-0.26613	-0.36841	-0.57546	-1.12242	-0.93803	-0.80169	-0.84877	-0.97001	-0.68124	-0.34987	-0.62003	-0.49817	-0.39967	-0.50224	-0.2947	-0.0502	-0.37355	0.804184	1.07503	0.752725	1.08907	1.03127	1.41499	0.55144	0.301708	0.493531
91		0.909283	0.991891	1.09929	1.76849	0.348166	0.577905	0.111987	-0.51713	0.377312	0.819091	0.068433	-0.80151	-0.26052	-0.02614	-0.0329	0.177809	-0.08844	-1.17086	-0.26537	0.395017	-0.16069	0.333233	-0.98626	-0.75234	0.583184	0.435323	1.06913	0.879511	1.01817	-0.2184	-0.88039	0.011119	0.237207	-0.21105	-0.04527	-0.42229	-0.64952	0.562419	-0.41926	-1.09054	-0.565	-0.43119	0.385171	0.269175	0.460303	-0.46523	-0.59292	-1.21746
92		-2.82682	-0.7519	-0.57762	-1.81856	0.418332	-1.90956	-0.4861	-0.60043	-1.62128	-1.76477	-0.85897	-1.41281	0.138714	-0.41346	-0.10547	1.69687	0.668329	0.940995	-0.36223	-2.19336	0.0676	1.65577	1.1445	0.627281	-0.70949	-0.03181	-1.11702	-0.94942	-0.67298	0.561765	0.420682	-1.39049	-1.60499	-1.66246	-0.32851	-0.24902	-0.87383	-0.33611	-0.80166	-0.46638	0.777291	-0.58134	0.593962	0.018471	1.41384	0.692226	0.757804	1.94389
93		-1.28195	-0.41974	-0.62823	-1.01789	-1.28522	-1.35531	-1.44135	-1.03444	-0.29827	-0.48981	-2.02512	-0.97913	-1.55427	-1.77883	-0.92165	-0.24426	-0.32185	-1.29625	-1.46755	-0.40932	-0.00722	-0.72437	-0.99763	-1.21117	-0.93509	-0.33945	0.6843	-0.34077	-0.49118	-0.47568	-0.07258	-0.39001	-0.86499	0.434229	0.818891	-0.35654	-0.13199	-0.91722	0.554077	-0.18357	-0.52676	-0.11692	0.423985	1.36042	0.702451	-0.55129	0.398327	0.087693
94		-0.46864	-0.35012	-0.40061	-0.39753	-0.29855	-0.3154	-0.48786	-0.52109	-0.24094	-0.44523	-0.44773	-0.44492	-0.42905	-0.33015	-0.29224	-0.37138	-0.44331	-0.44391	-0.31693	-0.31035	-0.49495	-0.38606	-0.42216	-0.32153	-0.39064	-0.47176	-0.56799	-0.36029	-0.25037	-0.32976	-0.44983	-0.40911	-0.38705	-0.561	-0.55133	-0.40443	-0.31037	-0.48044	-0.38487	-0.43925	-0.32164	-0.33997	-0.37014	-0.41866	-0.31885	-0.23345	-0.33155	-0.28613
95		-0.34645	-0.39672	-0.33097	-0.27056	-0.30846	-0.374	-0.40589	-0.38653	-0.45351	-0.37495	-0.41083	-0.37482	-0.31405	-0.32229	-0.46993	-0.39192	-0.34594	-0.36139	-0.44758	-0.40892	-0.40105	-0.39564	-0.35331	-0.28757	-0.4233	-0.37011	-0.32747	-0.40393	-0.28899	-0.31186	-0.33237	-0.4166	-0.41369	-0.43863	-0.37766	-0.48503	-0.36697	-0.47006	-0.37126	-0.31084	-0.49208	-0.50333	-0.45281	-0.3225	-0.3246	-0.38756	-0.4	-0.32072
96		1.61292	0.73682	-0.00339	0.482428	0.815465	1.23654	0.053162	-0.12798	-0.1839	1.0606	-0.35685	0.232852	0.1014	-1.12402	-0.35742	0.106965	0.576397	-0.40793	0.447893	1.23153	1.38726	-0.00692	-0.60733	-0.16841	-0.64082	-0.14765	-0.72387	0.05006	0.155747	-0.31234	0.748016	0.328927	0.399044	0.004307	0.407391	0.163271	-0.87173	-0.41024	-0.04058	-0.6015	-0.09613	-0.8975	0.414187	0.230081	-0.02489	-0.43579	-0.85428	-0.40674
97		-0.39074	-0.27533	-0.36637	-0.75992	-0.55591	0.579143	0.477157	-0.30351	-0.14362	0.822694	0.148601	-0.04255	0.425425	0.965166	-0.11342	-0.35423	0.287579	0.445102	0.507151	0.276413	-0.09915	-1.04997	-0.56916	-1.27311	-0.66213	-1.43779	-0.09242	-1.29238	-1.00413	-1.08834	-0.02472	0.592879	-0.15849	-1.26361	-0.55474	0.457898	0.145901	-0.79671	-1.3196	-1.11866	-0.72893	-0.29136	-0.53724	-1.06053	0.422567	0.110293	-0.03828	0.27628
98		-2.3012	-1.89967	-1.99595	-1.54655	-1.74295	-2.28264	-1.25937	-1.60266	-1.56237	-1.71668	-1.65953	-1.4081	-1.13197	-1.51959	-1.42005	-1.16231	-0.53538	-1.00175	-0.62674	-0.21043	-1.21502	-0.43982	-0.17978	-0.32806	-0.80863	-0.46538	-0.40645	0.035231	-0.09472	-0.26367	0.481948	0.050049	0.392656	0.011535	-0.24348	-0.30053	-0.38177	0.236359	0.170513	0.117358	-0.20345	0.566767	0.312738	-0.17014	0.476408	0.294729	0.051038	0.56591
99		0.255842	0.426611	0.290163	0.544965	0.656655	0.301148	0.632718	0.419095	0.656598	-0.60868	-0.33599	-0.40401	-0.3767	-0.09736	-0.16196	0.097285	-0.24873	-0.19105	-0.21128	-0.13435	-0.1533	0.253018	0.269443	0.377755	0.561813	0.472431	0.034291	-0.65058	-0.58773	-0.58331	-0.50047	-0.54298	-0.30676	-0.1474	-0.04116	0.103467	0.033604	0.177367	-0.1979	-0.26975	-0.15121	-0.00292	-0.23811	-0.05964	-0.5976	-0.71329	-0.65457	-0.48876
100		-0.66889	-0.63588	-1.13047	-0.50743	-1.08	-1.03163	-1.18822	-0.61704	-0.44664	-0.8186	-0.6768	-0.59837	-0.45586	-0.55343	-0.49136	-0.6337	-0.65992	-0.88525	-0.32335	-0.79162	-0.68379	-0.86904	-0.37762	-0.3806	-0.47599	-0.57486	-0.49034	-0.37827	-0.35371	-0.43442	-0.448	-0.71052	-0.62471	-0.46812	-0.25443	-0.39397	-0.41751	-0.27243	-0.23406	-0.06897	0.016393	-0.16622	-0.32212	-0.48881	-0.05475	-0.23173	-0.21621	-0.38843
101		-0.46929	-0.67912	-1.77352	-0.54426	-1.23429	-0.21117	-2.03785	-2.01914	-0.8433	-1.78265	-1.51741	-0.74141	-0.82743	-1.06345	-0.77808	-1.16143	-1.00468	-0.31588	-0.19925	-0.58261	-0.75692	-0.27377	-0.75422	-0.81236	-0.36532	-1.06894	-1.89214	-0.82044	-0.1244	-0.58311	0.062895	0.354072	-0.62774	-0.30491	-0.709	0.19612	-0.21121	0.149006	-0.61484	-0.77475	0.320605	-0.35306	-0.04288	-0.81149	-0.13058	0.789697	0.440635	0.390232
102		-0.32362	0.001082	-1.61973	-0.75711	-1.10617	-0.59638	-1.09998	-1.42584	-0.95876	-1.14618	-0.86584	-0.52814	-1.17219	-0.64541	-0.24477	-1.937	-1.3169	-0.97344	-0.27476	-0.07824	-0.8392	-1.4281	-1.19151	-0.42519	0.076783	-0.23814	-0.21216	-0.219	-0.06845	0.524386	0.7377	-0.23797	-1.24252	-0.84327	-0.19537	0.075155	0.531875	0.147687	-0.88095	-0.56946	-0.81055	0.660065	0.385819	-0.66558	-0.19098	-0.15993	0.90687	0.234527
103		0.438408	0.376483	-1.12791	-0.0302	-1.34373	-1.57442	-0.03687	-0.24148	0.094206	0.254498	-1.73093	0.073939	-0.66855	-2.35958	0.347066	-0.01289	-0.76663	0.925222	-1.61763	-1.16756	-1.54055	-0.28112	-0.65872	1.08736	-0.88671	0.068125	-0.74468	-1.30487	0.596502	0.260706	-1.05475	-0.89424	-1.8746	-0.50787	0.785739	0.764844	-0.33507	-0.47133	0.558415	0.969088	0.256247	0.793536	1.01925	0.976754	0.373117	1.43026	1.59794	2.12948
104		-1.61445	-0.35103	0.225524	-0.65556	-2.76321	-1.49027	0.184555	-0.45053	-1.25049	-0.90462	-0.4585	-0.41592	0.323799	-0.57724	-1.25767	-0.79173	-1.04837	-0.78447	0.354916	0.353961	-0.66911	-1.23431	-0.76847	0.167142	0.596657	0.685581	-0.25826	-1.2639	-0.36122	0.037695	-1.2689	-0.56908	-1.66615	0.46048	0.765297	0.524146	0.221069	0.62024	1.18894	-1.93449	-0.65124	-0.24911	0.495976	0.637333	0.612851	-1.43059	-0.41693	0.438238
105		-0.69056	-0.41981	-0.32059	-0.70773	-0.68031	-0.20309	-0.3194	-0.10794	-0.26527	-0.38638	-0.52477	-0.56175	-0.15406	-0.55579	-0.38422	-0.2613	-0.0089	-0.10237	-0.15229	-0.06927	-0.20939	-0.25101	-0.56933	-0.36736	-0.24151	-0.26528	-0.60617	-0.47507	-0.09543	-0.37427	-0.4009	-0.11889	-0.33491	0.013866	0.19559	-0.2481	-0.5596	-0.42652	-0.05921	-0.08117	0.01061	-0.31325	-0.08585	0.329034	0.10924	0.321516	0.152711	0.292992
106		-1.33916	-1.3102	-1.02746	-0.43656	-0.79578	-0.67226	-1.19431	-1.06302	-0.8429	-0.52417	-0.82003	-0.71046	-1.19819	-0.29377	-0.73759	-0.63638	-1.07315	-0.93644	-0.53325	-1.05083	-0.60393	-0.75719	-0.61421	-1.19804	-0.66606	-0.7653	-0.30261	-0.51341	-1.34654	-0.76071	-0.13373	0.352389	-0.09305	-0.75535	-0.32179	0.532738	0.197845	0.411438	0.404763	0.231113	-0.39282	-0.1476	-0.03751	0.224295	0.349543	0.685595	-0.3383	0.085736
107		-1.02797	-1.05477	-0.47995	-0.86472	-0.92878	-0.74287	-0.68507	-0.38924	-0.61444	-1.02109	-0.78206	-0.51093	-0.54219	-0.21236	-0.65319	-0.87802	-0.49236	-0.76358	-0.77018	-0.85267	-0.78486	-0.57921	-0.914	-0.67708	-0.1233	-0.46136	0.032137	-0.14408	-0.21086	-1.11603	-0.05238	-0.40592	-0.06873	-0.65183	0.097034	0.008651	-0.09769	-0.28413	-0.59625	-0.64664	-0.5405	-0.58626	-0.34333	0.131433	0.149234	0.00114	-0.0604	-0.19253
108		-1.2283	-0.51328	-0.58597	-1.07866	-1.03139	-0.71128	-1.10546	-2.01138	-1.55768	-1.57728	-1.65115	-1.33172	-1.02294	-1.05169	-1.46737	-0.5313	-1.2821	-1.03498	-1.06933	-0.87727	-0.73824	-0.6663	-1.05666	-1.37273	-0.33202	-0.24839	-0.28661	-0.89061	-1.0709	-1.03195	-0.35928	-0.27093	-0.28531	-0.97592	-0.44606	-0.32848	0.161713	0.213258	-0.73538	-0.09433	0.34254	-0.21445	0.319298	0.373167	0.24247	0.000369	0.014878	0.007944
109		-0.9442	-0.85083	-0.99385	-0.87281	-0.77665	-0.76194	-0.71715	-0.8167	-0.78148	-0.94175	-0.96728	-0.84894	-0.80608	-0.77582	-0.91443	-0.84042	-0.78654	-0.93355	-0.96002	-0.91503	-0.87971	-0.85703	-1.07824	-0.92244	-0.9958	-0.69588	-0.81937	-0.71854	-0.70643	-0.73404	-0.69212	-0.77004	-0.64372	-0.63056	-0.54631	-0.71146	-0.66219	-0.5977	-0.76756	-0.43013	-0.6175	-0.49099	-0.50241	-0.41244	-0.44018	-0.47946	-0.50377	-0.52489
110		-0.29903	-0.09402	-0.02981	0.382951	0.13335	0.08865	-0.28087	-0.3136	-0.38197	-0.48368	-0.49399	0.459419	0.275515	0.205244	-0.69054	-0.29195	-0.03354	-0.79425	-0.93787	-0.33422	-0.39855	-0.76016	-0.76114	-0.22891	-0.78357	0.37578	0.753091	0.198983	-0.01553	0.841871	1.05568	0.583479	-0.02131	0.638644	1.01238	0.620459	0.551514	0.265358	1.17486	-0.07825	-0.37514	0.536507	0.416483	0.571626	-0.32744	-0.14753	-0.67343	-0.0931
111		0.812967	-0.57091	-0.96274	-0.22963	-0.50935	-0.25286	1.10823	-0.66542	0.604575	-0.43869	0.024934	0.11846	-1.2364	-1.45939	-0.13397	0.093013	-0.17802	-0.62204	-0.8831	0.313381	-2.08912	-1.39417	0.319218	0.843111	-0.14702	-0.17818	-1.48445	0.034682	0.256026	-0.71287	-0.24136	-0.84003	0.227694	0.109267	-1.24158	-1.59177	-0.81586	-0.46767	-0.40049	-0.75185	0.341947	-0.39791	-0.2919	0.714393	-0.73582	-1.70951	0.179675	0.386659
112		-2.25705	-2.17174	-1.72192	-2.22443	-2.10486	-1.66289	-1.75348	-1.61327	-1.10961	-1.61911	-1.45338	-0.70184	-0.66487	-0.67125	-0.13378	-0.34686	-0.34599	-0.1503	-0.36533	-0.53941	-0.04717	-0.44075	-0.79045	-0.09396	0.223273	-0.72229	-0.90146	-0.97936	-1.21716	-0.71461	-0.33724	-1.01229	-0.78869	-0.23907	-0.28628	-0.10492	0.127681	0.288426	0.164171	0.050985	0.430713	0.048923	0.590227	0.625423	0.396389	-0.01925	0.145368	0.191049
113		0.02914	-0.21488	-0.33191	-0.30821	-0.08718	-0.07093	-0.10471	-0.20147	0.00898	-0.39246	0.169411	0.044114	-0.09426	0.149719	-0.14553	-0.31005	-0.30148	0.044077	0.04587	-0.08924	0.195053	0.280349	0.014697	0.321788	0.112525	0.11842	-0.13562	-0.09767	0.106841	0.09685	-0.18869	0.044856	0.290888	0.180079	0.094693	-0.03885	0.012812	0.093431	0.047624	0.22663	-0.10783	-0.17848	0.104834	0.281803	0.102218	-0.06977	0.191427	0.221244
114		0.895852	0.722356	1.00317	-0.52763	-0.22356	-0.11253	-0.63269	-0.78285	1.28259	1.47225	0.983568	-0.99991	0.939967	0.561582	-0.15345	1.67094	1.55082	0.456826	1.02969	0.678791	-0.60216	-0.14524	0.445008	0.396334	-0.92953	-1.51493	-0.09495	1.14419	1.13481	1.30063	-0.79799	-2.52984	0.375309	0.601015	-0.3247	1.9523	-2.20493	0.642402	0.027582	-0.4788	-0.03894	-0.4095	-1.22652	-0.39036	-0.24384	-0.52968	-0.19841	0.621019
115		-1.59067	-2.7055	-0.20176	-0.19956	0.227873	0.362221	-1.61025	-1.27568	-0.55408	-1.47388	-0.82637	-0.60765	0.296306	1.5594	0.4455	0.45425	-0.8693	-0.1869	-0.27098	-0.50573	0.117192	0.76332	-0.06709	0.235785	0.625955	-0.98408	-0.4067	0.391261	0.465799	-0.28202	0.43167	-1.42437	-1.12977	-0.32348	-1.00877	0.826165	1.62183	0.409098	-0.2839	0.083934	0.115765	0.025251	0.357426	-0.50001	-0.25154	0.392455	-0.46148	-1.19736
116		-1.8229	0.065404	-0.90574	-0.04929	-0.021	-2.19148	-0.44232	-0.33732	0.071132	-0.0994	0.059857	-0.52365	-0.22924	-0.83083	0.015354	-1.47092	0.043075	1.03204	-0.57558	-1.89675	0.163679	0.578031	1.09302	-2.35568	-1.44387	-1.33866	0.873834	0.403087	1.26114	-1.51239	-1.41029	-0.77374	0.990999	1.40866	0.0989	-0.4217	-0.7008	-2.06373	-0.4929	1.02532	0.914973	-0.53305	-0.47002	-0.85159	-0.14202	0.728538	0.371641	-0.70931
117		-0.26786	-0.67516	-0.67035	-0.53762	-0.5183	0.07766	0.556925	0.459597	0.157457	-0.70222	0.714486	-1.36182	-1.5491	-1.42775	-0.8292	-0.76227	-1.25619	-0.01236	-0.02543	-0.40254	0.099105	0.09716	0.062616	-0.06057	-0.00902	-0.38935	-0.71187	-0.60234	-0.70623	-0.50776	-0.72526	-0.41227	0.072663	-0.2191	-0.41205	-0.16316	-0.12169	0.095004	0.521106	0.024947	-0.24985	-0.71768	-0.30165	-0.84952	-0.94389	-0.53945	-0.60085	-0.44384
118		1.06574	0.330685	1.50936	-0.51286	-0.6677	1.04689	0.231172	-1.24752	-1.75361	-1.32536	-0.95886	0.574878	0.188914	0.257529	-1.48289	-0.15825	-0.53551	0.416436	-0.97046	-0.6686	-0.03774	-0.7952	-0.79806	-0.72023	-0.11562	-1.93028	-2.40526	1.17725	0.39056	0.524141	-0.53779	0.437837	-1.35292	0.546989	-1.05974	-0.43427	-1.68746	-0.18505	-0.09728	0.372073	0.157525	-0.36716	-0.00773	-0.25848	0.219681	0.774718	0.902044	0.890387
119		0.252127	1.01558	0.777407	0.467994	-0.14349	-0.19562	-0.10015	-0.39453	0.151983	-0.43019	0.501013	0.133464	0.730548	1.09123	1.0293	0.561733	0.8378	0.958808	1.00005	0.21391	0.556856	0.478965	0.132101	0.446451	0.056416	0.31649	0.378687	0.168151	0.478877	0.506765	0.057166	0.634229	0.810029	0.564474	0.605757	1.08834	0.876069	0.691165	0.435011	0.004086	0.513659	0.524612	-0.24045	-0.32411	0.296288	0.551658	0.486649	0.755573
120		-0.42524	-0.29183	-0.50495	-0.64832	-0.61827	-0.53058	-0.4976	-0.5075	-0.46286	-0.43714	-0.38466	-0.43709	-0.50014	-0.46595	-0.69449	-0.81154	-0.60231	-0.70726	-0.65096	-0.70748	-0.65408	-0.58579	-0.57217	-0.56133	-0.54838	-0.48973	-0.45324	-0.49425	-0.60141	-0.6896	-0.6164	-0.57724	-0.6017	-0.58613	-0.52939	-0.47278	-0.49966	-0.47982	-0.43098	-0.44718	-0.43073	-0.43403	-0.39867	-0.5659	-0.73277	-0.43841	-0.63059	-0.58224
121		0.456264	0.42224	0.447878	0.774712	0.664321	0.42099	0.579902	0.201435	0.671606	0.232365	0.282083	0.347453	0.091981	0.292973	0.407067	0.096116	0.171354	0.1088	0.844127	0.763999	0.738819	0.569923	0.5634	0.578603	0.634262	0.914846	0.474433	-0.23926	-0.02538	-0.06814	-0.52825	-0.62559	-0.20133	0.472025	0.100019	0.768127	1.13514	1.18775	0.546351	0.156904	0.804555	-0.40453	-0.67888	0.098244	-1.14901	-1.65743	-1.09286	-1.70918
122		-0.25918	-0.61156	-0.66767	-0.60163	-0.60971	-1.68283	-1.31857	-1.19427	-1.12951	0.35935	-0.16485	-1.52259	-1.61503	-1.02867	-1.2529	-0.25458	-1.22461	-1.62076	-1.29651	0.146372	-0.52027	-1.06938	-1.62619	0.374761	0.188527	0.586442	-0.22827	-0.66934	-0.28269	-1.04591	-1.58598	-0.21278	-0.33473	-0.72579	-0.22699	-0.94093	-0.5183	-0.3566	-1.13346	-0.57152	0.186878	0.470118	-0.14078	0.150763	-0.66723	-0.62725	0.069427	0.297327
123		1.26971	0.013966	-1.11143	-0.76719	0.209703	0.40046	1.67096	0.451194	-1.02997	0.276946	0.84465	1.17421	0.43033	0.898396	-0.56976	-1.45499	-1.20363	-0.24713	-0.48347	0.639034	-0.91756	-1.19664	0.115607	0.207356	-0.32952	0.341915	-0.6384	-0.11054	0.450534	1.54005	0.505953	-0.46017	-1.08302	-0.76074	-1.64759	-1.42312	-0.05762	-0.78659	0.540185	-0.92278	-0.26838	0.309298	-1.59155	-0.09786	0.443183	0.189139	-0.46886	-0.0785
124		-0.56968	0.933888	1.08468	0.960108	-0.02173	1.77048	0.225332	0.777929	-0.56195	0.473575	-0.72179	0.569561	0.288617	0.855525	1.33982	0.115935	-0.85638	-0.97815	-1.36308	0.52592	-0.74967	0.033305	0.423537	-0.13	-1.33285	-0.26883	-0.92877	-0.41258	-1.50843	0.070765	-1.33669	-0.06074	0.816199	0.756807	0.378	-0.5814	-1.77341	-0.14012	0.655609	0.803995	-0.40731	-0.74017	-0.64927	-1.30469	0.782793	0.160246	0.07088	-0.27119
125		-0.59981	-0.33542	-1.2621	-0.80002	-1.96476	-0.48248	-1.75581	-0.84989	-0.01653	-0.15647	-0.74675	-1.06593	-0.89848	-0.72138	-1.44397	-1.33242	-0.9349	-0.82254	-0.68417	-0.91156	-0.90915	-0.32726	0.734689	-0.58486	0.326656	-0.05759	0.224877	-0.00472	-0.85214	-0.6555	1.12161	1.4892	0.365527	0.85557	1.02775	0.021198	1.00743	0.501745	-0.16098	-0.45174	0.223396	-0.20325	1.10846	1.13278	0.163323	-0.4949	-0.54684	0.369941
126		-0.29845	-0.35811	-0.4008	-0.533	-0.25935	-0.35252	-0.38835	-0.50958	-0.37012	-0.34062	-0.37921	-0.34554	-0.21581	-0.30232	-0.24282	-0.08714	-0.18378	-0.18879	-0.45591	-0.29702	-0.39091	-0.55695	-0.54249	-0.53933	-0.42994	-0.38898	-0.48173	-0.29852	-0.25535	-0.30163	-0.22629	-0.16541	-0.28895	-0.21836	-0.34585	-0.11302	-0.48984	-0.55649	-0.58569	-0.39024	-0.23468	-0.33257	-0.30866	-0.1812	-0.15693	-0.19324	-0.1786	-0.12024
127		-1.42271	-1.16694	-1.50465	-1.0776	-1.35203	-0.82618	-1.53916	-1.01295	-1.50516	-1.45992	-0.9689	-0.86337	-1.02859	-1.39625	-1.23805	-0.51402	-0.92311	-0.6893	-0.84044	-0.45901	-0.59739	-0.78948	-0.64177	-0.56471	-0.85257	-0.5104	-0.48177	-0.16506	-0.01732	0.130196	-0.24863	-0.40151	-0.37318	-0.21357	-0.16498	-0.16926	0.217113	0.140675	0.305951	0.529918	0.625854	0.241219	0.509603	0.38107	0.377759	0.826598	0.716761	0.504005
128		0.196924	0.201409	0.236026	0.825852	0.467942	-0.30931	1.34624	0.501858	0.13825	0.303672	-1.06248	-1.07845	-0.98696	0.846556	0.443099	1.75201	2.94685	0.264476	0.278537	-0.04576	0.374749	-2.07772	-1.40631	-0.86966	-0.43959	-1.25862	-1.8669	-0.79102	1.12674	-0.25753	-0.05164	-0.638	0.63319	-0.47377	-0.65298	-0.08048	0.601763	-0.00496	-1.16302	0.82073	1.47759	0.317337	-1.02164	-1.34387	-0.1517	0.425914	-0.58003	0.184286
129		0.973211	1.70648	1.14542	2.08269	1.62837	1.33371	2.54091	1.80263	2.10286	2.1413	2.34255	1.73267	0.308383	1.21715	1.71317	0.996131	1.09912	0.348052	-0.85168	0.272052	0.037303	-0.14372	-0.09609	-0.55808	-1.4431	-0.13751	-0.05287	-0.60139	-0.75931	-0.22474	-1.01577	-1.12229	0.622405	0.304136	0.011267	-0.33194	-0.24753	0.560502	-0.33594	-0.48752	-0.59861	-0.82774	0.009954	-0.52476	-0.53469	-0.87716	-0.68235	-0.84272
130		-1.11161	-0.12553	0.356415	-0.06082	1.48747	0.531048	-0.98073	-0.70183	0.180715	-0.98295	0.690116	1.08732	-0.53264	-0.68274	0.139893	-1.91712	-2.486	-1.09447	0.295528	-0.98084	-2.07146	-0.13249	0.076352	-0.54286	0.678569	-0.9432	0.028366	-0.34107	-1.13105	-0.25998	-0.38267	-1.06753	0.627828	0.410599	0.076435	0.569297	-0.83027	-3.08005	-0.7514	-1.54587	0.338968	0.49439	0.725923	0.161386	-0.37545	1.25863	1.15028	-0.58553
131		1.60413	0.396595	0.395323	-1.68971	-0.71448	-0.88684	-0.92788	0.460125	0.728515	0.079185	-0.72982	-1.43865	-1.08828	0.148502	0.833581	0.574896	-1.25405	-0.82072	0.273826	-0.08354	-0.80346	-0.86958	-0.26026	-0.04935	-0.39038	-0.15375	-0.59792	-1.23715	-0.15027	-0.76481	-0.64079	-0.12336	0.632167	0.584318	-0.47231	-0.8484	-0.00771	-1.39589	1.07153	0.758181	0.659729	-1.22366	0.886925	-2.04145	-2.8286	-0.66451	0.020283	-0.3657
132		0.26837	-0.92626	-1.08072	1.30234	0.232836	-1.24212	0.517385	0.073099	0.772039	-1.5543	-0.72598	0.236165	-1.04886	0.494408	1.17279	1.06854	-1.48416	-0.55274	-0.99064	0.874137	0.130765	0.137629	1.71275	0.334519	-1.07525	-0.39205	1.41319	1.8661	-0.82334	-1.46541	-0.21282	1.25464	-0.83619	0.163989	-1.41674	0.505972	1.1838	2.17228	0.811498	-0.3154	-0.80376	0.118972	-1.66831	-0.96437	-0.20355	1.26627	0.90651	-1.85842
133		1.09111	-0.53867	0.937786	0.266805	0.110692	-0.39096	0.429444	1.81339	1.49156	-0.01143	-1.12213	-0.13714	-0.08052	1.01073	1.37689	1.31418	0.510485	0.131125	1.23733	0.949439	0.470155	0.043499	1.0419	0.934838	0.878158	0.037416	-1.17216	-1.87164	-7.47e-06	1.29886	1.48403	-0.44588	1.23287	-0.58996	-1.24722	0.580312	0.815904	0.793859	-1.53506	-0.2485	-0.86885	0.039178	0.060007	-1.51039	-0.6756	0.383991	0.710992	-0.00896
134		0.592074	0.659557	0.833942	0.77379	0.608282	0.645129	0.622561	0.920204	0.506123	0.650954	0.583169	0.665827	0.458368	0.357462	0.800882	0.607967	0.634287	0.684877	0.604606	0.607673	0.54692	0.64638	0.508228	0.560175	0.487202	0.502889	0.478499	0.401822	0.450878	0.562948	0.567965	0.535521	0.453753	0.510027	0.487259	0.439031	0.341002	0.432235	0.532045	0.424336	0.230696	0.109715	0.421367	-0.3038	-2.31346	0.222933	-3.04937	-2.8647
135		0.119071	0.240059	-0.25061	-1.02554	0.333857	1.32951	1.32753	1.47909	1.14414	1.73493	0.87067	0.649343	-0.73784	-1.80839	-1.10688	-0.47223	1.4403	0.180089	1.38419	1.28586	-1.14633	0.761902	1.24064	-1.23834	0.328688	-1.19205	-0.61432	0.306569	-0.06459	1.10946	-1.33294	0.595811	1.43291	-0.07333	1.36735	0.783422	0.696602	-0.88898	-0.41545	-0.89452	-0.40589	-0.10609	-1.07172	-0.42186	0.317098	0.122765	0.879474	0.561616
136		-0.51316	-0.44927	-0.59594	-0.95636	-0.97765	-0.46544	0.017265	-0.30125	-0.23616	-0.00719	0.114581	-0.63257	-1.04832	-1.03358	-1.11178	-0.81379	-0.86937	-0.52729	-0.26473	-0.54519	-0.21221	0.13814	-0.31733	-0.33919	-0.92797	-0.43174	-0.98801	-0.79861	-1.16687	-0.66905	-0.64475	-0.62759	-0.24863	-0.0327	0.04195	-0.56463	-0.32889	-0.52897	-0.53941	-0.62983	-0.79029	-0.63279	-0.63446	-0.54999	0.063195	2.91e-05	-0.26145	0.142987
137		-0.42978	0.012292	0.179091	-0.09476	-0.6385	-0.72896	-0.23925	-0.20735	0.159746	0.171871	0.359466	0.094954	-0.20937	0.263256	-0.19613	-0.95117	-0.69323	-0.64235	-0.22113	-0.6601	-0.05348	-0.38031	-0.50277	-0.35201	0.012273	0.162168	-0.18989	0.015799	-0.36557	-0.19148	-0.56425	-1.04673	-0.85125	-0.22562	-0.13747	-0.40402	-0.81613	0.120567	-0.78683	-0.22035	-0.16443	-0.46289	0.160592	-0.56773	-0.94664	-1.1645	-0.75262	-1.57385
138		-1.38861	-0.01366	-0.50428	-0.93415	-0.36807	-0.6961	-0.39952	0.33106	0.778054	0.195251	0.262862	0.235546	-0.39134	-0.87827	0.316477	0.496909	1.2172	-1.57682	-0.04335	1.18712	-0.42156	-0.37693	0.080933	0.771371	1.13827	0.682096	1.27564	0.584096	-0.09339	0.22106	-0.56374	1.05105	2.36767	1.52097	0.662464	0.475904	0.393096	0.462111	0.18501	1.20676	-0.11307	-0.03608	1.75947	0.640988	0.053093	-1.02184	-1.96191	-2.2989
139		1.01222	1.88466	-0.43326	-0.93409	0.07977	2.37598	1.71065	-1.12864	0.672862	1.35803	1.20686	1.85779	1.14479	0.471456	0.774382	0.484859	0.774169	0.725562	1.5287	0.922777	-0.13764	1.29388	0.568294	0.84418	0.366664	-0.34317	-0.13458	-0.99494	0.823504	0.616101	1.12004	-0.15227	0.461143	-0.42595	1.11993	-1.18333	0.407594	-1.50941	0.845788	-0.3263	-0.0054	0.463846	0.653072	0.012036	-1.52682	-0.08443	0.515748	0.762628
140		-0.70718	-1.38502	-2.41235	-1.41367	-0.4706	-1.02458	-1.07088	0.069292	-0.53241	-1.92843	-0.34637	1.29056	1.76025	0.276788	0.060655	0.994759	-0.92244	0.596977	-0.19635	-1.56062	-0.1668	-0.22168	-0.9773	0.08664	-1.25972	0.938091	-1.4829	-1.48697	-0.2385	0.774902	0.560759	-0.58146	0.064845	0.802261	0.176267	0.31962	-1.16339	-0.33004	0.851045	0.004138	0.614697	-0.81973	-0.43315	0.385542	-0.75918	-0.70221	0.737302	1.22958
141		0.497713	0.466144	0.48329	0.526596	0.407541	0.605596	0.604404	0.56837	0.563601	0.619911	0.651968	0.696698	0.579319	0.553412	0.609685	0.637887	0.573132	0.601685	0.642725	0.611673	0.648339	0.643973	0.627345	0.548106	0.616413	0.656438	0.601594	0.59498	0.64644	0.610455	0.59285	0.597533	0.724648	0.619745	0.623932	0.712987	0.714372	0.562644	0.536784	0.602846	0.549018	0.4614	0.585602	0.62586	0.559364	0.659543	0.619341	0.636254
142		0.711443	0.540595	0.02565	0.093247	0.546117	0.541604	0.42529	0.398106	0.106554	0.053828	0.024694	0.105681	-0.20517	-0.07728	0.5408	0.136489	0.200918	0.276213	0.469089	0.097955	0.063592	0.538012	0.194889	-0.36109	-0.479	-0.5344	-0.90053	-0.71564	-0.55865	0.44621	-0.10122	0.159294	0.657724	0.155467	-0.72333	-0.42929	-0.8065	-0.70021	-0.48513	-0.02235	-0.46631	-0.69098	-0.28125	0.300121	-0.143	0.528732	0.503901	0.697487
143		-0.42256	-0.33399	-0.12978	0.067531	-0.3077	0.035767	-0.14041	-0.05204	-0.04429	0.08201	-0.10551	-0.59358	-0.10003	-0.36523	-0.09463	-0.16211	-0.22116	-0.27486	-0.51762	0.055577	-0.09312	-0.6503	-0.97804	-0.94112	-0.37153	-0.25557	-0.49819	-0.54766	-0.41498	-0.25352	0.234931	-0.06761	-0.40059	-0.69677	-0.43577	-0.21681	0.077222	-0.23636	0.163914	0.061723	-0.52354	0.110666	0.134655	-0.44433	-0.9315	-0.16786	0.410155	-0.02676
144		-1.79598	-1.32766	-1.28591	-2.76771	-2.84487	-1.64332	-1.61779	-1.12043	0.624103	0.069569	-0.48135	-0.01335	0.431497	0.83052	0.097454	0.557553	-0.35236	-1.1798	-0.38362	0.929217	-0.04818	-0.78606	-0.09931	0.834508	0.323363	-1.59847	-1.05994	-0.65957	-1.46689	0.006028	0.350442	-0.56174	-0.06561	-1.45589	-0.28248	0.692713	-0.39915	0.99719	0.260288	0.388089	0.28309	1.31503	0.703826	-1.04545	-1.20234	-0.53036	0.437755	-0.2252
145		-0.46087	-1.02782	-2.13222	-0.44667	-0.01663	-0.40641	1.1601	0.880843	0.005448	0.230551	0.292608	-0.18944	0.29674	0.582998	0.955727	1.009	0.829257	1.02414	0.30307	0.781993	0.486253	-0.59663	-0.09634	0.385177	0.114868	-0.71191	-0.1054	0.070436	-0.72933	0.820037	1.98496	0.918043	1.89272	2.30663	1.64943	1.08114	2.06018	2.18987	1.32782	0.265135	1.37271	0.31494	0.787604	0.577416	0.116324	-0.78636	0.474395	-0.65262
146		0.654562	0.215487	0.356427	1.10535	0.560776	0.676205	0.697273	0.375277	0.82167	0.850746	0.782251	0.660395	0.190483	-0.94127	-0.20226	0.082503	-0.46029	-1.23	-0.38036	0.770515	0.312342	0.565579	-0.01289	1.26503	0.270018	0.595416	0.142915	-0.25149	0.09684	0.834713	0.497102	0.611259	0.582997	0.441228	0.734444	0.836398	-0.49204	-0.359	-0.08753	-0.57719	-0.80709	0.088978	0.238131	0.09896	0.265338	0.223291	1.03602	0.818511
147		-0.36931	0.599105	-0.98326	-0.44136	1.56919	0.967835	1.24063	0.600966	1.81921	2.23186	0.41581	-0.32548	-0.95789	0.187813	0.168925	0.739855	0.015197	-0.50259	0.736387	0.464265	1.52761	0.206374	-0.45898	0.660417	-1.10213	-0.75844	-2.14066	-0.5709	-0.53306	-0.06058	0.003495	-0.6537	1.10702	-0.56767	0.923734	0.444551	0.868799	0.879808	0.462414	-0.03148	-0.1087	1.06494	-0.40034	-0.02479	0.637933	-1.11008	-0.73735	-0.21784
148		-1.51596	-1.03531	-0.11296	0.417395	0.057559	-0.4872	0.673915	0.697132	-0.5536	0.044062	-1.11029	-2.72692	-1.92389	-0.85475	-0.27635	0.071919	0.340679	-0.39464	-1.47898	-0.76209	-0.47765	0.676038	0.303767	0.486041	-0.28398	0.169594	0.427596	0.081176	-1.27303	-0.97981	0.094518	-0.29161	0.609721	0.300698	0.933572	-1.56227	-1.53711	-0.61392	0.140618	0.313022	0.759335	-0.1375	0.028535	0.417584	1.33255	-0.66199	-0.49738	0.031135
149		-0.14382	-0.47351	1.14923	0.715531	2.59393	1.33317	-0.32521	-0.90663	2.12708	-0.40035	0.972075	0.309984	1.04608	0.425451	0.089209	0.183989	0.755378	0.611698	1.4561	0.082072	-2.59855	-0.71845	0.256045	0.661456	0.587186	-0.09046	-0.53453	0.453444	-1.13631	0.724724	-0.95612	-1.24441	0.906223	1.26438	1.01728	2.27483	1.30144	-0.39688	-1.5844	-0.4185	-0.25416	0.461685	-0.58441	0.276994	-1.15398	-0.56783	-0.15194	-0.88565
150		1.96331	1.65353	1.32842	1.61745	1.58015	1.41651	0.315435	1.16063	0.527398	1.25756	1.30007	0.621263	1.05641	0.665021	0.618358	0.173911	1.42116	1.28673	0.832505	0.939124	0.880695	1.26835	1.09136	1.03413	1.20256	0.835674	0.771493	0.295054	0.318232	0.217149	-0.68425	-0.12591	0.056721	0.118238	0.075926	0.253098	0.035896	0.724151	0.35126	0.754751	0.022441	0.207699	-0.2863	-0.03892	-0.0158	0.577853	0.165876	0.347618
151		1.69837	2.10323	2.98802	2.40828	3.27016	2.53315	3.14973	1.19997	0.83074	2.03112	0.488871	0.437896	0.325476	0.584429	0.579555	0.594004	-0.11768	-0.02497	-0.04372	-0.37169	-0.33972	-0.32869	0.104879	0.326598	0.240014	0.512251	0.570704	0.420522	-0.01963	0.041281	-0.27316	-0.48684	-0.48883	-0.21976	0.075101	-0.31305	0.055012	0.031429	0.289296	-0.0538	-0.14701	0.165554	-0.25461	-0.08046	-0.21049	-0.16665	-0.18993	-0.23255
152		2.53103	0.346702	-1.17556	-1.46893	-0.03262	0.483689	0.279084	-0.96864	0.512163	-1.51208	0.673878	1.81951	-0.5152	-2.25431	-0.64043	-0.08221	-0.64485	-0.41803	0.734006	-0.20089	-1.30669	0.516492	0.502218	-0.25698	-0.35196	-1.49836	-1.40692	0.010582	-0.6628	-0.00922	-1.3466	0.126139	-0.36407	0.859339	0.245021	-0.22953	0.504822	-1.35093	-0.92645	-2.25216	-0.53231	0.295298	-0.7742	-1.18514	-0.72465	0.408132	-0.22682	0.763394
153		1.311	-0.05102	-2.38091	-0.2859	0.393789	0.321537	-0.69925	-0.04257	-0.72009	-1.54169	-0.93625	0.024695	-0.93547	-1.52976	-0.10119	-1.59512	0.50995	0.174324	-1.30591	0.227818	0.562866	1.47034	1.37251	0.372468	-0.05619	-0.65642	-0.64204	1.34808	1.5321	0.957403	1.19001	0.393435	-1.12422	0.141448	1.35403	-0.34348	-1.37609	0.617237	-1.64116	-0.4359	-0.59009	-1.64861	-1.45262	-0.98938	0.748553	1.05744	0.073519	0.772964
154		1.15513	1.32716	1.10372	2.19305	1.08515	0.658781	2.56806	-0.39265	-0.62738	1.59752	1.23963	0.01768	1.15694	0.581928	0.318565	-0.81352	0.755293	0.731091	-0.25647	0.224157	1.00613	1.20836	1.41055	0.10073	-0.54247	0.766519	0.825599	0.230675	0.052009	-0.15654	-0.88048	-0.24355	-0.74693	-0.31194	-0.53957	1.1541	0.443715	0.709681	0.352003	-0.31308	-0.38128	-0.78092	0.208006	0.772389	0.104175	-0.94519	-1.07052	-0.28511
155		0.483889	-0.15902	-0.12261	0.149066	0.13424	0.567546	1.14711	1.53404	0.766571	0.699322	0.863393	0.189912	0.813088	1.18612	-0.4788	-0.1185	0.791957	1.27818	0.164497	1.86312	1.76662	0.893672	0.48214	0.875524	0.839428	1.22709	1.06646	0.26938	0.390962	0.576313	0.161677	0.266383	-0.20181	0.076836	-0.25956	0.568674	-1.24102	-0.89475	-0.40706	-0.07522	-0.07547	0.294367	0.967741	0.68644	-0.3332	-0.29994	0.229165	-0.45019
156		0.504042	1.76541	1.55812	1.12363	1.44455	0.388784	0.122012	1.67626	0.334052	-0.89249	0.693759	0.556962	0.77173	-0.34438	-0.62232	0.784064	0.673836	0.278706	1.18063	0.258553	-0.08754	-0.59368	-0.38451	0.629029	0.777147	-0.37375	-0.80784	-0.55156	-0.57226	0.509824	0.423947	0.240349	-1.36861	-0.97227	-0.34449	-0.02755	-1.19274	-0.67363	-1.23155	-0.25841	-0.19724	-0.77463	-0.86613	-0.0078	0.312029	-0.39394	-1.63592	-0.60933
157		1.5095	0.941908	0.771888	1.44285	1.25052	0.896483	0.910013	0.918273	0.492305	1.26231	2.00186	1.47886	1.84394	1.41163	1.21561	1.24614	0.797353	2.26585	2.02689	1.61138	1.32109	0.710865	0.950374	1.11573	0.531576	0.461006	-0.14058	-1.17491	-0.69093	-1.22466	-1.38464	-1.28451	-0.77408	-0.53852	-0.5841	-0.77295	0.054873	-0.32263	0.223755	-0.32609	-0.05091	0.323837	0.144039	0.573086	0.482227	-0.70659	-0.60343	-0.74311
158		3.29975	1.90837	0.908926	1.99823	0.768989	0.534592	0.497231	0.849717	1.8407	-0.40532	0.577411	1.15111	1.18694	0.778095	0.223261	1.36436	-0.12084	-0.44669	0.771182	-2.34884	-2.14062	-1.00144	-1.25165	-0.91599	-1.74927	0.554426	0.005683	-0.82257	-0.66178	-0.70617	-0.35624	-1.75673	-1.53	-1.61274	-1.56698	-1.60218	-1.29834	-0.82499	-1.45719	-1.12288	-0.67283	-0.92578	-0.24685	0.048149	-0.23065	0.57485	0.752417	-0.04706
159		0.537424	0.342343	1.1002	1.84983	0.899531	-0.41156	0.044583	-0.10122	-0.66158	-0.5842	0.011243	0.416156	-0.18294	0.360006	0.386687	-0.2469	-0.01364	0.703977	0.516262	-0.54418	0.516888	0.460125	0.561025	1.10132	0.022995	1.7767	1.46263	1.00856	0.617433	0.05428	0.323795	-0.6804	-1.04317	-0.87561	-0.42683	-0.00045	-0.18505	0.505908	-0.35622	0.064916	0.814537	1.17403	0.636735	-0.26365	-0.87121	-0.1968	-0.80258	-0.26447
160		-3.22563	-2.67854	-3.07059	-2.19686	-1.56938	-2.57537	-1.11735	-1.62791	-0.68186	-0.11019	-1.76406	-0.99265	0.54292	-0.8225	-0.65363	0.082044	0.342473	0.625494	0.659229	0.884839	0.192687	0.467188	0.369451	0.356385	0.570028	0.983745	0.522653	0.445718	1.36004	0.931487	0.530252	0.397816	0.84005	0.995559	0.013206	0.436381	0.175062	1.64704	1.04246	0.854142	0.994792	0.695359	0.636632	0.984046	0.283686	0.600749	-0.85658	0.323437
161		1.29813	0.875487	0.937971	0.099587	1.29398	1.54687	0.882624	0.730517	1.94057	1.52146	1.7252	1.61131	0.372812	0.036738	0.144963	0.696618	0.932112	1.36622	0.649154	1.41811	0.78281	1.0409	-0.30091	0.163446	-0.14269	-0.21855	0.1829	0.231879	0.327184	0.132896	-0.25783	0.661754	0.157877	0.526954	0.927047	-0.08897	0.175177	0.163347	-0.38512	0.186088	1.31539	0.118377	0.447378	0.92356	0.585049	0.212891	0.696211	1.29643
162		2.49384	0.198557	0.909836	-0.66473	2.19986	0.483801	0.40659	0.150007	1.62581	1.09584	0.362736	-0.6364	-0.51132	-0.63848	0.92129	1.78208	1.66644	0.250039	0.476475	0.866814	0.413424	0.54054	1.51557	1.70871	0.467353	0.326273	0.452104	0.957518	0.613077	-0.9072	-0.51499	-0.06798	1.08889	0.826206	-0.25361	1.49807	-0.50348	0.82822	0.790468	0.023409	-1.15852	0.730379	-1.10853	0.681165	-1.13211	0.79671	0.871676	-1.27445
163		0.879077	-0.53633	-0.83733	0.548386	0.587044	2.05627	1.67218	0.05153	-0.87787	-1.59393	-0.96949	-0.81838	-0.08422	0.888563	1.47693	-1.38194	-0.53705	-0.4778	0.102279	1.39168	-0.24435	1.19018	-1.05777	1.31091	-0.72502	-0.20885	-0.5667	0.081293	-0.74851	0.56776	-0.45514	0.090944	0.657191	1.11309	-0.94585	-1.08631	0.728226	0.676866	0.309659	-0.03788	-1.58182	-0.31077	1.79564	0.39499	0.43191	-1.5701	1.24848	-1.62931
164		0.710496	0.593411	0.191315	0.384553	0.481699	0.343992	0.524859	0.298044	0.746384	0.39702	0.616735	0.701932	0.308685	0.859313	0.736045	0.614915	0.1932	0.29016	0.494228	0.56782	0.556687	0.284856	0.557985	0.705773	0.84298	0.666941	0.707334	0.649698	0.234876	0.757539	0.529917	0.843017	0.668546	0.770666	0.752638	0.650656	0.440323	0.56479	0.611209	-0.00056	0.118218	0.246456	0.350526	0.328835	0.329581	0.721468	0.829001	0.785334
165		0.178931	0.014341	0.130399	0.091989	0.342126	0.123205	0.069524	0.187239	0.515191	0.475	0.594193	0.451555	0.535102	0.619858	0.815853	0.34356	0.634528	0.563129	0.468882	0.555373	0.401303	0.444456	0.308001	0.270686	0.098091	0.128025	0.261998	0.39322	0.128935	0.207379	0.451069	0.520913	0.432548	0.719197	0.323836	0.446447	0.536751	0.552865	0.567428	0.604917	0.583901	0.215208	0.247992	0.385203	0.409349	0.414005	0.34018	0.155333
166		0.764845	1.30034	1.12944	0.831009	0.218195	0.678989	1.14964	0.907482	-0.39304	-0.15334	-1.20585	-0.36552	-0.73365	0.802332	0.875563	-0.48068	1.03411	1.14801	2.04273	0.18556	-0.69292	-0.6762	0.196415	1.48298	0.306224	-0.11158	0.662052	0.584783	0.600576	0.056792	0.530867	0.416142	0.196397	0.028884	-0.80771	-0.42814	0.120077	1.0825	0.187335	0.556259	1.33782	1.11895	-0.58356	0.14794	-0.31198	0.048642	1.32636	1.0207
167		0.095352	0.14723	0.175222	0.041641	-0.34681	-0.08456	0.552477	0.474684	-0.02198	0.413067	-0.19324	0.341749	0.412977	0.417344	0.06694	0.302775	-0.0414	-0.08293	-0.05941	0.474421	0.038448	0.043615	0.662532	0.157919	0.714934	0.694667	0.483252	0.267589	0.460522	0.437678	0.511324	0.153311	0.060565	0.289917	0.089762	0.184744	0.40092	0.452321	0.338623	0.481536	0.66163	0.966065	0.909859	0.948351	0.415125	0.442069	0.768323	0.81528
168		-0.63908	-0.95263	-0.5936	-1.60833	-1.33207	-1.51942	-0.64504	0.287543	0.328692	-0.23238	-0.50716	-0.55926	0.086452	-0.78132	-0.12796	0.320836	-0.35515	1.27162	0.254663	1.06743	0.097631	-1.23609	-0.18757	0.501865	-0.14507	1.1963	0.151821	-0.22996	-0.6356	-0.65626	0.037915	0.818391	-0.25944	-1.43887	-0.60759	0.876832	0.658437	0.362758	-0.81478	-0.23607	-1.11492	1.15382	2.00821	1.07962	-0.97487	0.006753	1.38233	0.030249
169		0.01589	0.37882	0.320287	-0.65985	-0.53793	-0.73164	0.712456	0.306308	-0.57239	-0.10339	-0.70557	0.131688	0.123685	1.86802	0.956874	1.05753	0.024035	1.35591	1.12381	0.109231	0.029213	0.787435	-0.01065	-0.36488	-0.35146	-0.24553	-0.72372	-0.32923	0.154722	-0.60335	0.568471	0.684043	0.274569	0.479311	0.237075	0.3506	-0.19633	0.26576	1.16177	0.528143	0.283663	0.497377	0.455804	0.395026	0.504502	0.899315	1.22289	0.2296
170		-1.21251	-0.78304	0.09973	-1.06425	-0.93453	-0.34958	-0.34273	-0.33533	0.0481	-1.2394	-1.00238	-0.46649	0.137974	0.023383	-0.15816	0.314456	0.202824	-0.02253	0.001691	-0.32742	-0.46509	-0.30392	-0.15702	-0.1537	-0.03956	-0.01352	-0.24859	-0.02362	0.325168	0.397646	0.082211	-0.29522	-0.16528	-0.26444	-0.16149	0.415762	0.168422	-0.09479	0.268278	0.551595	0.99822	0.573045	0.094196	0.214732	0.091191	0.59322	0.848209	0.499857
171		-2.02094	-1.64001	-1.28579	-0.93767	-0.65827	-0.70547	-0.87592	-1.28644	-0.33143	-0.70326	-0.59866	0.013521	0.463808	-0.01146	-0.36376	-0.54238	-0.91329	-0.40128	-0.05839	0.109953	0.012027	0.018978	-0.40462	-0.94486	-0.13378	-0.22592	0.421795	0.354888	-0.78364	-0.51843	-0.07984	0.909076	0.698783	-0.50335	-0.45107	-0.44753	0.804074	0.208367	-0.83952	-0.06943	0.892981	0.196954	0.371412	0.823224	0.597537	0.497965	0.562056	0.460513
[truncated: 112 more columns]

## Sheet: SC
	-2	-1.975	-1.95	-1.925	-1.9	-1.875	-1.85	-1.825	-1.8	-1.775	-1.75	-1.725	-1.7	-1.675	-1.65	-1.625	-1.6	-1.575	-1.55	-1.525	-1.5	-1.475	-1.45	-1.425	-1.4	-1.375	-1.35	-1.325	-1.3	-1.275	-1.25	-1.225	-1.2	-1.175	-1.15	-1.125	-1.1	-1.075	-1.05	-1.025	-1	-0.975	-0.95	-0.925	-0.9	-0.875	-0.85	-0.825	-0.8
1
1		0.147786	-0.51791	0.284304	1.21653	1.48273	1.84083	1.63866	0.380546	0.620688	0.977771	0.791394	0.755246	2.72977	1.24468	1.20165	-0.93832	1.32383	0.620474	1.39577	0.036556	0.40545	-0.0359	0.069896	0.996324	2.26786	0.297325	-0.81479	-0.50352	-0.79786	-0.5232	1.26746	2.49776	-0.02515	1.52363	0.364287	0.292667	0.289875	0.361322	1.73126	-0.82943	-1.47586	1.62746	0.030537	-0.9915	0.197286	-0.68374	1.34912	1.10983
2		0.378558	-1.65346	-0.48178	-0.57072	0.483249	0.249138	-0.14066	-0.66609	-0.55472	-0.5406	-0.31161	0.224149	-0.44774	-2.65757	-1.50321	0.295526	0.357273	-0.02189	-1.04807	-1.9057	-0.9228	-0.416	-0.95718	0.581441	0.420464	-0.52258	-0.48805	-0.81853	-0.61102	0.539727	1.36215	1.51693	1.8187	-0.91862	-1.23576	0.105458	-0.32303	0.388201	0.808482	0.634448	-0.84449	0.374935	-1.12115	1.15338	0.562301	-0.48214	-0.97746	0.702053
3		0.833914	-0.80046	-0.27492	-0.03225	-1.54709	-1.04948	-0.76846	-0.16349	-2.02466	0.09896	-1.41842	0.003267	-0.86338	-0.09069	-1.85732	-1.27919	-0.21887	-0.16896	-0.64804	-0.87094	0.753761	-0.79415	0.24796	0.172895	0.2005	0.067975	-0.47809	-0.30822	-1.17893	0.12716	0.625166	-0.60401	-0.47679	0.918616	0.780182	-0.19332	0.861607	0.609927	0.65675	0.482025	-0.14695	1.11652	-0.53135	-1.17195	-2.14824	-0.20354	0.382019	-0.52639
4		-2.10189	-2.01616	-2.22377	-1.4695	-1.66298	-1.71656	-0.85432	-0.7759	-0.53919	-0.26507	-0.69517	-0.82737	-0.41206	-0.11062	-0.49756	-1.17918	-0.35498	-1.32697	-1.31963	-1.00185	-1.62778	-1.63954	-1.49723	-1.16677	-0.99703	-1.043	-0.84617	-1.19806	-1.31758	-0.2138	-0.72119	-0.32763	0.250108	0.055264	-0.29998	0.353199	0.463004	0.030031	0.524385	0.256172	0.448997	0.23186	0.182772	0.212267	-0.01269	0.304834	0.326866	-0.17565
5		-1.98368	0.76035	1.15527	2.43441	-0.6719	-0.20596	-0.94245	-0.87102	-0.80944	-0.00144	0.677659	-1.1625	-0.95839	1.35865	-0.46716	0.059462	0.079037	-1.57195	0.456497	1.34992	0.302026	-0.63027	-1.63035	-0.86265	-0.67477	-1.1948	1.0917	1.80108	-0.06769	-1.24152	-1.70083	-0.41593	0.265562	-1.09466	-0.23834	-1.0156	-1.13856	0.074746	-2.52844	0.599785	-1.68844	0.837267	-0.18099	-0.34251	-0.78937	-0.93857	-1.341	0.270462
6		0.377031	0.983519	0.130384	-1.08593	-0.62898	1.06438	-0.4989	0.857042	1.22311	1.0929	-1.60662	-0.21552	0.072725	0.765198	-0.4226	0.053306	0.038314	-0.53815	0.591447	-1.74831	-1.48876	-1.62129	0.099631	-0.02353	-0.42947	-0.7546	-2.66392	-1.61828	-1.12004	0.198376	-0.94898	-0.93496	-1.09401	-0.80207	-0.8384	-0.62775	-0.78157	-0.12636	-1.1707	-0.94717	0.01222	-0.05709	-0.42342	-0.22595	-0.60127	-1.41631	-0.58163	-0.54854
7		0.673626	0.848388	0.465091	0.212936	0.446946	0.515348	0.575207	0.399146	0.645676	0.584936	0.537875	0.703861	0.547091	0.500311	0.217083	0.387649	0.352737	0.231592	0.200475	0.262467	0.436929	0.171368	0.308462	0.336968	0.366179	0.238855	0.074437	0.297865	0.052835	-0.06239	0.004891	0.095187	0.055967	-0.07859	0.252148	0.051223	-0.10478	-0.09045	-0.08883	-0.04237	-0.01306	-0.042	0.052434	0.044789	-0.04242	-0.04782	0.107571	-0.1199
8		-0.95231	-0.51065	-2.21782	-0.26332	-0.01566	-1.52587	-2.06557	-0.93475	-1.29186	-1.14019	-0.83315	-1.93454	0.034766	-0.67596	0.673874	-0.17366	0.285854	-0.67913	0.329808	0.527434	-0.02492	-1.31417	0.360078	-0.92731	0.534537	1.08701	-1.09545	-2.12366	-0.72781	-1.18538	-1.6839	0.447951	0.936623	-0.81147	0.28274	-0.27839	-0.58907	0.556511	0.66231	2.107	-0.44873	-1.47044	-0.49822	-0.3429	0.346278	1.16741	0.653774	-0.53901
9		-1.18018	-1.32691	-1.45281	-1.6686	-1.40677	-1.58555	-0.83597	-0.59637	-0.82014	-0.99847	-1.11734	-0.83969	-1.17569	-0.41666	-1.30498	-0.18027	-0.06653	-0.28476	-0.71942	-0.64721	-0.60034	-1.16356	-0.98927	-0.86808	-0.97689	-1.17367	-0.8776	-0.72778	-0.74347	-0.25558	-0.30425	-0.48762	-0.68055	-0.30806	-0.32025	0.508005	0.848041	0.685661	0.704312	1.02186	0.457088	-0.08444	-0.11532	0.763148	-0.55434	-0.63296	-0.28807	-0.28725
10		-0.55925	-1.13783	-0.92581	-0.80838	-0.5695	-0.50231	-0.76248	-0.96383	-0.88294	-0.62093	-0.44931	-0.55698	-0.5481	-0.55044	-0.49896	-0.29627	-0.22334	-0.55692	-0.90038	-0.76387	-0.54236	-0.44986	-0.29371	-0.42506	-0.77676	-0.67026	-0.75269	-0.24988	-0.34364	-0.70312	-0.54085	-0.53024	-0.16549	-0.39537	-0.55331	-0.48733	0.02039	-0.32568	-0.32556	-0.0767	-0.17094	-0.26394	-0.46626	-0.68151	-0.32638	-0.16559	-0.09719	-0.07787
11		-0.53283	0.088464	-0.7031	-2.13636	-1.80905	-1.92842	-1.95574	-2.88198	-1.39722	0.492273	-0.59019	1.45499	0.342336	0.278077	1.49028	0.605062	1.17729	-0.19809	0.221771	0.733842	0.646881	-0.21271	-0.48222	-0.58043	-0.52143	-0.05698	0.439642	0.663115	-0.14403	1.3579	1.23049	0.891863	0.786324	0.471685	0.30858	0.180976	0.46696	0.440874	-0.45492	0.036342	-0.03126	0.239011	-0.1396	1.64603	2.30034	1.05737	1.9565	1.3332
12		0.022251	1.20958	0.822167	0.126943	-0.63212	-1.14273	-0.49489	-0.18313	-0.78656	-0.48424	-0.82813	-2.12237	-2.20444	-1.3304	0.983888	0.987691	-0.46411	-1.10572	-2.0679	-0.62459	0.141968	-0.97974	-0.34427	0.800613	0.812684	-0.42201	-1.6	-0.90408	-0.51886	0.061084	-0.13706	-0.4627	-1.27393	-1.53992	-1.87343	0.097747	0.669111	0.395555	0.010442	-0.65057	-0.89221	0.507429	1.54058	-0.23854	-1.29852	0.341582	1.41513	0.175022
13		-0.58871	-1.44077	-2.60788	-0.71455	-0.41342	-1.84204	-0.52372	0.766304	-1.8626	-1.42969	-0.5026	-0.26227	1.06109	0.920948	0.077498	-0.22	0.481016	-0.58244	0.160897	-1.09574	-1.41722	-1.20577	-1.20345	-2.09469	-0.7715	-0.19787	-0.92877	0.292287	-1.7771	-1.7313	0.87305	0.408814	0.503614	0.516052	-0.14079	0.561592	0.923829	0.229275	0.501738	0.514107	0.853194	-0.93838	0.260397	-0.35799	-0.78084	-0.43819	-0.38442	-1.10025
14		0.627244	0.683361	0.564824	0.289373	1.40336	1.33308	0.118386	1.50953	2.11884	1.25491	1.8101	2.37762	2.28875	1.29047	1.5469	1.92514	-0.20496	0.501854	-0.12849	1.5549	0.466969	0.509698	2.26848	1.36685	1.54338	1.62457	3.03905	1.24548	-0.72256	2.01206	-0.09666	-0.51458	-1.8268	1.51217	1.9705	0.831664	1.91519	1.27984	3.14189	0.399655	0.168296	2.2157	-1.06214	-0.77384	-0.60126	0.226	-0.13193	-1.08382
15		-1.67196	-1.75631	-1.5673	-1.64151	-1.6186	-1.59802	-1.55627	-1.52617	-1.311	-1.32887	-1.24801	-1.12369	-1.32506	-0.93719	-0.69388	-0.86552	-0.58736	-0.35627	-0.6355	-0.42471	-0.57614	-0.60301	-0.64726	-0.68774	-0.57038	-0.90777	-0.98737	-0.65612	-0.94212	-1.15468	-0.95527	-1.12709	-1.19796	-1.1046	-1.23882	-1.33817	-1.24147	-1.46189	-1.42188	-1.24673	-0.95153	-1.01707	-1.13101	-0.41185	-0.54217	-0.53435	-0.41012	-0.45634
16		-0.79771	-1.11267	0.389176	-1.29318	-1.55169	-1.19949	-1.67849	-1.18816	-2.05061	-2.1513	-1.66588	-1.4896	-1.0177	-0.77042	-0.50153	-0.43622	-0.54104	0.052606	0.273437	-0.03955	-0.09292	-0.54341	-0.39831	-0.58613	-0.67635	-0.69085	-0.54639	-0.32035	-0.44002	-0.32646	0.14211	-0.76642	-1.00487	0.549613	0.214219	0.240653	0.274281	-0.39464	-1.9059	-1.26377	-0.46061	-0.47943	-0.67889	-0.52211	-0.0449	-0.03605	-0.13554	-0.02837
17		-0.33358	-0.31516	-0.89071	-1.06558	-0.8145	-0.99396	-0.47875	-0.33527	-0.23464	-0.24688	-0.94158	-1.05575	-0.55499	-0.52815	-0.41731	-0.81512	-0.88466	-0.34206	-0.80871	-0.62619	-0.9877	-1.40944	-0.83186	-0.44901	-0.29906	-0.0299	-0.94644	-0.58982	-0.98025	-0.9063	-0.52608	-0.17732	-0.32705	-0.76256	-0.52237	-0.37605	-0.57642	-0.86787	-1.04029	-0.43911	-0.87984	-0.50503	-0.50707	-1.30983	-0.58843	-0.85423	-0.90851	-1.11985
18		-0.88104	-0.63479	-0.61188	-0.45332	-0.63491	0.004706	0.643014	-0.25551	0.211966	-0.26075	0.08584	-1.01403	-0.75525	-0.45242	-0.01157	-0.8399	-0.91499	-1.02018	-0.74352	-0.65211	-0.53671	-0.59696	-0.48466	-0.64447	-0.39951	-0.00621	0.018314	-0.30522	-0.59317	-0.28427	-0.33318	0.067821	0.095508	0.305839	-0.68601	-1.23153	-0.38073	-0.28858	-0.25406	-0.70034	-0.17401	-0.44014	-0.74191	-0.37176	-0.62789	-1.15403	-0.24555	0.061592
19		-0.83492	-0.88001	-1.12652	-1.27642	-1.03551	-0.96478	-1.05553	-1.09526	-1.15854	-1.29934	-1.15377	-1.24977	-1.19071	-1.2127	-0.90443	-1.08791	-1.04588	-1.02779	-1.18948	-1.21797	-1.29669	-1.04925	-0.92872	-1.08957	-1.26665	-1.29062	-1.13809	-1.46996	-1.21408	-1.07603	-1.00997	-1.36284	-1.19098	-1.22004	-1.3198	-1.28521	-1.05029	-0.87766	-1.36149	-1.1264	-0.95517	-1.19688	-1.30437	-1.50352	-1.26643	-0.9973	-1.00937	-1.17772
20		0.392777	0.635701	-2.03118	0.348218	0.137964	-1.7999	-0.58853	0.52205	0.784922	0.120201	-0.05346	0.379435	1.22891	2.33999	0.886975	1.24306	0.157397	-0.72028	-1.47298	-1.09447	-2.40172	-0.37797	0.588093	0.493703	-0.24918	0.530327	-0.44261	-0.35571	1.20998	-1.0487	0.811056	0.806894	0.433617	-1.32039	1.17448	-0.26087	-0.99623	1.4111	0.632045	0.967236	-1.03361	-1.1294	-0.7181	0.994635	1.56191	-0.12031	-1.01138	-1.22794
21		-2.01819	-2.22404	-1.47618	-1.66801	-1.72114	-0.86622	-0.78847	-0.55376	-0.28197	-0.70842	-0.8395	-0.42772	-0.12883	-0.51249	-1.18832	-0.37113	-1.33485	-1.32758	-1.0125	-1.63311	-1.64478	-1.50367	-1.17602	-1.00772	-1.0533	-0.85814	-1.20704	-1.32555	-0.23114	-0.73422	-0.344	0.228828	0.035639	-0.31659	0.331043	0.439916	0.01062	0.500775	0.23484	0.426028	0.210735	0.162064	0.191308	-0.03173	0.28309	0.304934	-0.19331	-0.03028
22		-2.1425	-1.29673	-0.34033	0.066948	-1.48105	-1.48254	-1.3848	-1.50043	-2.16261	-1.3943	0.137156	-1.60935	-1.54228	-0.07117	0.089248	0.404538	1.15262	-0.71603	-0.87393	0.343321	-0.86609	-1.54462	0.645483	0.448106	0.011838	-0.88383	0.200993	-0.03817	-0.51769	0.561088	0.16442	0.523857	-0.14911	1.11674	1.05584	0.893485	0.363928	1.3987	-1.04565	0.084811	0.884662	1.36621	0.317198	1.36343	0.063682	-0.16943	0.084641	0.726063
23		-1.45771	-1.16122	-0.10804	-0.68038	-0.08825	0.51894	-0.11362	-0.4605	-1.12856	-0.24625	-1.03905	-1.49347	-1.67527	-1.39927	-1.86254	-1.3465	-2.00915	-1.37181	-1.23393	-1.5175	-1.15397	-1.55215	0.213988	0.215935	-0.35996	0.756803	1.25988	0.817672	-0.88401	-0.13191	-1.38631	-1.84281	-1.6083	-1.49839	-1.5588	-1.695	-1.75835	-1.71869	-1.92568	-1.29757	-1.02819	-1.23503	-0.77923	-0.67862	-0.34987	-0.56008	-1.0913	-0.40297
24		-1.06927	-1.60976	-1.528	-1.18002	-0.81148	-1.00912	-1.08136	-0.99852	-1.27734	-1.52566	-1.19492	-1.01155	-0.75286	-0.83668	-1.36385	-1.17048	-0.86511	-1.24074	-1.22412	-1.00686	-0.69329	-1.34263	-0.93807	-1.2699	-1.16838	-1.13686	-0.75971	-0.93005	-1.37532	-1.28423	-1.04484	-1.01417	-0.85825	-1.28774	-1.31013	-0.98018	-1.15958	-1.27238	-1.16789	-1.05225	-1.00536	-0.98095	-1.24749	-1.03471	-0.88728	-1.10518	-1.06639	-1.08975
25		1.21816	1.07232	1.07801	1.24829	1.32681	1.26041	1.20715	1.25686	1.20287	1.22761	1.24613	1.23966	1.24541	1.33912	1.54839	1.50825	1.18636	1.37429	1.40423	1.31632	1.1858	1.22989	0.854118	0.870259	1.1726	0.541976	0.522223	0.490417	0.283121	0.207738	0.415357	0.160388	0.148518	0.182767	-0.10332	-0.08197	-0.05116	-0.22854	-0.18441	-0.18305	-0.39801	-0.34298	-0.2406	-0.5916	-0.59931	-0.46213	-0.50073	-0.35675
26		-0.67497	-0.48839	-0.47695	1.69391	1.51188	0.999207	0.33627	2.20908	0.493235	-0.92781	-0.69936	0.204605	0.661038	0.296402	0.263811	-1.62268	-0.96016	0.85523	3.10298	1.60692	0.846919	-0.10483	1.29607	-1.19062	0.14418	-0.19078	-0.39942	-0.8866	-0.64755	1.16001	0.135831	-0.76306	0.394254	0.643514	-0.33995	-0.35965	-0.41691	-1.32105	-1.9095	-1.22781	-1.07073	-0.51924	0.048928	0.674939	-0.41242	-0.43247	-0.90671	-0.99201
27		0.878719	0.699345	1.83971	1.23458	-2.21729	-1.70565	-0.82589	0.65045	-0.79172	0.010001	0.985909	0.629024	-0.74845	-0.54404	-1.25213	-0.04206	0.749005	-0.06228	0.286152	-0.5987	2.43527	-0.34485	0.122419	-0.2626	-0.37677	-0.70809	-1.593	-0.31985	0.938565	0.000966	1.37974	1.80725	1.33152	0.716247	1.23965	1.9038	-0.66446	-0.01139	-0.40077	-2.01579	-2.17274	-1.05977	-0.11903	0.230931	-0.45075	0.218344	0.584959	0.351711
28		-0.59388	-1.20961	-1.3458	-0.9653	-0.64451	-0.91367	-0.85011	0.268504	-0.04363	-0.10573	-0.73054	-0.73824	-0.85248	-1.30364	-0.81285	-0.66494	-0.44764	-1.54555	-1.01431	0.035516	-0.52258	0.266072	0.741825	1.30689	1.49169	1.64817	1.02252	1.22703	0.871828	1.27354	0.104619	-0.04385	0.437119	0.028764	0.609928	0.061561	0.70636	0.844873	0.984527	0.684466	0.828623	0.767721	1.1086	1.03457	1.32782	1.13628	1.14286	1.13258
29		-0.07165	0.042605	0.7857	0.101788	0.364147	0.060294	0.737843	0.91367	-0.0304	0.261445	0.494925	0.216539	-0.46588	-0.65146	-0.00169	-0.31234	0.257503	0.334515	-0.0511	-0.59165	0.120301	-0.54695	-0.14355	-0.92581	-0.30592	-0.15157	-0.39325	-0.42348	0.147849	0.406752	-0.14959	-0.64958	-0.56517	0.146788	0.253282	0.113134	-0.46437	0.261683	-0.02249	0.091282	-0.16327	-0.21545	0.493186	0.117198	0.281928	0.397425	0.066858	-0.42083
30		-0.47403	-0.13982	1.07702	2.66809	0.01676	1.90391	1.23692	2.64741	1.27011	0.097902	1.52203	-0.84406	1.72212	-0.11012	-0.80959	-1.67643	-0.38267	0.707132	0.073604	-0.5528	-0.18202	-1.21266	-1.6744	-0.56153	-0.27618	0.161641	0.261511	-0.80871	-0.66941	0.074182	0.649236	0.455139	-0.51497	0.687449	0.208123	0.058237	0.623892	0.525307	-1.0536	-0.42605	-0.16031	-0.79866	-0.54232	0.66779	0.313431	-0.07943	-1.10245	-0.08322
31		-1.55347	-1.47265	-1.24769	-0.66619	-0.87113	-1.32665	-2.43989	-2.69442	-1.54801	-0.9613	-0.7239	-0.64953	-1.29608	-0.40387	-2.454	-1.45393	-0.18165	-0.22696	-0.10597	-0.99962	-2.0134	-1.2237	-1.11591	-1.25071	-0.30472	-0.97955	-1.46426	-1.06322	-2.38926	-0.64165	-2.55178	-0.57007	-1.00883	-1.69799	-0.49012	-1.13762	0.252851	0.081618	0.346982	-1.59235	-0.73795	-0.30968	-0.20415	-0.70677	-1.53535	-0.90122	-0.44731	0.053736
32		-1.31592	-1.13091	-0.84299	-0.92846	-1.41836	-1.11884	-1.25052	-0.88051	-1.28034	-1.08649	-1.36269	-1.14739	-1.66186	-1.16722	-1.38816	-1.05278	-1.3016	-1.96195	-0.97707	-0.9652	-0.72545	-0.94277	-1.80076	-1.0138	-1.73557	-1.05929	-1.29234	-1.28012	-1.50668	-1.28046	-1.35067	-1.45335	-1.6427	-1.1953	-1.45178	-1.27333	-0.92824	-1.06264	-0.88697	-1.26504	-0.85612	-0.9993	-0.85211	-0.81729	-1.13647	-1.10334	-0.97252	-1.49391
33		-1.56393	-1.54844	-1.59691	-1.60539	-1.63495	-1.61747	-1.57762	-1.56817	-1.62033	-1.64697	-1.63953	-1.59915	-1.67019	-1.60744	-1.60399	-1.58038	-1.61395	-1.57822	-1.59734	-1.65307	-1.65588	-1.62377	-1.57695	-1.54487	-1.65373	-1.53538	-1.44783	-1.49685	-1.41489	-1.42864	-1.46374	-1.33391	-1.38013	-1.42329	-1.41154	-1.45363	-1.11606	-0.7305	-1.15299	-1.15184	-0.76958	-0.7843	-0.70739	-0.65455	-0.73072	-0.5264	-0.3769	-0.50002
34		0.138499	-0.43578	0.583174	0.744288	-0.18051	0.157937	-0.39452	0.201959	0.439136	0.601008	0.241868	0.388571	-0.33628	0.65663	-0.6581	-0.26898	-0.41235	0.741216	0.940417	0.640162	1.84679	1.81924	1.51172	0.997653	1.27318	2.0379	0.465977	0.235149	0.601094	-0.45733	0.720207	-0.16807	0.100495	1.53721	0.850489	1.97904	1.29904	1.34378	1.3862	1.64895	2.28384	0.977807	0.93934	0.50113	-0.07837	0.817299	0.177982	0.669607
35		5.73328	3.20617	4.90942	4.52298	2.62527	3.55989	1.9382	1.43195	2.52775	0.837912	-0.09842	1.16097	0.102804	0.760686	0.905234	0.288647	0.442494	0.684743	0.476349	-0.13566	1.23534	1.09083	1.24979	1.06245	0.445631	0.757496	0.42206	0.06239	0.906307	-0.08675	-0.61184	0.336349	0.953453	0.437776	-0.22017	-0.8036	-0.25107	0.334707	-0.48162	0.043291	-0.0472	0.118408	-0.42893	-0.40917	0.051811	0.171432	0.371893	-0.28917
36		-0.15712	-0.20738	-1.12517	-1.99735	-0.96938	0.322764	-0.51045	0.379387	-2.48105	-1.19824	0.485262	-1.14596	-0.71491	-1.55876	-0.13947	-1.24186	0.475008	0.073441	0.448545	-1.97886	-0.78615	-0.07485	-1.11717	0.134438	0.705596	-0.16725	-2.25518	-0.99415	0.66501	0.035868	-0.75661	-0.41398	0.027969	0.070154	0.802951	-0.08966	-0.76372	-0.30214	-0.55638	-0.29495	0.833777	0.832831	-0.18067	-0.74058	-0.2791	0.64776	1.07326	1.16135
37		-1.12168	-1.09917	-0.83576	-1.35734	-1.33714	-1.5592	-1.10868	-1.26337	-1.32493	-1.31583	-1.31004	-1.40351	-0.90672	-1.33338	-1.31306	-1.39798	-1.16668	-1.26167	-1.36782	-1.60652	-1.48584	-1.43119	-0.96276	-1.16763	-0.74605	-0.59407	-0.45969	-0.59962	-0.88174	-1.16277	-0.866	-1.0234	-1.39258	-2.42877	-0.75677	-2.34734	-2.43256	-2.76754	-1.76422	-0.71907	-1.38022	-0.39218	-0.39478	0.191054	0.542129	0.438557	0.546949	0.26093
38		-0.59092	-0.62084	-0.59743	-0.56315	-0.59912	-0.64273	-0.62431	-0.6144	-0.55938	-0.57863	-0.6129	-0.55039	-0.3942	-0.61488	-0.41217	-0.39314	-0.42848	-0.34311	-0.33513	-0.34522	-0.385	-0.3512	-0.31118	-0.40955	-0.48482	-0.44557	-0.59329	-0.5913	-0.53126	-0.65076	-0.56645	-0.50768	-0.67595	-0.66347	-0.58597	-0.93173	-0.87568	-0.78361	-0.96534	-0.97841	-1.01932	-1.04324	-0.99701	-0.96367	-1.01152	-0.99927	-0.62247	-0.33784
39		-0.78996	-0.81418	-0.83712	-0.80381	-0.85564	-0.93313	-0.8095	-0.80341	-0.79849	-0.8445	-0.82713	-0.80055	-0.77334	-0.78566	-0.89112	-0.84724	-0.90639	-0.78407	-0.79542	-0.7218	-0.83224	-0.77205	-0.70406	-0.72475	-0.80392	-0.87975	-0.79974	-0.85174	-0.86905	-0.86037	-0.86052	-0.96593	-0.89743	-1.09595	-1.09951	-0.8849	-1.11392	-1.17191	-1.06847	-1.41882	-1.48517	-1.35488	-1.6392	-1.57887	-1.60449	-2.31852	-2.13615	-2.31399
40		-1.32637	-1.34994	-1.27849	-1.19928	-1.17089	-1.39141	-1.09704	-1.12683	-1.15254	-1.18644	-1.08283	-1.12113	-1.10671	-1.19252	-1.11034	-1.17282	-1.17915	-1.19644	-1.1385	-1.2649	-1.12253	-1.06647	-1.09241	-1.22903	-1.35505	-1.22614	-1.26414	-1.48228	-1.42044	-1.42623	-1.63712	-1.54441	-1.69553	-1.48133	-1.75498	-1.51577	-1.49986	-1.30717	-1.45927	-1.43831	-1.63845	-1.44239	-1.36852	-1.35468	-1.35813	-1.48769	-1.48888	-1.31469
41		-0.44836	2.03254	0.085305	1.59343	1.78605	-0.30059	-0.22874	-2.00934	-0.52584	-0.26877	-1.11977	2.27895	2.33846	0.927017	0.653842	1.7283	1.36796	1.30807	-0.64098	1.56506	-1.13961	-0.22742	-0.32739	-0.18245	0.318781	-0.22507	0.249477	-0.4869	0.277829	1.01428	0.424231	-0.12465	-1.06316	-0.97352	-0.29474	1.0009	0.268184	0.369747	1.42938	0.660233	-0.73257	0.432459	1.44299	0.165671	-1.47219	-0.84432	1.1623	-0.60505
42		1.0373	1.08764	1.11064	1.22039	1.53757	1.80204	1.81494	1.60855	1.4207	1.85411	1.41721	1.60042	1.38954	1.44389	1.46346	1.30118	1.09444	1.30804	1.19753	1.35828	1.24055	0.808269	0.802332	1.02936	0.904703	0.92381	0.533466	1.04703	1.02703	0.836039	0.282403	0.545653	0.557632	0.874313	0.329681	0.929694	0.308537	0.643586	0.784231	0.590863	0.785718	0.297609	0.096707	0.427365	0.382114	0.263822	0.324522	0.428494
43		-1.27515	-1.31269	-1.30846	-1.2795	-1.21242	-1.27191	-1.36367	-1.36276	-1.25088	-1.24296	-1.30991	-1.32277	-1.31299	-1.29168	-1.24372	-1.2675	-1.13944	-0.97552	-1.2484	-0.89909	-0.96498	-0.92638	-0.89286	-0.8636	-0.96618	-0.72605	-0.63164	-0.81774	-0.61859	-0.68188	-0.6536	-0.77981	-0.71505	-0.74082	-0.66774	-0.62152	-0.50304	-0.46519	-0.57736	-0.2206	0.500556	-0.0906	0.271656	0.887922	0.675083	0.808438	0.91904	0.826518
44		1.13535	1.58557	1.32375	1.31979	1.98133	2.10753	0.769644	-0.07404	1.20862	0.398509	-0.12856	1.93443	2.38062	1.55069	1.06164	0.743968	0.293086	1.62842	1.98582	1.13144	0.479122	0.566089	1.22027	1.8183	1.49395	1.64183	1.55246	0.165097	-0.3152	0.083328	0.388785	0.582781	1.28461	0.289913	1.11121	1.52052	0.327156	-0.04616	0.711542	0.719848	1.07031	1.11628	1.34329	0.503931	1.03048	0.907036	0.285077	1.14386
45		0.387455	-0.71714	-0.07517	0.166066	-1.55056	-1.32268	-0.64207	0.031886	0.07884	-0.04926	-0.89496	-0.20753	1.5644	1.73256	0.182367	-2.28531	-0.59847	2.03869	0.302739	1.29774	-0.34925	-1.65007	-0.26431	0.155641	-0.43982	0.000845	1.93264	1.24443	-0.82001	-1.94894	-0.38629	-0.19014	0.443514	1.239	0.736389	-0.53324	0.618374	0.228474	-0.44963	-0.06134	0.212916	-0.06219	-1.30457	-2.27834	0.291528	0.761434	0.455155	1.48852
46		1.35602	1.06343	0.45092	0.428184	1.13523	1.05566	1.04387	0.4545	0.823101	1.0253	1.41351	1.19456	1.25252	0.798144	0.346574	0.493469	0.052608	0.430293	0.572981	-0.356	-0.59042	-0.88926	-1.66175	-2.00569	-1.59653	-1.90434	-2.67461	-2.06692	-1.75685	-0.94323	-2.26175	-1.77498	-1.85656	-1.268	-0.80056	-0.81384	-1.42749	-0.34154	-0.9454	-1.0883	-0.36409	-0.2461	-0.50239	0.071682	-0.22949	-0.01477	-0.00244	0.401331
47		-2.15637	0.530015	0.117779	-0.3348	-0.58623	-0.64151	0.102169	-0.6767	-1.28191	-0.32189	-1.3286	-0.80979	-1.08257	-1.28189	-0.72044	-0.43165	1.65057	1.12302	1.55183	1.03191	0.813023	0.506256	-0.53397	-0.05996	-0.38787	-0.69164	-1.08996	-1.29627	-0.37724	-0.52296	0.065225	-0.03474	0.094828	-0.23524	-0.16855	-0.65628	-0.79576	-0.73365	-0.7312	-0.87776	-1.36621	-0.89753	-2.02134	-1.1753	-1.12306	-0.80803	-1.03192	-0.98954
48		-2.37821	-2.28638	-2.28974	-2.17956	-2.08273	-2.1576	-2.00638	-1.91169	-1.77845	-1.64567	-1.29233	-0.93162	-1.79608	-1.7669	-2.05933	-2.19555	-1.5069	-1.53434	-1.28397	-0.95819	-1.2375	-1.33549	-1.01731	-1.29972	-1.24098	-1.29041	-1.18774	-1.23793	-1.30184	-1.28241	-1.09243	-0.77854	-0.89981	-0.86758	-0.5754	-0.90719	-0.77487	-1.23738	-0.53056	-1.00309	-0.79559	-0.40673	-0.65957	-0.46247	-1.14154	0.563636	0.325739	0.146329
49		0.760576	-0.77902	-1.62094	-0.45557	-0.30928	0.163279	0.756529	0.381696	-0.56515	0.293684	0.002908	-0.5028	-0.21323	-0.00869	-0.21386	-1.14039	-1.8666	0.049932	0.400374	0.17196	0.942609	-0.1671	-2.28016	1.09875	-0.26008	0.027685	-2.01714	-0.17081	-0.04926	-0.02369	0.490385	0.541921	0.172822	-0.59982	-1.62974	-0.38253	0.330519	0.176728	0.224483	-0.60816	-0.84577	-0.70996	-0.80033	-0.41646	-0.29385	-0.45733	-0.66164	-0.79612
50		1.13095	0.945076	0.563027	-0.58836	0.236909	0.244692	0.452412	-0.95114	0.446434	0.516079	0.354341	1.06991	0.013847	-0.3678	-1.55849	-0.72877	-2.57758	-2.51053	-2.88095	-2.07192	-1.93005	-2.16595	-1.15696	-1.34048	-0.87064	0.081268	-0.63442	-0.62494	-1.29388	-1.16659	-0.66166	-0.38807	-0.66109	0.04541	0.568132	-0.20492	-0.27782	-0.28308	0.072579	0.206147	-0.37536	0.606074	0.291193	0.048629	0.797664	1.44075	1.45687	2.3527
51		-0.03716	0.612676	-0.94311	-0.68499	0.469664	0.289292	-1.27601	-1.94388	-1.71994	-0.35451	-5.49e-05	-0.43019	0.000266	-1.23509	0.989202	1.84489	0.439441	0.480181	-0.13329	-1.69936	2.14895	-1.34343	1.89244	1.2631	0.737572	-0.74353	-0.9763	0.778083	-0.44867	0.644912	-0.32704	0.497107	0.37293	0.233901	-1.74057	-1.66499	-1.34677	0.214893	-0.34623	-0.60165	-1.19138	-0.98759	0.914977	0.990458	-0.49127	-1.40886	-0.18548	-0.17658
52		-1.90046	-1.25191	-1.2979	0.361585	-0.42788	-2.04194	-0.38871	-0.80765	0.050873	0.984781	-0.37252	-0.23627	-0.95301	-1.1587	0.382221	-0.06675	-0.01902	-0.75463	-0.51022	0.08313	0.969813	-1.33655	0.585925	-1.1103	-0.24372	0.305576	-0.77761	-0.98018	-2.65047	-1.0489	-0.83393	-1.09226	-0.1011	-0.95777	0.334658	0.005468	-0.64054	0.396978	-0.33354	0.782623	0.699492	0.168169	-0.87221	0.666039	-0.46571	0.515689	-0.01225	-0.1676
53		-1.91036	-1.15223	-0.36462	-0.41204	-1.08645	-1.38045	-0.89199	-2.10849	0.459607	0.035602	-0.1959	-1.56409	-0.11042	-2.55687	-3.17674	-1.13913	-0.87021	-1.27502	-2.64858	-2.60565	-0.23623	0.331813	-0.83809	0.331967	-0.89989	-0.00459	0.468443	0.600814	-0.28331	-0.70326	-0.62811	-0.84899	-0.56438	-0.23576	-0.04995	-0.25868	-0.82246	-1.45587	-1.16031	0.009886	0.36335	0.09641	1.30203	-0.21092	0.633883	-0.50473	0.608165	0.747536
54		-0.20706	-0.48701	-0.40293	-0.32355	-0.10997	0.364981	0.222296	0.07342	-0.14437	-0.33787	0.342418	0.774417	0.439195	0.590653	1.34449	1.13486	0.791802	0.428328	0.721694	0.268488	0.207648	0.21072	0.571875	1.03997	0.006025	1.08824	1.05148	1.59223	0.903998	0.876545	0.99715	1.4483	1.04655	1.27024	0.246399	0.353092	0.782259	-0.04137	0.421508	0.435091	0.819934	0.571211	0.453876	1.47271	1.25029	1.54558	1.418	1.30651
55		-1.39991	-1.56371	-0.61979	-0.74121	-1.07513	-1.1561	-1.52171	-1.54666	-1.18125	-1.3686	-1.49298	-1.21271	-1.66994	-1.53786	-2.00758	-1.36993	-1.82946	-1.06297	-1.33707	-1.17505	-0.66265	-0.59397	-1.04582	-0.73641	-1.54436	-1.03922	-0.61477	-1.0121	-1.56386	-1.04392	-1.24925	-1.32971	-1.45843	-1.04253	-1.00187	-1.15615	-1.89646	-0.85016	-1.06902	-1.31496	-0.94864	-0.57071	-0.90806	-1.55249	-1.62743	-0.76938	-0.98348	-1.28593
56		0.489433	-0.10476	0.844681	-0.04355	-0.01637	0.38088	0.79034	0.747723	0.179119	0.481295	0.568097	0.426401	0.44952	-0.06195	0.267033	0.672692	0.395418	0.499608	0.08835	0.305099	0.569893	0.093986	0.195371	0.59404	0.787294	0.121286	-0.12958	0.36916	0.21637	0.225949	0.341711	0.197731	0.485015	0.471237	0.3313	0.57821	0.40043	0.553015	0.158955	0.316061	0.287473	0.466868	0.38842	-0.36431	-0.13983	0.062163	0.413802	0.368626
57		-2.4296	-2.35985	-2.36316	-2.20511	-2.52207	-2.71605	-2.24373	-2.01969	-1.89665	-1.3345	-0.94638	-1.39721	-1.17151	-0.70712	-0.94309	-0.5435	-0.01104	-0.65478	-0.59614	0.298294	-0.57399	-0.48822	0.394347	0.090581	-0.04894	0.284747	-0.06868	-0.2308	0.32417	0.150122	-0.07024	-0.25161	0.207428	-0.44295	0.010551	-0.5164	-0.39379	-0.20221	-0.0534	0.088715	0.442943	0.278756	0.006187	0.214683	0.390396	0.170957	0.047192	0.725978
58		1.35118	1.1663	0.863763	0.543218	0.801935	0.402256	0.348602	0.351311	0.669811	1.08262	0.170792	1.12519	1.09277	1.56966	0.962708	0.938497	1.04486	1.44272	1.08842	1.2857	0.382776	0.476868	0.855347	0.128998	0.537204	0.549182	0.888572	0.669225	0.565748	1.46425	1.26811	1.52852	1.416	1.31768	1.24538	0.554825	0.81809	0.670041	0.647868	0.95375	0.961845	1.64158	1.7763	1.53159	1.14629	1.30021	0.756331	-0.12544
59		0.250188	2.54273	1.65999	2.89878	3.6137	3.28471	2.37061	0.54991	2.8325	0.939958	0.507981	-0.24822	0.848131	0.726033	0.981965	0.825525	-0.37212	0.964934	0.895404	0.139814	0.681863	-1.47809	-0.15432	0.241254	0.377087	0.690075	-0.77582	1.09246	0.31757	-0.20983	0.290246	0.42327	0.473248	-0.27929	-0.31582	0.111805	0.296328	0.525394	0.566062	1.33005	0.9645	0.617591	0.47451	0.699743	-0.10389	-1.2133	-0.17805	-0.80968
60		-0.65257	-0.65761	-4.11767	-1.85666	-1.42207	-0.22951	-1.33625	-0.70233	-0.37841	-1.64417	-1.26468	-3.02987	-1.52699	-1.3951	-2.74143	-2.54713	-1.36594	-1.19831	-2.26224	-1.56245	0.347632	0.289313	-0.60323	0.230301	0.748909	0.692212	0.137813	-0.42988	0.142302	1.16371	0.480389	-0.04193	-0.26907	1.86343	-0.35051	0.097667	0.353527	-0.49812	0.15797	0.890519	1.12733	1.22894	0.630375	1.08454	0.485603	1.30738	0.680933	0.459791
61		-1.49691	-1.99343	-1.85504	-0.90625	-0.47859	-1.35339	-1.54085	-1.05846	-1.22984	-1.94579	-1.91522	-2.07818	-1.56088	-1.41579	0.221823	0.693849	-0.6945	0.089119	-0.47528	0.244629	-0.38684	-0.86037	-1.25427	-1.03753	0.979037	-0.95624	1.38169	1.11642	1.31206	0.680635	0.824359	0.703515	-0.21061	0.050314	-0.36108	-0.01434	-0.12979	0.749202	1.8417	1.6269	1.57305	1.65793	1.46727	1.61881	-0.19496	0.483231	0.391921	-0.19799
62		-2.77555	-2.71077	-2.53453	-2.71976	-2.74034	-2.34132	-2.45877	-2.16384	-2.0162	-2.09679	-2.05528	-2.08365	-2.0343	-2.15984	-2.19959	-2.15979	-2.13628	-2.14896	-2.18329	-2.02844	-2.09842	-2.16464	-1.31817	-1.37349	-1.92244	-1.02901	-1.16917	-1.11766	-1.02594	-0.9464	-0.50067	-0.11043	-0.50444	-0.15382	0.326426	0.091222	0.345396	0.534154	0.494599	0.656115	0.596938	0.609191	0.551937	0.641319	0.695081	0.91698	0.837585	0.815193
63		-0.53371	0.270756	1.23381	-1.27194	-2.0038	-0.3646	0.034145	-0.97532	-0.00571	1.88859	1.21466	0.391777	-0.26676	0.287846	0.856629	-1.17916	-1.55472	-1.44189	-1.38989	-2.15245	-0.77577	0.695574	-0.53084	0.3036	0.778983	-0.82142	0.517729	0.646642	1.90293	-0.73732	-0.76128	-1.67762	-2.16784	0.118879	-0.72546	-0.42093	0.570557	-0.33241	1.68475	1.70673	0.070149	-1.41598	0.564375	1.0049	1.14617	0.207135	-0.59355	-0.44155
64		-0.99837	-1.28575	-1.33933	-1.25927	-1.14904	-1.08753	-1.2266	-1.0866	-1.43358	-1.22457	-1.27663	-1.30222	-1.29877	-1.47068	-1.30931	-1.28096	-1.17098	-1.298	-1.2616	-1.11185	-1.39386	-1.3952	-1.07926	-1.13926	-0.96507	-1.37355	-1.00062	-1.34015	-1.01063	-1.24619	-1.16612	-1.28178	-1.06345	-1.03278	-1.22823	-1.46152	-1.34381	-1.25088	-1.26963	-1.38259	-1.1552	-1.11875	-1.13356	-1.14411	-1.11757	-1.06679	-0.90608	-1.02257
65		-2.43112	-0.5486	-1.58572	-0.87792	-1.45449	-1.07265	-0.47085	-0.90415	0.731966	-0.10952	-2.07715	0.57668	-1.88162	-0.73358	0.303976	0.73221	0.133858	-0.64598	0.231472	0.70148	-0.98065	-1.07731	-1.46327	-0.2027	0.018593	-1.08463	-1.65861	-1.7369	-1.56726	-0.01328	-1.40794	-0.17255	-0.13906	0.782812	-0.71449	-1.38506	0.627778	-0.13509	-1.30536	0.486603	0.894349	-1.44813	0.46781	-0.54368	1.07883	-0.27552	0.808559	0.402551
66		-0.62909	-1.14552	-1.38374	-0.10807	-0.07252	-1.6432	-0.20657	-1.64367	-0.42971	-1.03461	-0.98353	-1.64141	-0.50407	-1.66105	-0.12558	-0.8311	-1.99335	-1.51969	-0.85037	-0.69384	-0.29052	-1.91559	-1.17484	0.362202	0.285457	-0.7039	-1.99781	-2.32035	-1.06483	-2.1661	-0.20353	0.284773	-1.119	0.943654	-0.99922	0.12499	-0.70892	-1.56175	0.431104	-0.8639	-0.45626	-1.50169	-0.55054	-1.28299	-0.79709	-0.34296	2.17885	0.151741
67		-1.25034	-1.33248	-1.13036	-1.33905	-1.09207	-1.35374	-0.95972	-1.16277	-1.23757	-0.99669	-0.90979	-0.98472	-1.05687	-1.15126	-0.97175	-1.12872	-1.27296	-0.27664	0.451213	-0.81999	0.068958	1.06881	0.673619	0.643089	0.65931	1.05031	0.629566	0.384092	0.826617	-2.9179	-3.08913	-0.79865	-0.01463	0.640606	-0.42148	0.941056	0.890139	1.63254	1.8699	1.68711	1.34394	-0.22541	0.066464	0.501179	-0.71639	-0.52808	-0.72256	-0.42133
68		2.00487	0.628193	-0.38983	0.977964	1.28519	0.859142	0.425354	-0.20396	0.847994	0.775828	2.34691	0.873777	-0.7232	-1.25281	2.34094	-0.97616	-0.74278	0.243857	0.509111	0.72187	-1.61908	-0.50055	1.10985	-0.45207	0.114752	1.38709	-0.49505	-0.18026	1.28731	0.869476	-0.22653	0.211835	0.298132	-0.28749	-0.2445	0.451595	0.255722	-0.83444	0.80493	0.51583	0.206453	0.444863	-0.12705	0.427975	-0.0705	-1.27144	1.14151	0.070072
69		1.15435	1.07717	1.48019	0.133443	0.301498	0.309818	-0.87032	-0.1509	0.410094	0.836511	0.817223	0.824965	2.05711	0.939948	0.612723	1.18307	1.01946	0.720227	0.007595	0.459484	-0.02863	-0.22126	-0.74878	1.40335	2.14091	0.905767	1.58627	0.558865	1.18972	0.517009	-0.58522	0.751929	0.831628	0.807044	0.009116	-0.27489	-0.18506	0.104762	1.34036	1.6016	1.27237	0.479408	1.03642	2.21844	0.722962	-0.29493	0.824685	-0.1431
70		0.808701	0.747955	0.8612	0.905835	0.527265	0.915128	0.824061	1.01489	0.941657	0.763045	0.820776	0.913042	1.01953	1.01478	0.895097	0.861291	0.866391	0.944732	0.87495	0.581157	0.799192	0.772438	0.601298	0.692883	0.758455	0.816963	0.859029	0.740439	0.541728	0.687362	1.00063	0.936331	0.686424	0.921482	0.630823	0.875879	0.865935	0.874337	0.741108	0.767356	0.58776	0.619205	0.558743	0.89208	0.615216	0.647423	0.880624	0.644983
71		-1.92828	-2.53432	-1.56301	-2.99515	-2.22192	-2.55665	-1.29529	-1.40499	-2.47198	-0.96387	-0.41532	0.064068	-0.9022	1.30314	0.763637	0.996764	1.07823	1.08648	0.517569	-0.21898	0.05821	-0.25058	-0.54715	-0.50649	-0.70882	-0.57256	-1.2949	-1.06405	-0.80675	-0.78539	-0.11181	-0.14615	-0.95416	-0.09156	-0.23016	-0.5993	0.411716	0.711155	0.501507	0.409572	0.091489	-0.00789	0.494127	0.023571	0.850518	0.255615	0.416582	-0.39212
72		-1.51834	-1.32616	-1.63519	-1.18136	-1.82739	-2.30246	-1.84944	-2.68133	-2.62285	-1.81118	-2.43979	-2.53927	-2.57064	-2.4707	-2.74025	-2.8605	-2.1486	-2.32235	-2.12471	-1.99336	-2.18421	-0.75998	-0.03028	-0.96474	0.063253	-0.24332	0.122724	-0.40657	-0.36761	-0.29592	-0.16494	-0.53761	-0.19302	-0.65475	-0.55997	-1.07447	0.047894	-0.15913	-0.63856	0.904859	1.35624	0.139414	-0.19999	0.71895	0.798697	-0.10728	-0.26093	-0.55326
73		-1.2619	-1.27922	-1.05543	-0.99731	-1.82253	-1.48844	-1.60725	-0.66842	-0.78843	-1.35589	-0.94923	-1.33769	-1.30205	-1.17964	-1.73245	-0.92844	-1.25296	-1.06937	-0.96107	-1.28938	-1.22666	-1.3677	-1.6308	-1.42065	-1.65454	-1.45843	-1.43493	-1.13845	-0.84119	-1.41065	-1.20065	-0.97656	-0.91563	-0.61247	-0.62879	-1.29042	-0.25959	-0.34418	-1.30132	-0.205	-0.13596	0.123256	-1.13071	-0.70604	-0.08088	-0.16773	-0.3672	-0.45917
74		1.3166	0.878652	1.9594	1.54362	1.39219	2.45324	2.45359	0.930395	-0.06472	0.748544	1.52992	0.404153	1.92577	1.85589	1.67092	0.719934	1.71815	0.747792	1.33491	-0.13309	1.46467	0.913459	1.21381	0.541268	1.53949	-0.02926	1.58381	0.430615	0.975768	0.743189	1.13433	1.31705	0.308119	0.823191	0.332223	0.030585	0.910838	0.191781	0.969475	0.461943	0.255876	-0.26585	-0.30906	1.0458	0.184145	-0.38752	0.385901	1.313
75		1.37509	4.94077	2.06469	-1.59168	0.600213	-0.06655	-0.15467	0.934203	-0.52319	-0.08814	0.663225	0.658303	0.19588	1.05562	0.478553	0.644651	0.965098	-0.48547	0.390657	1.34296	0.41465	0.786573	-1.33167	-0.53018	-0.12394	-0.77345	-1.0623	-1.78048	-0.40925	0.269364	-0.27749	0.109303	0.564439	-0.43324	-0.46645	-0.75794	-0.3285	0.946967	1.25866	-0.63834	-0.77905	0.163095	-1.76482	-1.19803	0.182354	1.6646	0.003408	0.215526
76		1.23327	0.352753	0.03539	-0.05715	0.029878	0.012619	-0.25189	-0.31611	1.34861	1.40316	0.539753	2.14618	2.28268	1.2842	1.77424	1.27033	1.65851	0.50887	0.726787	-0.11941	0.907282	0.615241	1.12521	1.32447	0.790601	0.53026	0.85182	1.26371	2.78437	1.3459	0.639766	0.409493	0.609878	0.739287	0.598191	1.17299	1.15483	1.16313	1.57093	1.22852	1.01839	1.08284	1.44595	0.961782	0.301496	1.2113	1.01185	-0.21202
77		-1.05085	-1.21651	-0.18641	0.151498	-0.17467	-0.08187	1.09588	1.96752	1.33485	-0.06218	0.471364	0.810958	-0.20894	1.85393	-0.24816	-1.10992	-0.68669	-0.53188	0.217341	0.493787	-0.85739	-1.27837	0.38192	0.026874	0.354125	0.889079	-0.65554	-0.3845	0.187092	0.109409	-1.19227	-1.04882	0.749826	2.02353	-0.09117	1.72369	-0.92128	0.716665	1.32513	1.02759	0.413785	-1.32925	-2.15049	-1.55886	-0.89971	-2.15115	-0.74269	1.21655
78		1.73988	1.44309	1.46976	1.34457	1.20304	1.2865	1.4482	1.48053	1.5023	1.38965	1.54905	1.60501	1.5014	1.23592	1.45984	1.39509	1.1623	1.3344	0.927986	1.41849	1.22428	1.14675	1.15058	1.05863	1.16897	0.894614	1.08619	0.512891	0.656472	0.717817	1.13432	1.03348	1.22118	0.825024	0.974664	1.20883	0.859408	0.804467	0.960337	0.532755	0.472919	0.926406	0.667496	0.761935	0.614065	0.843307	0.858925	0.551327
79		1.46207	1.45387	-1.72967	-1.50629	0.819325	-0.2096	-0.64895	-0.00905	-0.06312	-1.05052	-1.98885	-0.88292	0.507237	-0.38917	0.568155	-2.50924	-1.12912	0.68206	-1.07288	-0.60914	-1.51699	0.009949	-1.17606	0.671029	0.239004	0.642558	-1.96896	-0.68578	0.079462	-1.0419	0.304627	0.919105	-0.01994	-2.26623	-0.90956	0.875441	0.198582	-0.654	-0.28539	0.190084	0.235468	1.02384	0.063535	-0.66166	-0.16506	-0.43859	-0.15733	1.05701
80		-1.16034	-1.41885	-0.89639	-0.646	-1.06068	-1.06605	-0.99714	-1.064	-0.90986	-0.707	-0.99984	-1.15295	-1.3271	-1.61832	-1.1855	-1.36898	-0.76323	-0.93012	-1.04563	-1.0617	-0.95491	-1.01463	-1.4337	-1.10272	-1.02008	-1.29015	-1.08874	-1.24329	-1.19026	-1.06678	-1.19307	-1.65449	-1.55009	-1.26934	-1.2257	-1.35133	-0.72501	-1.01395	-0.67821	-0.84952	-1.27562	-1.01292	-1.32936	-0.97984	-0.78344	-1.10846	-1.76609	-1.17821
81		0.884428	0.51902	0.498619	0.679907	0.80412	0.865894	0.330804	0.567259	0.687991	0.591679	0.748221	0.741599	0.558836	0.78692	0.583956	0.414778	0.395574	0.690117	0.629688	0.40956	0.460611	0.701571	0.618578	0.668586	0.83815	0.483599	0.862509	0.745937	0.430615	0.357977	0.58768	0.506075	0.513293	0.488251	0.662225	0.709442	0.563599	0.518015	0.381915	0.21998	0.558052	0.604177	0.607134	0.591623	0.316215	0.539732	0.417986	0.591006
82		0.587541	2.4758	1.24769	2.46767	1.59437	1.69599	2.61996	1.72716	1.77993	1.18829	0.116424	0.952255	0.79432	0.989691	1.76467	1.64231	0.976304	0.14468	1.32221	1.69802	0.66477	1.40151	0.672179	1.23127	0.611355	0.7909	0.466987	0.605401	0.332577	0.307766	0.126406	1.20347	0.472765	1.10939	0.975485	0.231547	1.12478	1.25713	1.63838	0.576998	1.22864	0.192361	1.89156	0.091592	1.45946	-0.42404	0.213224	-0.01774
83		-2.05128	-3.30732	-2.77683	-2.08492	-2.28887	-1.85596	-1.65312	-1.48613	-1.41781	-2.86131	-1.77747	-0.70833	-1.28358	-0.90303	-1.06582	-1.36492	-1.19651	-1.28708	-1.87528	-1.23753	-1.44689	-1.56897	-1.3207	-0.96787	-0.69375	-0.42871	-0.94018	0.849563	-0.69521	-1.86651	0.016998	0.126419	-0.99486	-1.35562	-0.69128	0.978741	-0.06949	0.33568	1.36834	0.489138	-0.59625	0.366048	-0.16272	-1.02371	0.204501	-0.08629	-0.36927	-1.30327
84		-1.30292	-0.88107	-2.19904	-1.17193	-0.90364	-0.91678	0.038767	-0.64231	-1.03888	-0.65426	-0.08758	-0.3486	-0.79988	-0.97261	-1.71855	-2.45678	-1.15575	-0.84881	-0.81233	-1.75403	0.0369	-0.40108	-0.62313	-0.74737	-0.34152	-0.8372	-0.8357	-1.2422	-1.01724	-0.73087	-1.06886	-0.79953	-1.00537	-0.64618	-0.8044	-0.97276	-1.35741	-1.53455	-2.23073	-1.95197	-1.27305	-0.71355	-1.15603	-0.32936	-1.02963	-1.47736	-1.19025	-0.91937
85		0.415938	0.629503	1.12887	0.97041	0.675996	0.66411	0.169198	0.445818	0.529119	0.674775	0.700287	0.385918	0.545838	1.17733	1.18724	1.18281	0.560243	0.999278	1.48288	0.843604	1.2877	2.30097	1.85465	1.90953	2.13509	0.523455	1.69732	0.373288	-0.44547	0.403676	-1.43129	-1.391	-1.77159	-1.35768	-1.74189	-1.71865	-1.25014	0.275294	0.000769	0.431636	0.358975	0.770899	0.491927	0.200333	0.058221	-0.63734	0.01181	-0.5485
86		0.30198	0.267343	0.310331	0.256917	0.363942	0.178909	0.130142	0.240488	0.380366	0.303103	0.166161	0.132784	0.248708	0.240838	0.253871	0.250869	0.214467	0.32232	0.256147	0.256502	0.196436	0.130156	0.253011	0.282248	0.249451	0.243116	0.247439	0.223429	0.141603	0.165462	0.19626	0.244249	0.20221	0.261984	0.174886	0.194839	0.198248	0.163341	0.239595	0.119326	0.328315	0.267209	0.312478	0.087489	0.266972	0.136566	0.201869	0.078507
87		0.791179	0.761835	0.340969	0.531736	0.540309	0.26234	0.1838	0.354525	0.268575	0.279017	0.213016	0.352392	0.301779	0.204662	0.274967	0.489215	0.372243	0.523075	0.507717	0.747529	1.09675	0.790116	0.916034	1.09536	1.27554	1.3684	1.27437	1.33472	1.2862	1.1384	1.37246	1.03436	1.04221	1.1335	0.967025	0.666887	0.942586	0.513428	0.619161	0.696172	0.528956	0.515832	0.475811	0.269876	0.296176	0.412865	0.358524	0.353235
88		0.427569	0.643893	0.507906	0.110345	-0.02515	0.006876	0.088132	-0.09866	-0.08757	0.24594	0.220572	0.235618	0.173438	0.083493	0.59416	-0.16393	0.100737	0.00976	-0.01991	0.169778	0.228705	0.325075	-0.01275	0.34525	0.042494	0.447329	0.001756	-0.05248	0.052935	-0.29774	-0.09721	0.014149	0.243603	0.35543	0.337076	0.636771	0.491731	0.435647	0.137012	-0.02984	0.632066	0.259031	0.199354	0.08415	0.827749	0.76028	1.10237	0.907998
89		0.306652	0.521539	0.575183	0.438454	0.137387	0.497305	0.077932	0.035296	0.19423	0.633345	0.0582	-0.47894	0.221064	1.00632	0.911511	0.102047	-0.23986	0.346859	0.315885	0.383249	2.05525	0.505939	2.09404	1.20818	1.64088	0.643377	0.925177	1.50916	0.989797	0.825604	1.09005	1.07736	1.71725	0.515405	1.88322	2.29795	2.24499	2.02447	1.78789	1.78868	1.16697	1.08762	1.13634	1.15808	1.30906	1.32787	0.31771	0.824426
90		-1.66992	-1.68228	-1.63535	-1.6728	-1.65806	-1.66042	-1.67507	-1.718	-1.68648	-1.73844	-1.69975	-1.70927	-1.71081	-1.71352	-1.6874	-1.70199	-1.70621	-1.73227	-1.70644	-1.71125	-1.71036	-1.7237	-1.70812	-1.72058	-1.73103	-1.74192	-1.75112	-1.77336	-1.74336	-1.72104	-1.7219	-1.73001	-1.70603	-1.70486	-1.71008	-1.63928	-1.58148	-1.68083	-1.33885	-0.95202	-1.45461	-0.70684	-0.22901	-0.81829	0.045489	0.410936	-0.06496	0.546068
91		2.17106	2.42834	2.89706	2.66838	1.5221	1.06567	0.658492	1.12435	1.21925	1.19308	0.174774	0.817801	1.18826	3.08321	2.50407	1.78433	1.5167	2.52739	2.25785	1.16977	1.73523	1.5287	0.653132	0.667527	0.753209	0.500807	0.6017	-0.00651	0.173025	-0.6553	0.756874	1.66304	1.08485	0.283892	0.664965	1.36742	1.41996	0.382739	0.01066	-0.16357	-1.11993	0.001865	0.40094	0.239228	0.217787	0.18029	-0.44885	-0.72994
92		0.194578	0.119281	0.80165	0.623768	-0.12306	0.482823	0.449372	0.83798	0.075558	-0.01988	0.582707	-0.29139	0.589982	0.395979	0.557944	1.43579	0.879931	1.57702	1.39994	0.81903	0.822255	0.33433	0.970664	0.323483	0.483834	0.901291	0.934427	1.04598	1.01415	1.16699	1.82669	1.29799	0.569964	0.53442	1.10969	0.508712	0.087321	-0.23956	1.02626	0.82803	0.445591	1.06862	0.798204	1.25108	0.580798	0.57854	0.879446	0.27603
93		1.75967	1.98173	2.83782	2.39177	2.10915	2.50657	2.71666	2.75649	2.48438	2.87272	2.14136	1.46246	1.77298	1.06771	1.41938	1.29189	2.6195	2.57763	1.49999	1.85545	1.61892	1.28953	0.028665	0.147734	0.155955	-0.39911	-0.20475	0.151631	-1.15909	-0.99121	-0.91453	-1.33074	-0.54305	-1.18429	0.087056	0.098968	0.238149	-0.25347	-0.55537	-0.8374	-1.18378	-1.06363	-0.73794	-1.1266	-1.07512	-1.28322	-1.94527	-2.08597
94		0.308358	0.377102	0.095224	-0.14493	0.016528	0.324855	0.354868	0.18581	0.001581	0.325848	0.421853	0.364469	0.276298	0.236769	0.185238	0.187151	0.070341	-0.01421	-0.1054	0.02216	0.147888	0.371277	0.256035	0.126893	0.098589	0.418009	0.222407	0.061313	0.174628	0.219109	0.176504	0.091412	0.060047	0.012328	0.250888	0.224336	0.481116	0.546791	-0.34346	0.130819	0.368961	0.047672	0.164692	-0.13537	0.264386	0.215461	0.452519	0.461757
95		-0.90435	0.275433	-1.07257	-0.25042	0.86831	0.339588	0.77606	0.740838	0.911134	0.489686	0.789061	0.782054	-0.0525	0.615835	0.393641	0.182242	0.138171	0.504299	1.63082	1.50073	1.06961	1.97968	1.43088	1.38544	1.38125	0.951268	1.08463	0.921637	1.78962	0.572939	0.151371	0.874173	0.752104	0.89114	0.906977	1.20089	1.44505	0.948652	2.03823	1.94142	1.51279	1.15913	1.36404	1.44171	1.20822	1.54124	1.37444	0.915971
96		-2.19947	-3.49315	-2.90679	-2.59713	-2.34649	-2.39144	-2.11865	-1.77089	-1.60128	-1.69039	-0.2833	-0.4356	-0.44718	1.28099	0.562265	0.880672	1.04929	1.03581	0.93014	0.473752	0.709155	0.221386	-0.20218	-0.48348	-0.09928	0.010444	0.14953	-0.35249	-0.46742	-0.18339	0.371792	0.567787	0.125644	0.165417	0.104376	0.33066	0.238179	0.194631	-0.1123	0.618015	-0.21406	0.580261	-0.08644	0.177579	-0.38566	1.10366	1.23302	0.906565
97		-1.25876	-0.68107	-0.60768	-1.04079	-0.87439	-1.21611	-1.01816	-0.83854	-1.30487	-1.19006	-0.87258	-1.0369	-1.30846	-1.31425	-1.40159	-1.41603	-1.10922	-0.75208	-0.90053	1.06227	-0.79784	-0.84357	-0.71587	-0.99025	-1.36359	-0.48489	0.700021	-1.96668	-1.2514	-1.40955	-0.87369	-0.89678	-0.51251	-1.124	-0.78734	-1.78863	-0.60286	0.542465	0.444767	-0.4585	1.1998	1.00849	1.03871	1.52995	1.12719	1.1429	1.18468	1.18869
98		-1.80956	-1.46883	-1.84588	-1.86308	-1.47542	-1.47781	-1.48986	-1.60915	-1.85332	-1.42625	-1.60241	-1.43401	-1.43094	-1.59565	-1.67414	0.054829	3.60496	-1.63597	-0.66894	0.563172	2.43183	-0.99736	-0.00214	-1.01743	0.683467	0.219148	0.772069	0.318561	0.496232	0.191956	-0.84854	-0.42729	0.423702	0.177471	0.019532	0.393024	0.564942	0.605517	0.663627	0.648846	0.495741	0.525559	1.08067	0.627438	0.260972	-0.02799	0.386483	0.774933
99		-1.53267	-1.48442	-1.29328	-0.70013	-1.09784	-1.44456	-0.43386	-1.12401	-0.95894	-0.37843	-0.62064	-0.63559	-0.97106	-1.3816	-0.65799	-0.99217	-1.41397	-1.57911	-1.8007	-1.49979	-1.31704	-0.78648	-1.71615	-1.94784	-1.38696	-0.65735	-0.38387	-0.86828	-0.73602	-0.70831	-1.10015	-1.1034	-1.03598	-0.87725	-0.79428	-1.64016	-1.12804	-0.73677	-1.30326	-1.00625	-1.15758	-1.15645	-0.97377	-1.04326	-0.63835	-1.00023	-1.00876	-0.89493
100		-0.78902	0.085936	0.146967	0.268806	-0.11854	-0.20276	-0.43212	-0.52334	-0.25951	0.045323	-0.09243	-0.11961	-0.5779	-0.42829	-0.11868	0.191181	-0.1416	-0.1943	-0.5498	-0.33516	-0.22778	-0.55086	-0.01827	0.040156	-0.11396	2.08391	0.186017	-0.19387	0.225928	2.31498	-0.27813	-2.13613	-0.77461	-2.38087	-2.87556	-1.32309	-1.15044	-0.73378	-2.29013	-0.90768	-0.42692	-1.72392	0.908872	1.46175	0.084494	1.30832	0.218021	1.20683
101		0.440524	-0.28496	-0.35531	-0.56118	0.03305	0.29544	0.771813	0.614849	0.491259	0.902205	0.592728	0.566092	0.591765	0.643247	0.60151	0.709389	0.533528	0.438506	0.47564	0.800451	0.545845	0.905595	0.519556	0.846258	0.991417	0.932706	0.801364	0.531236	0.354077	0.196198	0.329334	0.593176	0.878218	1.61881	1.16068	1.54458	1.60597	1.56747	1.56238	1.18506	1.36799	1.51316	1.23305	0.969153	0.88101	0.921558	0.722674	0.381104
102		-0.91816	-1.13138	-1.80899	-1.49844	-0.90711	-1.56061	-1.54673	-1.28101	-1.31948	-1.61167	-1.43297	-1.19932	-0.90043	-0.95949	-0.98793	-1.29155	-1.51571	-1.15485	-1.2374	-1.3421	-1.48471	-1.13229	-1.36039	-1.1582	-1.22802	-1.18732	-1.54146	-1.08866	-1.00822	-1.39041	-1.50263	-0.98025	-1.17641	-1.45679	-1.45339	-1.38673	-1.06389	-1.22536	-0.78416	-0.9204	-1.56776	-1.26577	-0.49453	-1.14864	-0.6982	-0.67888	-0.95991	-1.17533
103		-0.04857	-0.19768	-0.04397	-0.2392	-0.13574	-0.21432	-0.12323	-0.23358	-0.09021	-0.14444	-0.10996	0.195211	-0.00687	0.089284	0.030253	-0.05597	0.150199	0.04573	0.133159	0.109851	0.103306	0.094694	0.443161	0.073208	0.236932	0.250167	0.299052	0.024667	0.099388	-0.03306	0.11986	0.050054	0.030466	0.204074	0.339874	0.36948	0.333665	0.158728	0.151662	0.036279	0.218599	0.185979	0.260447	0.221423	0.060518	0.186484	0.24152	0.255829
104		1.58108	1.19903	0.601386	1.38631	1.42426	1.57641	1.64444	1.76518	1.84042	1.55716	1.59731	1.27237	1.03501	0.972518	1.23981	1.22237	1.13168	1.24047	1.00403	1.26005	1.20134	1.08274	0.731332	0.639556	0.830367	0.875468	0.686086	0.752019	1.09091	0.833488	0.78522	0.866151	0.817336	0.731613	0.380647	0.716852	0.559625	0.852674	0.612602	1.14577	0.964355	0.632447	0.525552	0.52616	0.943355	0.56034	0.398781	0.651871
105		-0.15268	1.01473	2.75616	0.20776	0.45145	2.78574	1.59636	1.10483	2.12921	2.76064	2.10958	1.8024	0.010205	-1.15258	0.474142	1.20196	0.214491	0.677256	1.39992	0.329167	0.27978	1.63918	2.07743	1.97268	0.522161	-0.74356	-0.77963	1.53227	0.902528	-0.02532	0.743927	-0.89113	-0.21552	0.512589	-1.31453	-0.52	0.539045	0.579753	0.513458	-0.03451	-0.50697	0.971686	-0.46915	0.778866	-0.30623	-1.56387	-0.40844	1.54752
106		-0.89161	-0.83022	-0.40126	-1.31218	-1.4404	-1.55212	-1.22577	-1.29011	-0.76168	-1.73315	-1.02102	-0.63165	-0.92544	-1.27034	-1.19107	-1.89307	-1.35424	-1.35359	-1.45827	-1.51405	-0.85306	-0.54294	-1.31239	-1.44536	-1.49088	-1.02312	-0.31411	-0.69325	-0.8768	-0.6187	-1.14728	-1.52872	-1.12468	-0.9048	-0.57487	-1.4547	-1.54437	-1.05431	-1.04805	-1.10496	-1.13063	-1.41713	-0.31197	-0.56638	-0.80238	-0.471	-0.40523	-0.81076
107		1.85162	1.98138	1.74274	1.38354	1.36317	1.64594	1.66211	1.72607	1.34515	1.23696	1.25606	1.31176	1.24941	1.35127	1.10925	0.962413	1.16993	0.744887	0.983587	0.907547	1.21862	1.4173	1.20418	0.91469	0.802012	1.05831	0.613775	0.416665	1.03436	0.011326	-0.13133	0.229485	-0.46307	-0.05455	-0.23151	0.141512	-0.00522	0.086321	-0.22596	-0.18552	-0.24855	-0.45422	-0.50122	-0.62483	-0.75051	-0.54369	-0.63975	-0.75197
108		-0.28943	0.082402	1.26072	0.493969	0.008554	0.813239	0.543452	1.22972	1.61914	1.19963	1.19598	0.365355	0.962012	1.27881	1.65925	0.648397	1.69847	1.66473	1.16359	1.98116	1.35947	1.89963	0.697427	0.316394	1.71362	0.559629	-0.20687	0.887849	0.586477	1.48124	0.91699	1.46218	1.39283	0.778355	0.93524	1.39423	0.511077	0.655518	0.525656	0.679694	0.99672	0.714134	0.959642	1.91222	1.18251	1.54309	1.75854	1.60822
109		0.029312	1.42465	1.16494	2.19343	2.63362	2.0838	1.22759	0.318087	1.92639	1.67012	0.253894	0.894992	1.49512	1.92024	2.15845	1.48909	1.08722	0.481251	1.04244	-0.03126	0.001322	1.32579	1.87538	-0.54809	-0.99172	-0.89473	0.123072	-0.60411	1.68711	0.217397	0.612671	0.680255	0.500639	1.11657	1.23752	-0.18126	1.95123	0.46119	0.07137	0.942037	1.15895	1.38174	-1.2369	-0.9574	1.20402	-0.16856	0.164737	-1.43834
110		-0.59981	-0.18133	-1.05993	-0.45995	0.16539	-0.17294	-1.21648	-1.9278	-0.27677	-0.57746	-0.82591	-0.3135	-0.85417	0.854691	1.24827	0.485797	-0.31597	-0.94869	-0.50093	-0.68082	-1.16873	-0.28154	0.224544	-0.27533	-0.61235	-0.62329	0.196673	-0.54552	-0.10929	0.498567	0.018271	-1.03048	-0.04565	-1.11581	1.14465	0.316024	0.647626	0.11466	-1.99527	-0.96053	-1.32736	0.385439	0.298274	-0.09406	-0.22306	-0.07872	-0.06092	-0.69176
111		-0.07895	0.226495	0.014383	-0.94075	-0.82082	-0.17161	-1.10915	-1.32078	0.135672	-0.13972	-0.17658	-0.61203	-0.78552	-0.01065	1.21055	-0.66428	0.231239	-1.96887	0.169724	0.892503	0.344925	0.531918	0.871537	0.223781	1.51951	-0.12791	1.16349	1.02014	1.47041	0.061955	-1.10215	0.122693	0.834664	0.617969	1.17859	1.97879	1.20026	1.43755	0.805412	1.35885	0.752914	1.73197	0.209352	0.838182	-0.75158	0.802903	-0.21866	1.53675
112		-1.03335	-0.40041	-0.71815	-0.3458	-0.86653	-0.44303	-0.49554	-0.20798	-0.82794	-0.55285	-0.56542	-0.6969	-1.02046	-0.83908	-1.05269	-0.70573	-1.06622	-1.31996	-0.80713	-0.56135	-0.96839	-0.97366	-0.90602	-0.97165	-0.82035	-0.62123	-0.90867	-1.05896	-1.2299	-1.51575	-1.09091	-1.27101	-0.67642	-0.84023	-0.95361	-0.96939	-0.86457	-0.92319	-1.33454	-1.00966	-0.92854	-1.19363	-0.99593	-1.14764	-1.09558	-0.97438	-1.09834	-1.55126
113		0.49312	0.381215	0.196028	0.336868	0.385283	0.60005	0.212937	0.653025	0.590415	0.687084	1.35718	1.65156	1.49902	1.96268	1.78291	1.91751	1.71421	1.74534	1.80465	1.68392	1.57631	1.58641	1.27601	1.34095	1.42607	1.47018	1.56475	1.34675	1.31526	1.1236	1.0193	0.920567	0.844818	0.860833	0.806723	0.704401	0.64511	0.606022	0.631934	0.671264	0.736866	0.579969	0.699547	0.646207	0.706778	0.723651	1.65399	1.22684
114		0.053332	-1.0173	-0.48756	-1.01253	0.341849	0.033437	-1.38496	-1.5301	-0.93153	-0.63246	-0.73613	-0.99382	0.108491	-0.68457	-0.59173	0.324289	-0.81196	-1.81871	-0.13416	0.334246	0.827132	0.812905	-1.49964	-0.60669	-0.94827	-0.48554	0.252501	0.310489	-0.3086	0.429716	-0.52372	-1.3164	0.56159	1.07423	-0.31865	0.13955	-0.99482	-0.64059	0.869349	0.352632	0.379644	0.356511	2.60287	2.09795	2.29402	1.81353	2.15392	0.818701
115		1.0755	1.00053	1.04082	1.34424	1.11741	1.03089	1.12981	1.42857	0.899744	0.763549	1.01386	0.63474	0.928894	1.0835	0.892562	0.917789	0.851883	1.16185	1.11359	0.833293	0.724411	0.78283	0.866049	0.779784	0.813527	1.10758	1.33067	1.17418	1.06603	1.21592	1.30029	1.2146	0.852459	0.926519	1.08521	0.97459	0.960211	1.00537	0.986656	0.868716	0.94504	1.21288	1.0385	0.843062	0.901754	0.995409	0.768724	0.733364
116		0.465206	1.07299	0.959211	0.282011	0.475994	-0.08723	-0.63632	0.551841	-0.51503	-1.0308	-0.38426	0.523015	0.422157	-1.3312	-1.05201	-0.06725	-1.36058	-0.06651	-1.1424	0.2637	-0.79653	0.771054	-0.16207	0.544576	-0.78408	1.21759	-0.24355	0.333104	0.2639	0.706159	1.39183	1.30404	-0.42575	-0.58806	-0.72115	0.220587	1.19803	0.522625	-0.08548	-0.20882	-0.60337	-0.56478	-0.32378	-0.5013	0.517233	0.125245	0.698877	-0.29609
117		0.37805	0.515359	0.787472	1.08145	1.84526	1.37277	1.7687	1.83201	1.79231	1.78706	1.39791	1.58657	1.73629	1.4474	1.17524	1.08433	1.12615	0.921029	0.568752	0.283047	0.872666	0.783036	0.438189	0.519325	0.692356	1.02096	1.15238	1.24883	1.25997	1.52973	1.49742	1.35357	1.33669	1.23185	1.05122	1.34611	1.56406	1.58674	1.94592	1.91553	1.74225	1.74306	1.59736	1.2096	1.45268	0.634296	0.622754	0.340514
118		1.95835	1.67415	2.48808	1.50364	1.34036	2.85823	1.86384	2.52181	1.94204	2.12942	2.482	2.3201	1.57759	1.51372	0.774273	2.0619	1.16501	1.17948	1.40639	0.978506	0.970377	0.037148	0.637852	1.39707	0.340683	1.53407	1.14425	0.671281	0.232146	0.15332	0.517994	0.837828	0.947789	0.548388	0.825744	0.841607	0.766177	0.834122	1.1746	0.969929	0.075395	0.528803	0.863994	0.66158	1.20703	-0.06321	1.2214	0.67974
119		0.14776	0.425506	0.64449	0.554695	1.23619	1.31486	0.643921	0.072413	0.711168	0.367122	-0.21314	-0.19588	0.23749	0.354214	0.214523	0.036298	0.245166	0.211392	0.297124	0.519804	0.488738	0.150119	0.224363	0.591562	0.465946	0.241024	0.159778	0.55048	0.229222	0.524753	0.120255	0.214278	0.386635	0.102272	0.203612	0.026168	0.59241	0.578007	0.42257	0.496102	0.625746	0.391326	0.517062	0.648332	0.570342	0.501726	0.467877	0.150214
120		0.720695	0.504018	0.802441	0.026307	-0.66539	2.12502	-0.40006	0.536729	-0.70598	1.10725	0.871131	0.162962	0.24633	0.280263	-0.34899	2.57197	0.953786	2.03073	1.94156	-0.51472	2.68932	0.526111	0.297412	-0.37495	0.151653	-0.42139	-0.77081	0.002334	-0.43526	-0.37609	1.26048	1.66291	1.22143	1.20503	1.90861	1.41512	-0.22063	-0.08594	-0.53112	0.038318	-0.24771	-0.21566	0.340782	0.890388	1.81384	1.88315	1.43094	0.390099
121		-0.89118	1.42965	-0.36719	0.874506	-2.04943	2.83314	3.09069	2.36674	3.1487	3.28696	3.07917	1.48863	1.26551	3.44051	-0.22208	0.857242	0.981572	0.216111	0.09767	-1.11083	1.99513	0.378822	0.486424	0.992309	1.67387	1.52949	0.567451	1.74721	1.12994	0.120786	0.906907	-0.7881	-1.11571	0.023965	-0.64267	-0.87673	-0.67347	-0.51309	3.08251	-1.83266	-0.51917	1.62807	3.05973	0.579419	0.308859	0.967171	1.01707	0.858539
122		0.549682	0.638011	0.289358	0.473112	0.697597	0.294136	0.380087	0.718068	0.881904	0.317279	0.104605	0.527421	0.397889	0.406011	0.50415	0.382087	0.62564	0.613959	0.495324	0.704648	0.553931	0.683289	0.349215	0.482404	0.458169	0.610255	0.543749	-0.09439	0.095912	0.267157	0.565267	0.526968	0.387032	0.507721	1.16134	1.02439	1.19538	1.13962	1.01661	0.487383	0.1264	0.469539	0.57346	0.681749	0.696171	1.10472	0.961449	1.10281
123		-0.10228	1.02589	-0.58588	-0.18742	0.878752	0.893506	0.92237	-0.61383	0.28665	0.995677	0.303884	0.933199	0.05314	0.92267	1.09891	0.777401	1.38147	0.666934	-0.66125	0.697179	1.03338	0.935442	0.865286	1.21133	0.673476	1.02114	0.226613	0.517438	0.162874	0.503331	0.382539	0.925197	1.37653	1.24127	1.42814	0.615964	0.402056	0.806939	-0.17954	0.340732	1.33963	0.828299	0.007479	0.048147	1.44106	0.802469	1.40667	0.897914
124		1.54846	1.5264	1.63032	1.45234	1.31905	1.58545	1.36427	1.42426	1.4252	1.3546	1.38454	1.41144	1.42777	1.37508	1.38217	1.30211	1.18028	1.09683	1.37689	1.20818	1.00012	1.32589	1.16362	1.37387	1.24561	1.14411	1.29793	0.9435	1.18048	1.29298	1.07029	1.26024	1.15471	1.18253	1.1686	1.03477	1.12984	0.891093	1.00007	0.981303	0.792376	0.688247	0.862355	0.751141	1.11354	0.753041	0.733385	0.746391
125		-0.0903	0.017701	2.02665	2.36554	2.12341	1.30638	-0.02244	0.123267	1.82509	1.66393	0.421131	0.382732	-0.35965	0.665974	-0.36656	-0.98856	0.176715	0.542538	-0.11469	-1.60238	0.499179	-1.13223	1.07961	0.376828	0.702389	0.176644	0.477707	0.215023	-1.56968	0.56075	0.664396	-0.49813	0.778789	0.076101	-0.93987	-0.62093	-0.0219	0.152688	-0.78555	-1.5061	0.632687	-0.31547	-0.77633	0.850549	-1.48124	0.30028	1.48796	0.143533
126		0.261635	0.279659	0.007802	-0.67481	-1.1634	-1.49924	-0.35471	-0.45459	-0.99529	-0.03039	-0.20603	-0.12244	0.408129	0.068221	-0.01628	-0.93265	-0.70085	-0.66311	-0.27	-0.60844	-0.02946	-0.41189	-0.42194	-0.44543	-0.20557	0.07896	-0.34094	-0.39758	-0.14347	0.123963	-0.82046	-0.65676	0.039564	-0.46577	-0.43726	-0.742	0.000963	-0.1125	-0.44059	-0.18408	-0.36508	-0.24938	-0.02178	0.018527	-0.25163	-0.47885	0.143351	0.012229
127		-0.92931	0.217337	1.08964	0.97005	0.114359	-0.33714	-0.94342	-0.66269	0.441231	0.122084	0.402665	0.021211	-1.40893	0.084135	-0.86505	0.31396	0.217398	0.948707	2.16656	-1.71265	-0.36939	1.11021	-1.33348	0.00188	-0.17533	1.29454	1.16462	1.26225	0.7487	-0.14243	0.631718	-1.38407	0.306953	0.781078	-0.18914	0.761601	-0.18504	-0.75092	-0.41604	0.581925	2.34206	1.48192	0.880304	-0.9719	0.498193	-0.96559	-0.86913	0.870386
128		-1.2709	-1.26742	-0.72377	-0.67857	-0.98284	-0.88667	-1.34663	-1.46722	-1.61131	-0.33141	-0.36306	-0.74801	-1.42535	-1.40334	-0.63522	-1.6518	0.01901	-1.73391	-0.71409	-0.59666	-0.5883	-1.36751	-0.21889	-0.04674	-0.20985	-0.51162	-1.62631	-0.94638	-0.0418	-0.57566	-0.69685	-1.21815	-1.14595	-1.38189	-0.93884	0.139071	-0.79687	-1.88252	-1.16925	-0.60683	-0.18652	-0.39721	-0.65033	-0.31571	-1.05958	-1.74289	-0.38328	-0.29098
129		2.05272	1.34715	1.95973	2.4906	2.56368	2.34201	2.40215	2.65821	2.0699	2.09626	2.42915	1.75166	1.94114	2.1382	2.38788	2.44772	1.60949	2.58353	1.35538	1.61703	1.64921	1.77582	1.59584	0.681821	1.05967	0.931677	0.655639	0.028616	0.589651	-0.1433	0.62979	0.660348	0.671547	0.087859	-0.35478	-0.25307	-0.10991	0.40291	0.99464	1.134	1.1955	0.538887	-0.04066	0.009065	0.259728	1.02286	0.300885	0.296382
130		-0.20065	0.840102	-0.41378	0.750355	-0.58194	0.481841	0.581207	0.42566	1.05962	-0.94834	1.06807	0.06121	0.134716	0.065877	0.893454	-1.29435	-1.60086	-0.46525	-0.66219	-0.187	0.007147	-0.80235	0.756572	0.15968	-1.41439	0.593764	-0.61346	1.15626	-0.05446	0.404193	-0.50014	-1.68281	-0.75146	-0.41912	-0.44077	0.271654	-0.38638	0.088086	-0.75068	-1.10905	0.167732	-0.27284	0.023423	0.387852	-0.06258	-1.62517	-0.6678	-1.17823
131		2.31022	2.15482	2.50752	1.6928	1.31766	1.89717	1.8731	1.57803	1.35525	0.738832	1.22869	0.484157	0.987383	1.2331	1.07712	2.27105	1.67795	1.77261	2.01357	1.91652	1.55952	0.983703	1.80901	1.08576	1.3227	1.19297	1.3941	1.16078	1.26265	1.38136	1.33215	1.06699	1.05049	2.13552	1.72554	1.25303	1.43924	1.72151	1.41367	0.585641	0.449028	1.13651	0.664221	0.650237	0.551574	0.8539	0.979657	0.685751
132		3.66934	3.7881	1.37898	1.31732	2.88929	0.468294	-0.78676	0.294899	-0.08435	-0.03783	-0.50747	0.800698	0.640666	1.07429	0.144426	0.44856	1.87912	1.60685	0.870788	1.17746	0.387875	0.460421	1.23862	0.590754	0.702158	0.0457	-0.77573	-0.69767	-0.27234	1.0661	0.010296	0.517197	0.374142	1.61393	-1.29399	-2.32903	-0.74372	-0.11176	0.852958	0.067968	0.743487	-0.0211	-0.22079	0.030566	-0.06222	-0.60404	-0.27073	-0.44276
133		1.29239	1.30963	1.24634	1.15378	1.57421	1.76946	1.54498	1.58434	1.49566	1.41792	1.45315	1.50592	1.6062	1.46085	1.22645	1.4079	1.42841	1.63579	1.42403	1.36347	1.15583	1.33327	0.8951	1.44111	0.941008	1.23574	0.627066	1.18636	1.01677	1.44039	0.604627	1.50972	0.78273	1.1389	0.965787	1.10853	1.06201	0.95699	1.02243	0.996846	0.94095	1.13059	1.0123	1.11692	0.951213	0.87181	1.18445	0.931416
134		-2.35699	-1.00066	-1.68079	-1.52667	-1.53048	-2.42584	-1.30585	-2.26023	-1.18792	-0.79547	-1.13554	-1.27877	-1.01022	-2.1248	-1.95084	-1.39329	-1.17247	-1.30949	-1.50328	-1.54373	-1.08987	-0.86701	-1.0334	-1.81898	-1.10006	-0.83008	-0.66252	-0.34445	-1.31573	-1.62697	-0.78184	-1.03317	-0.96022	-0.90264	-0.82945	-0.92322	-1.09753	-1.40233	-0.42037	-1.4523	-0.21333	0.236213	-0.2042	-1.48197	0.06177	-0.79766	-0.47525	-0.60393
135		0.987221	1.02473	1.0191	1.03927	1.11199	1.0233	1.07122	1.05663	1.03776	1.09293	1.08057	1.00125	0.993727	1.00106	1.00505	1.02518	1.03417	1.05049	1.02127	1.06624	1.0575	1.10292	1.07525	1.04082	1.09143	1.08131	1.05087	1.13238	1.16156	1.12344	1.09229	1.04593	1.09807	1.07275	1.0937	1.05732	1.09788	1.07407	1.06635	1.04032	1.12493	1.06198	1.06779	1.05044	1.14648	1.09415	1.11579	1.0622
136		1.19804	1.50947	1.34863	1.05438	1.0849	1.74187	2.26072	1.54248	0.535348	0.96999	0.481976	0.857024	2.4025	1.66174	0.489453	1.54022	1.17005	0.301831	-0.33332	0.756017	1.54956	0.173828	0.132073	1.1529	1.20111	-0.57773	1.0961	-0.42708	1.35638	1.64707	0.546557	1.67504	0.360149	-0.49581	-0.07249	-0.36494	0.454976	1.69617	1.86424	0.794857	-0.35698	-0.39733	-0.70615	-0.63832	0.753457	1.7981	0.118273	-0.0668
137		2.57563	0.500064	-1.19905	-0.32628	0.012657	-0.45289	-0.48564	-0.96379	-1.70422	-1.59957	-1.15843	-1.65789	-1.33401	-0.29695	-0.10741	-1.36219	-1.55825	0.195312	-1.02154	1.89327	1.466	0.708204	0.318202	-0.37042	-1.17724	-0.99522	-0.80304	-0.19702	-1.17093	-0.86347	-0.60781	-1.23051	-0.40728	-1.12562	-1.61985	-0.52452	-0.49157	-0.4198	0.353033	-0.50032	-1.33324	-0.77225	0.443406	1.19983	-0.06086	0.938871	1.04895	1.13324
138		2.05445	2.01038	3.03775	2.79338	2.97973	2.00093	1.10075	1.54634	2.51321	1.84083	0.98245	1.13487	1.62059	1.00055	1.17036	1.63214	1.08278	1.17064	2.13028	1.83871	1.75623	1.15935	1.7559	1.04119	1.16019	1.66201	1.53398	0.119548	1.3768	0.617166	0.295268	0.90424	-0.25515	0.012477	0.631935	1.08604	0.519245	-0.05422	0.713498	0.63777	0.920908	0.558899	0.420032	-0.44091	0.107587	0.048327	0.704669	-0.2561
139		-0.87339	-0.88166	-0.76243	-0.54753	-0.83771	-0.94994	-0.70751	-0.99214	-1.11147	-1.25623	-0.90885	-1.06362	-0.90342	-1.00092	-0.78112	-1.19286	-0.71519	-0.92928	-0.98334	-0.57863	-0.51935	-0.75956	-0.66187	-0.65108	-0.6396	-0.71855	-0.62973	-0.94945	-0.97935	-0.8321	-0.70562	-0.69595	-0.86426	-0.89315	-0.9095	-1.05393	-1.04016	-0.9872	-0.65571	-0.83355	-1.10466	-0.92133	-0.73471	-0.55041	-0.81958	-0.8341	-0.81988	-0.76107
140		-0.87339	-0.88166	-0.76243	-0.54753	-0.83771	-0.94994	-0.70751	-0.99214	-1.11147	-1.25623	-0.90885	-1.06362	-0.90342	-1.00092	-0.78112	-1.19286	-0.71519	-0.92928	-0.98334	-0.57863	-0.51935	-0.75956	-0.66187	-0.65108	-0.6396	-0.71855	-0.62973	-0.94945	-0.97935	-0.8321	-0.70562	-0.69595	-0.86426	-0.89315	-0.9095	-1.05393	-1.04016	-0.9872	-0.65571	-0.83355	-1.10466	-0.92133	-0.73471	-0.55041	-0.81958	-0.8341	-0.81988	-0.76107
141		-0.03432	-1.35475	-1.65478	-1.0078	0.013049	0.602976	-0.3146	0.539649	-0.99834	-0.73049	0.857946	-1.3646	-2.58181	0.154423	1.10807	-0.39565	0.81409	0.735242	0.732668	-0.48939	0.608095	-1.01013	0.63597	0.505092	0.176244	-0.12717	2.20625	0.833655	-0.28932	0.863017	0.690374	1.59255	1.72617	-0.10966	-0.77575	-0.02096	1.29156	0.524819	0.720846	0.075178	-1.08145	0.191698	1.94348	0.711824	-1.76826	0.682593	-0.40174	1.07987
142		0.692193	1.07782	0.89557	1.00626	1.38012	1.32024	1.10306	0.772553	0.650075	0.889597	1.09484	1.03517	1.26985	1.59404	1.46897	0.985587	0.555077	1.16017	-0.06696	-0.52448	-0.73651	-0.83859	-0.87464	-0.95619	-0.72468	-0.32245	-0.21879	-0.29134	0.517957	0.820767	0.503924	0.205489	0.284785	0.437658	0.591458	0.115394	0.261167	0.300295	0.641894	1.27833	2.76495	2.39069	2.54284	1.99429	1.90944	1.46205	0.668553	0.784657
143		-0.09952	-0.90688	-0.80391	-0.10657	0.767722	0.122091	-0.45449	1.07015	0.354551	1.27884	2.49626	1.86685	1.48595	1.28675	0.42398	0.876003	1.3176	1.91222	1.08058	0.80254	1.20447	0.298123	0.41384	-0.56094	-0.88638	-0.69772	0.469495	0.901538	0.796134	-0.32388	1.04465	-0.47722	-0.44044	-0.18663	1.23097	0.480404	-0.05463	0.551754	1.26046	1.08036	1.11027	0.887931	-0.33473	0.408511	0.047573	-0.1688	-0.13552	-0.50682
144		-0.94825	0.209563	-0.4521	-0.13571	0.412223	-0.8758	0.048922	0.08214	0.089273	-0.45024	-0.51514	-0.33417	-0.70085	0.017323	-0.41473	-0.48063	-0.95649	-0.17557	-0.5225	-1.13501	-0.5969	-0.188	-0.76532	-0.80564	-0.21917	-0.34458	-0.79818	-1.03825	-0.97853	-1.06464	-0.81805	-0.23408	-0.63539	-1.4027	-0.80479	-1.28256	-1.40077	-0.72727	-0.42638	-0.35801	-1.22297	-1.18741	-0.58484	-0.38469	-0.78359	-0.97141	-1.09288	-0.90628
145		0.698241	0.984615	0.529686	0.562493	0.19782	-0.48355	-0.16312	-0.29363	-0.92738	-0.67122	-0.4266	-0.31385	-0.54022	-0.53889	-0.51712	-0.54539	-0.16111	-0.29145	-0.3297	-0.39017	-0.64218	-0.36256	-0.63908	-0.59898	-0.68371	-0.49848	-0.46077	-0.50907	-0.47301	-0.83698	-0.45382	-0.68944	-0.77746	-0.72967	-0.66164	-0.62388	-0.56229	-0.79289	-0.65988	-0.6582	-0.51101	-0.47013	-0.49579	-0.48834	-0.5488	-0.74417	-0.65824	-0.48013
146		1.74614	0.853184	0.812384	1.00037	1.17543	1.63254	1.76842	2.23415	1.50827	1.30124	2.15154	1.18974	1.06062	1.60861	1.914	1.91429	1.30673	1.29039	1.75065	0.987793	0.925634	0.586934	0.924184	0.713298	1.22809	1.41341	-0.06757	-0.27934	1.06968	0.104729	0.597175	0.876042	0.996555	1.43786	1.82126	0.859799	1.88813	0.781303	0.890422	0.369714	0.353361	0.577707	1.02483	0.164786	-0.12449	0.444085	-0.16026	-0.43082
147		1.66828	1.41347	1.62567	1.4982	1.28905	1.51645	1.27993	1.05501	1.12279	1.21912	1.1462	1.18415	1.19401	1.23242	1.23975	1.02937	0.920809	1.19169	0.927595	0.435998	0.567033	0.593585	0.879642	0.298957	1.35285	1.32184	1.26651	1.57432	1.56764	1.37794	1.23466	1.11361	1.22319	0.894481	1.06118	0.908601	0.221545	0.42688	0.196856	-0.72517	-0.1046	-0.59755	-1.17556	-0.89847	-1.14334	-1.03592	-1.16633	-1.05629
148		-0.11519	-0.57326	-0.18179	-0.23098	-0.50851	-0.46994	-0.11811	-0.0706	-0.48846	-0.28956	-0.50337	-0.5167	-0.59306	-0.42814	-0.65694	-0.34306	-0.40973	-0.1234	-0.35736	-0.34239	0.083237	-0.16631	-0.34366	-0.00158	0.156842	0.168238	0.154585	0.269793	0.543224	0.42623	0.367051	0.228721	0.386738	0.450294	0.39923	0.65727	0.428146	0.82726	0.625733	0.886501	1.5634	2.22231	1.28507	1.66766	1.71503	2.24075	1.11109	1.15257
149		0.588563	-0.13902	0.355633	-0.27669	0.387504	0.437825	0.350443	0.547785	0.211951	-0.18059	-0.33236	-0.27847	0.287938	0.311162	0.121806	-0.46034	-1.29206	0.663848	-0.06175	0.378852	-0.54899	0.050784	0.341743	0.057182	-0.05394	0.208396	-0.47699	-0.19464	-0.61191	0.091713	0.230558	0.321151	-1.40421	-1.77654	-0.3548	0.027685	-0.10202	-0.68586	-1.02855	-1.15507	-0.92955	-0.67528	-0.00751	-0.10329	0.061029	-0.33483	-0.05455	0.594525
150		-0.36516	-0.01512	-0.72076	-0.14207	-0.81988	0.730454	1.08847	-0.223	1.17761	1.19024	0.646503	0.388622	0.700289	0.711644	-0.90732	-0.16947	-0.14663	0.605526	-0.29946	0.000517	0.592348	0.65629	1.20266	0.437303	1.01267	0.400471	-0.25756	0.416775	-0.06225	-0.45577	-0.4834	1.84121	0.700433	0.200866	0.774489	0.583124	0.843398	0.782656	0.338526	0.686129	0.079182	-0.35538	0.956242	-0.40803	0.163524	-0.96148	0.996004	0.370191
151		-0.99799	-0.24031	-0.27204	-0.21686	-0.23549	-0.49074	-0.87931	-0.66809	-1.18007	-0.38715	-0.73778	0.040284	-0.09451	-1.62145	-0.46178	-0.40082	-0.45924	-0.27287	-1.54358	-0.99289	-0.49787	-0.45416	0.257569	0.001482	-0.94998	-0.5443	-1.31433	-0.73604	-0.52351	-0.74562	-0.75729	-1.62277	-1.46319	-0.8696	-0.61548	-1.00378	-1.35808	-0.55843	-0.65447	-0.15579	-0.37846	-0.25121	-1.1943	-0.59316	-0.63252	-0.44643	-0.01534	-0.05421
152		-0.20932	-0.72169	-1.30142	-1.21427	-1.97471	0.067927	-0.44271	0.117127	-0.66806	-0.29116	0.684834	0.36948	-0.67179	-0.73599	0.18332	-1.40497	0.037638	0.697484	0.039066	0.342139	0.315256	-0.86996	-0.26221	-0.30369	0.747305	-0.49038	-1.12919	-0.41282	-0.60866	-0.14226	-0.6013	-0.42723	-1.35565	-0.39286	0.170874	0.550664	-0.31164	0.089379	-0.84956	-1.17297	-1.54548	0.182155	-0.12738	-0.37665	-0.51239	-2.18957	-1.6003	0.423624
153		-1.18819	0.060858	-0.76373	-0.616	-0.91054	-1.1347	-0.58629	-0.45335	-0.78968	-0.34989	-0.641	-0.50159	0.118006	-0.46581	-0.72766	-0.39828	-0.29917	-0.33775	-0.12346	-0.47833	-0.96587	-0.22125	-0.96607	-0.85759	-1.30572	-0.70693	-0.27209	-0.64793	-0.60028	-0.2403	-0.34254	-0.95451	-0.1651	-0.09964	-0.31179	-0.12485	-0.59094	-0.03311	-0.02581	-0.46092	-0.5803	-0.28828	-0.56861	-0.48152	-0.17041	-0.11886	-0.24088	-0.1882
154		1.65363	1.49035	1.12723	0.553216	0.398861	0.574362	-0.09153	-0.62554	-0.23987	-1.38233	-1.08999	0.000254	1.23961	2.26291	0.456343	1.97433	1.06263	2.61695	0.387016	-0.03653	0.656369	0.141976	0.337013	-0.17239	2.45166	2.32373	1.77726	-0.47299	-0.94881	0.328158	-2.86722	-2.33647	-1.37674	-1.21063	-1.2285	-1.85924	-0.86032	-0.58383	0.00127	1.06055	0.392478	-0.052	0.428368	0.562209	0.406528	-0.34402	0.191916	0.007367
155		-0.96043	-0.49468	-0.56215	-0.52705	-0.68209	-0.8683	-0.77963	-0.25134	1.54723	-0.7329	-0.423	-0.09435	0.811461	-0.33869	-0.56904	0.130289	-0.28744	-0.79608	-0.04969	-0.52103	-0.55839	-1.59127	-0.734	-0.83432	-0.71646	-0.57557	-0.56838	-0.75989	-0.6223	-0.73323	-0.28207	-0.67316	-0.88233	-1.15302	-0.72827	-0.49025	-0.51343	-0.68513	-0.89263	-0.54924	-0.12	-0.63171	-0.34319	0.034114	0.111743	-0.53547	-0.94008	0.049576
156		-1.64264	-1.40407	-1.35993	-1.52855	-1.43811	-1.56794	-1.64719	-1.62951	-1.40626	-1.1799	-1.40449	-1.38675	-1.34317	-1.32046	-1.33509	-1.33236	-1.37832	-1.24721	-1.16356	-1.13748	-1.3884	-1.47163	-1.50929	-1.41531	-1.30615	-1.38758	-1.47806	-1.38752	-1.47161	-1.38665	-1.3109	-1.41389	-0.84052	-0.79197	-1.02028	-0.66829	-0.74922	-0.83558	-0.47995	-0.5503	-0.5728	-0.66883	-0.41909	-0.42562	-0.75718	-0.83343	-0.53518	-0.08015
157		0.423311	0.149926	-0.60126	0.347937	-0.26091	0.016551	0.446314	-0.32788	-1.18242	-0.95972	-1.05823	-0.76541	-0.0505	0.124919	-0.21653	-1.15338	-1.76077	0.042574	-0.56526	-0.24833	-0.70933	0.313055	-0.71518	1.20066	-0.77848	0.982323	-0.85078	0.584473	0.338729	-1.14912	-0.92376	0.498435	0.09405	-0.81534	-1.16701	-0.46697	-0.4843	-0.44406	-0.16079	-0.26636	-1.35291	-1.09993	-0.13763	-0.16328	0.397487	-0.03301	0.263598	-0.69769
158		1.53735	1.54794	1.56886	1.54538	1.46568	1.49557	1.46578	1.5491	1.48643	1.57588	1.56751	1.75934	1.55677	1.57065	1.46608	1.52694	1.48174	1.27164	1.27118	1.55928	1.31004	1.08354	1.22159	1.04994	0.874463	1.14861	1.10409	1.11029	1.12393	1.12792	1.03466	1.01557	1.04134	1.11312	0.999084	0.896874	0.950138	0.982966	0.942841	0.980657	0.895974	0.894997	1.06041	0.959544	0.892441	0.922073	0.850684	0.683504
159		2.40151	2.32151	2.54355	1.66797	2.21351	2.04342	2.0216	1.18125	1.82382	2.08051	1.84768	1.73048	1.45768	1.47916	1.80246	1.43935	1.30706	0.814329	0.13728	0.382851	0.286863	-0.25827	0.256705	0.247647	-0.77387	-0.24086	-0.38917	-0.81031	-0.52896	-0.49866	-0.85225	-0.98997	-0.97404	-0.7943	-0.87693	-0.49574	-0.55962	-0.38153	-0.7655	-0.40884	-0.2212	-0.48909	-0.50732	-0.18634	-0.84225	-0.69471	-0.62982	-0.83523
160		2.15146	2.14415	2.37019	2.37982	2.58751	2.41135	2.52622	2.92344	3.01107	2.55455	2.19637	2.41976	2.41709	2.41449	2.42009	2.34902	2.3774	2.12861	2.23885	1.76806	1.60355	-1.76951	-1.41166	-0.05133	-0.51491	0.153754	-0.15042	0.657382	0.828905	0.16448	1.05159	0.939873	1.12722	-0.04911	-0.14481	-0.01018	-0.10343	-0.32821	-0.22103	0.040557	0.225399	0.208862	0.04829	-0.0594	0.462449	0.469794	0.265673	0.022891
161		-0.16606	-0.80694	-0.47785	-0.93115	-0.7744	0.218926	0.015367	0.085172	0.094303	0.461746	-1.0058	-1.22642	-0.11411	-0.1244	0.250923	0.558381	0.391427	-0.0063	0.287671	-0.2698	0.633302	-0.73538	-0.03368	-0.63305	-0.32211	-0.51065	-0.78465	-0.67385	-0.54448	-0.96685	-0.42939	0.039989	-0.20315	0.371162	-0.05497	0.633357	0.055412	-0.01922	0.3249	0.514439	-0.73171	0.166543	-0.22858	-0.23297	-0.86316	-0.22981	0.605416	-1.05006
162		-2.05417	-0.54233	-0.50664	0.284475	-0.76934	-0.8599	-1.08301	-1.05606	-0.36937	-0.37257	-1.17074	-0.54484	-0.5703	-0.13026	-0.69079	-1.15712	0.276887	-1.33716	-0.80488	-1.89091	-1.32406	-0.44478	-0.8244	-0.6919	-1.00002	-0.56665	-0.69049	-0.77501	-0.75637	-0.39153	-0.83666	-1.23566	-0.93615	-0.95836	-0.93119	-0.49118	-0.95238	-0.84833	-0.38543	-0.39455	-0.53994	-0.4787	-0.56565	-1.01273	-0.34926	-0.63177	-0.42618	-0.42365
163		1.43469	1.38919	-0.87392	1.51839	0.77457	1.59448	0.157051	0.547173	0.080425	0.19231	1.17205	2.51675	0.432826	-0.74328	-0.4141	-0.72537	-0.43491	1.45879	2.75988	0.0918	1.7297	0.503641	0.4279	0.424947	0.500505	1.94927	-0.75876	-1.44239	1.8395	0.150686	-0.93016	0.32703	-0.60469	1.54514	1.29209	2.23548	0.501201	0.99541	0.813072	1.47999	-0.32426	-0.45385	0.071563	-0.85512	-1.77838	-0.71783	-0.41148	-0.50834
164		-0.52678	-1.10846	-1.90191	-1.23686	-0.49818	-0.74812	-1.56115	-1.52173	-0.94054	-0.49395	-1.84217	-1.21199	-2.12937	-1.01435	-1.08629	-0.77793	-1.13725	-1.20404	-1.06737	-1.47176	-2.51065	-1.41066	-0.19287	-0.16293	-0.5791	-1.25035	-1.55569	-0.99047	-0.61868	-1.11751	-1.24922	-1.59916	-1.55614	-1.80234	-1.75041	-1.10292	-1.16553	-0.59997	-1.12537	-1.04005	-0.98457	-1.33854	-1.93318	-0.11609	-0.07777	-1.29085	-0.2735	-0.78293
165		1.94121	1.62523	2.43122	1.86518	2.77121	1.45575	1.92571	1.57746	1.70312	1.87946	1.58211	2.54787	2.03469	1.33141	2.27693	1.43342	2.04166	1.753	1.90545	1.56152	2.37949	1.10764	1.38229	1.92954	1.43545	1.8964	1.51429	1.08988	0.638895	1.5018	0.699604	0.488039	0.617228	0.625701	0.307331	0.539607	0.65098	0.874814	0.568367	0.92847	0.583402	0.770583	-0.02309	0.301443	0.003987	0.308865	-0.00016	0.51995
166		-1.22974	-0.35406	-0.30788	-0.78375	-1.47367	-0.23443	-1.16068	-0.87748	-1.53898	-0.87398	-0.34185	-0.738	-0.81642	-0.21541	-0.55623	-0.5934	-0.46004	-1.026	-0.736	0.020388	-0.19261	-1.10463	-0.98833	-1.12894	-0.36343	-0.4176	-0.41743	-1.71224	-0.06261	-1.07707	-1.83171	-0.6223	0.094436	-0.29356	-1.23339	-0.84709	-0.08231	-0.22632	-0.08163	-0.14487	-0.42029	-0.34415	-0.65232	-0.70552	-1.03083	-0.08111	-0.00217	-0.76029
167		3.64187	3.2345	3.08591	2.96185	2.88262	2.81175	2.89255	2.6056	2.57708	2.59774	1.99268	1.92874	2.24216	1.66663	1.76783	1.79232	1.4379	1.35556	1.37684	1.39108	1.46896	1.39296	1.22117	1.19912	1.18274	0.781665	0.948583	0.765998	0.539482	0.761354	0.487729	0.354422	0.484859	0.398176	0.521935	0.462976	0.182623	0.111545	0.391516	0.125465	-0.11555	0.213186	0.138668	0.07528	0.254888	0.20516	0.191726	0.176012
168		0.512044	-0.66145	-0.8972	-1.33218	-0.73936	-0.71594	-0.79981	-0.45452	-0.29476	-0.18945	-0.22883	-0.56165	-0.17265	-0.53145	0.455582	-0.58268	-0.45394	-1.01677	-0.92204	-0.68996	-0.8462	0.207084	-0.72938	0.462371	-0.0645	-0.02312	-0.10213	-0.55626	-0.03025	-0.29218	-0.794	-0.82007	-0.50019	-0.8013	-0.71011	-0.45542	-0.16212	-0.0653	-0.51904	-0.55676	-0.18325	-0.22908	-0.24953	-0.02833	-0.03627	-1.00163	-0.38892	-0.30129
169		-1.47956	-0.03568	-0.25663	1.19568	1.18894	0.205839	0.710183	-0.72484	0.81946	0.548791	0.450765	0.668161	1.15115	-0.22914	0.633209	0.052299	-0.44702	-0.12247	1.13245	1.34297	-0.10557	-0.04531	1.44628	1.60191	0.69963	1.05842	-1.36055	-0.45583	-0.62023	0.898698	0.665767	-0.75783	-0.61649	-0.02265	-1.94259	-0.23891	0.709497	0.216663	-0.90546	0.405272	0.677478	0.361549	0.924398	1.34794	1.8715	1.48434	0.983558	-0.08459
170		-0.38182	1.67215	-0.22678	-0.28251	0.190387	0.976069	0.836745	1.51714	1.29684	0.948362	1.33389	-0.82466	-1.3087	0.94937	0.603884	-0.74334	0.591505	-1.14219	-0.24482	-0.06437	-2.06378	-1.33579	-1.81753	0.025677	-0.94716	-0.81156	-1.77953	-1.63669	-0.90589	-1.58028	-2.11253	-2.44674	-1.19334	-0.56111	-1.36939	-0.2309	-1.58262	-1.21446	0.002086	-1.04732	-0.3266	-0.39116	-1.62178	-0.00867	0.774121	-0.72674	-0.61406	-0.50468
171		1.66588	0.143082	0.294328	0.280169	-0.57906	0.711545	0.054309	-0.38673	-0.00468	-1.12213	-2.03868	-1.26554	0.387061	0.571848	-0.47714	-1.41252	-0.79069	-0.04137	0.12443	0.57286	0.191113	-0.68094	-0.37109	0.152115	-0.60533	0.553403	-0.11691	-1.08061	-0.58148	0.012553	-0.05082	-0.76768	-1.70202	-2.01419	-0.74377	-0.25991	-0.12836	-0.70713	-0.84064	-1.69098	-2.08404	-0.33813	-0.95047	-0.76204	-2.39144	-0.54527	0.326653	1.13257
[truncated: 112 more columns]
