# Supplementary material for: Activity-dependent development of vocal circuits in the neonatal rodent forebrain
Source: EMBO Rep. 2026 May 19;27(13):3632–64. doi: 10.1038/s44319-026-00798-1 (PMC13354774; doi:10.1038/s44319-026-00798-1)
Supplement: Supplementary file 5 — Source data Fig. 2 [file 44319_2026_798_MOESM5_ESM.zip › Figure 2 (V)/2E/2E.xlsx]

## Sheet: 2E"
USV onset	Shuffled
8.33448	0.49
5.51739	-2.05
-3.20734	-0.28
10.315	-4.37
3.46183	1.43
4.96679	-2.04
-2.09597	-0.39
3.16367	1.44
6.84523	-1.39
-1.90816	-0.53
-0.84297	-0.34
9.41728	0.34
7.85906	-4.46
3.18511	-1.03
11.0799	3.18
6.81941	-0.21
13.8124	0.28
-0.48916	0.59
8.0462	0.44
10.8956	-3.67
0.932866	-1.03
4.31896	1.6
1.23316	-0.19
7.24002	0.31
0.406091	-0.24
0.164157	-3.15
8.04347	-6.87
10.7219	2.01
-11.7219	2.31
6.27442	-3.66
3.37	0.04
-0.09	0.34
3.88	-0.84
1.1	0.55
3.34	-2.05
3	5.09
3.19	0.83
2.66	-1.06
-1.63	0.42
17.93	-0.53
-1.74	2.81
4.26	0.84
0.94	5.61
8.15	-0.22
2.43	-7.38
3.25	-0.69
-0.5	-1.44
1.79	-5.11
4.9	1.58
-8.71	-1.06
-1.67	0.74
-4.81	1.18
0.14	1.6
2.68	2.43
0.59	-0.23
-2.62	0.9
8.48	-7.24
5.19012	0.19
5.42306	0.14
1.47216	0.57
4.71957	0.33
11.1051	0.35
-4.09147	0.88
5.89966	-2.24
-1.51332	-4.59
3.78757	-1.98
13.6708	-2.17
6.6284	-0.3
4.63187	0.32
0.193382	-2.28
3.07362	-2.74
7.09489	0.6
-1.2117	-0.2
-0.55078	3.26
10.2134	-4.54
18.693	-2.76
7.56704	2.16
8.84343	0.37
6.73559	2.01
0.7771	-2.21
5.59855	4.96
-2.1118	1.43
9.79688	-2.25
-2.53833	-0.9
3.98482	-0.64
31.3177	3.63
12.1083	-0.95
0.953372	-4.64
9.12636	1.98
8.61671	-0.62
7.92186	-0.17
14.3146	1.05
9.60444	-0.39
3.42846	1.79
8.45735	-0.44
3.89309	-1.12
-1.99812	0.42
-0.64128	1.76
-0.21921	3.58
3.238	2.22
-0.20949	-2.08
-0.04138	-1.06
1.9352	-1.06
3.77589	-0.59
0.802483	2.19
7.09296	-2.09
1.01891	-1.09
11.7682	-0.44
0.985127	0.03
-0.03517	-0.78
3.97161	0.13
1.3809	2.86
4.45833	-0.10999
7.87444	0.511746
1.06593	1.05147
14.2767	0.952846
9.73341	-3.14148
-5.33365	0.543562
-3.68458	0.744847
5.23046	0.149044
2.71803	4.41807
1.1396	-0.51368
7.54948	0.873805
5.64039	-0.90422
7.27743	-1.73938
-0.09371	-7.04104
-0.55512	2.31434
7.873	-1.08369
-0.22092	-0.91082
0.546483	0.537529
-5.63441	3.30512
2.91892	2.25788
4.99843	0.225
-2.71075	-3.24715
9.46504	2.70022
-2.75889	2.05837
12.8764	0.063207
9.7213	0.065158
2.45763	3.01275
-1.57387	1.70141
7.93615	1.61374
1.59555	-2.17431
-0.77457	-0.93963
0.517277	5.01661
1.86484	-1.17727
3.29611	1.16496
1.54531	1.84648
1.91043	-0.37717
2.00545	-1.152
0.957643	-1.97456
3.26624	0.087084
-6.25718	-3.33832
-7.81717	0.032713
-0.91535	1.15617
3.68314	-2.9086
3.30977	-0.78005
-1.5422	-3.51887
0.107805	4.13172
-2.64504	-0.12374
4.17067	-0.01527
8.04267	1.86868
-0.96077	0.967352
5.92118	1.9362
3.35621	0.042983
4.08951	1.50693
10.2746	1.31235
6.16379	-0.29224
4.71935	-2.11299
5.1361	-0.11493
1.41691	0.488268
-3.97801	-0.77327

## Sheet: 2E
USV onset	Shuffled
4.4263	-0.71435
2.01151	-0.10633
5.0118	-0.14697
2.63817	0.172779
