# Supplementary material for: Activity-dependent development of vocal circuits in the neonatal rodent forebrain
Source: EMBO Rep. 2026 May 19;27(13):3632–64. doi: 10.1038/s44319-026-00798-1 (PMC13354774; doi:10.1038/s44319-026-00798-1)
Supplement: Supplementary file 5 — Source data Fig. 2 [file 44319_2026_798_MOESM5_ESM.zip › Figure 2 (V)/2F/2F.xlsx]

## Sheet: 2F"
Pre	Post
0.33	1.77
0.49	1.57
0.54	0.53
0.52	3.82
0.38	2.42
0.31	1.43
0.57	1.03
0.64	0.63
0.91	7.12
0.04	-0.79
0.62	1.48
0.41	0.47
0.47	2.35
0.37	0.55
-0.04	4.31
0.38	1.99
0.34	7.16
-0.23	-0.13
0.29	2.53
0.38	1.38
0.59	0.41
0.54	-0.11
-0.14	-2.37
0.35	-0.34
-0.65	-0.99
0.82	1.76
0	2.67
-0.31	5.71
0.69	-1.82
0.87	4.08
-0.28	-2.21
0.63	0.93
0.05	2.51
0.56	2.23
0.32	2.5
0.8	2.54
0.59	2.91
-0.58	-0.05
-0.01	0.97
0.37	11.35
0.3	0.49
-0.4	1.04
-0.41	-1.76
0.04	5.14
-0.3	-0.73
0.22	5.04
-0.61	-1.53
-0.55	0.9
-0.4	1.91
0.2	-4.72
-0.76	-1.47
-0.58	-3.02
-0.27	-1.79
0.85	2.81
-0.37	0.57
0.06	-1.66
0	3.94
0.14	3.61
0.32	4.44
0.06	3.83
0.18	3.38
0.2	4.29
0.29	2.23
0.18	3.77
-0.52	-0.87
0.61	3.03
0.09	10.81
0.65	4.07
0.3	2.85
-0.18	0.75
0.34	0.92
0.58	5.91
0.47	5.6
0.53	3.98
0.11	9.62
-0.36	5.98
0.58	3.38
-0.54	4.16
0.33	4.03
0.77	2.54
0.5	3.87
0.33	6.16
0.23	6.38
0.14	2.86
-0.37	-2.31
0.2	17.27
-0.39	6.68
-0.01	5.07
0.08	4.5
0.23	9.15
-0.08	10.83
-0.46	8.36
0.14	3.7
0.31	1.95
0.3	-0.97
0.44	1.98
0.27	0.44
0.01	5.59
-0.18	-1.53
0.41	0.08
0.23	0.43
0.45	1.75
0.42	2.26
0.36	2.16
0.56	3.24
-0.29	0.68
-0.06	-0.02
0.35	3.65
-0.28	1.65
0.44	3.35
-0.25	2.17
0.56	4.11
-0.37597	0.220821
5.54824	0.377518
-0.15455	-0.27266
5.13764	-0.16829
3.58975	0.156451
0.214262	0.352434
-2.17631	-0.55458
3.13896	0.753611
3.57812	0.235202
1.87368	0.765001
7.48968	0.319182
2.41752	0.565412
4.70489	0.445996
0.61417	0.390231
-2.62565	0.255875
2.98991	0.702108
1.80163	0.624381
0.477866	0.473404
-0.01816	0.567149
0.238758	0.628735
-0.08684	0.270484
0.158108	0.708702
4.37458	0.643672
1.12191	0.343587
5.97221	0.657705
7.91103	0.258475
2.07526	0.458909
3.43669	-0.36807
2.65131	0.384213
1.71744	0.016992
0.554057	0.224163
-1.90546	-0.47551
-1.22215	0.561916
2.43052	0.428746
1.46549	0.424161
1.41798	0.286199
1.32691	0.750758
2.20937	0.785758
-1.20069	0.278491
-3.98061	0.158509
-1.48658	0.237197
0.84397	0.443414
2.20829	0.554552
0.932815	0.345734
-1.2497	0.145995
1.03361	0.3697
-0.96691	0.451686
1.90409	0.500948
4.5458	0.743945
0.928121	0.286859
1.20646	0.344584
0.935636	0.430911
1.46134	0.41954
1.43621	0.283284
2.7341	0.660614
1.20561	0.589691
2.05096	-0.42556
5.25111	0.347297
-0.00509	0.449018

## Sheet: 2F
Aligned	SC
1.68781	-0.21436
1.06847	0.019066
3.77825	0.071957
1.59087	0.209903
