# Supplementary material for: Activity-dependent development of vocal circuits in the neonatal rodent forebrain
Source: EMBO Rep. 2026 May 19;27(13):3632–64. doi: 10.1038/s44319-026-00798-1 (PMC13354774; doi:10.1038/s44319-026-00798-1)
Supplement: Supplementary file 5 — Source data Fig. 2 [file 44319_2026_798_MOESM5_ESM.zip › Figure 2 (V)/2G/2G.xlsx]

## Sheet: 2G"
Pre	Post
2.5656	4.86307
1.11708	4.74153
2.05098	4.03932
-0.09017	5.61199
1.16093	5.58925
2.00597	4.78151
0.59306	1.50954
0.779265	1.31996
0.571626	15.9852
0.660811	1.66172
3.04121	4.40209
0.755573	5.53687
1.33782	7.62251
0.325783	3.05651
1.62164	13.9048
0.219623	4.41029
1.31539	25.5196
2.89306	2.88992
0.967741	4.9714
1.02746	5.21989
0.679254	2.55323
0.829001	2.6733
3.88196	-0.16517
2.84655	4.18284
0.804555	0.710697
1.20991	1.82967
0.214013	3.79683
-0.09696	6.21476
0.293204	0.860553
0.401951	4.43476
0.330867	0.395299
0.496324	2.0833
-0.18664	3.79923
0.522979	2.54458
1.41499	3.79941
1.04696	2.89579
0.161075	3.06971
0.249259	0.294206
0.873641	1.97158
0.15076	12.8333
0.575651	1.14224
1.60672	3.02252
-0.16938	0.17145
1.21109	6.40191
0.440086	1.261
-0.24453	5.46033
-0.12024	-0.63343
0.301844	1.28109
0.487654	3.49882
0.873367	-1.65438
0.409041	-0.20113
0.165554	-1.85906
1.85611	0.055352
2.29988	3.55381
-0.02234	1.0662
1.72378	-0.54406
1.21861	5.38461
0.28892	5.26585
0.936233	7.4312
1.1725	7.62136
0.55026	3.95309
0.722014	6.64483
0.751791	3.20143
0.901088	6.38656
1.00757	0.288003
0.838743	5.08934
0.760267	12.0922
1.36042	6.54311
1.22958	5.76674
0.879474	3.37401
2.18729	2.50843
1.28023	9.13674
1.25016	9.8483
0.388567	5.76458
0.856478	11.5024
1.75947	9.10627
1.3549	5.33444
0.483743	7.59345
0.852952	6.65687
0.667343	4.17197
1.57309	5.82248
0.903807	7.89382
1.18157	9.56649
0.571111	6.02529
1.09011	1.60377
1.52272	20.7107
0.990062	12.6451
0.460303	8.06398
0.810856	7.25751
0.598439	13.0836
1.00159	16.2013
0.762628	12.0712
0.698335	5.41089
1.06938	2.66323
2.50719	1.77367
1.94389	3.50114
1.42645	2.28449
1.79564	6.2209
0.630475	0.161669
0.81056	2.37099
1.26562	2.96515
1.41759	3.66229
2.12948	3.42905
0.954454	3.28032
1.30013	4.53008
0.529252	3.23356
1.26627	2.38472
0.945991	6.01646
0.675314	3.56154
1.18746	5.42229
0.806939	3.10477
0.766757	4.96763
1.14891	5.10899
0.876584	8.60234
1.32954	2.27627
0.755304	6.62123
0.664302	6.39612
0.103027	1.94455
0.573086	-0.97573
0.832631	3.67448
0.376437	8.21646
0.625423	3.16145
1.07473	10.3766
0.688739	3.52807
0.440795	12.0257
0.128988	3.9807
0.935697	3.01834
0.771639	5.35882
-0.03015	2.78377
0.340205	1.7732
0.651305	2.03236
0.895257	7.48489
0.329034	2.59347
0.57767	4.48145
0.531185	8.05055
0.675961	5.05856
0.440125	7.38841
0.843788	11.7515
0.706197	4.03909
0.710992	9.73077
0.76254	4.89377
0.995858	3.8224
1.05318	7.70735
1.37271	1.86415
1.53954	2.9218
0.561093	3.65886
-0.12324	1.99596
0.99822	9.07042
1.52072	2.90648
1.09167	3.00772
1.90863	4.18701
2.00821	1.93184
0.410155	0.874
0.480263	12.5805
0.687394	4.23593
0.341378	2.63311
1.69142	2.9533
0.398785	2.80994
1.31503	1.42673
0.867877	7.19529
1.45054	12.1134
1.33535	4.09991
-0.15863	2.51998
-0.19389	1.71186
-0.21144	2.07244
0.189612	6.27477
0.905153	4.56107
0.120582	1.62939
0.583901	1.93506
2.34897	3.22655
2.14929	2.72633

## Sheet: 2G
Pre	Post
0.61	5.15761
1.31	2.26273
1.06	6.13039
0.79	4.67847
