# Supplementary material for: Activity-dependent development of vocal circuits in the neonatal rodent forebrain
Source: EMBO Rep. 2026 May 19;27(13):3632–64. doi: 10.1038/s44319-026-00798-1 (PMC13354774; doi:10.1038/s44319-026-00798-1)
Supplement: Supplementary file 5 — Source data Fig. 2 [file 44319_2026_798_MOESM5_ESM.zip › Figure 2 (V)/2H/Z_all.csv]

ID	-1.975	-1.95	-1.925	-1.9	-1.875	-1.85	-1.825	-1.8	-1.775	-1.75	-1.725	-1.7	-1.675	-1.65	-1.625	-1.6	-1.575	-1.55	-1.525	-1.5	-1.475	-1.45	-1.425	-1.4	-1.375	-1.35	-1.325	-1.3	-1.275	-1.25	-1.225	-1.2	-1.175	-1.15	-1.125	-1.1	-1.075	-1.05	-1.025	-1	-0.975	-0.95	-0.925	-0.9	-0.875	-0.85	-0.825	-0.8	-0.775
1	2.903765611	2.555462679	1.794333746	1.175018917	1.005081861	-0.250155043	3.027071578	1.917864777	0.518743919	1.010740773	-0.000502188	-1.148253273	0.307896382	-0.086435883	-0.255722843	-0.672973946	-0.534856099	0.120799002	-0.486653924	0.026294576	0.243802867	1.126387943	1.503062837	0.550391279	-0.105504878	0.342269672	0.862175436	1.49668117	0.669587954	0.423879208	1.002269643	1.346677012	1.333993533	1.013615654	0.44025275	0.56520172	1.56596475	1.001379596	0.48421461	-0.19402907	-1.223280232	0.675642378	1.113483562	-0.920708065	-0.0810702	-0.56660493	-0.690706541	-0.963114949	-0.197459587
2	-0.196586785	0.444638133	0.614355042	-0.305881745	-2.306284338	-0.605191582	-0.679052547	-1.50461371	-1.010921751	0.37418374	-0.002036585	-1.048004735	0.029496916	-1.150957699	-1.508082307	-1.057639552	-1.197737012	-2.276184154	-1.196999842	-0.889872689	-0.381315613	-1.126459185	-0.786156682	-0.784975743	-1.869788368	-0.094884979	-0.113203186	0.31816771	0.42431242	-1.035893592	-0.908534577	-0.581860389	-0.085089374	0.320821347	-0.26790723	-0.77161049	-1.532778432	-0.231899935	-0.188018514	-0.591423513	-0.317648181	-0.27126374	-0.994242629	0.439027364	0.06427437	-0.516469632	0.284678531	0.224833524	0.786469353
3	-1.452243044	-0.636391989	0.369898404	-1.307894681	-0.752520917	-1.631789093	0.510393516	-0.862265683	0.25074618	-0.393375196	-0.683716851	-0.278921551	0.693326397	-0.528813505	0.97091381	1.225511979	1.082058329	-0.532651484	-1.446416522	-1.49059445	-1.068619252	0.010109511	0.180347603	0.573113356	0.765188515	-0.442076101	-0.482020811	0.679145366	1.695238949	0.756389591	-0.95864301	-0.719770969	-0.344120754	0.318571094	-1.039824871	0.178365731	-1.931401136	0.66176854	0.281283681	0.73543907	1.108198142	-1.352959419	-0.872461783	1.215314167	-0.287657277	-1.953744074	0.04047767	1.413104459	0.865867457
4	-1.066893458	-2.233979569	0.048678931	-0.501265134	0.911143945	1.053606935	0.193920779	-1.307827494	0.870809205	-0.816887243	-0.134293566	-0.111843931	-0.086327361	1.69961015	1.724408526	1.55406798	-1.526318923	-0.610679839	0.819721661	0.419359585	-2.30148627	0.499435696	-0.819103001	-0.837760478	-0.753763031	-0.231455763	-0.874501635	-0.13907017	0.714842116	1.326372281	0.597314088	0.538831518	-0.844043197	-0.344111029	0.057841066	0.554114916	-1.164101005	0.21222154	0.562395361	-1.13721037	0.499589633	0.697160049	0.051651619	0.64121535	1.111783296	0.068358598	0.566803055	0.179163699	-1.795386074
5	2.114328457	0.127030922	2.21326425	1.024734611	1.772480435	0.22209285	0.373880942	0.267696868	2.26023703	-0.228970875	-0.640024853	0.664713718	0.072805586	-0.290705083	1.419678502	0.598026373	-1.082404143	-0.862345425	-0.00527009	0.546256732	-0.638209997	-1.881219352	-1.593602668	0.058760405	1.492327998	0.440362085	0.103082154	0.371450112	-0.646904417	-1.639895997	-0.941930879	1.058324488	-0.524804968	-0.868775446	-1.518623493	0.01244331	0.716336955	-1.63558742	-0.390498438	-0.184663614	0.642354716	1.174118029	-0.323047363	0.56400207	0.298274233	-0.349033434	1.643909779	1.94547108	-1.329363865
6	2.057371001	2.60251084	3.027741713	1.866152458	1.417937074	0.777252264	-2.478823474	-0.19258567	0.359029647	-1.494980267	-1.12366359	-0.041654066	-0.259612634	-0.157110762	-0.00687166	-0.919890015	-1.036372675	-0.736852593	-0.735820754	-0.291695083	1.150160417	0.484434906	-1.267840788	0.222515964	-0.531615419	-0.246444219	0.005235033	0.956528389	0.199363936	0.275665254	0.315955536	-0.60426951	-0.990835737	-0.720966426	0.684808239	0.898174966	0.635541396	0.05248611	0.290921927	0.749388642	0.055214354	0.671729861	0.486348044	0.369926239	-1.206269215	-0.438355386	-0.924889443	-0.501922295	-0.89420839
7	3.689041998	1.472293832	2.112642274	1.969405274	0.959409507	0.332957282	0.534597979	0.957635683	1.395354561	0.848164603	-0.308972706	-1.154244512	1.02532382	0.54630317	1.632671962	0.840958414	0.511082351	0.656702423	0.058074402	2.615388811	0.942344022	1.402581569	0.765711276	2.800540759	-1.475179871	-0.625044312	-1.419760012	-0.57973191	-0.595407706	-0.511070602	0.337589994	-1.445043962	-1.451704502	-0.960196167	-0.646084508	-0.553865936	-0.790557156	-0.61189482	-0.730658973	-1.360031811	0.288976036	0.840800779	0.068178403	-0.624371728	0.462734903	0.51058464	0.137064595	0.661740888	-0.216775043
8	0.27806716	-1.751314751	-1.503188869	-1.880624915	-1.521455021	-0.27258674	-1.534999411	-1.816546877	-1.191610865	-0.20841624	0.364483546	-0.510639872	0.314218933	-1.155069454	-0.889672471	0.63877335	-1.489316984	-2.64939455	-0.017274983	0.905352623	-0.527940196	0.639368074	0.570527042	0.577752224	-0.587738004	0.473525183	-1.069938815	0.517762935	0.402873923	0.096801265	-0.183827877	2.065273075	0.758939612	-0.309497664	0.806275802	0.652886199	1.529785992	1.669086009	-0.07761542	-0.706858326	0.030941019	1.302061613	0.577247081	0.777665903	0.171929257	-0.92290091	0.311763782	2.00740948	0.836181076
9	-1.274268296	-1.830846944	-1.103592034	0.135409773	0.129167114	0.318588064	0.389532448	-0.305298841	-0.489386569	-0.945057218	0.301569526	-0.13325037	-0.640693451	-1.189517581	-1.191521061	-0.55424149	-0.889138432	-0.866532013	-1.067607162	-0.653676284	-0.06439641	-0.315048097	-0.569438919	-0.490615598	-0.689764175	0.147388026	0.7805669	-0.550431167	0.825583755	0.735339635	0.455282008	0.736156121	-0.443504337	-1.779153516	-0.969028266	-0.885294375	-0.884141695	-1.17830463	-1.864065182	-2.038272479	-1.977741452	-0.966907508	-0.692934078	-0.791628288	-0.553906658	-1.190210981	-1.514163295	-0.342624383	-0.333190559
10	4.864617355	4.792592418	2.420280732	2.914002255	2.240168394	0.872538774	1.126863031	0.985697931	1.1420656	1.853285963	0.547882725	-0.3746356	0.475541214	0.294492861	-0.128733106	-0.010168041	-1.243182113	-1.244585457	-1.000302751	-0.445994982	-0.073352398	-0.738700817	0.262156826	-0.106132008	0.604671942	-0.301412702	-0.099908101	-0.482836646	-1.123476257	-1.33755863	-0.506736477	-1.440033156	-1.570005238	-1.251460375	-0.580542931	-0.391521788	-0.416267521	-0.769984926	-0.554786823	-0.283369294	-0.312323242	-0.486152151	-0.544335271	-0.631445744	-0.526529291	-0.293180041	-0.326831274	-0.371829772	-0.418837861
11	-2.467110746	-2.217379169	-2.225033989	-2.616840787	-2.211442814	-1.730413149	-1.795529033	-2.516814064	-1.732880655	-1.502428085	-0.916816781	-1.528886207	-0.782101222	-1.128008772	-0.560046964	-0.101519526	0.102635875	-0.103803166	-0.801920123	-0.795346892	-0.361024222	-0.143469742	-0.18307498	-0.136209872	-0.328972372	-0.371693201	-0.526360983	0.073455519	-0.041463932	-0.104128413	-0.090363709	-0.263561763	-0.41910444	-0.265672321	-0.469073327	0.040637391	0.340885908	0.414716091	0.515672335	0.598122277	-0.237133369	0.204175067	0.126859432	0.623692436	0.489612119	0.291331076	0.347341616	0.532664747	1.173830624
12	2.882835502	2.97715937	2.410649205	2.482034408	1.964062023	1.70121799	1.947545778	1.334585246	0.840295519	1.020138095	0.884841273	0.836991682	0.948428801	0.81350257	1.323120918	1.121794687	1.301379397	0.742915429	1.044587124	0.612933996	0.807722762	0.311256426	0.965454268	0.518842218	0.368850627	0.633427023	0.234146828	0.280189158	0.444669364	0.103624927	0.089273538	0.067980564	0.484760589	0.09676934	0.174131653	-0.10048064	-0.377251602	-0.280890047	0.069278239	0.009231868	-0.119506319	-0.276279191	-0.299486336	-0.250846878	0.095370256	-0.571050462	-0.849139868	-0.518750684	-0.514890435
13	-1.110403832	-0.262488634	-0.934676712	-0.993011034	-0.747668821	-0.772364955	-0.791909371	-0.985769608	-1.238940289	-1.331278653	-1.693215272	-1.980222878	-1.66899515	-1.574661956	-1.644459641	-1.450340366	-0.931684298	0.286914052	-0.620331653	-0.645086067	0.599374368	0.376016995	1.026124906	0.266746643	0.866646788	0.535164746	-0.342493232	-0.354887346	-0.584831915	-0.956600736	-0.792251583	-1.149383654	-1.049674618	-0.553772935	-1.046113856	-0.931554833	-1.343602029	-1.105371043	-0.866341775	-0.38642412	-0.070795071	-0.578193975	-0.153509919	0.512282987	0.042503128	0.885628569	0.366755514	0.692695205	0.860341001
14	0.625143944	1.803443931	1.546934392	1.782290943	1.581029594	1.95507909	0.344731692	-0.035131804	2.002257924	0.221926126	-1.233975675	-0.48215082	-0.188075133	-0.586279827	-0.613099472	-1.020291348	-1.652794068	-1.560001915	-1.178601498	-1.602367428	-1.321674428	-0.429777772	-0.263510707	-1.335484907	-1.502957927	0.006506124	-1.034837581	1.471302099	1.109758633	0.459967243	0.128683945	-0.457718266	-1.146604359	-0.98617258	-0.815533098	-0.293213814	-1.124338717	-0.855047677	-0.63080738	-1.161158302	-0.450610078	-1.063239822	-1.482176795	-0.536639471	-0.504839299	-0.43750636	0.232208946	-0.495470089	-1.207267875
15	1.851601435	0.229649556	1.875238678	-0.579660135	-1.075558255	-0.429827036	-0.582495381	-0.036188708	-1.732368094	-0.568418724	1.311299708	0.931789922	0.927967846	1.558646376	1.029026541	1.759498644	2.515125716	2.171420399	0.632323478	0.623096247	0.125315223	-0.338772957	0.237555189	0.114015407	0.677555709	0.683816563	1.211825062	1.035515868	1.674922616	0.908095865	-0.262541924	0.631031221	0.53054463	0.221142348	0.974621266	0.739646712	0.098491615	-0.113781342	-0.469073242	-1.133830739	0.746419628	0.451588231	1.572655537	-1.259960952	-1.591094002	0.327071398	-0.326149585	1.087294727	1.200570827
16	0.241148014	1.138361877	2.895327201	2.697662505	2.017052615	1.18575893	0.965232541	-0.465125297	0.195625046	0.86864842	0.238114401	0.154220629	-0.907158539	0.109590085	1.454165364	0.723604233	-0.058582542	0.931619617	0.92301323	0.094757058	0.199065432	0.938747823	1.291092526	0.388679369	0.525945564	-0.286495551	0.750346615	0.579039676	1.306499421	-0.296546145	-0.55300322	0.370446454	0.602288327	-1.945733536	0.751068428	-0.653252449	-0.679885592	0.026360173	-0.817096181	-1.640252387	-0.600896745	-0.997881207	-0.21145362	-1.255822673	-0.889262886	0.037978909	0.135290535	-1.303589683	-1.291031603
17	1.891661901	1.978554071	3.356464186	1.584287995	2.11472928	2.00384803	0.165645259	0.245380534	1.206569977	0.88631902	-1.12296461	0.372193842	0.591716608	0.647941932	0.043747608	-0.197095754	0.719655153	-0.184193967	0.408047008	0.51629683	1.266652628	0.569226753	0.029355491	0.158374257	-0.086574079	-0.761970594	0.546293441	0.989948927	0.829397132	-0.160422698	0.508472235	1.858668699	1.207919875	0.304071822	0.037124189	-0.517822064	-0.647876185	-0.466158979	-0.597052576	-0.732877227	0.370214691	0.393575447	0.667262194	0.450901626	-0.971820447	-0.679486652	0.478676262	-0.148619233	-2.044799053
18	-0.743408547	-0.355376516	-0.692395943	-0.382175531	-1.463143865	-0.840692214	-0.69688989	-1.158103295	-1.503555369	-1.304043258	-1.302567594	-1.512006849	-1.785925595	-1.664120554	-1.592953632	-1.29245705	-1.116473175	-1.417773002	-0.983765088	-0.739877388	-1.064549523	-1.241121323	-0.72950336	-0.737312063	-0.507588632	-0.75280529	-0.414814296	-0.899649962	-0.291313303	-0.934414343	-0.365460847	-0.456953459	-0.032019865	-0.04039345	-0.184307219	-0.520272757	-0.660374863	-0.384217629	-0.225148595	-0.126750572	-0.188418881	-0.223840929	-0.165197114	-0.220158047	0.011780521	0.245894038	-0.220957913	0.082438434	0.674566165
19	-0.253376839	-0.495294777	-0.041176679	-0.764458933	-0.164459047	-0.032151262	-0.652632466	-0.552366139	-0.44232204	-0.017870371	1.730682602	0.663560578	0.28147577	-1.179621602	-2.089984798	-0.70443733	0.496480082	0.548155609	-0.037582996	-0.887024336	-1.362635029	0.089046572	0.608253664	0.141394735	0.332952345	0.087138546	0.701655669	1.998120117	0.950027739	0.028809968	-0.799174278	1.693811729	0.925246745	0.62289837	0.642071972	1.684950068	2.090807084	-0.879351299	-0.663858025	-3.258298192	-0.612722607	0.118337019	-0.171434317	-1.518313045	-0.991759824	-0.833732485	-1.408289749	-1.448706775	-0.033463838
20	-0.722098939	-0.852440279	-1.075431922	-0.932192426	-1.196671196	-0.988782188	-1.668818651	-1.081957168	-1.44846288	-0.999889739	-0.887691353	-0.696784737	-1.28784461	-1.30038599	-0.716614883	-1.343669828	-1.447467372	-0.785834039	-0.801320253	-0.681404723	-1.140242855	-1.643579099	-1.194531467	-0.820799805	-0.777232797	-0.850463726	-0.800907811	-0.901154193	-0.579915078	-0.265495458	-0.680674499	-0.481729663	-0.272911541	-0.601735376	0.204525393	0.45524908	-0.237002244	-0.931075078	-0.274275548	-0.319189447	-0.392686079	0.261680609	0.042424911	-0.646406192	-0.074346	0.437411076	0.132861428	0.648543212	0.446441882
21	1.523599868	-1.364946679	0.848708963	0.453149111	0.906990117	1.099432624	0.572941336	-1.471311158	0.793089837	0.701302504	0.276684557	-0.450107134	1.504934764	0.25668741	0.819857704	-0.271314765	-0.050368919	0.828394442	-0.215792093	-0.302236133	-1.050720649	0.188613986	0.522086168	0.517566459	0.744167432	-0.700223341	-0.763286399	-0.20517187	-0.766388245	0.0048244	-2.960818782	0.081778656	-2.115462576	-0.633519475	-0.119332842	-1.533518024	-1.527140652	-0.575347775	0.132907896	0.080225557	0.360785112	0.474502522	0.491157801	0.996833719	1.590258919	0.238288982	1.588096197	-1.83238027	-0.249737611
22	0.218459644	0.250943229	1.100137293	0.075145475	0.008205446	-0.44878415	-1.291273672	-0.259039599	-0.796562669	-1.900674981	-1.830177519	-1.283296471	-0.198011066	-0.888110098	-1.664241626	-1.48350087	-2.103682248	-0.265367352	-0.698434497	-0.287140986	0.532393682	-0.572745419	-0.740478287	-0.566994282	-0.474120295	0.061345321	-0.39981348	-0.338963167	-1.32652353	-0.992805615	-1.323390868	-1.374023882	-0.771070335	-0.659787082	-0.314127123	0.41699071	-0.14920464	-0.798842028	-1.106644529	0.557721154	0.182074801	-0.402768263	1.021159164	0.551174706	0.782059401	-0.251453746	1.15798325	-0.436568606	0.619831508
23	-1.684125446	-0.760489331	-0.525407193	-0.983966444	-1.369016963	-2.021340079	-1.575458439	-1.749224681	-1.346037817	-1.340290876	-0.825280794	-0.531177059	-1.695277836	-2.005078513	-1.252188101	-1.0506405	-0.332210437	-0.499018081	-0.904861657	-1.365860538	-0.415769685	-0.66440816	0.19182862	-0.578363491	0.53541495	-0.225425811	-0.059528594	-0.442898891	-0.032975743	-1.594278214	-1.083402153	-0.144510194	-1.034649039	-0.660592273	-0.480585682	-1.101769028	-0.173895893	0.047889174	-0.470838877	-0.006971062	0.620234527	0.088539869	-0.241878315	0.635038381	0.075834028	-0.214398108	0.750217576	0.541633711	0.610794998
24	2.24320571	0.282790837	0.179338284	2.027881114	-0.140645893	-1.307558188	0.362121359	-1.17419868	-0.097190487	0.103965445	-0.644149196	-0.219272604	-0.998522258	0.104092035	0.380406066	-0.05188558	1.020016807	-0.086177754	0.97585617	0.485884103	0.458494257	0.218870818	-0.867527925	-1.574612737	-2.361538705	-1.304284274	-0.398684354	-1.736747175	-1.882858671	-0.921910077	-0.10181302	0.728420319	-0.431486616	-1.151259261	-1.518145039	0.153743201	0.201917166	-0.672170599	0.099875398	-1.13399895	-1.471612615	-0.134978943	-0.448191434	-1.67078594	-0.80375576	-0.559876686	0.200394159	-0.285973347	0.141358066
25	-1.603026056	-1.107911746	-1.225047029	-1.800467817	-1.764949752	-1.247425573	-1.554213202	-1.829294146	-1.730819662	-0.758033788	-1.005522221	-0.622755376	-0.721131781	-1.094861913	-1.252983298	0.081447221	-0.392769891	-0.527776895	-1.029820969	-0.769186634	0.788168108	0.134806564	0.67295291	-0.16847592	-0.372890913	-0.821796696	-0.89578279	-0.734394625	-0.546324755	-0.195098517	0.085930864	-1.055912154	-1.407955928	-0.824046881	-1.548581711	-0.282466152	-0.878472814	-0.020175863	-0.255230686	-0.690396234	-0.633350728	0.294149736	0.276981918	0.058148798	0.037823495	-0.265669464	-0.04355205	0.484994654	0.427551106
26	-1.868794433	-0.71875491	-0.614372363	-0.197047042	-0.981449347	-0.7826983	-0.246605432	0.322142749	0.704105624	-0.628210773	-0.150191955	0.365534739	0.59566547	0.699321633	1.309098058	1.680051736	0.524369249	0.736200303	1.497848722	0.832585051	0.169621676	0.330874312	0.806896437	-0.325812694	-0.76538797	-0.989749614	-2.358699198	-1.873466626	-1.623054241	-0.755612943	-0.028515006	-2.414652214	-0.745197199	0.948772037	0.265535844	0.73724646	-0.06208326	-0.091541557	-0.090786677	0.375685862	0.81582098	0.829587893	1.535049668	2.611763765	1.133614882	0.895139341	1.838306073	1.182054883	0.705583629
27	-1.572313987	-2.250087957	-1.933472061	-1.452483043	-0.71356152	-0.536402848	-1.049739073	-1.630900232	-1.030495777	-0.685796275	-1.368966344	-1.960935872	-1.511238856	-1.008049374	-0.485078387	-0.794346156	-0.919360216	-0.901703014	-0.798002548	0.264524462	-0.126876782	0.020867973	-0.681762233	-0.259523833	-0.95655046	0.289358923	-0.215342012	-0.085798371	-0.368531011	-0.348857732	-0.811134244	-0.583777526	-0.320270591	-0.620990879	-0.769422405	-0.544345378	-0.132214356	0.250431373	-0.002300134	-0.021469181	-0.425840598	0.055875681	0.147008806	-0.592805546	-0.387164582	0.140886554	0.863594572	-0.310185086	0.195511017
28	2.416326459	-0.306819453	0.149749748	1.824665905	0.531220759	-0.412552971	-0.036346032	-1.206867646	-1.117522989	-0.775906416	-0.172607947	-0.824517533	-0.838693467	-0.668892882	-0.233471659	0.000737701	-0.971175739	-1.435955452	-0.705644214	-0.313764862	-0.256407179	-0.701192487	-0.704237349	-0.697413937	-0.030684691	0.049601615	-0.713549804	0.267482081	-0.28859811	-1.065905116	0.155718932	-1.3057624	-1.124856043	-0.370948421	-0.742341072	-1.359440085	-1.476683853	-1.212823567	-2.054563312	-0.973989059	-0.312759013	-0.981814475	0.075235194	-0.467119254	-0.797256905	-0.667847096	-0.183536043	0.402339382	0.891051768
29	-1.603368832	-0.78681881	-1.426014396	-2.31469959	-2.137073067	-1.953682349	-1.785900664	-1.937687554	-2.024696969	-0.931325337	-1.03477573	-1.320381863	-1.256730563	-0.864656553	-0.805434	-1.04528099	-0.858339964	-0.380115068	-0.654836034	-0.374595076	-0.772968925	-0.504789938	-0.868450656	-0.233860152	-0.355348564	-0.321626771	-0.000861053	0.233500885	0.002621422	-0.196998389	-0.271466118	-0.278193597	-0.977530361	-0.56650706	-0.344858998	-0.448102374	-0.198603144	-1.254762373	-0.215348296	0.148684702	0.212302536	0.346067575	0.026176064	0.054256886	0.006375536	0.684273209	0.578812749	0.639200194	0.942134173
30	0.078188099	-0.713557194	-1.042682632	-0.980855483	-1.407579079	-1.916049815	-0.385427174	-1.385998445	-1.501500237	-2.468118076	-2.187786912	-0.907127659	-2.669487333	-0.629696148	-1.379575524	-1.349009078	0.226463973	0.02661528	-0.176196833	-0.220020455	-0.000654572	0.852879906	-0.336994806	-0.290911178	0.874877581	1.204946104	-0.467709293	0.283263243	0.080696097	0.118416203	-0.044411778	-0.063296847	0.236121162	-2.646765036	-1.172407421	-0.584971982	-0.142616838	-0.27007499	-0.649699911	0.033995852	-0.885733913	-0.819992779	-0.130545565	0.121189859	0.315103997	0.077068295	0.068257942	-0.080034566	0.980123537
31	3.417601373	2.216262213	5.070835644	1.093133271	1.450130746	1.565475872	0.742169406	1.248093485	1.298366722	0.617989407	1.181035416	1.047306911	0.606493442	0.594148368	0.014001912	-0.038176445	-0.159579542	0.066641656	-0.376064187	-0.224250006	-0.351779653	0.111111812	0.483055095	0.101923578	-0.431732404	-0.551992775	0.065869415	-0.075279319	-0.359663834	-0.336974919	-0.055485946	-0.84480334	-0.374701544	0.126148268	0.150977903	0.352483187	0.526256407	-0.290144759	-1.120376495	0.221908874	0.008077789	0.141316493	-0.379274191	-1.168007618	-1.2035958	-0.075640133	-1.083851075	-0.710202712	-1.104030761
32	-0.41047091	-0.23534149	1.343852843	0.270482579	1.133572481	0.90075292	-0.104657316	1.254567029	0.653497685	1.050040086	0.71430666	0.049675552	0.444060089	0.881452888	1.14952683	0.848822858	-0.138386722	0.102765763	1.525519533	0.981517576	0.617905808	0.459546406	-0.27444882	-0.112074691	0.196647741	0.553115041	0.888114514	-0.471336835	0.493197143	-0.996424594	-0.172447728	0.563504777	0.387237153	-0.598040795	-0.465829599	-0.714776407	-0.46698056	-0.049993026	-1.15385312	-0.355144688	-0.370848923	0.519639813	-0.491940217	-0.114797764	-0.472146968	-0.888713434	-1.091182122	-1.635510344	-1.933103203
33	1.552144697	2.696124172	1.475168607	1.9152446	1.772536041	1.794183824	1.147460576	1.339571832	1.146042817	0.178489732	1.706127186	1.592115438	1.31706673	0.723445488	0.670470136	0.865610221	1.082772673	1.246194802	0.752945979	0.438215176	1.044867158	0.343647564	-0.05426859	0.442194636	0.715303872	1.102637991	0.938165218	0.702743899	0.244958228	0.054115356	0.377431929	0.559847283	0.24674278	0.506961084	0.070264324	0.20293634	0.360708845	0.090390367	-0.209523675	0.454884147	-0.071479948	0.18165771	-0.631759024	-0.297674187	-0.819381063	-0.735845388	-0.692862376	-0.243662182	-0.525049059
34	2.350907098	1.779230227	1.528863614	2.967918765	2.111108263	0.993985168	2.042948894	1.140136187	1.874410989	1.494223128	0.344437942	0.97389012	1.272200839	1.196200458	0.545537984	1.510258098	0.447000982	-0.550363658	-0.947404202	0.7418968	0.192623126	1.136148611	-0.574352645	-0.240887547	-0.691104258	0.317923365	-0.092966723	0.27664084	-0.463533539	-0.749905772	-0.130728499	-0.057448602	0.178498932	-0.930108442	-1.171339943	0.165487994	0.402984628	-0.110611878	0.126304842	-0.283386537	-0.403736142	0.417286045	-1.774937368	0.162704619	0.760571288	-0.343083476	-0.76728397	-1.145646512	-0.057059575
35	1.720755001	1.51157708	0.724070828	1.222245182	1.905530203	1.032215289	0.92086394	1.392251182	1.258084222	-0.778878415	0.894239654	-0.256277786	2.024519092	0.771496745	-1.33586494	-0.619613187	2.066782829	0.489265993	0.013311496	-0.429136711	0.49744477	-0.891566552	1.553350509	0.218733523	-0.881719544	-0.793296091	0.605608189	1.471958891	1.055583212	0.885011592	1.222112655	-0.56757877	-0.979076445	-0.319056331	0.918396827	0.605842831	0.8009122	0.443882686	-0.486023824	-1.219481727	-1.532141571	-0.534167367	-1.207694175	0.529436823	0.715298233	0.821233967	0.604704192	-0.199221469	-0.022871138
36	1.772849646	2.254684553	1.990101675	0.603775454	-0.228234655	0.695478793	0.645815531	0.853702443	0.922851284	0.524101696	0.351826281	0.690863215	1.521553992	1.173852898	1.69894011	1.37579596	-0.247256836	0.274195473	0.135169167	0.984488251	1.091324496	0.315985875	-2.217736337	0.159879708	0.907892784	-0.43709746	0.876489189	-0.036645257	1.30636726	-0.793465534	0.852809332	0.782649426	0.789155969	0.098062496	0.520012792	1.010584408	0.911421637	0.969288876	0.390433007	-1.056422589	-0.523040608	1.366227831	0.226366036	-0.292509344	-0.328076525	-0.364094895	-1.627287877	0.581773496	-0.88671731
37	2.146397891	2.107907319	2.031046483	2.767551166	0.208764618	-1.641289134	1.026739643	0.308026676	0.825210291	0.691435329	0.571137363	-0.341165237	0.015198276	1.158153557	0.938600345	0.155879472	1.343120644	1.966072755	-0.830295581	-1.473685305	-0.198004042	-0.916940222	0.092665879	-2.240855027	-2.087570854	-0.254890203	-0.194836	-1.092187486	-1.020894414	0.45584875	0.603503483	-0.460790777	-0.231085736	0.704357346	0.644208299	-1.334001351	-0.10622122	-0.03586893	-0.072740141	-0.636313053	-0.41576189	-1.070833526	-1.925289146	-0.056615648	-1.098736084	0.613889493	-0.277657787	-0.339901611	0.917356496
38	-1.291393398	-0.535579198	-0.814417086	-0.963230604	-0.062772152	-0.668253129	-0.992274431	0.557350371	-0.565834687	0.110869101	0.089737809	-0.176756506	-0.776977711	-0.933879045	0.297328282	-1.485953558	-2.408638592	-1.693073625	-2.404602261	-1.426360909	-2.174356662	-1.368747288	-1.635613739	-1.896311481	-0.887537761	-0.903257603	-0.412395156	0.225954564	0.005097864	-0.00169997	0.274302282	0.658923741	0.828872432	0.379585399	0.304073812	0.164492209	0.105525642	0.278567775	0.343999503	0.028908262	0.375951489	-0.363498869	-0.776693015	0.144932619	-1.179110598	-1.295795331	-0.729544999	-0.423682835	-1.105690891
39	-1.375035974	-0.962517841	-0.446450675	-1.10786706	-0.982735437	-0.950755638	0.16414391	0.576646959	0.185639243	2.189740252	1.444648254	1.268897531	2.51319245	2.386835399	2.246080605	0.678739846	1.13413557	0.130893273	-1.476807	-0.683089843	-0.877690967	-1.497838665	-1.410115587	-1.668454309	-1.436311224	-1.930507791	-1.109975042	-0.851898576	-1.17026559	-0.665231499	-0.46916251	-0.522884613	-0.273063236	0.297491623	-0.466630556	0.948316431	1.262871183	0.82012065	1.308527131	1.25266012	0.82109104	0.29070393	0.751106286	0.161268355	-0.280225901	-0.015656462	0.167119714	-0.988743349	-0.615932417
40	0.894572338	1.655952545	0.75873882	0.928665136	1.852215818	0.715437472	-0.444266484	1.518698978	-0.474980185	0.634781031	0.196150219	2.298260833	1.292778487	2.464086117	2.200915339	1.866009241	0.155701198	1.169634061	1.398807791	0.364666227	-0.12636539	-0.030816573	1.32875547	1.071593	-0.062797802	-1.288481147	-1.178004791	-0.715642965	0.291533406	0.090567678	0.255289916	0.396214051	0.021996368	-0.948070123	-0.479970701	-0.547544531	-1.306005921	0.168840732	0.725180757	-0.096939942	1.274829628	0.259799004	0.113335783	-0.669155213	-0.881053304	0.322200238	-0.92292715	-0.075140942	-1.210624433
41	1.421713939	0.716932673	1.541987625	0.628119128	1.786229941	2.455438165	1.385624834	0.917824466	-0.949423164	1.363391183	-0.179662879	1.228134318	1.383933082	0.218516194	0.866768638	0.974362627	0.401696723	0.178265491	1.794577707	1.529906375	1.435296225	0.693442894	0.792564401	0.604760599	0.717510085	0.664511967	0.035752058	-0.426893285	-0.458561211	0.546372545	0.560050691	0.568768968	0.473978956	-0.058633957	-0.856895544	-0.966959484	0.597451768	0.623347679	-0.668149692	-0.800307745	-1.254567525	0.221879852	0.321783785	0.225649773	-0.757700292	0.49072973	-0.597202574	-0.024143533	0.439394127
42	-0.52615569	-1.29668524	-1.822635357	-1.852162576	-0.754717015	-0.351544851	0.531834481	0.022117296	-0.670892101	-0.351181975	-0.826087354	-1.143901273	-1.847056371	0.797766096	0.113069051	-0.938241822	-0.494501039	-0.937303645	0.331578428	-0.852980499	-0.767146817	-2.195268894	-0.465761294	0.692020184	-0.371715283	-0.203224861	1.712665321	0.402038599	-1.401640706	-1.252677755	-0.15765518	0.73165921	1.03077207	0.104477252	-0.649200621	1.255237424	1.473857813	0.861943962	0.322768331	0.418753429	0.3524235	0.947950741	1.110945523	0.180316397	-0.980479956	0.126521329	0.791605135	1.005447499	-0.159553925
43	2.14930356	0.885326665	3.596074978	0.807715608	-0.886187086	0.096958853	0.063462347	-0.628686791	0.323916394	-0.217933109	0.955267103	-0.217286183	1.483535228	2.151836996	1.857142172	-0.103811719	-0.606930704	0.242047982	-0.342526004	0.384467584	-0.975528119	-0.403298019	0.150795455	0.760007932	2.081984743	1.671397495	1.366403829	0.914241286	1.234193431	1.665996408	-0.127077367	0.253330709	0.490061827	-0.333680051	-0.090610919	-0.605281892	-0.091004886	-1.162370988	-0.778637887	0.659428966	0.055164501	0.642770767	0.808952278	0.241884698	0.379253483	-0.626345089	0.93288142	0.477161112	-0.978291725
44	-0.840773932	0.505032728	0.041536426	-1.236363963	1.44873811	1.490732135	0.708156226	-1.215999028	0.291844901	0.313204232	0.952660295	1.237693451	1.21124407	0.972333394	0.146811949	0.346642085	-1.168656829	-2.480285906	0.010336548	0.993223128	0.051627247	0.929274853	0.523356078	0.77661914	-0.226146464	-0.321845941	-1.812664394	-1.413630197	0.725302368	1.696441701	0.826356205	1.012970756	0.526738224	0.377599809	-0.56586983	-0.307437843	1.390209616	0.857332221	-0.278482357	0.513963903	-0.668967347	0.407576649	-0.188128258	-0.620486046	-0.227836572	0.543368951	-0.262890112	0.297644202	-0.476522905
45	-0.333212744	-0.357296626	-0.118420188	-1.429483726	-0.701811067	0.248717918	-1.637899996	-0.333699717	-0.139791876	1.476356283	0.324477635	-1.41922383	0.042457538	-0.913739441	0.5073199	-1.280008876	-0.851634868	-1.257674576	0.322645566	-0.134225196	-0.718053707	-1.592169756	-0.12556088	-0.421468978	-2.151048929	-1.626790577	0.022037503	0.290400947	0.152033447	-1.153130062	-0.864072596	1.184520959	0.969532866	1.239324603	-0.611507518	0.702570572	0.909882949	0.386702061	0.031932969	0.501098842	-0.969577837	-0.90027478	-0.760757393	1.454806713	0.180661691	-0.04512661	0.601612268	-0.381008793	-1.292741514
46	-0.514072901	-0.651892976	0.905743917	1.241316059	-0.625066783	-2.464806918	-0.040996734	0.444762406	0.093505664	-0.335249556	-0.18912681	-0.959043906	-0.217406135	0.854200784	0.86754715	-0.448095193	-1.042083316	-1.47032711	-2.947506802	-0.360706215	-0.614377539	1.092094862	0.541202504	-2.197085062	-1.369697374	-1.040093912	-1.296483804	-1.653914976	-0.531837493	0.022011383	0.901198148	0.400734551	0.491297406	1.372021478	-0.080586839	-0.715582007	0.955414041	-0.370590348	1.498462543	1.031132229	0.184438284	-0.855720769	-1.942921593	-0.875889753	-0.512205887	-0.217202051	0.150990146	0.796252897	1.034586872
47	-0.921673069	-0.674816948	-0.467598234	-0.277688906	-0.172336784	-0.122475615	0.821427374	-1.953863056	-1.221067748	-1.75195606	0.755224874	-0.019628473	-0.27145999	0.07318623	-1.369302605	-1.287683719	-0.257891975	-1.649739536	-0.51509496	-0.562105212	-0.297032201	-1.427392539	0.97468196	-0.411546017	-1.522294572	-1.657778293	0.385896126	0.739950519	-0.59685998	0.593984423	-0.703075116	-0.664278297	-0.006555674	0.364639474	0.564761323	0.321063602	0.514154298	0.917069537	0.053041977	0.874590154	0.38773467	-0.645635739	-0.864118643	-0.169314258	0.104012427	-2.174652793	0.711461564	1.314896651	-0.350361085
48	-0.040474188	-1.525309644	-1.901971385	-0.2973806	-1.381056423	-0.800194249	-0.221787121	0.418495647	0.519406922	-1.000318398	1.053740834	-1.03569736	-1.508436886	-2.268178783	-0.45080508	-0.692599153	-2.180741161	0.002893061	-1.132696067	1.059881963	1.32786354	1.441510905	-1.500106516	0.567698687	0.958513502	0.411996913	-0.859557884	-0.350468453	-0.108973938	-0.695933076	-0.986120858	-0.837110668	-0.379345962	0.937052279	0.519982555	-0.672288399	-0.749558748	0.764858984	0.056021126	-1.039555964	-0.834302164	-0.560182868	-0.231167606	0.23197208	0.402653784	-0.256247201	-0.7299477	1.143379722	1.368021513
49	-1.870284817	-0.154873406	1.574795042	0.937288573	0.39667086	2.152460597	0.854729789	0.784849277	0.634141547	-0.272449577	-0.324161826	-0.916975414	-2.340959902	-0.93613381	-0.648989599	-1.33399668	-0.892763395	-1.555457734	0.129946542	-1.959069841	-0.499048975	-0.323446404	0.206393071	1.307813622	-0.65542231	1.725194635	-0.70320767	0.600685759	2.007515011	0.979163782	-0.40123498	-0.061666574	0.388585959	-0.789982756	-1.105012271	-0.727029797	-1.760731261	-1.468808481	-1.653479492	-0.744753243	0.223862942	0.274368453	-0.294113689	-0.566815487	-0.611931547	0.062729735	-0.821676918	-0.140595616	0.331788756
50	2.933327511	2.98065391	0.03879889	0.431455064	-0.226187131	-0.272802768	0.297736294	-0.221436093	-1.685298497	-1.223764667	0.029522323	0.726754854	2.172901261	-0.803890477	0.678037717	-0.085114004	-0.576049558	-0.845530694	0.527428922	1.2671897	1.358528265	-0.283339268	0.410196368	0.755788381	0.811844981	-1.009987734	-0.219357997	1.031391036	-0.268799105	0.763142391	1.726334954	-0.955712456	-1.084722463	-1.372128049	0.129805519	-0.12025911	0.688196907	-0.112954225	-1.520903553	-0.774418921	0.718959398	-0.079598755	0.572867428	-0.118116212	-0.443940846	-0.214515407	1.04156448	-0.139764978	-1.032574706
51	-0.944398758	-1.77456583	-1.881416374	-1.916224708	-2.315820982	-1.479402003	-0.626678694	-0.392202361	-2.294639619	-0.549082062	0.735245188	0.331730985	0.244392532	-0.567047974	-0.156534667	-2.099726587	-1.071875318	-1.098221008	-1.514627197	-1.325644689	-0.616320852	-0.24814909	-0.173648699	-0.164025698	-0.040480939	-0.374908799	-0.951731309	-1.025592313	-1.031884768	0.116810761	-0.263861182	-0.386052071	-0.615640716	0.073361201	-0.412355861	-0.200743019	-0.149558904	0.150961662	0.71820811	1.436440772	1.261013259	-0.148652254	-0.529872406	0.17439722	0.343479608	-1.100266158	-0.468596899	0.738981423	0.397640946
52	-2.357184465	0.62229275	-1.001521813	-0.61494483	-0.952798186	-0.131620198	-0.672603856	-1.929005443	-0.115045366	-0.178916296	0.373022667	0.936514663	-0.036170851	-0.557418798	-0.769263715	0.045581229	-0.566100208	-0.513936444	-1.208327392	-0.887357555	-0.362367682	0.157680294	-0.492884547	-0.691903427	-0.328309887	0.552164279	-0.898749362	-0.369900716	-0.599234415	-1.040832081	-2.275675106	-2.125826929	-0.309870978	0.051127455	0.302652731	1.130862333	-1.825713141	-0.72751819	0.717851535	-0.869156859	-1.520450899	-0.614706006	0.74335584	0.982375668	0.864138291	0.215223377	0.529548146	-0.566159478	0.382677715
53	1.469158458	0.612954408	1.288361509	1.112494961	1.187365447	1.87977504	2.157951738	1.324507382	0.444047712	0.950593472	1.114401257	0.904158546	0.651704919	0.892570045	-0.515205793	-0.452780963	-0.008393707	-0.342518507	0.327225228	-0.311472385	-0.597479195	-0.530337931	0.214816731	0.849425974	0.077295672	-0.32499976	0.916373273	0.940739672	0.482631899	0.850124013	0.866923934	0.981338806	2.233292162	0.5660629	0.949564902	0.945404241	1.836428134	1.011700795	-0.228643731	0.552991039	0.062747852	-0.586202309	-0.354411665	-0.366122112	-0.994862343	-0.889755147	-0.470342926	-0.540752707	-0.047007937
54	2.430453667	1.613888609	0.789373468	0.712432713	0.559409356	1.974949994	-0.469025418	1.847717638	0.256807788	1.62422886	0.873864981	1.142753026	0.882714229	0.218100047	-2.195386256	-1.019282624	-0.779776384	-1.048602217	-0.632651595	1.261972375	0.212596992	-1.899089407	-1.170330017	-0.233192084	-0.351413857	0.991146924	0.286991456	-0.449720847	-1.198419711	0.572654208	0.260886781	0.118319757	-0.081778699	0.898527449	0.155302128	-0.757877234	0.055670646	0.087948205	-1.170190558	-0.405523363	-0.293702517	-0.186285514	-0.481892261	0.084613718	-1.622461617	-2.806751984	-0.355720902	-1.881599703	-0.823952655
55	-0.289744101	-0.38932973	0.85518166	-0.367766165	-0.054957974	-1.131025337	-0.974005196	-1.077783187	-0.23306136	-1.24615381	-1.097253846	-0.112035493	-0.314524217	-0.483262819	-0.897519858	-2.292252618	-2.18705769	-0.836201585	-1.02022283	-2.090316731	-0.556228831	-0.172773354	-1.233963116	-0.576908984	-0.267510108	1.027572644	0.12875918	-1.314113246	-0.68632507	-1.206891349	0.069588052	0.222784292	0.356042108	-0.164250837	0.758499517	1.180128513	0.21716031	-0.769574998	-1.560687154	-1.553403672	-1.011501299	0.181819789	-0.570485662	-0.192346957	0.448647085	-1.112988237	-1.328276401	0.031067378	0.18075526
56	-1.473569734	-2.392624705	-1.013723149	-0.280820221	-1.35094927	-0.739034034	0.355790673	0.367074319	-0.809562993	-1.931300972	-1.265234734	-0.896675933	-0.339291055	-0.525087117	-0.835909121	-1.608622892	-1.857570432	-2.174668119	-0.293334944	0.252365499	-0.005129164	-0.370613763	-0.998503858	-1.227514933	0.110779019	1.098915774	-0.59746498	-1.605891681	-0.038167767	0.986653043	-0.193565626	-0.260096736	-0.300326328	-0.715159574	-1.058689499	-0.834126517	0.847172097	0.987653397	1.305778593	0.262123945	-1.028700915	-1.364557229	0.814075467	-1.089875141	0.426838454	-0.769618871	-0.436013288	1.163353394	0.522751704
57	-1.873321794	-1.158210041	-0.638643641	-0.978928477	-1.323800667	-1.514798357	0.608122156	1.768518926	1.060817841	2.894208966	1.210320941	0.743176105	-0.040209054	1.648120493	0.726272853	-1.014999699	-0.383773431	-1.636073967	-0.532613753	-0.447573883	0.380937746	-0.174119459	-0.709654021	-1.497129995	-0.030990944	0.349086115	-0.667075908	-1.710917013	-0.802951318	0.273424563	-0.679062389	0.028185942	0.790256868	0.86716628	0.371339827	1.310740002	1.563330044	2.10374022	1.30946779	1.423855661	0.130521977	-0.592165753	0.785519529	-1.87463898	-1.648674965	-0.498837788	-0.442327593	-0.669076558	-0.770008188
58	-0.140985856	-1.481427155	-1.528313884	-0.200729496	-0.047859496	-0.805584918	-1.430334742	-1.657463155	-0.446780296	0.176945123	0.242010653	-1.488090488	-1.248970805	0.588840351	0.296303048	-0.225318914	-0.802192646	-1.598429459	-1.662438209	-0.172563211	0.290194407	0.207311631	-0.445053795	-0.678965334	-1.581454509	-0.363523903	0.280632525	0.5765547	1.808291863	-0.283576935	0.741516018	-1.230081758	-0.620704015	1.251412305	-0.757193035	-0.854667741	0.404097703	0.152807617	0.538719247	1.532547721	1.59593833	-0.270207382	-0.215147051	-0.694639485	0.928006748	1.351298592	1.502785661	0.959264209	-0.56265147
59	-1.318916297	-0.654086444	-1.746723223	-1.183532465	-1.184591376	-0.426608904	-1.007227539	-0.527612374	-0.728509135	-0.635114539	-0.134828504	-1.356824298	-1.857505272	-1.485274886	-1.617714789	-1.038109	-1.485737621	-1.082562365	-1.584946404	-1.53617856	-0.716037667	-0.855189588	-0.162539286	-0.250145373	-1.015781508	-1.105603319	-0.330709249	0.081127876	-0.447672852	-0.342507087	0.301153789	0.563629781	-0.273673278	0.080377453	0.075897035	-0.164177292	-0.693514266	-0.709923905	-0.3714629	-0.018989534	-0.400902099	-1.270095004	-1.09883659	-0.095029348	-0.456556812	0.599006806	-0.100542129	0.825671267	0.385694835
60	0.254530206	0.350301608	-0.21338137	0.820631188	0.139237049	-0.240234596	-1.126632859	-1.461372245	-1.425475241	-0.811814732	-0.554941053	-0.699850346	-0.381932717	-1.373065036	-0.937560934	-0.627119343	-0.78143927	-1.269051984	-0.777632403	0.057287105	0.835506415	-1.480663277	-0.494727353	-0.033346337	-1.542113178	0.357572865	0.366473226	1.316119326	0.186351814	-0.616967841	-0.934629225	0.021819563	1.585534864	0.911859538	-0.380297623	-1.327916834	-1.904486939	-0.655306663	-1.009121229	-0.931602002	-0.301851778	-0.730099678	-0.095771849	-0.367089192	-0.750211688	0.084492188	-1.998512694	-1.306267236	-0.438312337
61	2.262488889	1.187082226	2.302685744	1.63677204	1.971856354	1.031905954	0.810081038	1.199039279	0.952411628	0.790230404	0.865468627	0.800463997	-0.55288103	-0.511509362	1.159267804	1.555658788	1.256908486	0.339195005	-0.688267481	-0.76055629	-0.399520681	0.139555233	-0.590174786	0.364498471	1.238993765	0.686375821	-0.262725604	-0.725338821	-0.445910509	-1.418677305	-0.283770864	-0.804499411	-0.28300272	0.594300585	0.472010444	-1.668284682	-0.543387996	0.119784432	-0.106520404	-1.361001057	-0.805463889	-0.694694276	-0.618922235	-0.00992696	0.935723565	-1.033493959	-0.269249176	0.345228105	-0.768337002
62	2.697584571	2.2318931	0.87369655	1.725425159	1.498032	1.278040747	1.588097661	0.660432063	1.915128326	1.453467063	1.011003436	1.849410162	0.732697278	1.200697037	1.829355585	1.16980213	0.88962465	0.811376353	1.150899357	0.605274951	0.698445625	0.924511531	0.923900504	1.186790269	1.32525472	0.876106004	0.062466726	0.767493293	0.331473095	-0.048172744	0.552104195	0.151536794	0.130202345	-0.743654146	-0.476996711	-0.724625674	-0.203480586	-0.565881181	0.150561897	-0.662503074	0.130717902	-0.460775194	-0.887851791	-0.553383949	-0.212494716	-0.099440344	0.242544603	-0.896693442	0.005257449
63	3.350905951	3.33168785	2.50812165	0.707338277	1.41346764	-1.068213671	-0.762080199	0.701216194	0.55058968	-0.395079909	1.465003039	1.073740084	0.320282668	-0.466618045	-0.526843239	-1.137956276	-0.554024006	1.337406246	1.453368601	1.401816794	-0.525812196	1.42480439	-1.132947481	-1.955929852	-2.168923107	1.000468048	0.287798614	-0.652087563	-0.80241607	-0.637933962	0.287936851	0.434865798	0.464424761	-0.417598475	0.17956929	0.07518459	0.582069496	-0.515380852	-0.097498379	-0.98641423	-1.344790285	-0.233613672	-0.325551123	0.002421426	-0.061295565	-0.478312178	0.424692623	-0.100612056	-0.647896501
64	1.739060439	1.62452858	2.467358991	2.231549143	2.556596126	2.88661411	1.948602355	1.9262919	1.923534316	2.073183821	1.926835098	0.141454459	0.331436135	0.195693466	-0.452990933	0.184114617	0.005902418	-0.260102997	-0.275860053	-0.112703639	0.051327568	-0.051320928	0.012644058	0.249380795	-0.610068639	0.604795898	1.005670761	1.070068905	0.80382461	0.359287616	-0.118842567	-0.442974574	0.326159274	0.136641151	0.155996952	-0.401826776	-0.602156777	-0.980947412	-0.164034605	-0.279848763	-0.067554634	-1.130830641	-0.729131165	-0.635330166	-0.736479778	-0.482113941	-0.942011513	-1.649180477	-1.733513837
65	1.874176314	0.856850573	0.335079897	0.14215734	-0.746521254	0.543375475	1.681007074	-1.721251365	-1.727020002	-0.75698255	-0.798385383	-1.162119534	-0.475636615	0.384570641	-0.937401645	0.941450297	-0.467116598	0.281262956	-0.937526099	0.532295461	-1.368268103	-0.231347633	-1.263400542	1.69708863	1.821335181	-0.06657284	0.821514144	0.043694329	-0.105750505	-0.203820634	1.780950594	-1.123307743	-0.860103806	-0.633101942	0.564491284	0.138057611	-0.699383267	-0.551109701	-1.509642604	-2.09603908	-0.796273797	1.604779242	0.297712403	0.391003615	0.018468986	0.37624943	-0.451271076	0.643299419	-1.143702739
66	1.564665813	1.305297794	-1.057707007	0.921804327	-1.546750231	-0.94573254	-0.864282878	0.071240837	1.401638481	0.471990432	0.976332118	-0.321076042	1.811722546	0.812618177	0.34323087	0.771143494	1.559659294	1.431512803	0.654813059	-0.505242063	0.549179309	0.712041928	0.123508778	-0.104891767	1.15410499	1.173365781	0.906382369	-1.088224783	-1.112144863	-0.349241035	1.570792348	1.746746989	0.285563584	-0.125574233	0.717086121	0.37553592	0.900574757	0.787888409	-0.7634879	-1.624527301	0.269209742	0.354479088	-0.57378556	-0.687165001	0.639517134	0.34278938	-0.510633646	-1.655183235	0.566594742
67	-0.650841259	0.519137357	0.232535954	-0.83145656	-2.54919388	-0.071539868	-0.739462657	1.054900398	0.237876738	-1.897420618	0.236217785	1.464681244	0.044999597	0.498110735	-0.753190299	-0.853163025	-1.633332606	-1.985193104	1.402830006	-0.522167774	-0.907638539	-0.219597062	-0.833844186	0.102978558	1.449063745	0.911292198	0.354094163	-0.119777645	-0.264690407	-0.729820491	2.060031113	2.042341346	-1.221623485	-0.994066955	1.376427626	0.315599519	-0.13971201	0.509228105	0.44684623	-0.570334301	-1.534466799	-0.410732397	1.005543283	0.081134914	1.054736695	-2.099528764	-0.695947894	1.147141167	-0.652213695
68	-0.54019403	-0.794069088	-0.108491244	-0.893214663	-0.066000848	0.318863464	-0.745919277	0.754687204	-0.636058064	-0.145913822	0.119602966	0.079454021	-0.15434428	-1.290199553	-1.687954526	-1.161082549	-1.194902043	-0.365090415	0.867450907	1.23040428	-0.425069445	-1.839330023	-1.131502068	-0.249241994	0.17164508	0.289121104	0.777480927	1.640914909	0.928920325	-0.819257394	0.904991629	-1.01173097	0.342145643	-0.421194453	-0.524049824	0.928561977	1.307595543	2.4984377	0.059386805	0.652946838	2.049345808	0.733112626	1.518970047	0.905013079	0.608027738	0.261961203	1.220718626	0.685795592	2.274550217
69	0.917701558	0.280018948	2.079224269	1.276319339	2.057605399	1.642297245	2.005908621	2.230277188	0.928861995	1.302537193	0.735279374	0.383048876	1.256777841	1.806103038	0.807047203	1.404959509	-0.3017326	-0.857393571	0.596239369	0.517935028	0.693402255	-1.029451333	0.900047611	0.843910755	0.189877514	0.519845265	0.520901094	-0.672603239	0.098253202	0.277433599	0.674362744	0.562766565	0.024709684	-0.948730195	-1.043011139	-0.085928177	0.21528635	0.185917171	-0.667191599	-0.199532361	-0.666432713	0.43579402	-0.040337319	-0.469024702	-0.073353343	0.727195684	-0.350594464	-0.311132981	-0.13421949
70	-0.945293258	1.286767095	-0.088680632	-1.190489337	0.634780959	-0.865031744	-0.567470944	-0.66187965	-1.68667953	0.285446704	0.484157754	1.734717765	2.572984362	0.100500005	-1.099956616	0.25906582	-0.238366195	0.343928099	0.414856689	0.943885605	0.24173481	-0.711141013	0.136002358	0.904915477	0.852439481	0.312941685	-1.224051359	-1.212794557	-1.322315773	-0.551276159	-0.897987745	-0.046493921	0.08369828	-2.176275204	0.292311512	0.18352954	0.863796188	-0.134191809	1.810274283	-0.01887592	0.314071679	-0.494939991	0.270222939	-1.044632118	0.83772942	1.028261193	-0.647001052	-0.062782378	0.984391301
71	1.59333459	1.58902877	0.573049352	0.416486948	0.676390954	1.440932677	1.711045458	2.011298644	1.08298677	2.144436517	1.479487528	2.290426842	1.75036148	1.895947768	1.642550685	1.196268798	-0.151104618	0.447750388	1.422064268	1.427507985	0.640652394	0.148982156	0.841284017	0.821526572	1.233534344	-0.521326929	-0.214301308	-0.775486573	0.676157804	0.332072369	-0.146225817	-0.79871399	0.338783816	-1.527750518	-1.114767567	-0.640875901	-0.1149145	-0.523456098	-1.076324769	-0.676973425	0.469470448	-0.608351361	-0.275392814	-0.589427952	-0.442556846	0.302319721	0.244344375	-0.784487751	-1.52581267
72	-0.621406124	-0.272382945	1.488498738	0.975750998	0.761864976	1.197454478	1.066349973	0.679467187	0.40017068	0.732084051	0.235422748	0.168868655	1.180601444	1.142962694	1.165279011	1.242249948	0.39009442	-0.898472108	-1.194426019	1.554329867	0.207456725	-0.629571323	1.612024687	1.232862014	0.417258815	-0.220943649	-0.555508904	-0.368661165	-0.010156475	-0.398273925	0.288264086	-0.569977467	1.383709854	1.646209063	-1.270075931	0.131195071	0.539756508	0.63811744	-0.382525753	-0.981809411	-1.289955793	-0.752959269	0.676885783	1.764762372	1.842936741	-0.94572305	-0.621002298	-0.865435844	-1.574928913
73	-1.036662313	2.467529187	0.473541839	-0.407210908	-0.390602831	-0.295983722	1.170574375	1.267319447	1.824985996	0.39116175	-0.73556492	1.941560348	1.511456873	0.828362703	1.049634817	0.104293179	1.366070961	-0.093010148	-1.079977079	0.729586304	-0.845934328	-0.259695545	-0.88913265	0.78810512	1.161296704	-0.586367213	-1.088766577	-0.374405369	0.510105252	1.169080536	0.375450634	1.603852011	1.399351743	1.146741058	-1.044306589	-1.477108303	0.564436426	-1.073104216	0.082444988	-2.48596383	0.003548311	-1.222972897	0.504055368	-1.5454469	-0.470637726	0.118629184	0.759577965	0.412528326	-0.098333442
74	1.408214536	1.597939071	2.318813058	1.778894252	1.068320227	1.614325867	0.76671366	1.901724254	0.323168772	0.852785042	0.908045341	1.350213549	0.556978859	1.20208209	0.040269528	0.81037798	0.900851941	1.260915324	1.671568328	0.57742117	1.90768467	1.667177708	0.130640313	-0.366849663	-0.500128107	-0.782055676	-0.509158298	0.126998586	0.181940144	-0.446673014	0.692166958	0.542275932	-0.980135339	0.99631931	-0.086629327	1.07103747	0.039028277	0.161098948	1.069195413	0.288383748	0.216830803	-0.370735643	-1.45774604	-0.482624466	-0.860787201	-0.38225347	0.186189019	0.255913467	-0.703836469
75	-0.626602271	-0.548911417	-0.628052754	0.823094006	2.101506259	2.530183824	-0.423182974	-0.705537907	1.290049745	-0.288708842	1.24641029	-0.820496272	-0.13082959	-0.564301805	1.879810997	-0.64645118	0.336322999	-0.852598486	0.623402625	-0.669623802	-0.618892158	1.669506924	1.032974355	0.843400742	0.690048264	0.087249107	1.375010311	-0.99173904	2.196395705	-0.024842623	1.164770042	-0.243104155	0.896737047	-0.81839871	0.002393007	-1.096239422	0.683197742	0.268622736	-0.570746184	-0.505020709	0.7279886	0.61089028	-0.447219983	-1.006297493	-0.993379981	-0.504393952	0.3684602	0.761175939	-1.047603123
76	-1.492750517	-2.36223198	-1.003458926	0.073620295	1.529298661	0.653332374	-1.037312472	0.821097001	0.358533103	-0.020246193	1.216967955	2.104055051	0.981547585	0.631724494	1.662868176	1.640001576	1.659948927	1.503368522	1.062299834	1.425099324	0.366007252	0.828126236	0.704399741	0.101944958	1.120108029	0.05952463	0.509228258	0.685784443	1.633125911	0.941498956	-0.827568239	0.806136271	0.716275316	0.361103717	0.805814899	-0.72294356	-0.382369458	-0.139605195	0.315226201	1.31985279	-1.117983303	-0.590370127	-0.792769427	0.680341113	-0.011332643	0.592794861	0.495562016	-0.594487198	-1.114890498
77	-1.778460711	-0.001232213	1.311140065	0.92900311	0.953948905	-0.153345395	-1.52452801	1.5517943	0.414425793	0.471908079	-0.285954184	0.232783667	0.286831388	-0.015543208	0.037406939	-2.095640211	-1.78993268	-0.119185836	-0.963039606	0.049581965	-0.522166884	-0.691233863	-0.33279855	0.269741297	-0.879858269	0.434766577	-0.238728677	0.707206403	0.370886325	0.512793178	0.535847164	-1.505758524	-0.909994738	0.043710877	-0.47404652	1.375131876	-0.50249473	0.222495415	0.553372987	-0.04935428	-1.447720953	-1.307999436	-0.536566328	-0.074850488	1.310994842	0.154173174	-1.768443188	-2.235154126	0.181141901
78	1.849089421	0.996910566	0.389851179	0.509649786	0.210429848	-0.136919132	0.125117263	0.247751556	0.913250392	-0.609640969	-0.38082743	1.130091933	1.105236942	0.719132859	-0.057902913	0.871693979	1.331950879	1.550012015	1.789599627	-1.027686253	2.062324118	1.425911587	1.037715724	1.674193457	2.37001044	2.065138272	0.584547914	0.590872727	2.409668795	0.909887688	0.78380757	1.377841883	-0.568483009	-0.149138343	1.270741669	-0.308662316	-0.863323152	-0.822510475	-0.934414758	-1.470693184	-0.744555378	0.284857434	-0.179337802	-0.689499236	-0.613239789	-0.323687471	0.067061353	-0.162222961	1.045731248
79	0.692223312	0.471070713	-0.697248608	-1.041066585	-0.568099565	-0.515030805	0.621337751	0.139461893	1.036663077	0.24123519	0.456221731	0.924311904	-0.269949867	0.2985713	1.075090925	-0.981042048	1.512041274	1.34739765	0.910232805	0.018220219	-1.847549631	0.300991719	1.556426415	0.655098912	0.378304672	0.408126917	-0.052934074	-0.352299548	-0.177052579	-0.190260658	-0.50692628	1.040634147	-1.492003815	0.916044392	1.144023475	1.892164974	-0.207977302	-1.365090014	0.260987302	0.09224618	0.546380659	0.55174444	-1.347155619	-0.934191325	0.304645632	0.361092758	-0.363080885	0.780444925	-1.130449461
80	-1.174671892	-0.815046369	-0.177555607	0.802325377	0.162364004	0.789677364	1.673640357	1.891552812	2.487424276	1.742217419	0.549099028	-0.400820993	-0.903810827	-0.938471612	0.819447917	-1.5841649	-0.753185891	0.165332585	0.934803569	-0.185785461	1.114907744	-1.22655828	2.643007159	-0.25963857	1.439392934	0.160004658	0.915278686	1.298922367	0.464746539	-2.063368868	-0.433986451	-1.925058063	-0.179380594	0.359371568	-0.058852884	1.060214525	0.300355837	-0.405874472	0.226910975	-0.311361968	-0.300991362	-0.897668264	0.192838917	0.211904821	-0.728891248	0.309194514	-0.422508448	-0.495207342	-1.891300998
81	1.889758476	1.28296961	0.944698163	1.409211475	1.932343161	2.272560423	1.345405023	1.269313508	0.763527232	0.945468447	1.433345551	1.500015368	1.426877639	0.752119849	0.421152803	0.881889099	1.31816714	1.433182256	0.590268126	0.200540097	1.252656695	1.187116914	0.940462667	1.138078569	0.665456726	1.147357647	0.053158891	0.025723119	0.387930607	0.464606335	0.523196185	0.002353798	0.015638963	0.433162992	0.000688183	0.36813816	-0.122648608	0.016338821	0.518958812	0.487528943	0.482122071	-0.125702677	-0.601740406	-0.955232565	-1.017997492	-0.158252387	-0.03526644	0.131210893	-0.448014272
82	2.193357509	-0.85871246	-0.562197519	1.755477667	0.167735457	0.676715225	-1.320959578	-0.706308778	0.142376607	-0.098053338	-0.08609685	0.755210127	-0.213789976	0.952547759	1.467933491	1.676912096	-0.661951267	0.106660044	0.788633304	-0.671355466	0.809004256	0.226538314	0.429401747	-0.389238009	-1.526571136	-1.265643258	0.080421025	0.5000408	0.98539583	-1.644182437	0.437055886	0.007425931	0.154235577	-1.1498941	-2.23558433	-3.467912035	-0.251132351	-1.497818479	0.409273957	0.867953658	0.921222037	0.532735237	0.701006755	-0.35445337	1.15748032	-0.023914163	0.925565263	-0.338580809	0.828145956
83	1.273580149	1.665083092	1.870790308	0.547254363	0.623489488	1.269512983	1.937737111	0.643244726	1.79548921	1.542777484	1.825785314	1.146868885	0.314104635	0.832958861	0.464051348	2.192712611	1.484776788	1.2151756	0.393210964	0.073018909	-0.344619894	0.166666566	0.338157282	1.099865672	0.12932262	-0.95859752	0.342206246	1.037731672	0.752041643	-0.190713581	-0.140853883	-0.93509275	0.291486543	0.789208263	1.752261781	-0.036039769	0.553020349	-0.547842453	0.963757346	-0.049736583	0.11019287	0.666842298	0.030150317	-1.364307967	-0.048671664	-0.596669297	-0.095978959	-0.769294517	-0.347298799
84	1.474268876	1.193680266	-0.426629552	0.808995592	-0.713407847	0.981831033	1.039963443	1.145645808	-0.075644282	-1.362341423	-1.25756797	-0.868475485	0.712764375	1.544994638	1.728005181	2.062074742	1.023537242	-0.147943606	0.208742347	0.807437595	2.247369884	0.649605459	0.873249739	0.263131883	1.090951709	0.852321089	-0.718339297	-0.463733116	0.299778807	-0.057128455	1.034984285	1.150845341	0.022923546	-0.049446323	0.021539658	-0.784262992	1.50995821	0.173874412	0.749377927	-2.019302989	-0.576652429	0.089064765	0.446890414	0.488992487	-0.031951823	-0.468509112	0.700237456	0.486937862	0.373056445
85	-0.320083105	-0.265257439	-0.251313027	-0.340984177	0.179225247	1.023629201	0.101463922	0.721819348	-0.783719425	-0.258454548	0.606273587	1.635324894	1.552591447	-0.949896544	0.714225442	1.631318183	0.129775191	-1.926990721	0.364994064	-0.528921894	0.809079602	-0.792821563	-0.319386695	0.416345575	-1.56640293	-1.656867911	-1.110598521	-1.906915497	0.816958878	1.425487617	0.33530201	0.553717501	-0.095481377	1.08166108	0.810813511	0.335555783	-0.734405962	-0.099161125	1.524770474	0.005153143	0.974182959	1.073868298	-0.647855506	-0.712128141	-1.620024581	0.827281811	0.760099739	0.289731768	1.259890532
86	-1.056169503	-2.032951964	-1.361997565	0.228694282	-2.274740629	-0.608120304	-0.957837028	-0.035068041	0.473913188	0.800241158	-0.717830094	-0.356693778	-0.166453096	-0.100683577	-0.262321756	0.262889244	1.541249052	-0.575927204	-0.518175932	-0.577493034	1.068589939	0.174727343	0.444706319	0.828903991	0.270397685	-0.264516212	2.102313995	-0.950747469	0.602999573	-1.690925703	1.396149587	1.249615432	1.806541055	1.239033377	1.586825333	-1.011915063	0.36998694	-1.255984748	-1.02230785	0.289962101	-0.092574578	-0.854812452	-2.003257122	-1.350127823	0.103387354	-0.309192312	0.293756568	-1.076176242	-0.455496956
87	-0.654372478	-0.172557683	-0.249434952	-0.145236757	-1.187216143	0.473099927	-1.111685139	0.222809155	-0.077176921	1.372716357	0.440283534	-0.082831184	-0.827126869	-2.595305867	0.354264861	0.061872743	-0.515338229	1.223361647	0.113658196	-0.280734126	-0.528362945	0.930407467	0.478242213	0.528890105	-0.620320229	-0.054590911	-0.760805814	0.786879938	1.452886301	1.177420555	-0.877395729	0.218992125	1.506585715	0.696624489	-0.580366167	-0.174640312	0.206904439	-0.895532987	1.698327661	0.423973092	-0.566394006	-0.384518807	1.833365726	0.015506211	1.128245075	-0.046945022	1.615743086	2.187869527	-0.344373032
88	-1.473604762	-2.058063467	-1.484351947	-0.653323594	-1.713929635	-1.773442265	-0.683916704	-1.61086837	-1.265524219	-1.536480554	-1.766410283	-0.705448734	-0.378213844	-0.950386672	-1.293111267	-1.719285611	-0.621128522	-1.436862951	-0.995317002	-0.775385321	-0.447613408	-1.020368911	-0.921440622	-0.639184304	-0.451320666	-0.239212903	-0.005313584	-0.857948065	-0.64952195	-0.531748984	-0.441861625	0.254327535	-0.706280279	-0.032327532	-0.557770615	-1.07718265	-0.903641181	0.805001137	0.717730669	-0.622748763	0.077630559	0.442084241	-0.41595976	0.553668421	0.913947158	-0.006612909	1.099802301	0.557304618	1.061987907
89	2.441070014	2.403926727	2.049832561	1.489121624	1.725577622	1.109617877	1.525160045	1.334735043	1.949581563	1.849983109	0.310665341	0.688306955	1.006738966	0.134456361	-0.077860098	0.493076725	1.561507667	1.55978282	1.500882085	0.723431729	-0.9095564	0.149566606	-0.096339219	0.315583523	0.638586584	0.604899211	0.760167988	-0.531552066	-0.455337456	-0.332282899	-0.597513742	0.019703243	0.024483013	-0.730589832	0.90927297	-0.351030171	0.642055554	-0.156385686	-0.293867022	-0.79644811	0.324425108	0.048375607	-0.129519714	0.268730482	-0.229237937	-1.415124933	-1.702323462	-0.373016742	0.671881272
90	0.172447303	1.0275212	0.165116336	-0.084603444	-0.645402207	0.392108761	-1.75158338	-0.488459275	-1.114605565	0.306608871	-0.184089541	0.205845091	0.59840868	-1.676042052	0.267374526	1.122864582	-0.551922537	1.07521789	2.171522013	2.104362142	1.594963272	-1.691786404	-0.65239606	0.736643234	0.666528716	-1.029294376	-1.238378397	0.197647008	0.033546815	0.170816001	0.477860749	-0.801698835	-0.554021281	-1.3588823	0.011105834	0.870198737	0.475745123	-0.127531731	-0.996324119	-0.323577539	0.57181878	2.147202574	0.835516142	-1.24482675	-1.817606234	1.356803368	-0.345998113	-0.850674618	0.03011259
91	-0.318004137	0.475070861	1.283206109	0.738007	0.664874293	-1.029940248	-2.270659742	0.643512879	0.151991833	1.608171552	0.771377846	0.791820614	0.633958511	-1.924964206	-0.263128935	1.580588053	0.275808679	0.580079976	0.860423675	2.078156799	1.713207606	1.550225522	0.951970146	-0.646314334	0.256954121	0.714702352	-0.599633352	0.729001898	0.725429224	-1.094514413	-1.700159642	-1.039254828	0.406070289	-0.358227919	-0.537652558	-1.779331198	-0.223655601	-0.3377312	-0.045292243	-0.729601886	0.612848342	-0.660756039	-0.112568351	0.693606463	1.624594154	1.270810258	0.644153415	-0.631451283	-0.619115123
92	1.906175044	1.514001065	1.474687023	1.782279389	1.630297113	1.943915201	1.069600771	1.263570087	1.120630681	1.060351924	1.238867806	1.025211103	0.81759054	0.727474883	0.454897095	1.112583627	-0.010687589	1.034352513	0.978593186	-0.02403828	0.42055714	0.683173924	1.176883285	0.320670251	0.81263122	0.974227924	0.87183063	1.043264239	0.783202461	0.291175288	0.66005635	0.411567475	0.466713109	0.101483649	0.009013979	0.827144918	0.541297292	0.168610857	0.201016256	0.637778665	0.475163723	-0.430007759	0.606617626	-0.083946197	0.44792327	0.136497253	-0.155851383	-0.552207768	-0.125137416
93	1.03254795	1.048993225	1.32867841	1.642856834	0.74218755	0.783146293	0.550683131	1.078013472	0.352623165	1.605460044	1.311431093	0.697066043	1.594359123	1.460985431	1.26122725	2.459277221	1.271558828	1.460514968	1.010000669	2.061833216	0.877228003	1.278781037	-0.194241392	1.121335813	-0.055685807	1.05963512	-0.367625264	0.457014463	-0.522873077	-0.949990207	0.548478627	-0.100943717	-0.267268192	-0.191872445	-1.058679244	-1.116345917	-0.63473255	0.080206844	-0.111355866	-0.583003546	-0.324606778	-0.686775423	-0.230643688	-1.20889215	0.075243511	-0.337818795	1.12382077	0.008237587	0.315284759
94	-0.698018982	0.521028167	1.533426091	-0.129467625	-1.103464113	1.249204059	0.516644131	0.662288726	0.356136664	-1.087040418	-0.006746082	-1.145293606	-0.0137694	0.155021312	-1.376048648	-1.952782883	-0.479557834	-1.125888507	-1.596895162	-0.441536948	-0.259175974	-0.992901854	0.299318391	0.981329058	1.483254242	1.777029233	0.561106661	-1.24363343	0.019799608	0.684818953	-1.553161733	1.486825009	-0.148975743	-1.276005951	0.33712781	-0.216442399	-1.763246994	-0.319744676	-1.113312764	-0.800460249	-1.832259921	0.291181674	1.048635987	0.718305224	-1.611748929	-0.099774364	1.050558557	1.513860822	1.579118463
95	2.05723667	0.928041167	1.612041593	1.797047925	0.875653844	0.589265364	1.331449805	1.120784077	0.07471417	0.421264371	1.565053496	1.940579471	1.444418677	1.276037549	1.659776967	2.266253768	1.311489386	1.48127245	0.595811306	1.318908319	1.112857304	0.892480866	1.202825603	0.681299506	0.747740005	-0.015546723	0.970863261	0.060295963	0.33652307	-0.273430671	-1.534894649	-0.92864844	0.329124143	-0.498426411	0.065782774	-0.240721655	-1.834901427	-0.860340344	-0.220077131	0.265691361	-0.08460117	-0.648922108	0.111961927	0.011628351	0.060912065	0.28656857	0.459313331	0.242889221	-0.44811197
96	-2.375196293	-1.498899883	-1.226816158	-0.362720912	-0.557991193	-1.658623695	-2.366550936	-0.023212475	-1.149853565	-0.901742087	-0.71585387	-1.261299072	-0.186897375	-0.676817501	-0.336253802	-0.774791607	-1.60703803	-0.483783988	-1.532460538	-1.051390907	-0.171280864	-0.918670525	-0.678427527	-0.9508818	-0.358351166	-0.041942351	-0.472103744	0.05030377	-0.412932663	-1.269518967	-0.328812621	0.243309698	0.011760714	-1.425692904	0.027097969	-0.217308875	-0.010778398	0.946898956	1.124420853	1.258106025	1.327258015	-0.629273552	-0.193685478	0.733957074	0.950226752	1.623408748	-0.194393239	-0.923877648	1.011889266
97	-1.637057943	-1.513701823	-2.112891834	-1.272175834	-0.008493318	-0.994483396	-1.05042292	-0.450695914	-0.315600626	-0.827889284	-1.348618144	-0.991338834	-0.80000563	-0.305530567	-1.285564928	-2.142642511	-0.358233483	0.219410976	1.166767869	1.380557241	0.296242664	0.906594844	1.773724471	2.374976404	1.415299514	0.664370835	2.05842562	-0.078562601	2.173024049	1.471186726	0.150694465	0.986768078	-0.603936181	-0.290402171	0.539898757	0.515494355	0.9235441	0.755255397	-0.425121515	0.663778105	1.441687689	0.643524895	-0.445972559	-0.993070361	-1.912532355	-1.029975241	-0.238553943	-0.738872843	-0.792566613
98	2.608934858	1.028349792	0.884970066	0.336214031	0.912661422	0.783724182	0.438810933	0.700835668	1.519763312	1.201226746	0.786599332	-0.367109155	1.809921572	1.309268746	0.461214577	0.741849774	-0.228016784	1.09563412	1.758134079	1.451402956	1.308309544	1.117787668	0.552259647	0.315159029	0.465846569	0.694910632	1.018701375	0.740637156	-0.82343598	-0.446433689	0.800260695	0.642709039	0.345281262	-0.126951703	0.285828628	0.67971837	1.419346952	1.12889429	0.404221697	0.805489082	0.593043198	-0.021749259	-0.182815211	0.092848765	0.697638955	-1.86702811	-1.381039208	-1.105626027	0.277191172
99	2.137140374	3.222901118	-0.493315047	-0.047948777	2.109473438	0.711453354	0.792057326	0.132398463	-1.597385025	-0.201747375	0.794029308	0.959237006	1.001875753	-1.077458498	-0.668513957	-1.233188363	-0.262210364	0.108664419	1.493106193	0.171629187	-1.448919568	-0.234781324	0.572459105	-0.721808199	0.459801161	-1.053525019	0.284877079	0.844956653	0.636208845	-0.657533319	-2.190006616	1.195877214	-0.587708067	-1.352146102	1.627929751	0.932457952	-0.158377695	0.159060911	0.050386708	0.175008255	1.559332314	1.544759878	0.546947069	-0.840264724	0.460462326	0.751771309	0.010508484	-1.495145065	-1.145161717
100	-2.267305167	-1.328910282	-1.781906841	-1.270168937	-0.921116472	-1.431054886	-1.13638037	-1.427791151	-1.402483193	-0.83170701	-0.012906694	-0.009019174	-1.283779848	-1.005091144	-1.029351291	-0.324086055	-0.966945436	-0.433068612	-0.873277205	-0.856691895	-0.106206146	-0.563735406	-0.797103146	-1.051639181	-1.340449824	-1.432930174	-0.343865713	0.433121289	-0.00193397	0.148153567	-0.104692493	-0.568483297	-0.164805732	0.216049414	-0.218857037	-0.844757157	-0.3830482	0.211196306	-0.08808449	0.13094206	-1.004001109	-1.233200775	-1.38168236	-0.767375048	-0.587118288	0.330090225	-0.122935438	-0.626221415	-0.256638565
101	1.570050316	1.276827366	0.882995527	1.350819937	1.044396093	2.216256673	1.352638755	1.543812372	1.982906141	1.85690943	0.57487451	0.056950306	-0.137713415	0.17446836	0.216116538	0.382829918	-0.671317946	-0.058535215	0.376456031	2.34713161	1.673950711	1.000801739	0.897758773	1.775451835	1.486190791	0.432724988	1.021198329	0.857270122	0.121450198	0.183065755	0.196801585	-0.312400048	0.002378979	-0.605914762	-0.618116321	-1.418738884	0.138775911	0.937597674	0.386326117	-0.425550487	-0.043882978	0.699512766	0.86233512	-0.019404988	-0.421854832	-0.960648695	-1.91244167	-0.670647637	-0.239630735
102	-1.127687942	-1.027206043	-1.767649138	-1.032112688	-1.206879258	-1.302769055	0.199795131	1.211142221	0.037652837	-0.362291959	0.842990899	0.061448779	-1.147121944	0.367458971	-1.314927678	-1.30062073	-0.325470644	0.553729821	-0.185621075	-0.746450872	0.008115354	-2.033919058	-1.516789476	-0.304747461	-0.750490849	-0.547279253	-1.507954106	-0.192103103	-1.062845119	0.383291728	-0.55720957	-0.450180967	0.751418674	0.921795487	1.132099152	1.125293416	0.476595379	-0.560630937	-1.608095791	-1.491699217	0.174958897	0.783539327	0.659244883	0.481028474	-0.093600563	-1.258603804	-1.10056032	-0.576664794	0.213568044
103	0.659679454	0.126932685	0.231601638	-0.992047477	1.065621633	-0.898030745	0.17472491	-1.703304957	-0.850845197	0.391422373	-0.92684763	-1.349339324	-0.107966359	-1.875973709	-2.63631384	-1.722499394	0.61779747	0.567049014	-0.516783878	-0.504187922	-1.217372034	-0.218874701	0.428767957	-0.209054115	0.789446165	-0.169425508	0.271285549	0.152638931	-0.364450196	-0.943538333	-1.221332452	-2.021962451	-2.629342553	-1.309325829	1.319807049	0.043072787	-0.231261041	0.234908323	-1.72829725	0.54863272	-0.547911461	1.244936033	-0.45300834	-0.071242407	1.360732801	0.590803742	0.285502919	-0.894852252	-1.12556428
104	1.95823445	1.378519601	1.18536362	1.528790905	1.432846151	1.310968866	1.694131202	1.178213228	0.24263946	0.190046919	0.575534171	0.498513408	0.52532596	0.893920393	0.13070793	-1.049843855	-0.93746868	0.315781581	-0.024399175	0.107203604	-0.003657581	2.438466147	0.951797199	2.367974863	1.883099235	2.112691705	0.451842674	0.934585445	0.250527608	-0.685076176	1.158511141	0.522876918	-0.760957003	-1.371733655	-0.467092646	-0.426442909	-0.238361385	-0.130150848	-0.107602436	0.675508058	0.816992459	0.305564992	-0.608697701	-0.395116539	0.503172558	-0.170584359	0.339187114	0.770424267	1.081049171
105	0.684098355	1.912994448	1.579507632	1.248720992	1.822866209	0.696635402	1.917970761	2.282123752	2.087742628	1.572866117	1.148607047	1.148338785	1.036176591	0.44713973	-0.031431404	1.336308829	1.644397593	-0.380031852	-0.223879362	-0.020480462	-0.126924116	-0.136474008	0.123408147	0.526292337	1.299058503	0.972892475	1.142536434	0.806941626	0.369900223	0.882479845	1.480636664	0.278207551	-0.03099861	0.664966428	0.227754196	-1.006716817	-1.044654799	-0.390207125	-1.344008143	-0.556955583	-0.990484387	-0.166596849	-0.582524418	-0.408619198	-0.394099888	-0.491762094	-1.098141835	-0.347028981	-0.558010299
106	0.809828182	1.147126647	1.452650104	-0.024835479	-0.428478055	-0.240545933	-0.349498252	0.091600304	1.276221711	1.209192537	-0.127256546	-1.519432818	-1.175709814	-0.949163289	0.021033791	-1.019393979	-0.801485636	0.008052515	-0.449835629	-0.423810262	-1.044655157	-0.982100307	0.321305011	-1.92283241	-0.57720396	0.539086705	-0.116883554	-0.286082734	0.231760965	0.176497342	1.620017993	-0.227040117	1.006922534	-0.605338382	-0.107776642	-0.077892473	-0.235549601	-1.690589442	0.629462432	-0.45637786	-0.61791592	-1.366917539	-1.612761732	-0.381016025	0.627527628	-0.352698261	-1.776875495	-0.410276247	-0.468652877
107	-0.142248787	-0.540335175	-2.825686079	-1.345439029	-1.057596991	-1.305524427	-0.266534222	-1.970464762	0.907179362	0.440134078	0.792232405	-0.447009608	0.726034774	-1.50168355	-0.023687298	-1.364351008	-1.702717386	-0.540067183	-0.278696839	-0.15251538	-1.892366445	-0.941736813	0.448860729	0.239726092	0.175005602	0.425143656	1.601123997	0.812407522	-0.141210177	-0.494854263	-1.465456748	-0.493078727	-1.059864053	-1.354338803	0.150893928	-0.525010051	-0.369849561	0.209523032	-0.098357714	1.233063637	1.112687991	2.306910686	-0.753021218	1.226946174	0.646969202	0.67571327	-0.975701426	1.486424016	-1.106471598
108	0.101179057	1.126374766	0.284180901	0.112675724	-0.440077278	-0.773805696	1.187780362	0.159302794	-0.896258091	0.476452231	1.749764618	1.022664878	0.632685952	-0.531335887	0.882554638	-1.192341544	1.672603997	-1.032941889	0.710093804	0.141560899	1.125068153	1.702589067	0.478808558	1.019488975	2.343502353	0.141504226	-0.221125142	1.515146149	1.004909701	1.386257407	-1.837218446	-0.452813126	-0.037734997	-0.473918545	-0.008098675	-0.579109421	0.323756579	0.691971926	0.704199895	0.847665103	1.087057606	0.252974096	1.477223775	-0.527502406	-0.69849691	0.964025338	0.129226678	-1.319556278	-1.8389238
109	2.550243768	1.389687278	1.68260595	2.968011176	0.858066241	1.801292159	0.943429248	2.348652517	2.209067042	1.253427875	1.221752513	1.037733176	0.373903072	0.911723258	-0.368108665	-0.241797648	0.894680553	0.737488073	-0.994341103	-0.890325344	0.293538779	-0.407697839	0.321495956	0.43658701	1.655306981	1.033380898	1.078121849	0.56671554	0.01721052	-0.570437702	-0.376484656	-0.680676836	-1.143503352	0.382015414	0.26465556	-1.716038881	-1.848910099	-0.407340564	-1.197017181	-0.58272666	-0.00949671	0.592947203	1.065756794	0.451387771	-0.420175396	0.034974821	-1.488700651	0.050432582	-0.060701287
110	-1.008528502	-0.259977112	-1.070742012	-1.040547765	0.066191284	-0.502674108	-1.094594535	-0.937491062	-0.185599093	-0.413217061	-1.201200891	-0.77660458	-0.661528556	-2.197148713	-0.088526211	-0.960861307	-1.353550266	-0.483075792	-1.206965373	-2.153850919	-0.939376834	-1.274452466	-0.13581659	-1.580547767	-1.752844625	-0.312774764	0.700370796	0.410019211	-1.10667495	-0.959307742	0.243829619	-0.122081439	0.959086741	-0.292322046	1.523920784	0.78731625	0.296840428	0.317845187	0.26826376	-0.164283036	1.460131263	0.010753665	-0.395759636	1.047869392	0.125643968	-1.154736641	-1.147732976	0.260431418	-0.993945084
111	0.477014297	-0.178102891	0.059862667	-2.267967166	-0.633215673	-1.035752591	-1.532280817	-0.004780341	-0.843521457	0.551863505	-0.534382384	0.436694924	-1.389963471	-0.352775173	-1.197511983	-0.93823453	-2.690970471	-1.427025149	0.345319948	-0.23630717	-0.308215831	-1.050876522	-0.064598864	0.381220151	-0.166542317	-0.659043423	-0.874836065	-1.449584067	-0.004414276	-0.242378045	1.392625649	-0.453535568	0.066498848	0.435780156	-0.618175053	0.556650022	-0.075402911	1.957517594	1.231694281	-0.287057205	1.893626207	-0.226810614	2.387914857	0.354595404	1.586515239	0.015849672	0.947521515	-0.499318061	0.261951645
112	1.175274572	1.444151594	1.312299099	-0.595419225	-0.104807107	0.887881965	1.83052525	1.195871906	0.388299239	2.079182974	2.280997111	1.660596197	2.005837056	0.750814753	0.41740052	0.371500817	-0.430491389	0.114413431	0.144039553	0.959821307	-0.952658531	-1.369453953	0.043710747	0.585226592	-0.057039594	-0.864700439	-0.722659493	0.46921597	0.043324126	0.594501318	0.68303791	0.202697665	0.655241134	0.492198286	1.161158511	0.927523626	0.873981931	1.402635743	0.561368794	0.169357244	0.950066129	0.811236581	0.887195946	0.777610794	-1.309156712	-0.965889506	0.043593927	-0.40634284	-0.872419191
113	1.395588681	1.423529687	1.907374124	1.210314059	1.628459491	2.076236646	2.059670017	2.005229913	1.523561962	1.416603097	1.332472835	1.233928918	1.332586098	1.096225374	0.904631879	0.242348555	0.80859829	1.098840899	1.040643833	0.818083945	0.482110412	1.211192898	0.879998275	0.977091292	0.846285935	0.253436918	0.648626165	0.339455591	0.224944444	-0.054114873	0.333126399	0.60205968	0.002491627	-0.362399019	0.302480009	-0.096385845	0.086692979	-0.089943777	-0.617803104	0.405491786	-0.320475231	0.296020919	0.015314175	-0.131108946	0.072323061	-0.47945057	-0.640646927	-0.251108793	-0.028415927
114	1.04562064	1.127212617	1.11554339	0.543224781	0.861459774	1.152341735	2.121030663	-0.054052068	0.516491817	1.850070738	1.728643655	1.860450733	1.971816858	0.570144942	1.301055198	0.905575411	1.108748616	0.444958001	0.253807955	0.713848479	-0.626066057	-0.495986628	1.20476592	0.962371995	0.56969675	-0.722348179	0.133248342	0.632861198	0.408819926	-0.226404582	-0.398143862	-0.872611305	0.602865243	0.180987641	1.264130362	0.411190174	0.15344877	0.349101145	0.150454049	0.447271688	0.428267842	0.46538755	-0.139989502	-0.528528175	-1.303636029	0.112799952	-0.461605777	0.883420604	-1.05594324
115	1.459920098	0.93257791	1.259631706	1.169202102	1.406458352	1.569110966	1.885176866	1.943456812	1.772455808	1.536089158	1.638169326	1.814360244	0.981370495	0.321673156	0.491572534	1.026273498	1.385211646	0.403159067	0.626323653	-0.481639793	-0.25598485	0.784463719	-0.532974724	0.598540185	0.54754344	1.10479943	1.516760297	0.76131874	1.552201301	0.907799217	-0.352469945	0.311497943	0.080085779	0.367169532	0.50829945	0.601037285	-0.128475756	-0.251205113	-0.096255973	-1.244899089	-0.911721028	-0.447783582	-0.876651524	-0.385955622	-0.117471197	0.24444699	-0.248707461	-0.686342651	-0.068358057
116	1.274531475	1.469565893	1.563222773	2.016280281	-0.687128865	2.052519958	-0.5290233	-1.447619012	0.786091798	1.286796933	0.74052404	0.203690592	-1.030812559	-0.871818912	-1.384390625	0.086477073	-1.517764274	-0.175217662	-0.028703964	-0.563492625	-0.76725662	-1.688317484	-1.035023078	-0.136413917	-1.278803504	0.716227999	0.63587304	0.798778746	0.612189722	-0.032403446	1.710820354	0.554643846	2.193661499	-0.065477736	0.20225518	0.240851594	0.184018031	-0.774404199	0.432002375	-1.31616992	-0.459902501	0.189384942	-1.809667966	0.427400394	0.577202787	1.338627565	-1.207092831	-2.115904246	-0.088223768
117	1.68085654	1.068665392	1.082323575	1.11704209	1.607277703	2.120660494	1.54105568	1.469044426	1.416320999	1.357260574	0.925692274	1.412438101	0.79871539	0.834656676	1.12912795	-0.304051771	-0.491036844	0.680255797	-0.023832353	0.330454532	0.299629767	0.376509799	0.981363625	0.513633415	1.301100047	0.931477699	0.6613327	1.723075302	1.089518635	1.328702341	1.369360506	1.567938709	1.041494491	-0.20314219	0.558995427	0.944597212	0.334359029	0.458627283	-0.168356493	-1.223584885	-0.272288332	-0.471050655	-0.610558111	-0.591427136	-0.972040374	-1.700972585	-0.633688505	-0.55964892	-1.016689208
118	1.322056569	0.143404478	0.102141279	1.256111894	1.093578082	0.536343564	-0.088895296	0.918228523	1.756240728	1.195524195	1.984905072	2.408702183	1.711561989	0.714763985	1.396971568	0.698912278	0.392486116	0.303231964	0.040899302	-0.097456421	0.552685729	1.153885088	1.124051084	1.253262703	1.23014379	0.511895231	1.656017542	1.358557068	0.911435765	1.638549484	0.697468649	-0.287305553	-0.198545013	0.125220955	-0.044315558	-0.188567958	-0.407981742	-1.006989338	-0.607949089	-0.550718101	-1.319265197	-0.482141767	-1.340252623	-1.153005915	-0.457480619	-0.575429608	-1.188732424	-1.407461779	-2.026562307
119	1.534877043	1.742353132	1.53032488	1.863376471	1.904363191	1.513627135	1.758584071	1.829404847	1.502192166	1.542552884	1.162227545	0.929171706	1.739031025	1.122796601	0.887161103	1.009720818	0.808829622	0.589811525	0.959659572	0.195833346	0.313493728	0.235424262	0.438765276	0.277235608	0.461227691	0.96881911	0.399239602	0.484301638	0.495142157	0.431471164	0.921498864	0.702877377	0.544183234	0.716539315	0.476628211	0.602883945	0.361778953	0.353365208	0.256866656	0.381554371	-0.208909246	0.271647185	-0.617959607	-0.113779858	-0.155091895	-0.529394614	-0.469659289	-0.258110461	-0.506021581
120	1.583949539	2.17522456	0.594567313	2.263434089	2.059154005	2.431645654	2.344732687	1.677744368	0.341229776	0.905109697	1.528092594	1.249325744	0.982826837	0.507518494	-0.705480319	-0.028710495	-0.190897847	0.313032847	0.186987329	0.290987892	0.010787525	0.273537857	0.76573472	1.296135663	0.521947798	0.051848758	0.638952179	0.362295129	1.217826385	1.659162041	1.211207006	0.182681249	-0.213773302	0.054148388	0.009075896	0.102220018	0.750674998	-0.65715561	-1.96980747	-0.270353729	0.254753389	-0.790214832	-0.294498228	-0.753082668	0.271829317	0.522560125	-0.18232307	0.289402452	0.094972229
121	-0.215181486	0.525484774	-0.301940727	0.304930128	0.458007685	1.087335958	-0.159171085	-0.716357578	0.357089585	2.651466072	1.58972436	-0.61272084	2.394868878	0.971781014	0.417402966	0.041500064	0.870973785	-0.43479247	0.213529192	-0.99110162	0.892568288	0.809993282	-0.49086719	-1.191323956	-0.759277552	-1.746200249	0.351403154	0.368718512	1.15118575	1.376975518	-0.83294452	0.256626523	1.6252007	-0.446835635	-1.317339816	-1.387037681	0.933088343	0.947889817	-0.335036897	-0.073628426	-0.873836481	-0.165669221	-0.59284641	-2.073729654	-0.892925668	-0.199964254	-0.9713343	-1.835088656	-1.308935285
122	-1.781450937	-1.628890339	-0.983193549	-0.087673966	1.101175336	0.310208263	-0.881614806	0.008990489	-0.659227778	0.221223901	-1.48757806	0.170813674	-0.340413985	-0.98816424	-1.699706255	-1.679265223	-1.705978345	-1.060617271	-2.065998748	-1.447127359	-1.232965964	-1.076861088	-0.749322755	-1.257356735	-1.507281525	-0.773528198	-0.254031754	-0.433423565	0.214237038	0.001599798	1.338995153	-0.650578963	0.325717497	-0.253640153	-0.358668698	0.589652763	-1.057257168	0.594871907	0.105818573	-0.662172027	-1.318066952	-1.017099847	0.007850238	-0.633408556	0.331098105	0.836260805	0.780635491	0.377488835	0.584926608
123	2.331321901	2.325421139	1.773985266	1.374673783	1.101934724	1.694129731	1.982977399	2.187730147	1.721988175	1.754828185	1.280826908	-0.329850739	0.555240599	0.416502482	-0.318059672	0.055451114	-0.22735577	0.951625374	0.857131187	1.446265661	0.761919125	-0.185741742	0.8096622	1.292342457	0.99241483	1.775899647	1.335233517	1.498031657	0.287364341	0.074817523	0.646237708	0.125602007	-0.206969629	-1.161813108	-0.648625822	-0.063048187	-0.553835057	-1.556782584	-0.328578848	-0.524205664	-1.121527531	-1.092048633	-0.348316664	-0.090844951	-0.351936956	-0.274185355	-1.040561312	-0.543841062	-0.91681716
124	-0.099360405	0.033089631	0.638650629	-0.645940535	-0.981934869	0.004109902	-0.902644457	-1.070952835	-0.221466928	0.161313672	-0.866614201	-0.294998111	-0.512976655	-0.229598795	-0.294493275	1.465597456	0.335707226	1.510185036	0.632397181	0.728945763	0.611191767	0.203083928	0.078938336	0.947290908	-1.317926916	0.847652182	0.241211956	0.047784342	0.305579973	-0.734302759	-0.478208095	-1.160308817	-2.343012102	-1.224166954	-1.028609513	-0.96903832	-0.241671092	-0.074018291	-2.155653263	-0.128355836	-0.905631242	0.734995576	0.03395342	1.276375492	1.453147284	0.802754896	0.977246996	2.078140041	0.92784739
125	-0.267420177	2.244360347	0.677214719	1.200819668	0.392094676	1.054862146	0.935273503	-0.360715245	1.600613409	1.841873358	1.095181876	-0.727278433	0.237676061	0.53152471	-0.029054713	1.147560366	-0.468448483	-0.144325837	0.848485144	-0.904524436	0.172259246	-0.970637002	-1.236068121	0.678536762	0.053191958	0.750915226	-0.317413379	1.584328585	0.424036789	-0.463650665	1.39361209	0.4278856	0.866148163	1.271796069	1.472364727	-0.107066352	-0.82556368	0.525093695	-0.210567525	-0.845852672	0.799509843	0.485932191	-0.75161518	0.118597364	1.307024736	-0.134019728	-1.635305696	-1.20235023	-1.854400849
126	-0.231837737	0.252410644	1.151988894	-0.693671236	-1.72481267	-0.244247674	0.47134999	0.466947896	0.997136738	-0.286113499	0.479802299	0.204918446	-2.033476695	-1.67378664	-1.218684126	-0.841141393	-0.920510826	-2.015207279	-0.146603252	0.372418213	0.160197702	-2.31225698	-1.60768313	1.253167033	1.070162619	0.74320973	1.155581753	0.189729237	-0.134724162	-0.342872944	1.016270085	0.566988244	-0.704071033	0.454171164	-2.602407094	-0.433759207	1.101545137	0.44585442	0.842425369	0.530762665	-0.780760089	-0.451817049	0.164502337	1.39712402	0.361167635	0.809670954	0.305774633	-0.146191057	1.349625014
127	3.553881269	2.662014625	2.0776978	2.388873938	1.324707517	1.28316917	1.276610848	1.284755824	2.331038885	1.960429866	1.393847354	0.725854328	0.545433258	1.552278934	-0.507768917	1.363188534	-0.065632902	0.288215787	-0.424345051	0.225260664	-0.074032544	-0.307965918	-0.335080591	0.344652135	0.837350896	0.884490314	0.5135826	1.673980659	0.480855	0.170812265	0.260100703	-0.249996618	0.795715142	0.216855749	0.165512556	-0.413760494	0.114331384	-1.147417643	0.046617404	-0.62009357	-0.406579041	-0.18966526	-0.381139964	-0.195515637	-0.062748575	0.298206314	-0.124160663	-0.288491275	-0.238360011
128	-0.838660599	-0.882444987	-0.779504134	-0.453184554	-1.131651389	-0.670893733	-0.827416254	0.797943623	0.058306967	0.381585566	0.613266686	-0.941137321	-0.154902989	0.743224552	-1.611210277	-1.518815977	-1.469670448	-1.861484435	0.159749231	-0.836403549	0.182624369	-1.299708983	-2.039936894	1.977935597	-1.549176683	1.133292968	-1.015984156	1.118812674	1.147743807	1.689544021	-0.953574326	0.292355947	0.242435743	0.047301504	-0.542414622	-0.571183704	0.277055769	0.745803213	-0.9200427	-2.927112249	-1.210156772	0.064187208	0.392095854	1.22797198	1.633846456	-0.025405439	-0.752044132	-0.459713358	0.551998618
129	-1.199461804	-0.465211844	-1.182540259	-0.903475459	-1.99171066	-1.064111846	-1.916212038	-0.689991456	-0.468790803	-2.763938743	-0.493124964	-0.743932197	0.391888329	-0.098240528	-1.085996862	-0.780484289	-0.214627101	0.81410968	0.549661781	-0.169206586	-0.12919792	-0.15825649	-0.009144836	-0.161772726	-1.880561137	-0.564449647	-0.768524776	-1.63726849	-0.782318668	-0.258940496	-0.052170071	0.073289315	-0.413195119	-1.647780547	-0.797215085	1.21581176	0.939128357	-0.634613039	0.767098885	-1.136336968	0.53186251	0.701977341	0.725173943	-0.330681658	0.303083331	-0.795066676	-0.859626321	-0.874076562	0.901825314
130	2.455652545	1.514897478	0.62255864	1.474832905	1.984977909	1.204955857	0.651691337	1.294727666	1.610754221	0.964436394	0.886146119	1.228925648	1.713479182	0.769013584	0.084390336	1.096605441	1.388399178	1.976923285	0.493584922	0.764709272	0.25297607	1.043829349	0.970882604	1.018998588	0.753619778	1.041872022	0.165163217	0.831207546	0.502115827	0.543639021	0.613063576	1.333328397	-0.428462088	0.610672501	0.153560105	0.663045758	0.508154085	-0.489782185	0.168205224	0.637741738	0.843766918	0.374934853	-0.590788665	-0.24946598	-0.541490332	-0.041840691	-0.042767588	-0.353322661	-0.203736888
131	0.944289221	1.937814516	0.10172349	1.700362947	1.858650572	1.730729622	-0.561200504	-0.93409076	1.030719894	0.551884292	1.895162092	0.308951373	-0.931740385	0.053308288	0.729207606	0.06295541	0.057224959	-0.317278947	0.414204082	0.559880022	1.006032418	1.62031863	0.499791722	0.190922916	-0.028795419	0.338282891	1.21754776	1.425580516	1.620470728	-0.265687653	-0.42818087	0.502239046	0.257529383	-0.502712961	-0.214549989	-0.451479308	0.871662455	1.125462362	0.104455513	-0.581546008	-1.81950802	0.210152806	-0.758468445	1.104866022	0.556139979	0.407702188	-1.223491176	-1.368977782	-1.927110089
132	2.472518012	1.61780319	1.897683069	1.52831158	2.120194902	2.199929622	1.592550103	2.224180863	2.208480669	1.028921168	1.361638869	1.847898856	1.164190537	0.901022905	1.544657827	1.235923681	0.0504224	0.363761506	0.187711436	-0.117583898	0.41163821	-0.092546797	-0.245986721	-0.454949716	-0.262988211	0.051631028	0.06407424	-0.5099738	0.318493963	0.757857939	0.709085179	0.517173067	1.031043696	0.821488143	0.274541945	-0.005268626	0.449786472	1.116879681	0.273322845	-0.153525713	-0.236965839	-0.509045752	-0.687552939	-0.505549113	-0.63469514	-0.111071626	-1.118542952	-0.850187093	-0.546361627
133	1.886689015	1.238634904	2.389238228	1.934679687	1.73726415	0.913500858	1.622413152	1.036460654	0.786468813	1.24090528	2.038754264	1.197092739	-0.287157453	0.597263047	0.994703687	0.667951741	0.287575697	0.351628637	1.63177743	1.076206283	0.56661807	1.041595853	0.338467019	0.448550198	-0.277199044	-0.051561659	1.249708539	1.835448266	1.157056024	-0.222735161	-0.468154638	1.435771752	0.722710298	0.596698053	1.37754339	-0.404769576	-0.528736973	0.302503029	-0.100152764	-0.244636426	-1.253081169	-1.221073059	-0.646228164	0.435236639	-0.076793848	-0.696532381	-0.493377248	-0.707475194	-0.847391936
134	2.675362086	1.347965917	1.652439573	2.384105363	1.838840766	1.633143936	1.454837554	1.934265215	0.589465201	0.892666888	0.596914637	1.36446369	2.134283709	0.366742104	0.106699423	1.845969788	1.163366576	0.564706953	1.094031708	0.390325874	1.246164802	1.215300768	0.700889397	0.214422875	-0.230534546	-0.143703107	-0.874737082	0.009484104	0.303191423	0.389881985	-0.024452899	-0.320879745	-0.29457571	-0.120199014	0.147176769	0.607745647	-0.047822546	0.127444234	0.879815002	0.64367883	0.794868136	-1.107174772	-1.218784219	-0.759630518	-1.726690567	-0.451864934	-0.108110313	0.092755578	-0.112622871
135	-0.368765436	-0.406632348	-1.073944806	0.553311555	1.404065196	1.565417058	1.385490233	-0.070495271	1.584315867	1.109883253	0.344081125	0.827435053	1.484526063	0.168804995	-0.164446365	-0.154998799	0.461127154	-0.756302079	-1.085614978	1.101738013	1.316949068	0.463217321	-0.606038816	0.241435194	0.877487189	-0.300446443	0.507425658	-1.109430956	0.294167354	0.95303915	0.591298518	-1.352340599	2.187308026	-0.278089286	0.225186904	0.078554937	0.935960246	0.031726521	0.343723538	-0.563655998	0.625544357	-0.39682166	-0.065966643	-1.587461367	-0.812937237	0.293513296	0.10005952	0.623364875	-0.391094356
136	3.365827036	3.308221361	2.574304313	2.197437713	2.353289382	1.441909979	2.076341319	2.095968787	1.595975624	1.512080513	0.79158368	0.270407931	0.860587408	0.849433093	0.882025341	0.815896858	0.552546826	-0.058378563	0.860354283	0.887519586	0.355038214	-0.375588911	-0.03612968	0.231380972	0.24375155	-0.152637897	0.339919044	0.517152656	0.183045216	-0.359536596	0.295100035	0.412983461	0.09945924	0.257105231	0.01876407	0.212436761	0.359589002	0.012109157	0.35014318	-0.325234588	-0.675868813	0.031746312	0.158613651	-0.338911306	-0.746173691	-0.305211087	-0.727197397	-0.968913732	-0.593438326
137	1.661611424	1.904597394	0.607736996	1.886046826	2.336018453	-0.054543191	0.098176146	1.30602205	2.43951594	1.666095156	0.586336644	1.609576612	1.826700059	1.600613928	1.10771237	0.179723681	1.540910165	1.377773071	-0.036318142	0.607029996	0.563532794	0.249476014	1.075716805	-0.763515456	-0.581647249	0.153675528	0.492415809	-0.985113017	-0.37098615	0.26022778	-0.542550003	-0.202400436	0.746197042	0.539753372	-0.847093893	-0.046954914	-1.831692827	-0.330414981	0.036908471	1.408230355	-0.644894628	-0.427902254	0.955488199	0.56056537	0.061418045	-0.164146837	-0.276698824	-0.942155695	0.28807171
138	2.725141636	2.527219258	1.403809686	1.723413961	2.433209275	2.227256387	1.439953133	1.211443893	1.155966373	1.603644157	1.681443013	1.228965723	1.120453399	1.029886892	0.367854156	0.698789191	0.900985952	0.745690385	0.527317999	0.508529692	0.222070923	0.683097983	0.489071599	0.669317187	0.871380285	0.485485413	0.672069138	0.716499218	0.438558464	0.797701236	0.19281014	-0.134461359	-0.036578415	0.652754689	0.616423984	0.144103525	-0.030524589	0.374655137	-0.587399561	-0.320495255	-0.472966614	-0.053927757	-0.339957455	-0.41466482	-0.40702544	-0.223168117	-0.011237514	0.318832459	-0.557154762
139	1.135524706	0.925300661	-0.074457252	1.369728697	0.341302508	1.400848333	0.642856195	0.735896262	1.45844967	0.823175884	2.185964324	1.43572054	-0.15884009	1.67675561	-0.29124984	0.789927494	1.517746953	1.759926647	1.349978467	0.520440815	1.112698059	1.66810898	0.107432675	0.124958552	-0.318010969	0.547837178	0.925595658	0.183201698	-0.348988377	-0.56905445	-0.470161263	0.759837239	-0.407905233	0.397474181	0.147345293	0.952671325	-0.063120597	-0.616549995	0.855074801	0.141442573	-0.928589161	0.634513788	0.740217121	-0.852021549	0.516665031	-0.372640181	0.922933332	-0.153266623	0.693823664
140	1.542616944	1.765668545	1.186999556	1.210628117	1.746740414	1.796983026	1.097180542	-0.083132633	0.955212741	1.012105982	0.422931318	0.781092044	1.288569551	1.182069409	0.954886801	1.398418836	1.606782727	0.386831843	-0.263665021	0.651515961	-0.014628147	2.123174402	1.051001355	0.079852017	1.026852862	-0.371359274	-0.448327014	0.653265927	1.111444383	0.481939125	-0.913738222	0.432809683	-0.211696806	0.394915587	1.340651242	0.394590928	-0.553985835	-0.15971633	-0.82733127	0.835865929	-0.083186027	-0.196678341	-0.768696712	-0.706821003	-0.376037862	0.460214411	0.273971834	-0.392962079	-0.834404644
141	3.109660454	1.887218062	2.024837232	1.776075397	1.572320334	1.77480295	1.780928022	1.575125629	1.743836878	0.561467996	0.857718061	0.618768186	0.706787919	1.740589948	1.420620466	0.991298833	1.203817721	0.659108588	1.456223437	1.724824008	1.624588985	0.734618566	0.219710466	0.436473607	0.384549555	0.078857395	0.332430419	-0.00989636	0.34492872	-0.042932838	0.159719373	0.152458842	-0.644631569	-0.774445789	-1.111265499	-1.39802012	-0.335933191	-0.651892689	-0.555239436	0.099554483	-0.908823675	-0.941749375	0.448213556	-0.607616552	-0.403066813	-0.842025945	0.018610193	-0.051879362	-0.291932158
142	0.474369048	0.597518922	0.666516791	-1.040391507	-1.332463557	0.561281415	0.285133715	0.382425075	-1.021946533	-0.877117795	-0.839452669	0.05593363	1.508076615	0.623757663	-0.402850319	1.033502391	0.355310194	-0.291791332	0.005302517	-0.34263902	-0.608720135	0.783115936	0.038595838	-0.405314761	0.532849768	-0.77863622	-0.63044784	-0.379892518	-1.862947065	0.281986997	1.139864988	1.969051422	-0.72886652	-1.081415625	0.701955249	-1.563551704	1.575600973	1.65674676	2.788935678	-0.27151127	0.463690717	-0.265780836	-0.497222437	-0.190136407	0.379648378	1.255575587	-0.676926516	-0.630352054	1.792436756
143	1.218854499	-0.61294552	-1.031333908	-0.909151274	1.057920967	0.965548328	-0.677160158	-0.186619239	0.380454235	-0.434132077	-2.554736091	0.707144822	-1.431298332	1.6506385	1.046553904	-0.113250608	1.954829654	0.662098634	-0.937176636	0.556468605	-0.944432228	-0.405858272	1.69861819	1.17869671	0.736357517	0.800285664	-2.130048359	0.705306793	-0.129501851	1.268385313	1.377801407	0.525275132	-0.744675031	-0.12602686	-0.887409034	-0.890904818	-0.481643048	-0.500355438	-0.329903146	-1.088184825	0.131414567	1.00519288	-1.500701114	-0.265573927	-1.060601685	0.432120489	0.982944914	-0.137827062	1.024905723
144	0.943032567	-0.322209988	1.323450432	-0.438696758	0.823956412	0.886371189	0.465635525	0.734404107	-1.094208768	1.312332152	0.177121135	0.236958125	0.1994055	1.129905302	-1.471553398	-1.624212866	-0.346062958	-0.670775961	0.074118763	-0.253848021	-0.824534835	1.002551279	0.359123605	-1.025984829	0.739261091	-0.463708591	1.378781858	0.218258355	0.554656928	-0.569001624	-1.99476583	-1.023837679	-0.500346865	-0.433100129	0.260986447	-0.116733843	0.398059621	-0.32426607	-0.730722066	0.249312767	-0.574792046	-0.014805518	0.708926311	0.35570025	-1.476680746	-0.296974358	-1.051782797	0.440627724	-0.965719249
145	1.362740959	1.918006201	0.389523307	-1.10427855	-0.103832699	2.113795976	0.784183658	-0.777985563	0.316201889	0.069060372	0.10905752	1.236617672	0.930316669	1.092847105	1.658942757	0.306318629	-1.329188943	0.33968853	0.832072748	0.070825157	-0.187512665	-0.879069198	1.714397156	0.706146384	-0.973587733	0.944054133	-0.837985414	2.141221667	1.386374342	0.190270466	0.741368248	-0.482495521	-0.335034838	0.376493188	-2.1155171	-1.208688927	-0.001883903	-0.465662874	-1.818438166	-2.36645517	-1.234291959	-1.621346089	-0.282918181	0.410137831	0.318825925	-0.913595124	-0.322714176	-0.637155074	0.714718737
146	0.626103223	-0.227498102	0.558158526	2.616927557	0.75773	0.987867155	-0.052954203	-0.795534637	-0.896199586	-1.016390332	1.713655644	1.001591091	0.430956253	1.379333613	-0.017077037	-1.450138714	1.191780689	0.464585176	0.063021427	-1.222280752	-0.064880398	0.371441772	1.318952807	-1.269712306	1.248620213	-0.968584003	1.976481937	1.192954207	-2.234876828	0.046735573	0.964748978	1.20572632	-0.000302718	-1.868837149	-1.258569649	-0.034980075	0.615434454	0.424284688	-0.314123742	-0.770955664	-0.227026786	-1.249411282	0.25068628	0.240883334	1.742840252	1.200506077	-0.803991348	-0.976129362	-0.613438553
147	1.208011365	0.034006604	-0.061056506	1.242752015	-0.376770964	0.012272767	-0.88661049	-0.255273196	1.475472079	-1.122837279	0.583879677	0.2705719	-0.523313062	-0.788879553	0.550539425	-1.482579045	-1.138124003	0.244128881	2.401653455	0.225265416	-1.004281416	-0.101000115	0.229442363	-0.104717087	0.511461047	0.456596597	0.830880222	0.625395374	0.313754805	0.448850654	-0.7087444	-0.903738722	-1.034873922	0.022302079	-0.16396503	1.051367165	0.16951133	-1.659232074	-1.814155349	-1.223791651	0.770184279	0.496244202	1.063252037	1.745691144	-0.483214243	-0.229390876	-0.061775068	0.646486094	-0.08580416
148	-1.150980651	0.496754868	1.120931506	0.019210454	0.706293309	-0.043430906	-0.305840311	-0.327249475	-1.689936176	-0.876677	1.057654496	0.069049015	0.912598437	0.693829024	-1.422329933	0.294245663	-0.566324568	1.70518569	-1.517580043	-1.107758215	2.506011933	0.717492038	-1.807216699	0.552594491	-2.018756477	1.409876731	-0.373892776	1.19214071	0.435666639	1.197460104	-1.002036384	1.055953095	-1.661538787	-1.890106341	0.775923261	1.366448718	-0.776293907	-1.086164164	-0.135255631	-0.120762635	0.268894443	1.460308018	1.245864193	-0.076222957	0.552921879	-0.445816375	-2.29684964	-1.078410255	0.428515765
149	1.412823168	-0.002544103	0.592348722	0.409741646	1.409784493	3.387085818	-1.682617869	-0.657444492	0.566623512	1.012726553	1.318691611	1.404489724	-0.002534791	-0.843987953	0.430885621	0.66973373	1.619273686	0.295344044	0.142688104	0.158227039	0.276418969	0.647045444	0.940802097	0.558680605	0.214222869	-0.27835212	0.580500252	1.70440777	1.413633025	0.484934404	-0.736326852	-1.029841476	0.132791664	0.177506723	1.422952086	1.092941161	-0.287820829	-1.066073645	-1.63488602	-1.094068571	-1.010235677	-0.396084808	0.46118008	0.970758773	-1.495970179	-0.795534145	-0.720643862	-0.248238786	0.868515606
150	1.670185329	1.558351485	-0.270603738	0.765619503	1.444357723	0.910852488	1.239186894	1.161139009	1.347000136	1.965811084	0.869674831	0.034695667	1.9336623	1.715869098	1.513237983	1.406925773	0.336778547	0.131140704	1.20627695	1.153812464	1.241368367	-0.335567305	-0.718851696	0.695180116	0.943095915	0.290312042	0.663550325	0.783862714	0.370923765	-1.015891847	-1.162972995	0.504682129	0.402069793	0.894239439	0.535725792	-0.008447739	-0.323004521	-0.39546724	-0.703140343	0.104394311	-0.235390039	0.899577163	0.685833515	0.260160466	0.550197191	-0.372046567	-0.612082793	0.78830984	-0.419687611
151	1.547378211	-0.230211724	-0.822435277	-1.190909236	-0.335633975	0.461406188	0.137553739	-0.660462652	-0.258380677	-2.004238556	0.578057351	1.373908389	-0.329105133	1.620817989	1.046259896	-0.808211631	-0.24621596	0.37923284	0.147205279	0.838431175	1.5573964	1.652900754	-0.326826848	-0.870643116	0.169069213	-0.224229026	0.152695578	2.090546859	-0.524021699	1.293560444	-0.116722242	0.521113676	0.624703777	-1.30323184	-1.606773374	0.284897511	0.623147192	0.221894872	-0.430474382	-0.826910127	0.883523219	-2.501230464	-1.516562696	0.948086517	1.619307459	0.194708588	0.211945393	-1.634656459	0.502066141
152	1.450457502	0.743105932	-1.702334286	0.592550936	-0.122799061	1.34454401	0.579163298	1.126841979	0.911434012	-1.06799686	-1.088154573	1.053594344	0.112393261	-1.040721962	-0.458483343	0.797262347	-0.286437447	-2.035505391	-0.008848736	-0.881859996	-0.095876849	1.11672324	0.642005236	-0.201011471	0.174332799	-1.787050203	0.482357398	-0.608812077	0.040995995	0.102890598	-1.569434049	-1.064335564	-0.576349681	0.125339562	0.287602129	0.285343233	-0.679737165	-0.176203778	1.506238535	1.49056407	0.202396976	-1.813609439	-0.415189736	1.777651925	0.256262384	1.232901803	-0.284906392	-1.53272637	-0.267526605
153	0.964757098	0.460560128	1.503036255	-0.51022997	-0.669334975	-0.517312379	0.370525608	2.097453556	-0.215616134	-1.03328653	0.36703878	1.306337387	-1.215131726	1.368582356	-0.986703345	0.457095351	2.080594326	1.516028944	0.53917215	-1.940454617	-0.404434706	1.971297632	-0.251456561	-0.554797297	0.549258577	0.856064491	-0.225680164	-1.876938087	-0.300390652	-0.339246779	-0.705338458	0.727131984	1.412822056	0.510132607	0.123733351	-0.234730391	0.243007194	0.402401517	-1.215285823	0.119148167	-0.157017148	-0.366900574	-0.310989081	0.316508151	0.227319414	-0.23611415	-1.532663289	-1.90258235	0.32953652
154	-1.077511668	1.53172579	0.160390513	0.840075683	0.180405251	1.920970366	-0.966166604	-0.020405106	-1.052064608	1.285639542	1.220386137	0.574776037	-1.153248565	1.345810473	0.452280529	0.152603555	-0.258276061	-0.726524241	-0.420298819	0.766886476	0.765612135	0.677928704	-1.83513061	-1.368548334	1.372737633	1.261201572	0.619852202	-0.981603404	-0.337171598	0.437816316	-1.424449877	0.056314672	2.20515146	1.483219403	-0.010217901	-1.297363207	-0.083223411	1.007253456	-0.718177544	0.946441693	-0.490178575	-0.102822987	1.141599698	0.345483104	-2.611824167	-0.051696502	-0.759619109	0.747628434	1.571372689
155	1.049714389	1.58256788	0.734469506	1.148978903	-0.453300663	-0.555985742	1.276566698	1.721698236	0.517364708	-1.368843299	-0.778678768	-0.591590496	-0.467705524	-0.1365235	-0.21000726	-0.627380391	-0.573055742	0.517208868	-0.216773595	1.73033581	-0.443806224	1.183007431	2.096469115	0.19823029	0.684952026	2.937813665	0.307155964	-0.012035751	0.046254248	-0.593394154	0.54404553	0.354141472	0.023826642	0.921614479	-0.88839597	-0.228506741	-1.268355867	-0.505813749	0.371947524	0.646128724	0.101069286	-0.723094521	-1.419969832	-0.015941699	1.478103701	1.08275387	-0.359941184	-1.418363904	-0.009443364
156	1.332449457	0.615744047	-0.775064187	-0.87749609	1.129992489	1.405082423	-0.560907084	0.179144145	0.897349085	0.743101953	0.543706414	1.415163225	-0.982505515	1.18383784	1.408872656	0.241853166	-0.538090601	0.647365147	0.451138274	0.415001794	1.095916775	1.378634053	0.70161552	-0.559517498	-1.275759956	0.572220046	-0.129699718	-1.299752246	-0.01457479	0.264008417	-0.327851477	-1.577985594	-0.629753161	0.103730408	0.056707206	1.301504483	1.428749575	-0.896809752	-0.068341672	-0.24811593	-0.708863716	-1.677137025	-0.718923139	0.94228553	-0.555829489	-1.603922139	0.148665615	2.17704568	-1.192694448
157	-2.211109604	0.005548063	1.806476805	1.369347515	0.193139767	0.979742821	1.340277391	0.994925553	1.014815443	-0.194501569	-0.519649088	-0.671855663	-0.098660295	-0.033328061	-0.127480735	0.86815483	-0.487458367	-0.289029576	0.197856285	-0.827818486	-1.734141684	-0.022387827	0.097954303	0.637910735	0.565085119	-1.555794657	0.510014063	1.340427638	1.122583794	0.752886871	-0.913205939	0.729756449	0.929949985	-2.693043763	-0.136065471	0.585289904	-0.403408482	-0.151661807	-2.423816493	-1.287628991	1.3372263	-0.977188825	0.705216233	-0.951924797	-0.534943643	-0.160194716	0.623257999	0.602502596	-0.438941749
158	1.77923539	1.34668235	0.695778025	-0.728402371	0.971865859	1.316881825	1.938606435	2.338118884	1.46076332	1.282575496	0.249246386	-1.445391583	-0.097891528	1.380817383	1.045287359	0.602807022	-0.809280864	-1.208184005	1.027521229	-0.006331254	0.211574218	0.279682625	-0.183560911	0.977092711	1.913456837	0.044771678	0.784587099	-1.308903075	0.066993807	-1.791030566	-0.084933362	0.991189721	0.962953136	-0.833418432	0.974415095	-0.025015908	0.274536792	-0.476146404	-0.501588793	0.245310707	0.46778182	-1.768659315	-1.34278391	-0.697140888	0.727019319	0.287664808	0.106244631	-0.90708649	-0.626076471
159	-1.628940926	0.568554272	-1.222889626	1.727679379	-0.77037067	1.761716601	0.251054809	0.331996832	1.651190241	0.926647936	-0.940161308	-0.767032014	-0.501491521	-1.275751905	0.694337342	0.556651581	-0.428134416	1.063460133	-0.58199142	0.33834547	1.384035685	0.605017319	0.073293847	1.705057959	1.194198521	0.039360874	0.925800306	1.202355901	0.145482512	-0.788328981	0.153798685	1.217412565	-0.878890949	0.162650746	-0.674930879	-0.712589247	0.600317209	1.293948959	0.508756756	0.730575736	-1.724327602	1.101670013	-0.406585283	-1.507904343	-0.798671578	0.01498068	1.079426957	-0.118938257	-1.32920343
160	1.017087549	1.138342656	0.617700429	0.146420686	0.488683884	0.599279929	-0.287355835	-0.35085959	0.128648185	0.437919774	1.12499582	0.936339631	0.83604252	-0.706882025	-1.486652986	0.048455	0.234570905	-0.282352116	0.462990461	0.834905355	1.030457171	-0.189781396	-1.458247927	0.572001644	-1.318820478	2.143642529	0.285222133	-0.41316534	-1.440708867	0.587215269	-1.073911566	-1.787318342	1.279358008	0.355762015	1.083022385	-0.440960362	-2.737023988	-1.081616763	0.517660646	0.137309093	0.550035041	-1.629684025	-0.693989365	1.094652691	-0.127505016	-0.734207787	-0.125183305	-1.431898678	-0.883112175
161	2.153600995	1.313766276	0.548388064	1.409637091	1.549292307	1.309474095	1.183170137	-0.382654185	0.495423104	-0.1963637	0.876014197	0.973171243	0.110304481	1.397198113	1.032103613	-0.134930477	0.602212374	0.204739949	0.91548989	1.93790331	1.938255435	0.13303442	1.343473238	-0.289162227	0.630960453	0.002410548	1.094655591	0.163518781	-1.183047523	-0.347058748	0.832494228	0.843027781	1.262219484	0.107327646	-0.844624354	-0.578722836	0.657061148	0.518097014	-0.579275252	-1.665903939	0.168695429	0.725351487	0.527436472	0.622250603	-1.083936886	0.693535295	-1.004647948	-1.29659912	-0.020250836
162	0.262896744	2.397428803	0.044313536	1.137305873	1.506975233	0.652893289	-0.360002394	1.784230784	-1.232017733	0.950980271	0.448778355	1.202816494	-0.027208559	0.634057198	1.027406783	0.623537592	0.358583001	0.274448341	1.160923329	1.680019543	0.80494945	-0.100835005	0.301631702	-0.028265256	0.260003882	1.536217062	0.799850494	-0.134114502	1.017812873	0.602224464	-0.479688864	-1.113280279	0.116251286	0.995944233	-0.51048133	-0.708725512	0.367689605	0.749256497	-1.322937566	0.483588861	-1.092433387	0.876466398	1.130875614	-0.137498572	0.90158551	-0.458939553	-1.214093865	-0.555148299	-1.046228713
163	1.291541926	2.126767523	0.530071804	-0.769264674	-0.530816806	1.337427687	-0.368493035	0.206604769	0.184177647	0.475870845	-0.685240156	0.1925488	-1.969368149	-2.014354265	-0.693346251	0.154445061	-0.040217417	-1.383511906	-1.597611426	-0.655097017	0.666041707	0.474466503	-0.993038769	-1.312828065	0.899895656	0.639029537	0.490858821	-0.70563908	-1.080919313	-0.342243092	1.311752238	1.384923192	0.057410064	-0.022688294	-0.012919239	0.6803691	-1.280532845	-0.258774317	-0.661636066	0.734052852	-0.019224044	-1.040947525	-1.32396906	0.730221831	0.021878017	1.005532383	0.7670103	1.345251624	-0.533270973
164	2.429707678	-0.360234629	0.519843602	0.648642242	1.701697388	1.408453365	1.246038585	0.944645741	1.840229687	-0.113003265	-0.827798199	1.434134873	1.433158321	1.641373016	1.438433574	1.053944927	0.01201665	0.918121897	0.535997094	0.082056361	-0.149120121	-0.423493912	-1.278952707	-0.245149026	0.815985863	0.283374452	-0.113059275	1.474486516	-0.066693157	-1.078902443	0.295407138	0.815492739	0.470011775	-0.181632722	-1.024288824	0.336003104	0.252095586	2.032966618	0.219281198	-1.178997941	-1.892287605	1.703191441	-1.505102342	-1.120421382	-0.259605161	-0.00062052	-0.041856646	-2.137972264	-0.864274674
165	0.280557205	0.684550265	-0.070189025	-2.442537364	-0.790628542	0.816652877	1.518798907	0.586977303	-1.288909533	0.280867153	0.960659369	0.812575731	0.383198139	-0.641527667	-1.050039534	-0.420155225	-1.695114799	-0.382839906	0.368873225	0.118754337	0.201844361	-1.811993763	-1.847850675	0.33293697	-0.964130619	0.730871838	0.347849838	0.030201082	-0.679076974	-0.000781812	-1.7008883	0.412209209	-1.531632018	0.846677322	-0.530168849	-1.172081601	-0.197729503	1.10799553	-0.185763262	0.336192249	0.144403687	-1.660922431	0.146269367	0.593715494	1.656617454	0.016621001	-1.133880153	-0.104806144	-0.221201187
166	1.9815845	0.834953745	0.092777873	1.297088193	0.166300691	0.505794007	-0.34711176	1.519934243	0.955739122	0.398434319	-0.484220751	1.302786536	1.250859653	1.379404362	0.44105904	0.158810891	0.95072404	1.190340209	0.654678938	0.716642567	-1.028993694	-0.039769318	0.357624644	0.606327663	1.152394175	0.009108521	-0.021108669	-0.333001852	-0.426819329	0.017517409	-0.334801539	0.675555382	0.65054821	0.247755408	-0.887872874	1.134269625	0.049728795	-0.387071815	1.606882756	1.26806566	0.417284374	1.467080624	-0.707648021	-0.285467165	0.716247492	0.912435137	2.121818578	-1.552117845	-1.092085188
167	-0.018629206	1.335984031	-1.082542741	-1.686776559	0.577389074	-1.439115095	0.265939577	0.481661503	0.884733884	-0.29382539	1.016552676	-0.763087091	1.233225064	1.406863463	0.582069195	-0.01812537	-0.132474512	-0.427784458	0.245494431	0.171247986	0.82036349	-0.74540294	-1.913214852	1.145185531	1.223753541	-0.573803201	2.053911972	-0.282051752	0.519894729	0.620096186	0.385222588	0.663322947	-0.915281114	-0.574257707	-0.450261937	-0.959198399	-1.113052093	1.051927527	1.23355392	0.716198183	-1.31974059	0.70811277	0.321152068	-0.402470423	1.524181569	1.418038541	0.27133079	0.885004646	0.538049161
168	2.924863267	2.626584671	-0.67860969	2.090715775	0.470883924	-0.370739516	0.792923854	-1.441844881	-1.029605953	0.614362714	1.489745983	0.629449325	-0.923764498	0.609774416	0.405981199	1.305738604	0.277198288	0.446263183	-1.329225552	-0.305425879	-0.443207405	0.9580875	-1.009644943	-0.074858401	-0.630719905	-1.087957195	-1.646516987	-0.034676744	0.937192933	0.479963681	0.161695063	0.204445726	0.758105844	0.924331977	0.217956843	0.637076564	-1.113576597	0.031970502	1.661904291	1.575804376	-1.048212122	-1.058093733	-1.578098906	-0.044954054	-1.312967741	-2.060240071	-0.100322674	0.455370711	0.189000381
169	-1.236969738	-1.405443088	-1.249650311	-0.902035119	-0.684331043	-0.13462271	-1.5820692	-0.803600948	0.077624228	-0.991616672	0.593557763	-0.344946243	-0.716511022	-0.601358454	-1.19701458	-1.417364049	-1.234946821	-1.018040034	0.341025088	-1.434827963	-2.605217632	-1.431163414	0.321437622	0.141244393	-1.134465592	-1.041892217	-0.339303186	-0.728078262	-0.166232672	0.068368437	-0.776632917	-0.922740102	-0.612054257	-0.836318929	-0.50964417	0.157752237	-0.192828373	-0.77266313	0.003849868	-0.609139831	-0.154486638	0.33321027	0.50284523	0.703883745	0.086036024	0.090662005	-0.287101488	-0.120086254	0.069748714
170	-2.046421232	-1.528764389	-1.45429852	-1.3573056	-1.438183221	-0.962040735	-1.504226307	-1.799425677	-0.654077816	-1.014360141	-0.904623954	-0.905745839	-1.199772706	-0.770937708	-1.347636566	-0.812711702	-1.066575432	-0.287402444	-0.366120856	-0.080497817	-1.141904656	-1.01094874	-0.756744149	-0.697094107	-0.311941725	-0.90172114	-1.473369177	-1.177791802	-0.40216727	-0.344172643	-0.308747178	-0.208390299	0.564519783	-0.131276505	-0.682020898	-1.259708534	-1.142335643	-0.660463368	-0.349379094	-0.685435131	-0.392826956	0.372694725	0.196367993	0.638432894	0.72175281	0.414766421	0.650760966	0.116970227	0.889409589
171	-1.491131155	-1.374732504	-1.688089824	-0.892840482	-0.86856957	-1.563313005	-0.948561506	-0.836111341	-0.582114584	-0.867594643	-1.29910169	-0.825076084	-0.601142607	-0.581269282	-1.215258542	-1.239739017	-1.213418349	-1.423805915	-0.835257324	-1.213967131	-1.237110475	-1.219670426	-0.708683707	-0.408949892	-1.324710905	-1.057425472	-0.094641728	-0.238817809	-0.425294204	-0.527722099	-0.086852976	0.04429861	-0.916317184	-0.815774237	-0.515225415	-0.237165175	-0.357173685	0.136295667	0.353187892	-0.145863975	-0.077037864	0.447305386	-0.190470971	-0.785026992	0.378285017	-0.039484102	-0.148753549	-0.675493888	-0.028236766
172	-1.225516354	-1.323581129	-1.278372403	-1.098615264	-0.60048495	-1.413002325	-1.427372418	-0.808185805	-1.814279676	-1.389166002	-1.237947202	-1.411693184	-1.238620529	-0.539881206	-0.15518429	-0.426323908	-0.405904741	-0.63447142	-1.347748416	-2.067089058	-1.707690816	-1.373706022	-0.879048235	-0.957980318	-0.052932211	-0.029444819	-0.865011236	-0.758084072	-0.470529355	-0.489772078	-0.358660477	-0.476150832	-0.809956588	-0.023218966	-1.34034841	-0.341240242	0.292364325	-0.554668181	0.092435557	0.446701479	0.615247037	0.261850044	-0.385201259	-0.213549887	0.24204457	0.012491445	0.047704207	-0.020264476	0.272735162
173	1.768140754	1.709858607	1.743676857	1.640341457	1.580259118	1.52143703	1.445752099	1.511846934	1.407289321	1.23851768	1.164150708	1.311498684	1.230514235	1.206391816	1.097116279	0.990472328	1.059161703	0.955613201	0.947169098	0.893089733	0.873763043	0.799836137	0.845620181	0.80984236	0.661509711	0.751791479	0.685762476	0.59659254	0.569140812	0.556773916	0.556473216	0.521361903	0.385167284	0.26292608	0.378658819	0.201950896	0.150673921	0.151279576	0.023707011	-0.038589444	0.051206685	-0.127125107	-0.176924595	-0.152491403	-0.188398233	-0.346608458	-0.120622161	-0.352858868	-0.393919097
174	-3.107602343	-2.981812433	-2.16635863	-2.225092383	-2.36503571	-1.417086872	-1.492277965	-0.707826482	0.668103852	0.458442904	1.001391822	1.772217281	1.778989846	1.658502038	1.684495778	1.78261487	1.676314549	1.554227239	1.593020635	1.384436137	1.133612484	1.297336772	0.959024515	1.026085723	0.948419559	0.887277139	0.865587102	0.705889962	0.710646816	0.7989355	0.622895476	0.558957791	0.484333401	0.500109526	0.526487732	0.45127808	0.456211474	0.409054639	0.283669952	0.222808978	0.124886497	0.192645792	-0.027160759	-0.039229577	-0.021949097	-0.065341602	-0.101127611	-0.090983107	-0.068071509
175	1.548198131	1.582065086	1.819234958	2.006470011	1.784447392	1.80821855	2.034753443	1.86557673	1.682612614	1.695080907	1.769601668	1.536482253	1.329190086	1.67762327	1.548012616	1.086402102	1.118298022	0.739547095	0.527900238	0.785216534	0.55599769	0.457996644	0.812061463	0.630332403	0.790062571	0.411578535	0.810000881	0.314668757	0.465378109	0.1079537	0.038277049	0.228337432	-0.328351534	-0.268900285	-0.069012769	-0.516112558	-0.588988928	-0.506728144	-0.339855705	-0.320273429	-0.530113359	-0.461842144	-0.38219097	-0.385998795	-0.459900925	-0.38488367	-0.42529811	-0.431694402	-0.488365707
176	0.64409109	0.58372858	-0.510433593	-0.108877262	-1.124462188	-0.250872084	-1.000805843	-1.39119062	1.273268465	1.458551484	1.137836226	1.575624076	1.255912127	-0.622048063	-0.372851698	0.119174871	-0.404151641	-1.3338761	0.098224549	-0.926385317	0.123582168	0.374445659	0.259951887	-0.56931303	0.881429321	0.072609762	0.928656063	0.926998906	0.262707813	0.507703349	0.764334463	0.43702656	1.107371736	0.888566903	1.167585963	1.236276385	-0.324971394	0.839422999	1.25045046	-1.687086154	-0.981536864	0.130966578	0.468326079	0.755957253	-0.359844054	0.755511669	1.893560609	0.212014341	0.018883179
177	-3.71111143	-2.583712968	-2.558998113	-2.626461914	-2.85416155	-2.007842287	-2.095107602	0.026310426	-1.2363996	-2.076490741	-0.663450748	-0.822208341	-1.268034816	-0.887497809	-0.941735383	-0.676750583	-0.59941457	0.205523337	-0.296024461	0.363661472	0.196676317	0.638878426	0.225687252	0.270917561	0.187995769	-0.481914678	-0.246747067	-1.036851148	0.310167234	-0.857436394	0.421778335	-0.012291363	0.530282786	0.146581315	-0.438763727	0.574575781	0.069419002	-0.589606101	-0.014036208	0.306922608	-0.147645949	-0.041250344	-0.290833164	0.480580855	0.603690257	1.12823626	0.783069444	0.450585243	0.31653047
178	-1.965212629	-1.963799771	-0.981237757	-1.143264026	-1.867596948	-0.609922156	-0.774492349	-0.916068873	-0.965303648	-1.388982741	-1.316107552	-1.377151805	-1.510413186	-1.005245705	-1.047754091	-1.942167276	-0.483237943	-0.309933345	-0.014112873	-0.362738756	-0.215909333	0.085876124	-0.123486454	-1.682502096	-0.504748279	-0.216205201	-0.909736863	0.054975887	-0.628267007	-0.266822158	0.742856854	-0.105337631	-0.396424311	-0.228405525	-0.635662013	0.013142464	-0.434479692	-0.974019586	-0.522226746	0.64043342	1.542864003	1.196675422	0.573022074	0.08359576	0.911188088	0.498985192	-0.306209487	-0.461625893	-0.378808698
179	-1.647024634	-1.270344642	-0.742417615	-0.989377406	-0.843496196	-0.88579417	-1.517579526	-2.097739855	-1.29965454	-2.18590447	-1.485179969	-0.845870061	-0.285074557	-0.518694518	-1.798382958	0.178871746	-0.398524093	-1.887497822	-1.254231567	-1.21444412	-0.592555542	-0.781028602	-0.469363436	-0.857469022	-0.535290008	-0.215052885	-0.31270309	-0.017256019	-1.260131237	-0.517806424	-0.084635138	-0.502214367	-0.904822799	-0.915995704	0.124109993	0.660960773	0.527902274	0.203718482	-0.210911911	1.373102747	-0.444500867	0.586091991	-0.884991304	0.137951179	0.191658949	-0.112474834	0.911424743	0.919702941	-0.136249838
180	1.142030953	0.843879349	1.120370454	1.129674505	0.608058552	0.53154156	0.271232289	1.105675762	1.093376822	0.686688405	1.520831197	1.548498874	1.141739524	1.829246158	1.602946435	1.240355546	0.824535665	1.2112663	1.259884821	1.025179432	0.630827601	0.86215952	0.942665738	0.950870399	0.658564777	0.365757558	0.821894647	0.446364547	0.084335358	0.354475408	0.260398495	0.008969169	-0.015897945	0.201713696	0.762348998	0.433080555	0.496637934	0.77486454	0.722244292	0.434119493	0.475614048	0.420820691	-0.048719354	-0.00808199	-0.824026602	-0.61487488	-0.912241449	-0.493466365	-0.000735272
181	1.10731381	1.684298388	1.33521855	1.072092348	1.180845851	1.201624218	1.292137375	1.04516648	1.409269061	1.563681458	1.629341058	1.310883118	1.174543382	1.283199403	1.206061802	1.374412137	1.063413331	1.376317174	0.739714146	1.840700909	1.22792509	0.720926872	0.780939439	0.893717339	0.034572072	0.641039089	0.085332479	-0.0098631	0.321877754	0.360186711	0.442862498	-0.319554144	0.141044332	0.282927087	0.627275621	0.148388705	0.339101048	-0.007727628	-0.166252559	-0.065002709	-0.211528127	-0.030316693	0.187002767	0.093627023	0.05452262	-0.253385943	-0.028197547	0.084522214	-0.127630048
182	1.375154805	1.114316104	1.442365927	0.842444882	1.292999604	1.176088861	1.070369915	1.626855074	1.032739304	1.466617524	0.435110256	0.90031608	1.247867868	1.149303738	1.538307874	1.57766401	1.681418196	1.089634524	0.935859836	0.809863641	0.856874957	0.658147857	0.260799331	0.50854544	0.399771206	0.586950428	0.986262659	0.597964017	0.662986038	0.811855178	0.423359329	0.284520084	-0.275095792	-0.065036713	0.129046272	0.32160718	0.256383813	-0.037271502	-0.17784344	0.742939813	0.627161232	-0.141242372	0.380970624	0.298096486	0.063909477	-0.537642743	-0.260644727	-0.601327784	-1.091632243
183	1.789514216	1.121491323	1.370543762	1.457710432	1.041964619	0.795219925	1.544851099	1.295801035	1.128557979	1.189772584	1.074498733	1.0749458	1.225010635	1.510618652	1.476797155	0.888611295	1.209529955	0.441855645	0.579489409	0.031407697	0.778346487	0.693283713	1.021142931	0.736307899	0.992466948	1.47329443	0.877888545	0.935857644	0.24923194	0.743104557	0.505463231	0.504216321	-0.049534891	0.004380183	0.627972715	0.882188428	0.307781276	0.616127738	0.400957301	0.039196077	-0.009172248	-0.393803739	-0.576742338	-0.110732126	0.033857059	-0.208885758	-0.064443464	0.063560827	0.005025637
184	2.326095308	0.624049734	0.696979839	1.862501324	0.734445611	1.158249335	1.54160915	2.619899102	2.102999989	1.835083667	1.03696969	0.316350409	0.749118016	0.815100177	1.362140657	0.885084253	0.586971172	0.531674608	1.722552281	1.592576764	0.744442226	-0.080977938	0.467361897	0.612503447	0.486425937	0.086791845	0.417625246	0.03930728	0.114394995	0.18208437	0.591295227	0.631383317	0.803113502	0.513945681	0.947720626	-0.125140898	-0.452069891	-0.307659794	-0.478244792	-1.593463706	-0.68561175	0.096918853	-0.538101648	-0.112772467	-0.3398949	0.036936246	0.092732371	0.104067749	-0.366870847
185	1.166735964	1.243690104	1.338529392	1.151679616	1.265374787	1.540604334	1.622608797	0.961739946	0.679282567	1.170389642	0.850740197	0.196248089	0.31382381	1.399018995	0.940345424	1.075875045	1.220470824	0.803715956	1.173255962	0.558552785	1.058857599	0.640984845	0.79306357	1.015916467	0.994922083	0.856806086	0.477105998	0.378625483	0.974764249	0.940342967	0.98433753	0.496121756	0.028530853	0.904931849	0.669515359	0.602547289	0.132624031	0.327879063	0.488263448	1.012275933	0.491325855	0.481519995	0.626377112	0.107115955	-0.026205159	-0.266198015	-0.455826505	-0.076133674	-0.121292429
186	1.776893775	2.124352963	-0.38485798	2.007731352	1.396103933	1.501472952	0.412788872	0.271582051	0.4067289	-0.430415549	0.823818388	1.111752598	0.885809811	0.442537158	0.664575586	1.457962868	1.21062066	0.768256942	-0.032300885	0.098334242	-1.620381297	-0.83304789	-1.404512874	0.85729613	0.204032028	-0.566838148	0.177423253	0.085508523	0.307297507	0.505198319	-0.137991778	-0.426231148	-1.344180989	-0.318598211	0.165700594	-1.195436835	-0.640604945	-1.138799208	0.499507067	0.005622776	-0.06825854	-0.460745842	-0.630981374	-0.062095133	-1.018567228	0.025669539	-0.191585095	-1.613551307	-0.794694929
187	0.52729452	-0.212194672	-0.575924277	0.046922817	-0.825233527	-1.245905949	-0.131160866	-1.042340712	-2.622490173	-0.253103667	1.377147211	-0.32604753	-1.259027259	0.091707809	-0.805059798	0.438557574	-1.789391672	0.373166004	-0.944110953	0.052263979	1.14940659	-1.369752023	-0.784272352	0.326684344	0.887873545	0.589932657	0.423509543	0.017494003	-0.97993303	-1.249999738	-1.17519213	-0.518243396	1.222900497	2.016829443	2.082992268	0.714651783	0.492884881	0.788475883	-0.043393133	-0.609227971	0.326776944	1.149421593	-1.319955859	0.161324635	0.566846327	-0.725436124	1.221383468	-1.569452825	1.170203883
188	-0.320675727	-1.472092441	0.625777641	-0.289655016	-0.754532534	-0.133658202	-0.119153404	0.466658702	0.42884517	1.847064036	2.138421892	0.842474774	-0.631303984	-1.085620096	-0.53368547	0.056817425	0.600263443	-0.190759791	-0.0977502	0.418760644	2.35812935	1.039156744	-0.647555837	-0.082560383	-0.908198423	1.06112908	-0.743519306	-1.741052185	-0.628256667	0.93102617	1.806141814	1.094499753	0.67054742	1.578357417	1.627523485	1.544064896	-1.351856293	-0.063100669	-1.138488737	-0.229868756	0.859271204	0.581516396	1.834434743	1.287133983	1.816505517	0.612826451	0.453604517	0.646065952	0.342854864
189	-0.965709244	-0.139261406	0.55939091	0.612002914	-1.27793279	-0.429065582	-0.986439802	0.752992469	0.544757049	-0.099519073	0.097429031	0.93694069	-1.024897505	-1.355578713	-0.516418905	-1.014354456	-1.152628223	-0.521031203	-0.296144467	0.735368698	-0.534107177	0.110508136	0.925517993	1.007051838	0.041437705	-2.349402389	-0.061468096	-0.55444764	-1.334836022	-0.723659062	-0.22642621	-0.422789405	1.540118831	-1.174376133	-0.612202124	-0.630660916	-0.711457496	-0.861348505	-1.393980899	-1.722229234	-1.483514773	-2.020723454	0.011982122	0.33171791	1.50585131	1.804329962	0.378435665	-0.135949272	0.008579806
190	-1.998278477	-2.099689803	-0.697462555	0.169171824	-0.145587605	-1.887746692	-0.992635272	0.013219852	-1.195647435	-0.828339754	-1.700256607	-1.26041794	-1.062291409	-0.349832606	0.285485619	0.055360347	-1.222173209	0.414625033	-0.529022411	-1.676773084	-1.708365403	-1.477458547	-0.62751784	-1.556162618	0.051355074	-1.001982794	0.484322428	-0.216837724	-0.462267481	0.288118928	-0.889958029	-0.771620654	0.395820364	0.409097618	-1.206855034	-1.198496461	1.311885908	0.719040957	-0.545163003	-0.553182431	0.576797888	0.478013228	0.46358248	-0.651679402	0.463700467	-0.126455135	1.109653595	-0.279486609	-1.171310219
191	-0.417600903	-0.217471758	-0.657916135	-0.784693668	-1.630237722	0.470548608	0.136722955	-2.110585502	-0.016557688	1.786448034	0.473694621	0.995909179	1.962996205	1.913803826	-0.148003695	-1.525167037	-1.083393271	-1.997564026	-0.375405175	0.752632691	-1.244843165	0.036707234	1.639074509	1.461786071	-1.24332091	-1.005902193	-1.167438488	-0.218664291	-0.426783978	-1.039989392	-0.340250662	-0.176875958	-0.029061942	-0.006103542	-1.632832467	-0.798866539	-0.084032131	-0.282730055	-0.599896174	-1.008642053	0.174810974	-0.054180239	-0.263478324	-0.199395125	0.128078412	0.89296421	1.00886958	0.40123254	0.046840881
192	1.830993038	-1.503423259	-2.617255654	-1.001746149	-2.227876407	-3.281306623	-2.223111049	-2.365972433	-2.219783518	-2.647694632	-0.465693911	-0.352333666	-1.513392716	-0.069622954	-0.14721268	0.116526241	-0.96118659	-0.867672122	0.24455114	0.299198839	-0.198678024	-0.276537727	0.683123573	0.334585655	0.156830225	-0.051841945	-0.472067856	-0.355640093	0.447986384	0.636546128	-0.046610413	0.458741759	0.709293258	1.012106288	0.662823371	1.034535954	0.824649688	1.158504587	0.646582115	-0.125089769	0.263622849	0.64623696	-0.284292722	1.476973561	1.269793985	1.400068549	0.179033828	0.876689016	0.05738569
193	0.012325048	0.608621504	0.864089185	1.436914553	1.668912504	0.930114095	-0.540900442	0.471850621	1.321538803	1.131654661	0.461491543	1.031607523	0.581812298	1.265117224	2.163123824	1.788648513	0.727226189	1.539597034	0.622426613	0.302014871	-0.651088505	-1.628190594	-0.40191524	-1.138493415	0.726108229	0.422515091	0.505087011	0.294137	0.374873695	-0.721853396	-0.26236168	-0.458054875	-0.92652342	-1.029737634	-0.817606496	-0.657632505	-1.35785271	-1.512352041	0.859482931	1.603269479	-0.427911986	-0.322056968	0.101892692	-0.551811948	-0.673652541	-0.879611985	0.080534244	-1.372753243	-0.404863362
194	-0.108268805	0.428096697	0.641830073	0.776896028	1.043249564	-0.448241557	2.162404835	1.007729568	0.790031193	0.50064711	1.11927558	0.684770585	0.257111021	0.529846617	0.714488841	-0.344353925	0.744167449	1.498767987	1.688881808	1.291210886	1.57677776	0.970474072	1.012879997	1.063251571	0.788454973	1.674001114	1.263079623	0.256911972	0.771465809	0.584052847	0.195338113	0.745591661	0.528615532	0.903708056	0.4841033	-0.299668448	0.270597179	0.790293946	-0.946053144	0.418962651	-0.300253432	0.025638472	0.024691528	0.041340223	0.832842769	-0.560388632	0.379280916	-1.161330769	-0.847798147
195	0.593667618	-0.026049394	-1.404412844	-0.795183867	-0.130021645	-1.592570356	-1.173588877	-3.167731371	-0.986154386	-0.950577957	-0.969872769	0.120512008	-0.044859497	-0.52904548	-0.53453799	-1.279789381	-0.02303507	0.171014831	-0.513650284	-0.152947023	-1.578111998	-2.029599984	-0.581402071	-0.175615447	0.857943081	-0.186528976	1.032922492	1.143158385	-0.160833942	0.111240853	0.201221688	0.416076394	0.578416999	0.607838724	0.652516922	0.929108534	1.278571429	0.928955093	1.312112987	1.17289703	1.160759866	0.827974055	0.474458476	0.030572822	-1.839033526	0.485957565	-0.437449309	0.206636408	0.953192954
196	-0.147491355	0.25462186	0.382040675	0.978483161	0.693147384	0.3260829	0.7904407	2.373414952	1.410028406	0.398981962	0.683554535	0.598983721	0.402002752	-0.063639384	0.504021908	0.830135787	0.146528579	0.591441111	0.72069101	1.086334962	0.413775916	0.267135275	0.257927132	1.10548523	-0.362039574	-1.399453685	-0.289857004	-0.987529729	0.125972785	-0.480665687	-0.216773293	-1.601822138	-0.01469356	-1.082040955	-0.085701641	-0.158683855	-0.75675729	-0.925481634	-0.372871096	-0.727757324	-0.887452133	0.079028245	1.488461862	0.844279156	0.883300735	1.189656911	1.37436741	0.879844809	1.389631095
197	-0.518862121	2.042513634	0.988809567	2.159200106	1.018396745	1.949437992	0.075768648	0.279481674	-0.42251042	-1.883232276	-0.44300643	-1.347155102	2.196329563	0.037915988	-0.153748283	1.003283578	0.579972858	0.942458857	0.705954991	-1.993668891	-0.502839775	0.124982538	-0.5772551	-0.081779049	-0.227767413	0.887145288	-0.363185402	-0.117006765	-1.73539706	0.131580591	1.853279935	0.281801693	0.122817236	-1.408423003	-1.217661468	-0.637267307	-1.10886314	0.144874508	0.659033021	0.020284493	-0.328889822	-0.93963536	-1.52175615	0.137041226	-1.521580055	0.282344247	0.383240054	-0.214773474	2.102825781
198	-2.031709593	-2.258466481	-2.040815634	-0.304669697	-0.899839184	-0.295904465	0.59078095	-0.853377059	2.083037794	0.738987349	-0.875360867	0.140322028	-0.045443795	0.138986771	-1.295110557	0.000742209	0.082716313	0.080345451	0.589471471	-0.336155107	-1.021023309	-1.459656917	0.397160335	1.898378295	1.346765655	-0.896412212	-0.711489859	0.231331632	-0.043443956	0.816637471	0.46932303	0.827991602	1.32456573	1.316455002	0.873660061	-1.151057983	-0.450355884	-1.078641407	0.173346293	-0.123364517	0.33615022	1.869402402	0.64876472	1.817440021	1.22375584	0.730131159	1.5052925	0.548854323	1.302252421
199	1.285568674	1.807040882	1.920657548	2.262177526	2.216809484	1.064152459	0.389920804	0.251370446	-0.044860095	-0.155556837	0.401610834	0.668907262	1.507265929	1.725141975	0.913918313	1.449604049	1.439742198	0.897498227	1.622884734	0.156623747	-0.217143261	-0.573874951	0.436504101	0.081794487	0.565377588	0.865094754	1.125108955	0.833643104	0.938127601	0.48207168	0.082077232	0.366942871	0.258432894	-0.062749833	-0.128189809	-0.78646722	-0.543190694	0.706122759	0.310351083	0.626915353	0.012089035	0.134580955	-0.058923165	-0.062960679	-0.979795107	-1.209239831	-1.028406852	-0.704369215	-0.124307328
200	1.960427732	1.088337237	0.085291002	0.596891734	0.964035865	0.211039616	1.064394548	0.760826222	0.408283819	1.327869006	1.314490331	1.788972507	2.30278874	1.060689927	0.405260956	0.142505	-0.556187856	-0.770266609	0.611428032	0.34913228	0.708337564	0.60337206	0.960891322	0.827372805	0.396638087	0.002006222	-0.046362789	0.713711088	0.719490834	-0.792417608	1.541747116	1.244473586	1.323960451	0.641873362	0.445106747	0.717432516	1.17442081	-0.695129465	0.169024755	0.131207699	-0.570281341	-0.206929799	-0.347846404	0.260985467	-0.083868638	0.778222364	0.627514238	0.149694569	-0.505239775
201	-0.781749846	-0.804238334	-0.764814504	-0.755643654	-0.734084473	-0.681665574	-0.625255205	-0.658612392	-0.679198359	-0.737814846	-0.77431746	-0.777674808	-0.769311411	-0.802153464	-0.744145154	-0.770430078	-0.710916152	-0.64204667	-0.730670083	-0.723497282	-0.691890142	-0.624560676	-0.661300634	-0.676358055	-0.603537326	-0.68806787	-0.643298055	-0.628316576	-0.643037125	-0.61303094	-0.562318071	-0.571106942	-0.632983413	-0.630207857	-0.712772675	-0.700851326	-0.702829068	-0.648886708	-0.612023354	-0.626937143	-0.587566524	-0.596851336	-0.625801941	-0.623021054	-0.62474912	-0.591282006	-0.658617867	-0.730722447	-0.682707605
202	2.985289401	2.551313193	2.170223035	1.746289027	1.787986874	1.018914241	0.964437706	0.950396951	1.122156663	0.297213089	0.155142818	1.031537469	1.020369359	0.361371674	0.911758197	1.109502926	1.661731889	0.066984078	-0.260147542	0.833866744	0.255791874	-0.121236258	-0.537018991	0.530703415	0.881329427	-0.067876148	-0.074515256	-0.476258596	-0.080040564	-0.263952187	0.047123571	0.16781906	0.01847694	0.499207815	0.09200833	-0.273899352	0.045743436	0.451021696	-0.230316018	0.317271031	0.816076376	-0.729167545	-0.415008058	-0.230779024	0.103326605	-0.555896909	0.206574418	0.585016175	0.17658798
203	-1.304572485	-0.103161515	0.07548012	-0.740355292	-0.006281797	0.83631331	0.978220702	2.308351203	2.209700083	1.142823709	1.909277581	0.422391841	0.276926556	-0.202995518	0.8571345	1.063407396	-0.902753788	0.588021187	0.026838727	0.927016229	1.585448467	0.130027772	0.669346319	0.127685132	0.117160623	-0.34526407	-0.918584014	-0.056272577	0.835590551	1.050477643	0.633069704	1.218675315	2.036130555	2.029351397	0.927298976	0.984713307	0.105468828	-0.627221766	0.765208697	0.558318193	-1.442116122	-0.408052144	0.847734789	-0.024713215	-0.59905451	-0.580801292	-0.688517737	-0.103828013	-0.98162459
204	-0.660389037	0.268828883	0.358949042	-0.309480563	-0.57623943	-0.281328745	-1.08911905	-1.020417764	-0.135517963	-0.307151505	-0.928569604	-0.323014608	-0.65133076	-0.796940336	-0.615525849	-0.077404375	-0.531743747	-0.392460126	-0.272609622	-0.699859539	-0.018724677	-0.949502925	-1.437252371	-1.110331017	-0.111640976	-0.751768797	-0.616625759	0.157366003	0.2457733	0.03459957	0.163487537	-0.275378407	0.271876667	-0.677755037	-1.264804274	-0.475070261	-0.607968452	-0.309192921	0.563870756	0.528986974	0.508564739	0.79047532	0.961793561	0.684860968	-0.677390478	-0.764046588	-0.200295076	-0.33880488	-0.579756338
205	1.463841443	0.675033303	2.244207619	1.841150724	1.388443311	2.071167409	0.705900964	0.459086938	0.374162656	0.9654668	1.140633272	-0.171772863	0.504456989	0.739383093	0.896968298	1.109619824	1.025366626	0.481590689	0.032813804	1.182001992	0.731471765	-0.282034424	0.116263351	0.334416524	0.29101829	0.198448797	0.689869705	0.953978944	0.44711431	1.071080721	1.739011398	1.500992179	1.062532915	1.171273591	-0.008004335	-0.717969816	-1.303960954	0.10335813	0.060504294	-0.632929724	-0.649248124	-0.792953868	0.02122713	-0.120104882	-1.230382771	0.200435341	-0.061236216	0.127608404	0.792519652
206	0.627692016	1.363624031	0.909678256	1.339274876	1.523227022	0.837002807	0.447876067	0.851481556	0.742770955	0.330443492	1.182048529	0.990812849	0.443312805	1.575917562	1.001112366	1.878321904	1.393202282	1.287139941	1.052103518	0.350709485	0.844378716	-0.419249758	0.928871938	-0.101965754	2.154088727	0.956926871	1.198831829	0.921487808	1.628396333	-0.0213166	0.48693519	-1.163758021	-1.061023182	0.309673688	-0.638183962	-1.713941316	-1.129642516	0.558651939	0.09819774	-0.574554071	0.449583736	0.671344115	-0.578035689	-0.864031443	-1.424564327	-1.452817308	-1.797216804	-1.568293804	-1.084471422
207	0.058946669	-0.320089655	-0.244132629	-0.340571526	-0.122719302	-0.163634726	-0.105052062	-0.256454973	-0.000976645	0.408555036	0.151218902	-0.276012057	0.088613094	0.036261778	0.318282447	0.218084124	0.204347976	0.239023537	0.549704769	0.271869419	0.141017843	0.620960334	0.388085036	0.191384461	0.454547999	0.413039778	0.060457999	-0.654892302	-0.092150793	0.076499021	-0.116010772	-0.497741671	0.047871286	0.411946419	0.182697859	0.849230614	0.441526639	0.22868205	0.109874276	0.605808568	-0.259781302	-0.102422926	-0.203237972	0.183153691	-0.031851792	0.303560839	-0.101228081	-0.251869851	-0.375940234
208	2.313679133	0.029661559	0.950058554	0.894622283	0.79752554	-0.068283713	0.485253633	0.838573377	1.321592576	1.05254379	0.948035399	1.075822825	0.189489665	0.821353518	0.811497157	0.509786781	1.777104599	0.903426301	1.851139905	1.458280853	0.957502126	1.146345873	-0.099748129	0.941697469	0.653873223	0.18942247	-0.345112735	0.615840479	0.369728411	0.300693418	-0.399335624	1.513973172	1.037417311	1.09746469	0.524175144	0.860200756	0.066422824	-0.378417155	-0.01021729	-0.996345688	-0.208785613	-0.215073136	0.196902037	-0.127810847	0.214612477	-0.132680815	-0.366991194	0.873700698	1.179541127
209	1.18620108	1.436437948	1.469715724	1.728401705	1.280929566	1.410357672	1.336763575	1.538316815	1.393728605	0.430270918	0.532046836	0.378591547	1.346161289	0.930556946	1.290002379	1.16172926	1.200623577	1.121024935	1.088025864	1.489698734	1.04717639	-0.104377635	-0.033197052	0.957546527	0.694843002	0.198015381	0.31834017	0.758289582	0.999195947	0.767958313	0.473878076	0.670361194	-0.097697775	0.158119727	-0.273998252	0.471202105	0.483252914	0.500818471	0.609684384	0.791456327	0.206814988	0.403584106	-0.495637966	-0.062501056	-0.160772012	-0.521956246	-0.75118983	-0.565788537	-0.448261976
210	2.056573001	1.600640799	1.908042763	1.427534737	1.303733889	1.494623165	2.190247743	1.736482864	1.27497567	1.284721309	1.929516681	2.096557177	1.621586296	1.083577662	0.745397355	-0.266104663	0.021037117	0.162710328	-0.439298581	-0.055040984	0.437778228	0.81849759	0.921650323	0.87168305	1.521192927	1.18590021	1.055403541	0.602862721	0.191485276	0.483324768	-0.43036637	0.357456149	-0.905486721	-1.033834409	-0.754616995	-1.149862851	-0.515801434	-1.56931981	-1.077148324	-1.316418533	-1.582291279	-0.977488828	-0.857111092	-1.309450742	0.371395411	0.323267598	-0.583007976	-0.588153717	-0.380012141
211	1.283414428	1.077394579	0.343742853	0.165862957	1.380115024	1.31341202	1.629291357	0.932644086	2.224476171	1.514753822	1.717962429	1.596716137	1.852973067	2.288450929	0.536561751	0.411808541	0.953537622	-0.355466161	0.063584576	0.735259584	1.282618908	0.984053389	0.653884177	0.597199037	0.989164938	0.335320719	0.06801383	0.266300269	0.331512208	0.613474475	0.543801679	0.895905148	1.016672694	0.130334777	0.281842043	0.700422725	0.787601165	-0.19041743	-0.86589589	-0.390690729	-0.998350184	-0.528756061	-0.806303787	0.010080278	-0.685501	0.10660143	-0.013856135	-0.033630829	0.513783389
212	1.961556447	-1.268685952	-1.36581941	0.99655362	1.17547509	-0.441092302	-1.686370335	1.641077759	-0.417872842	-0.217024164	-0.256675396	-0.066945742	-0.37447597	-2.071715529	0.451433202	0.183157947	0.093239771	-0.457291994	-0.998845723	0.588504972	-1.883727403	-1.290178035	-1.375195003	0.605282843	-1.276674456	-0.877292925	-1.02282478	-2.251253757	-1.363845846	0.256225524	0.143523535	1.015272479	-1.720169869	-0.717380519	-0.471113092	0.283803766	0.034139225	0.648556811	-0.309777809	0.081884206	1.335012507	-0.837807263	-0.866286148	-0.196754397	0.168151132	-0.317715589	-0.133322763	-0.591862789	-0.430144723
213	-0.116266895	-0.097425854	-0.017668847	-0.171269987	-0.336826725	-0.081809448	-0.177372475	0.27228156	-0.075025434	-0.164779203	0.000796303	-0.180362101	-0.071560679	-0.352535371	-0.408148501	-0.426997588	-0.576988761	-0.458283191	-0.474133375	-0.545118457	-0.375796547	-0.220821216	-0.447072368	-0.652153039	-0.627365568	-0.441027397	-0.273219791	-0.35345328	-0.481341716	-0.373379267	-0.431817001	-0.436835681	-0.592322448	-0.518142254	-0.489390789	-0.420395684	-0.687802746	-0.675976895	-0.712707427	-0.926725655	-0.864125941	-0.857946136	-1.027010813	-0.897858409	-0.905889723	-1.36262995	-1.439892602	-1.193783522	-3.205824956
214	0.54560872	1.194193448	0.370579903	0.797823402	1.223798598	-0.296252472	-0.327783337	-0.551116449	-2.555077016	-2.345134438	-0.968699065	0.372876067	-1.126828707	2.230534476	2.865126352	1.256299974	2.245961711	1.961720032	2.3688513	1.610555973	0.070631448	0.268635336	-0.626410719	-1.638559303	-0.119303991	-1.19424837	0.066275895	-0.61379261	0.207635229	0.123354366	-0.636841641	0.543595273	0.328896007	0.210096752	0.2481796	0.333981486	0.203867276	-0.080325608	0.639561595	0.495379413	0.574542217	0.282074525	-0.502203925	-1.167363094	-1.273456419	-1.336279679	-1.685362551	-1.601960996	-0.750498043
215	0.917337768	1.826144906	0.644909659	-2.050623114	0.122304683	-0.619476599	0.783774812	-0.220639668	0.88367788	2.201889732	1.850529111	-0.216649244	0.343909175	0.659890098	-0.594976828	-1.126765515	-0.587541255	-0.845776023	-1.777033477	-0.436230346	0.071072177	1.334066705	0.108670954	-0.399879276	0.971451623	-0.441513922	-0.850733228	-1.605185404	-0.424006658	0.053674104	0.562760681	0.582345093	-0.525740603	0.433946314	-0.531923347	0.51973368	0.128315872	0.605859158	-1.921181402	-1.096059777	-1.187284854	-3.227229326	-1.661911345	0.588247797	1.203200448	-0.486325543	-1.348248046	1.825974325	0.066264887
216	-0.216629838	-0.149853573	-0.60128135	-0.274401151	0.271026116	0.29785244	-0.287490743	-0.710407948	-0.378476023	-0.695784522	-0.22724041	-0.830464796	-0.45796915	-0.377298474	-0.482359731	0.118527723	0.248147893	0.190612255	-0.153332169	-0.031124489	0.288966113	-0.792233338	0.17332264	-0.984568302	-0.055116516	-0.598113809	-0.855997006	-0.515493363	-0.579983241	-0.405792022	-0.736830411	-0.198440471	-0.006251644	-1.292701693	-1.719182497	-0.228557211	-2.167137417	-3.335354517	-2.231978591	-1.697029856	-1.985616678	-2.031756462	0.070894715	-0.684078849	0.225365306	1.92662662	0.775170751	0.408427076	0.410588776
217	0.062180849	1.922131783	-0.67014075	-0.684133105	-0.430315594	-0.838094809	-0.126843619	-0.366264158	-0.925967485	-0.919043485	0.679281113	1.676976096	0.340341672	0.022031549	-1.815120096	-0.963176125	-1.200580933	0.533549414	1.043228352	1.646061587	1.54290294	1.396960453	1.78972707	0.018853496	1.208255597	0.987900921	0.708201473	0.070251088	-0.14298659	0.324116951	0.042530321	-0.718602539	-0.398403032	-0.472191765	-0.76119706	-1.292815899	-0.308190092	-0.404612145	0.389283418	1.007946176	1.225894064	0.045701759	-0.428507306	-0.600460031	0.562089051	-0.052589923	-1.291517707	-1.658241478	-1.356865668
218	-0.189675553	-0.781878748	-1.18519506	-0.688488106	0.139364533	0.36289956	0.571993881	1.699994804	3.025455025	2.328021368	-0.167248363	-1.365119673	-0.529067199	0.172476087	-0.523171303	-1.08981877	-0.000734553	1.495613671	1.189752611	-0.313942841	-0.838839059	-0.24558238	0.112283654	-0.235480556	-0.653416357	-0.771991355	-0.659158285	-0.276201078	1.356688284	-0.205575495	-0.243624908	-0.430135379	1.030739099	-1.53134483	-0.403919694	0.681249388	-0.31961344	0.261715344	2.442880912	1.052223564	-1.189060172	-1.259303782	-0.164553414	-0.360290756	-1.752865649	-0.096153903	0.105969091	0.377673319	0.377661283
219	5.481753679	4.057019589	0.471003701	1.71217772	2.7850313	2.09204745	2.43890484	1.860934571	0.272813611	0.153263853	3.058575224	1.434647957	-0.872195086	-0.029050553	0.964810719	0.399606973	0.248946329	0.081991301	-0.707165917	-0.160154811	-0.65077307	-1.029123842	-0.063437242	-0.304993522	-0.35157446	-0.275183674	-0.612721255	-0.638715981	-1.015021194	-1.148437374	-0.012143331	-0.157566611	0.29026072	0.070874479	-1.214556704	-1.420476926	-0.116687939	0.013378184	0.177009932	-0.696081023	-0.092914667	-0.352567315	-0.249468453	-0.258633597	0.189449765	-0.756177451	-0.325726921	-1.215320037	-0.640114287
220	0.264955967	-0.764496836	0.349765532	-1.328230941	-1.925287852	-1.855883321	-1.446735728	-1.617972215	-2.798179945	-1.417665417	-0.525859683	-1.269092335	0.619408608	-0.879586224	-0.829654949	-0.678962	0.066011825	-1.462195591	-0.817138553	-0.360281137	-0.044056956	0.596441689	-0.237231525	-0.404314338	-1.016968722	-1.227648251	-0.290061095	-0.083650365	0.49435481	-0.683526226	1.298294869	1.190418923	2.370442122	-0.724763214	0.099844843	-0.464721475	-0.138600415	0.058322113	-0.420778407	0.429855453	-0.212483817	0.365747319	0.522504722	-0.082010962	0.238034678	0.146836456	1.446889374	1.485801392	0.470193356
221	-1.13855609	-0.452208395	-0.630817469	-0.359113001	-0.078548158	-0.443367408	-1.362382276	-2.198345793	1.659564866	3.628337022	-1.597546898	0.425525289	1.064164588	2.835918201	0.392162938	-0.028736817	2.677726486	0.069277279	-1.4920399	0.352100814	-0.594394246	-1.170110421	-2.356668321	-1.001211213	-0.67447886	0.018135395	-0.653444061	-0.444284798	-0.8787535	-0.283644735	-0.019797161	0.296796539	-1.143844589	-1.58172711	-1.174250864	-0.070092411	-0.040016092	-0.317425978	-1.042380936	-1.108066189	-0.506419611	0.116424533	-0.834551475	0.014684152	1.314251101	1.067463566	-0.344737881	0.160264558	0.18158432
222	1.741936035	1.454321489	0.991480805	1.295269704	1.030971029	-0.048085142	0.177769307	0.335517783	-0.122488148	0.093316768	0.289275699	2.637477043	0.387774736	2.339846907	2.439721793	3.06629273	2.246128419	1.889391379	2.758141572	0.917336306	0.75479137	1.383918211	0.218004403	-0.147060886	0.315521995	0.562109176	0.313909665	0.383246761	0.07626935	0.041496652	0.130531056	-0.053897061	0.02486965	0.264563259	-0.122435254	-0.681061682	0.102188654	-0.125285827	-0.052518803	-0.280429113	0.168318685	-0.0172143	-0.134836271	-0.587501796	-0.704202182	-0.888170804	-0.887453232	-0.268888874	-0.052355311
223	0.308554171	0.686347413	0.660083676	-1.116514152	0.422933274	-0.33210666	0.897452026	-0.499318898	-1.134356547	-0.407507884	0.73590963	-1.776330927	-2.387770818	-0.299063458	-0.240826027	0.669537469	0.336046353	0.374204249	0.451431263	0.432403027	0.001223608	-0.488604008	-1.709177272	-0.911093995	-0.847935471	-0.07170418	-1.043176241	-1.284517616	0.279402461	0.766812349	0.220711292	0.423282464	1.145709765	0.027612073	-1.006704055	0.838825261	-2.677432258	-2.418692763	0.15451849	0.310458779	2.256979437	-2.072030672	0.706821232	-0.980518013	-0.130996926	-0.582201114	-0.439769979	0.25447512	1.565178052
224	2.518181708	2.775181365	2.479266771	1.901803469	1.981058182	1.389590572	1.249992162	1.47803326	0.817835936	1.001688594	1.401290173	1.800111751	1.49107128	1.40499515	1.681612401	0.892044539	1.331293042	1.129380679	0.607434342	1.674234539	-0.067768678	0.306715209	0.223265646	0.252525604	0.554229683	-0.275647855	0.465800972	-0.424365184	0.460233593	-0.040863669	0.450110154	0.204679927	-0.348839942	0.098026663	0.111830987	-0.456692862	-0.432259371	0.000336773	-0.203437836	-0.36741689	-0.575970314	-0.595144142	-0.389239066	-0.282489919	0.257461335	0.576808586	-0.354324549	-0.893892242	0.017180962
225	-0.045384436	0.226460913	-0.496707949	0.095624396	-0.511154193	-1.424503041	-2.66006288	2.646001834	2.938989883	1.382144199	3.213942893	2.41691109	3.079150765	1.652062318	1.37927046	2.705654256	-0.233758704	0.061106328	0.484101878	-0.922715409	-0.731809661	-0.446797633	0.525526077	0.018833513	-0.168115597	-0.259986702	-0.418449593	-0.291270604	0.083861073	0.253186593	-0.330745396	-0.489020794	0.119332238	0.357444005	-0.020437944	-0.685270258	-0.475671193	-0.20271629	-0.106119445	-0.436603599	-0.122757937	-0.351731728	-0.158453282	0.20401265	0.176105653	0.233641327	-0.790709015	0.107253988	-0.851972155
226	1.21243677	1.241790808	1.427357788	1.605239718	1.343104963	0.839749554	-0.795714473	-0.893149935	-0.730589602	0.193467388	-0.520745779	-0.702695296	0.409046918	1.427869868	1.483844803	1.876667422	0.453213024	0.179095464	-0.495819304	0.824296662	-0.245257109	0.719357855	0.556693849	1.251397843	0.608075959	0.817485623	0.929449277	-1.317754258	0.398581665	-0.452645057	0.428673625	0.143101681	1.250003567	1.864250348	1.206348201	-0.564938267	-1.18381355	-0.022749735	-0.3596091	-1.449131005	-0.36219719	0.53769489	1.582039467	-0.256142345	0.438410421	1.431727263	0.903737609	0.668344032	0.981197659
227	-0.556969262	-0.682322809	0.320326862	1.665357796	0.190632756	1.51590478	-1.629400743	0.068503011	-1.873886968	-1.700461578	-0.555065285	-1.321843908	-1.035819607	0.811333693	0.036072997	-0.579805864	-0.873001385	-0.991970186	0.021536811	-0.569265294	-0.40409729	-1.842024745	-1.444689135	-0.235532513	1.3549437	0.531678635	0.383691328	0.245752905	-0.829109797	-1.043570618	-1.09864411	-0.631942713	0.76161251	-0.963008567	1.420838316	-0.205761948	-0.282897434	0.047834294	0.197484748	-0.005438851	-2.426154954	-0.847358356	-0.050968235	-0.94330962	0.895246802	0.640160652	1.897241218	-1.344205637	0.725495947
228	0.171793146	2.321629295	1.461363891	-1.264021676	-0.035570009	-0.054452245	-1.521908612	-2.700089388	-1.23265254	-0.436477323	-1.536026327	-0.225786784	0.442582456	0.172813695	0.045009078	0.650007839	0.478543894	0.188057945	0.023823638	0.90749096	-1.770669592	-1.443624535	0.198966204	-1.3833397	-0.693299987	-1.537479622	-0.080037431	0.292487352	-0.458731116	-0.656269096	-0.826982547	-1.139442338	0.221151634	-0.772198548	-0.900791763	-1.357494376	0.033531184	0.616821855	-1.385950332	-1.395672812	-0.376873182	0.176534275	-1.306569418	-0.947501517	-0.413472332	-0.667549522	-0.128293138	0.309371611	1.228190537
229	-1.877434852	-1.972861033	-0.75802801	-1.826592257	-1.54210829	-1.844249016	-1.383586954	-1.659007525	-1.696507925	-1.392879955	-1.130906757	-1.208504947	-1.00393624	-0.560996917	-0.834589141	-0.469738609	-0.888082857	-0.137530528	-1.157027316	-1.474525225	-1.582934376	-1.539718472	-0.795886847	-1.201289386	0.339321951	0.376796622	0.476361878	0.887617079	0.103425985	0.472713002	-0.260494333	0.014459178	-0.397443224	0.301764415	0.888753224	1.17537369	0.038083042	-0.061037619	0.857596906	-0.215473643	-0.201784167	-0.400365448	-0.881379003	-0.361399071	-0.415430736	0.522675231	0.346947342	0.45270967	1.172755167
230	-2.546552457	-0.691949878	-0.914198142	-1.896742193	-1.070585396	-0.724926702	0.011141518	1.116471431	1.420672416	2.635022718	0.322799639	-3.057511425	0.18136338	-0.876491487	-0.287557628	-1.130409436	1.114777809	0.084888802	0.053018846	0.185480495	0.708486733	-0.929293326	0.334514637	0.461889762	1.351634353	-0.735700108	-0.843530034	-0.889790743	0.512173288	-0.319471364	0.840344125	1.053096452	-0.59497124	-0.173322217	1.335502496	0.825432007	-0.482771802	-0.257500375	1.497993221	0.088266687	0.450436717	-0.02160459	0.745484253	0.004322173	0.410222845	-0.050516379	0.803227932	0.273801466	0.753055859
231	0.822536741	1.65893127	1.617689765	2.94958	-0.038951333	-0.048596666	0.067904262	-1.831456685	-2.229281038	-2.407106913	1.934257919	1.790470345	2.097009474	2.005412692	2.768314492	2.659173446	0.156907783	1.245226276	0.668230176	-1.214853341	-1.704663769	-0.981346634	0.149669527	-0.140222531	-0.265772957	-0.215316997	0.555210157	0.093830554	-0.358179151	-1.060929255	0.099350163	0.290752402	0.195732544	-0.244936375	-0.378941549	1.385447781	-0.458382681	-0.442705642	-0.87682748	-0.513579514	-0.44917471	-0.858902403	-0.341829576	-0.495790823	-0.844451564	-0.31567829	0.370336319	0.23065105	-0.254608749
232	1.448627152	2.206824632	1.104391694	1.06003054	1.535026807	1.221563202	1.506252002	0.769389667	1.116148886	0.794282283	1.268001947	1.005719125	1.288616443	2.055689798	0.97900597	0.858421426	1.433515678	0.900525393	1.285470795	0.238896791	1.264077654	1.275237277	1.513852739	0.730654772	0.692886076	1.18188508	0.969419065	0.847065829	0.979867197	0.245947888	-0.105580144	0.750983442	-0.125952233	-0.283984207	-0.004614984	-0.414045791	-0.287997792	0.156591117	-0.030522255	-0.023190279	0.07966593	0.045822418	-0.251423446	-0.170384728	-0.591536141	-0.641521776	-0.364763436	-0.777641817	-0.313299473
233	-0.811706428	-0.843682793	-1.050189868	-0.517754595	-0.497023105	-1.040579221	-1.693764796	-0.59773967	0.552447404	-1.560519551	1.183927775	3.695393823	4.190394231	1.514913855	-0.864125903	-0.023000483	2.069315506	-0.742716904	-0.419669374	-1.554153258	0.342376119	1.166511263	0.546869628	-0.054120416	-0.65503697	-0.981280153	-0.224209852	0.595938331	-0.319423611	-1.075846284	0.369928222	1.234097627	1.612497091	-0.565332636	-0.370881889	0.595552424	-0.846835148	-0.952714903	-2.546044971	0.114109093	0.126610063	-0.107398281	-0.410083991	-0.144518461	0.055835726	-0.159074226	0.034976009	-0.08239744	0.101892672
234	-0.041815591	0.777146351	0.625017148	-0.212368469	-0.077899545	0.244732288	-0.415718351	-2.023817275	-1.0885391	-0.273495783	1.800914773	-1.433298509	1.530908329	2.641377093	2.406257563	2.2185547	2.624516468	3.498984858	-0.042532904	-1.054382365	0.779802227	-0.508404403	0.570477467	-0.684678424	0.604106876	1.00980527	0.744326491	0.061403401	-0.054778864	0.229884479	0.505330009	0.05439981	-0.151066154	0.030779047	-0.063099021	0.543239916	-0.320556001	-0.5509409	-0.458202002	-0.811322065	-1.02575842	-0.003538567	-0.062655637	-0.73316224	-0.488830656	0.522656314	0.550368281	1.228180858	-0.257580354
235	1.496227818	0.96381144	3.000111872	0.272420988	-0.958718605	-1.217372263	-0.367363569	1.071610043	-1.533799307	1.84813642	2.266092756	3.053710613	2.083226442	1.4966383	3.681152615	0.275333417	0.008779701	0.719229787	0.158570343	0.012681383	0.373099854	0.390157582	0.357991367	0.472615995	-0.264079866	0.003983491	0.213829227	-0.169674806	-0.435544567	-0.656930559	0.258579761	0.599023986	0.19829662	-0.423506306	0.327516294	0.021719616	-0.459859802	-0.859846501	-0.684238658	-0.291380785	-0.88731039	-0.375967603	-0.035094046	0.464683891	-0.376682128	0.441465085	1.023453989	-0.676495851	-0.948518079
236	0.69775232	0.372043105	1.449688389	0.271340496	-0.689164889	0.056124735	0.895898437	2.109213428	0.525801426	1.670309206	1.342605894	2.364216562	1.500346256	3.547079685	1.571038194	0.876570542	4.171950323	-0.86174173	-0.927483081	-0.868909117	-0.181215882	-0.696792572	-1.482018918	0.914287181	-0.138994358	0.189055766	-0.407257421	0.186301368	0.111261164	-0.235192557	-0.478273153	0.036344699	-0.552286155	-0.558719539	-0.999892791	-0.413628114	-0.581974512	-0.586625064	-0.445485905	-0.608693042	-0.024546472	0.583785757	0.239635117	-0.641736721	-0.739580237	-0.262112883	-0.513206289	-1.09502929	-1.291439911
237	1.496173637	1.22235822	2.092562912	1.254494045	-1.165503049	-0.971255898	-0.640386237	-2.085270948	-2.423439373	-0.882005091	2.236051336	1.918669194	1.624684317	2.231392466	2.405540564	2.050837929	1.159423503	1.7493588	0.703468331	-0.994286988	-0.015309159	-0.086078543	0.178196466	-0.827365663	0.213884185	-0.25315099	0.277599262	-0.66837875	-0.588417542	-0.652826382	0.200086868	1.295337072	0.197863333	-0.123035746	-0.3709105	0.835005939	-1.019563608	-1.344185267	-1.489380837	-0.462572792	-0.697625193	-0.992010814	-0.295664337	0.180389803	-0.620292602	0.213769638	1.068706929	0.403488586	-0.525882825
238	-0.292358268	0.783743554	-0.250975702	1.248054566	-0.569330835	0.97936739	0.675783722	-0.49001158	-0.431736337	1.241657193	1.052919298	-0.293804663	0.212678276	-0.056408988	0.118252369	-1.037230056	0.002579195	0.308659294	-0.269797198	-0.460165495	0.696022413	0.286271123	-0.588509159	-0.071290708	0.25114038	1.872303217	1.882933369	0.953309151	1.946797756	0.330117986	-2.591359231	-3.27483219	-1.322429042	-0.103939993	-1.418615781	-0.709378357	0.751684792	0.193863503	1.316191249	0.365903039	1.682803312	0.394231902	-1.898229588	-1.127447144	-0.401944146	-0.912156406	0.638257051	0.043600435	-0.784035202
239	1.053142966	3.428453415	0.423049571	-0.608985279	-0.546637416	0.816408845	0.827315375	-1.25953131	0.852415353	1.87925127	0.984528648	1.578717849	1.177276723	2.048197121	1.926516115	2.387895928	2.385650048	0.914470925	0.72963976	2.97572883	-0.427430918	-0.695923477	-1.280561335	-0.186605264	-0.014842394	-0.294428122	-0.039792165	0.363879557	0.44745357	0.42069344	-0.171056689	0.772496013	-1.080988291	-1.533934137	-1.174328234	-0.265259631	-0.086408791	-0.842805187	-0.30636943	-0.445312592	0.092938934	0.522203757	-0.314292065	0.171257491	-1.11322049	-0.911222711	-1.158050292	-0.800940537	-0.709518777
240	-0.468868791	0.305641399	-1.333252124	-1.907986353	-1.381853596	0.131825081	-0.060652977	0.904845305	0.892015534	-0.352844907	-0.431715356	1.130670065	1.248783558	0.029687002	-0.018579179	0.928577481	0.729022299	-0.859312036	-1.346158647	-1.091180027	-0.279636606	-0.984154145	0.563367044	0.057174851	-0.033308222	0.524631915	2.010551517	0.491261156	1.933898251	1.297759436	1.128012506	-0.548132359	-2.445018138	-0.625993177	-2.112821526	-0.881488557	-1.990557596	-0.41677511	-0.095774604	-0.309802161	0.066038862	0.065453239	0.692340778	0.306587687	1.293406686	0.088187129	-1.599932009	-1.306391574	-1.053353538
241	1.03807824	2.111075673	-0.770859169	-1.541635655	-0.927601353	2.301833445	0.288150107	-0.324189296	3.027667609	2.828014815	2.155509041	1.038537677	3.440144745	1.964563568	0.381160304	2.122896404	0.688250462	-0.35223014	-0.502582415	0.112232517	0.827935932	-0.006646491	0.30152907	-0.028584875	0.41304546	-0.138647316	0.047513526	0.25180656	0.739379864	0.756998971	0.772537442	-0.703923585	-0.707458829	-0.136571567	-0.739858957	-0.37400411	-0.665550898	-0.270146592	0.027225389	-0.019756729	-0.038949235	-0.110335982	-0.359998085	-0.389688729	-0.333737574	-0.159371884	-0.954738725	-0.760138807	-0.924146258
242	0.154557224	-2.066010163	-0.21815272	-0.956982273	0.199215256	1.863111247	1.626598127	-0.628659801	-1.143781511	-0.035568743	-0.757157589	-1.963752529	-1.466040635	-1.280838817	-0.462564276	-0.742691157	-0.532098015	0.206943741	-0.141921073	0.417033858	1.008311676	0.70373576	-1.44631322	-0.514151359	-0.262304338	-1.676518193	-0.851664511	0.204999005	0.848886756	-0.023402199	0.443549303	-0.368578464	-0.045503591	0.261999126	0.695937598	0.444110961	-0.208840522	-0.636731065	1.253073357	0.497651614	-0.566359717	-0.517553373	0.440830766	-0.149805651	0.363678313	-0.06370195	-1.1954785	-0.581537889	-0.046507399
243	6.138691522	1.549295735	0.215373956	0.764227184	0.71375488	0.294827276	-0.451922905	2.284271479	3.237883135	2.214391445	2.578225778	2.391342489	3.209017812	0.998943207	0.845754654	2.66492154	-0.696294352	-0.488975318	0.011792398	-0.022197409	0.079601036	-0.189911327	0.464412873	0.176921669	0.30290846	0.006381823	-0.396068062	-0.330293074	0.334110351	0.305546458	-0.010106032	0.160250399	1.247418363	0.379679747	-0.846854007	-0.990369978	-0.655547055	-0.7918907	-0.996154582	-0.858246712	-0.339357083	-0.326922938	-0.494075391	-0.14638217	0.605941494	-0.767309012	-1.094389704	-0.250564459	-0.377604577
244	1.467487576	2.232082924	0.407769032	-1.520358779	-0.781786157	-0.772352724	-1.529203009	-0.554118301	-0.420352095	0.40197912	-0.589320903	0.771215152	0.965097741	-1.11188284	-0.114527989	0.848928084	0.494782774	1.390427186	0.248970165	2.267833247	-0.97534601	-1.84119678	-1.176376937	-0.211940887	-0.103241655	-0.696044193	0.32713308	-0.647267906	0.489302958	0.168006433	-1.421884326	-0.910076723	0.673424233	1.398715846	0.388200763	1.203736032	0.3277803	1.768218352	-1.95068723	-2.311376958	-1.837993502	0.241497281	-0.255964493	-0.960155474	0.62394367	0.254944842	0.280377234	0.786789937	0.447197368
245	1.651996512	1.717127511	4.543291976	-0.001775889	-0.750578869	0.849742755	-0.080813651	0.228729873	-2.013711579	1.802756933	1.836706492	1.154978994	1.223419608	1.777874259	2.8690554	0.645536842	0.491116705	2.141028421	-0.082237128	0.186026961	-0.839882394	0.263423814	0.036144405	0.239998818	-0.016319056	-0.010365562	0.581336175	0.202955082	0.359096053	0.222626226	-0.470337147	-0.93650861	-0.438190573	-0.338067702	-0.774933378	-0.376077325	-0.622779106	-0.809787654	-0.358277373	-0.190827778	0.46368379	-0.498226757	-0.290462717	-0.999726511	0.111413148	-0.405527479	-0.616254104	-0.994938415	-0.246288844
246	0.803980316	0.797790062	0.654692913	-0.003626119	-2.185774711	-1.328426467	-0.524261073	0.148546406	-0.934162176	-0.193195869	-0.38128892	-0.52334209	-0.791407109	-0.100296981	-1.038003799	1.14649269	1.830932243	1.275838392	-0.471091204	-1.05406059	-1.449105867	-1.508131331	-0.259091292	-0.25999466	-0.772310606	-0.634802737	-0.455327771	0.756864483	-0.600107262	-0.125073939	0.961465856	1.001404522	1.49582408	-1.60937742	-1.313692566	-0.777899221	-0.552493596	-1.692104877	-1.169006011	-0.097128657	0.596079466	-0.194827622	0.38711372	1.117470256	1.425656206	0.02485313	1.516038246	-0.689824778	-1.468084364
247	1.769131074	-0.693368978	-0.253624304	0.188448974	-0.348568125	-1.50338297	-0.80339785	-0.514422897	0.368237693	0.778969849	0.898168288	-0.402681744	0.821721431	0.961471011	0.001874731	1.434356551	-0.067999175	-0.357298276	-0.47103951	0.595513311	0.375676241	0.143940194	2.065436525	2.09411838	1.100391247	0.413683388	0.062664726	0.238159941	0.524480321	-0.136069156	0.146233002	0.412112037	0.90048968	1.037891882	0.171477714	1.891562028	0.471157861	-0.894954365	0.200754797	-0.797931002	-1.04856489	-1.50067019	-0.675178378	-1.23575522	0.572083437	-0.055903401	-0.157794264	-0.432943029	0.216906343
248	-0.091983508	-0.637956065	0.039838401	0.222919948	0.253504868	1.192047758	1.281489859	0.549863368	1.170393372	0.648061048	1.436978932	0.569049324	-1.29375802	0.322663709	-0.477738653	-0.15632641	-0.25582401	0.47712789	1.137700714	-0.90613626	0.034171336	-0.982586698	-1.396817039	0.527437951	1.106259116	2.196912608	-0.972921134	-0.467784083	0.652233069	-0.274682085	-1.236493665	-2.159981319	-0.493356899	-0.545790727	-0.553988876	-0.410460357	0.392095584	0.032564737	1.006306463	0.748965392	0.286524259	1.469826168	1.678858771	-0.593263342	-2.047506217	-1.16396076	-0.00042586	-0.344398948	-0.624131231
249	0.498553892	-0.086868628	2.877752524	1.477256506	0.420569006	0.589068435	2.216394534	-1.896584254	-1.493373667	-1.562576471	-0.703412951	-0.319922694	0.063251187	-0.290542991	1.532980145	1.42348772	1.984843091	-0.753795111	0.374340872	-0.362756953	-1.201084724	-2.710505384	-0.756124662	0.472476986	0.680651093	1.991645669	0.352339221	0.61110289	0.910486596	2.182463663	1.645789455	-0.38558774	-0.473413766	0.275815787	-0.807663146	0.109447035	-1.695882736	0.597849875	-0.375643772	0.354210621	-0.856173544	0.395010647	-0.396889473	0.495213977	0.137746066	0.93266976	-1.54789445	-0.667843813	-0.097187542
250	-2.466774513	-0.384021239	-1.78941433	0.73005488	0.85525003	1.97174505	2.679376617	-0.268617615	-1.066476936	0.847926486	0.289828307	-1.224554867	-2.329576498	-0.834764723	0.025404137	-0.285912494	-0.673099274	0.463812437	0.30670322	0.867526981	0.991907041	-0.241269153	1.384644777	-0.219400061	-0.747620984	-2.226838735	-0.512057875	-0.570147678	-0.18975364	0.916363318	0.874425213	0.65495807	1.836648575	-0.144609342	-0.635070844	-0.227469705	0.047523404	-0.708870515	-1.353881717	-0.187425299	-0.320988871	0.165684985	0.523152782	1.022305845	0.888003256	0.535004924	0.022624174	0.339594079	-0.00982662
251	2.340519863	2.930617845	0.089754384	0.138593806	0.158825077	-0.118142037	-0.561302076	-0.108447312	1.937679346	1.055721775	1.05265178	2.423309173	3.109228434	2.725582648	1.457748026	3.411705616	0.456487224	-1.362971999	0.942370323	-0.16149665	-0.219798014	-1.206812826	0.025937999	0.019899114	-0.083809155	-0.462738233	-0.131238062	0.155651169	-0.559328541	-0.376730569	0.503695975	-0.896608148	-1.192684387	-0.578742605	-0.626660815	-0.93614774	-1.397389622	-0.705776837	-0.684126136	-0.765942379	-0.456771197	-0.076541757	-0.469791567	-0.036514057	0.619858323	0.188348253	-1.140138382	-1.241256923	-1.163284046
252	0.134940446	0.054280777	-1.085592873	0.203220392	-0.260621968	-0.469562468	0.056730788	-0.052682626	1.129690229	0.771339687	0.760741311	2.622758887	0.552425545	-0.970362524	-1.670003269	-0.766282669	-0.996483394	-1.732136531	-0.445172111	-0.372625819	0.247994975	0.254711237	0.825149316	0.466055149	-0.557539395	-0.11146919	-0.023068372	-1.278358734	-2.014498564	-1.836107037	-0.709170474	-0.0980052	-0.24691009	-0.428210097	-0.186984334	0.010190379	0.423896508	0.173957986	-1.025820101	-1.119230456	-0.353705959	-0.16832234	0.309385033	-0.866323809	0.620177282	-0.063850049	-0.130532562	0.441529983	1.83112618
253	0.533968237	1.183351055	0.51543693	-0.007370129	0.047068661	-0.31512353	-0.108699879	-2.391571525	0.472548026	2.886929078	0.23509478	1.062595878	2.215551065	2.84812685	2.12214038	1.735249669	3.402188773	0.699290627	0.019221004	2.104825538	-0.361173727	-0.788810515	-0.213191838	-0.598026695	0.176704269	-0.363256718	0.00546791	0.365646112	0.291725724	0.38702705	0.026014879	0.219266415	-0.23930436	-1.35234521	-0.217890586	0.836213168	-1.219228096	-1.092994878	-1.018813176	-0.204357974	-0.53603057	-0.550038517	-0.104743382	-1.398366543	-1.424527773	-0.207820721	-0.099953549	-0.107305206	-0.555990425
254	-0.468133262	-1.820544221	-0.964662505	-1.121780474	-0.539364987	0.260738189	0.418953733	-0.672101601	-0.91722957	-1.45314039	-0.003786758	-1.875011619	-1.234570548	-1.530403678	-0.016122586	0.058056577	-0.937061891	-1.104187003	-1.236792099	-0.038330856	0.113936002	-0.813749517	-2.207160011	-0.756944567	-0.249699379	-0.290309271	-0.543393602	-0.588664419	0.500961818	-0.482358972	-1.137867967	-0.9077586	-0.89756552	-1.391404849	-0.301861381	0.830192163	-0.514759255	1.350328359	2.091732306	2.347812776	0.217879427	-1.222072686	0.549645584	-0.702587999	-1.323912074	-1.616723607	0.41767746	1.378487018	-0.177434643
255	-2.518978629	-0.99835051	-1.137390651	-1.388147244	-0.831714699	-0.272623644	-1.288844368	-1.460293082	-1.328207038	-0.835962165	-0.515542677	-0.993070658	-0.298730102	1.101318145	1.08603193	-1.516753549	-1.427918951	-1.365366807	-1.263558362	-1.518860664	-1.611002269	-1.22575792	-0.708795997	-1.318334243	-1.039905171	-0.170704514	0.333366968	0.160715543	0.400227766	0.017550054	0.44979568	1.334330408	0.210517234	-1.318291346	-0.891168573	-0.614712309	-0.691708232	-0.725495562	-0.075599646	-0.105616396	-0.323114949	-0.188380488	0.240157384	0.213920108	0.163894313	0.164662946	-0.088882314	-0.04746118	1.109189479
256	-1.668551222	-1.500390372	-1.723628698	-1.390597411	0.011168857	-0.774351829	-0.749928621	-0.177778216	-1.331166309	-1.488211079	-3.108081077	-1.912353029	-1.057741958	-1.245013497	0.062852136	-0.059439708	-0.180587294	-0.261793458	-0.305363893	0.404449637	-0.021623465	-1.591655721	-1.190285117	-0.504988985	-0.615694623	-0.936226833	-1.906854454	-0.470364405	1.038266644	0.224624699	0.158712953	-0.092389269	-0.257558368	0.349115473	0.249428988	0.156093912	-0.516728582	-1.237520182	0.72905673	-0.161953348	0.114537312	0.39029671	0.118170264	0.172306704	-0.911338588	0.636141162	0.941563952	0.437965134	1.353513563
257	-0.733137815	-1.472062539	-1.855903462	-1.453673918	-1.553128606	-1.28488621	-1.012864784	-0.421680593	-0.138505558	0.400984839	-0.628455728	-1.083930012	-0.557503266	-0.310870997	0.197696561	-0.868904264	-0.852651391	-1.257479141	-0.751475946	-0.365279911	-0.45402902	0.661727019	0.307274805	-1.64342858	-1.655673525	-2.024632934	-0.881481233	-0.023885066	-0.418171973	-1.126879197	-0.751618505	-0.809275684	-0.523774268	0.455285645	0.37743934	-0.53337202	-0.363159077	0.275537299	0.63227909	-0.724692133	-0.598200308	-0.638405494	-1.68008468	-0.238214196	0.395050998	0.075356533	-0.011692846	-0.431628859	-0.212792471
258	-2.204855716	-0.77208945	-1.641294982	-2.006865091	-2.386874162	-2.08443156	-1.656453238	-1.617001232	-0.459153496	-0.656997985	-0.498026496	-0.413461533	-1.339708073	-0.827974245	-1.195090122	0.22017696	-0.987242014	-0.913010495	-1.032889084	-1.055900039	-0.75859467	-0.805167475	0.065640562	-0.573654421	-0.442710851	-0.30276721	-0.784134109	-0.437914486	-0.592212104	-0.296610674	-0.301313509	-0.491147837	-0.542155167	-0.443572636	-0.27120086	-0.761425247	0.341620777	-0.607428425	-0.420966653	-0.491030633	0.558311912	-0.124105873	0.179338758	0.925298359	1.265781911	-0.099929354	-0.635038877	-0.238295951	-0.082321995
259	-1.463307296	-1.491070033	-1.898657589	-1.667096826	-1.616831519	-2.316179775	-1.695429407	-2.733266802	-1.203077807	-0.746481395	-2.091925815	0.521783934	0.645638822	0.113328721	-0.069093086	-0.46759177	-0.349848526	-0.50027064	-0.153399411	-0.048817321	-0.079959636	-0.026492375	0.047463682	0.381729568	0.478263912	-0.826079171	-0.225016773	0.562157113	1.037885954	-1.270264486	-0.593250513	0.477368585	-1.23252625	-0.77021565	-0.462214415	0.026000571	-0.940852158	-0.606231307	-0.228722329	-0.462997161	-0.414433307	-0.1962612	-0.890145293	-0.267316171	0.654046699	0.616855244	0.610186884	0.322343341	1.355360189
260	-0.76252024	0.161354116	-2.574617423	-2.343615417	-1.157306645	0.620427048	-1.724338951	-1.203237472	1.370279832	1.107981718	1.143056344	0.562192988	3.537791355	1.162307302	-1.256673514	0.598103627	0.827788646	-0.659967039	-1.912001294	-1.293801318	-0.550301023	0.559391963	-0.733975727	-0.296203753	1.14951958	-0.832786667	-0.814424601	-0.17828766	-0.627608971	-0.469718821	-0.813393931	-1.064029048	-0.56583632	-0.799494513	-1.492251035	-0.638927791	-0.048518195	-0.428520465	-0.626640946	-0.574850863	0.455134671	-0.731836802	-1.090819568	-1.093434552	-0.577453659	-0.026468867	-0.462579907	0.488597239	-0.12611967
261	-1.999889284	-2.065370586	-2.920899333	-1.098860669	1.308667681	0.162053315	1.271322111	1.241903794	1.438426841	-0.29998746	-0.233605075	0.424614778	-1.296110875	-1.421214861	-1.180776899	-1.83045436	-1.280871591	-1.437487164	-0.260372419	-0.442013975	-0.69623708	-0.998943811	-0.898173625	-0.835126284	-0.522118729	-0.830774164	-1.079724894	-1.052562882	-0.822292904	-1.599362973	-0.118678341	-0.101765887	-0.740313843	-1.145021624	-0.250090189	0.140206289	-1.425519034	-0.539246054	0.204674104	-0.033169671	-1.34891311	-0.31390446	0.190050173	0.113431223	0.063765904	-0.56955414	-0.236174146	-0.357943111	-0.50973264
262	0.860107909	-0.787625742	-1.402431009	-1.226762764	-1.689536575	-0.971620041	-1.824397816	-1.723796641	-1.054451892	-0.938883979	-0.896931761	-1.044988666	-0.093371806	-0.635600498	-0.798389047	-0.821785577	-0.848963128	-0.024816969	-1.678296172	-1.179781033	-0.414339136	-0.394977498	-0.289389177	-0.901700483	-0.409672036	-1.385202235	-0.397875178	-0.264420387	-0.70358593	-0.780877074	-0.565732919	-0.844796024	0.18062356	-0.699823583	0.096952731	-0.120394502	-0.551995767	-0.783734113	-0.490775901	-0.880999842	-0.663578122	-0.031888545	-0.497318609	0.01836889	0.839603436	0.100796586	-0.068384336	0.649450227	0.017985256
263	1.629356003	1.981881898	2.249641159	2.025641889	2.114399326	1.832413144	1.47006873	1.799787364	1.416146093	1.2636267	1.299713629	1.288011765	1.171162816	1.301660841	1.054369947	0.969654354	0.889377597	0.467087007	0.534235316	0.714662499	0.415852545	0.443325388	0.54309057	0.507394817	0.566494101	0.309403811	0.335780053	0.464315328	0.297878836	0.412415378	0.352305347	0.262376058	0.032576356	0.026559103	0.154686082	-0.07955723	-0.039841493	0.146359015	0.061072024	-0.018902999	-0.14858291	-0.070970042	0.079798999	-0.085855079	-0.513003619	-0.271643699	-0.410537524	-0.615469696	-0.586136606
264	-0.817471513	-1.246991513	-1.906274618	-0.385927697	-0.275913809	-0.415388798	-0.034941856	0.279880644	0.579651248	1.549052585	1.247025857	0.769599655	2.419448955	-0.139046935	1.043732283	0.925644987	0.735051626	0.171296595	1.560995918	-0.283744431	1.028875805	1.522393889	1.148779663	1.429893029	2.07968932	1.06273411	1.125061719	0.921564151	0.262465522	0.606174186	0.681086454	0.124177405	0.970275605	0.842535515	1.396948623	1.138920533	0.238925781	-0.342988998	0.752404161	1.023776269	0.57018228	0.418063837	-0.073205001	0.107220048	0.201327125	0.662592998	0.276285765	0.588865782	-0.091824693
265	-2.528404273	-1.5869955	-1.384135235	-0.641085218	-0.452637894	-0.986722643	0.627902864	0.172554781	-0.838668018	-1.39863025	-0.533992108	-0.704227465	-1.985867751	-0.645328445	0.121908835	-0.23668596	-0.892384496	2.901035847	2.138282423	1.922250402	-0.53800258	0.147977666	-0.187606976	-1.49299117	-2.183953259	-1.204042553	-0.72765419	-0.711818086	-0.818153469	-0.794616571	-0.131438597	0.517949564	1.341928869	1.408183527	0.552627423	1.464925255	1.918770126	1.608718452	1.717379056	0.126904273	-0.139893347	1.226260078	-0.226814987	0.2040611	-0.886680529	0.003405692	-0.316279391	0.012339136	0.110444674
266	-1.614981432	-1.515585195	-2.094583297	-1.667173784	-0.870699691	-1.874205394	-2.278173406	-1.398090094	-0.899207872	-0.713653128	-0.852031334	-0.389361741	-0.618994234	-1.829469902	-1.374729927	0.232027151	0.129454107	-0.828579138	-0.286068606	0.387616414	0.195855168	-0.218008084	-1.133520673	1.123909344	-0.161197593	-1.238073103	-1.038045009	0.020551526	-0.51430922	-1.153064392	-0.514009121	0.639993897	0.363093698	-0.442758161	-0.323098067	-0.336263296	-0.322573258	-0.176937846	0.259440344	0.143273178	0.515161685	-0.106067857	-0.03881671	0.369642832	0.120311375	0.727608594	0.882649302	-0.160962517	-0.573792165
267	0.037992401	-0.791514287	-0.720594771	-1.37338118	-1.776469233	-0.959235804	-1.468678252	-0.733628456	-1.156444436	-1.031660651	-0.68638205	-0.893898011	-2.458668929	-1.121717	-0.065788078	-0.604468249	-0.802731714	-0.97928444	-0.439484022	-0.397757243	-0.033702539	-0.572603166	-1.24586887	-0.1284014	-0.947896977	-1.003913302	-0.985707882	-0.289726503	-0.137592608	-0.870846172	-0.215186345	-0.12162576	-0.237392395	-0.055393483	-0.714919632	-1.378078688	-1.336527475	-1.221466576	-0.783912285	-0.150861009	-0.389964817	0.126292978	0.191444857	0.219053969	0.958675049	0.262169188	-0.654100049	-0.19475387	-0.225826787
268	-1.939950989	-1.471345179	-1.871952407	-1.833870356	-3.014328341	-1.707542106	-2.361151388	-1.997384897	-2.318497859	-1.195584709	-1.46785568	-0.556578277	-0.859010199	-0.503196324	-0.028287299	-1.238923193	-0.39268703	-0.939990646	-0.729304505	0.112516224	-0.162152542	0.53983723	1.054117151	0.588026041	-0.209531102	0.614235424	0.417618158	0.40299787	-1.032918334	-0.138660284	-0.349562489	-0.362776552	-1.276397429	0.314705648	1.942752257	0.581673543	1.423308972	0.623077308	0.797523063	-1.053423404	-0.0305543	0.888735951	0.417619462	0.731355813	-0.229626506	0.393770245	0.610933272	0.819345392	0.406137786
269	-2.549507299	-2.316172292	-2.552150366	-2.208693728	-2.259016068	-2.027361432	-1.916310019	-2.196338582	-2.23507295	-1.762105388	-1.165147451	-1.647847339	-1.363532632	-1.115226035	-0.414225249	-0.309576635	-0.499271492	-0.516204819	-0.240565258	-0.650172162	-0.537326014	-0.550554046	0.295370764	-0.490425795	-0.184236797	0.024927006	0.466671145	0.568863402	1.248650428	0.643348736	0.279061234	0.565362236	0.900169856	0.492416807	0.382675565	0.579436353	0.748412364	1.087693661	1.401026888	1.691318833	2.109355681	1.069674735	0.489370777	0.765665425	0.768094988	0.44703007	0.447763305	0.850899504	0.621261602
270	-1.099488	-1.380248992	-1.27497025	-1.326778124	-1.300980671	-1.261177794	0.5679445	-0.502909023	0.088508271	-0.420838843	-0.053701789	-0.849487016	-0.538063007	-0.806227671	-0.441104463	-1.670389582	-1.699369864	-1.825192236	-2.294462366	-1.646271104	-0.447412259	-0.998453904	-1.12865407	-0.689427167	-1.552755598	-1.295815029	-1.03500967	-1.097066997	-0.808005925	-1.006822656	-0.418091025	0.996043028	0.332119377	0.186298939	0.079495502	0.199579075	-0.166699079	-0.020192871	0.040307393	-0.019762183	-0.335085602	0.287045648	0.137096338	0.727385018	0.76207155	0.379034212	-0.275994923	-0.623025192	0.654459507
271	-0.951062098	-1.866411446	-0.776495183	-2.135739046	-1.218144386	-1.194206442	-1.628546002	-0.549957866	-1.351399242	-1.866970823	-0.081557361	0.174342848	0.269772653	0.488865537	-1.119331929	-1.415511656	0.396111648	0.713779859	0.065178762	-0.875600062	-1.176636921	0.698919413	-0.821576053	-1.253275808	1.282175589	0.785208037	0.510661117	0.33566516	0.111481441	0.315253597	-0.768069271	-1.018566213	-2.510470178	-0.557175557	-0.875407174	0.366082868	0.681346432	0.705285955	-0.438468703	-1.50800011	-0.025576279	1.498646579	0.856879941	-1.086638406	-0.508004739	0.037335811	-0.959763401	-0.621025032	0.224166988
272	0.759579839	2.222728851	1.892934482	3.026782225	2.076450622	2.137713207	1.633419932	1.318338566	1.748874021	1.373531969	1.195554779	1.61099706	0.977913746	0.443265533	0.175231809	-0.023598401	-0.548327269	-0.508313993	-0.425855281	-0.284041071	-0.298518867	-0.132774539	0.069945824	-0.11358816	0.212947708	0.773635943	0.352776911	0.427800268	0.160812359	0.086411034	-0.820263424	-1.01065331	-0.027830899	-0.262097247	0.415988929	-0.722312604	-0.267355661	-0.9461003	-0.712719095	-0.342714278	0.61887077	0.321659511	0.870656372	0.48918433	-0.83103465	-0.459935895	-0.301931704	-0.259204582	-1.344422118
273	0.516093249	-0.178696115	0.281920204	0.211364211	-0.471831861	1.229553062	1.461229726	0.15314549	-0.064604888	-0.628535136	-0.884908257	-1.557765722	-1.262478039	0.025666557	0.908681427	0.667687317	-0.938302704	-1.665931057	-1.159428997	-0.885347946	-0.897519656	-1.101222395	-2.134280684	-0.985106016	-0.359066674	-0.997578127	-0.008259039	-1.287862171	-1.881479291	-1.045574598	-1.156810581	0.131706381	-1.237300866	-1.109131415	-1.813758308	-1.194452436	0.176879709	-0.6440654	-0.478295436	0.686996952	1.824441619	0.411724991	0.79860397	-0.682069538	0.938949291	-1.148331578	1.245125764	0.934148797	2.513465344
274	-0.266244258	-1.331975359	-1.259056012	-0.703283671	-0.492005131	-0.461336795	-0.933731996	-1.371010144	-0.39628102	-2.095934037	-0.72831723	-0.119781794	0.827658974	-1.716755299	-1.506731353	-2.43008682	0.336174285	-1.378239773	0.329553414	-1.991957863	1.59991477	-0.779738061	-1.889723253	-0.486061305	-0.790084796	-0.474117572	-0.679516958	0.130342297	0.437510047	0.456434002	0.245231357	0.093507428	1.213550139	-0.105587409	-0.371607648	-0.718082521	0.477574226	0.064668579	0.452296364	0.657176188	0.542050063	0.210873719	0.062308876	-0.816654268	-0.336112598	-0.646930826	0.363964563	-0.234315048	-0.420658887
275	-0.914680905	-1.810581099	-1.84402931	-0.441271801	-0.6299153	-0.667460445	-1.062198718	-0.551991119	0.030875929	-0.640603737	-1.667229162	-0.714134437	-0.944364635	-1.066433091	-1.29189366	-1.782412857	-1.058779624	-0.385109105	-0.14251932	-0.599993112	-1.262404565	-1.32121349	-2.071819762	-1.902447624	-1.107330754	-0.81692529	-1.389938417	-1.431514562	-0.523171704	-0.686043058	-1.125457356	0.010801297	0.541357531	-0.875051818	0.190481983	-0.189804924	0.077435515	0.279578229	1.152260921	-0.092122414	0.964347607	1.399863092	0.967769092	0.242188081	1.317354998	0.595196928	1.788939793	-0.21308022	0.467078651
276	-0.624294663	-1.153887717	0.22459097	1.433770362	0.282267525	-1.287368662	0.982576117	0.825843127	0.832901077	1.164171339	1.708416651	3.088377908	1.351410886	-0.596872267	1.439528006	1.108050415	1.008728137	-1.355748836	-0.321222067	0.305893267	0.67400172	0.038022729	0.763106866	-1.349218467	-0.242703852	-0.064907352	0.899903363	0.365023344	-1.182236389	-0.774308939	0.434110303	0.399635831	-0.199358184	0.21690893	1.664739045	0.879793289	-1.120596544	-0.742298295	-0.50997915	-0.669494527	0.629926197	-0.078580232	-0.989197885	-0.172500478	-0.905958978	-1.187844118	-1.236713478	-1.07187554	0.26508551
277	1.587764521	0.917044203	1.178801502	0.343827969	-0.417943944	1.141860312	0.092147089	-1.038722225	-0.690266375	-0.52873917	-1.516749134	-0.20183156	0.686651283	2.358679046	1.886917298	0.098472877	0.831320443	0.535398159	0.837537907	1.553326129	0.331875258	0.627693377	0.1806531	-1.016151428	-0.49704706	-0.037680049	0.025013258	-1.121438076	-0.578599416	0.72967553	-0.29047447	0.334030556	2.057493296	0.540100257	1.309744907	1.76601726	2.473036361	0.945728192	-0.518341711	-1.87403021	-1.286547614	-1.140895527	-0.939526694	0.219044202	0.81998273	0.888172994	-0.005609026	-0.035328668	0.164050464
278	0.688524425	0.315973546	-0.059702647	0.099249268	0.622373517	0.557221544	0.392808087	0.18938261	0.177217485	0.268546276	0.785099433	-0.149230366	-0.526384577	-0.032382599	-0.006289822	-0.463258109	0.30991141	0.122106128	0.115230174	-0.244158153	0.11664931	-0.615877923	0.050128428	-0.329633384	0.320549298	-0.390169061	-0.251719319	-0.543712663	-0.443166732	-0.025050047	0.352807808	0.27843644	-0.102965106	-0.230420172	-0.511567479	-0.693646847	-0.605143777	0.203805664	-0.107052549	-0.137573458	-0.502397659	-0.616096758	-0.266194724	-0.565899995	-0.3487268	-0.908544876	0.376436747	-0.08602282	-0.200953616
279	-0.534910105	0.201248745	-0.313511189	0.145368804	-0.262474535	0.083348054	0.031241794	-0.027096133	-0.855606927	-0.823891831	-0.690362931	-0.035072152	-0.270524775	-0.37770087	-0.625158202	-0.539645836	0.258691034	0.290363461	-0.331385478	-0.7164151	-0.203073858	-0.199339411	0.142982257	0.164814594	-0.094438231	-0.459094082	-0.205434718	0.594260627	0.332809507	0.410109129	0.451042993	-0.379927469	-0.307740799	0.537185113	0.071203785	0.119632662	-0.204842962	0.294751841	-0.068307178	0.439692791	0.843788487	0.023507077	-0.695818866	-0.260182683	-0.493963991	-0.09976667	-0.123087473	-0.117260789	-0.793104278
280	-1.071389807	-0.95643928	-1.087236869	-0.96152131	-0.932112205	-0.986355597	-1.072080954	-1.15080424	-0.69784862	-0.191569678	-0.332429948	-0.481570066	-0.854296601	-0.543836292	-0.978884058	-1.186385848	-1.473104948	-1.165640527	-0.485444592	-0.599993957	-0.676571791	-0.26470241	0.034441514	-0.192805605	-0.329907474	0.041661308	-0.374358145	-1.109426334	-1.201990171	-0.529474185	-0.606756645	-0.797443951	-0.452182336	-0.502752017	-0.213193244	-0.423908048	-0.253905039	-0.340507512	-0.711494922	0.054497682	-0.127531881	-0.009000954	-0.017136751	-0.24063967	0.327805868	-0.16093562	-0.195286638	-0.075248277	0.199691544
281	0.244371368	-0.516672532	-0.198770561	0.157319732	-0.294621046	0.853459728	0.170790221	1.280352125	1.700443725	0.796020438	0.600022024	-0.543486773	-0.172777487	0.294913225	-0.564252644	0.022930612	0.39466603	0.050805951	-1.161336384	-1.614327257	-0.51902212	-0.237116992	0.11577812	0.073564578	0.259338906	0.454329961	-0.417523202	0.016006886	1.040661069	-0.304985982	0.290712769	-0.374446605	0.328145414	-0.001661602	-0.504056563	0.314918961	-0.866142063	-1.05625813	0.083573761	-0.042501744	0.261529896	-0.880109339	0.291980492	-0.407251028	0.417049048	-0.070591503	0.223765172	-0.53961396	-0.093657183
282	-0.770674947	-0.60872944	-0.519920431	-0.175973444	-0.414747647	0.297444837	0.226485005	-0.467868773	-0.809491493	-0.246881344	-0.08793226	-0.160625487	-0.214749277	-0.305480446	-0.806863439	-0.833782564	-0.234613421	-0.304015522	-0.079653733	0.013909853	0.506384099	0.311600602	-0.273918086	-0.534389556	-0.818096012	-0.847709148	-0.533210929	-0.924401997	-0.213583826	0.068604646	-0.556871263	-0.599218806	0.150747028	0.665852455	0.022859524	-0.211168647	-0.415659284	-0.277449445	-0.693039659	-0.201700215	-0.435763965	-0.121155486	-0.570036057	-0.009503432	0.660810603	0.322173459	-0.812703491	-0.018780551	0.169581416
283	-0.584797142	-1.306369369	-0.86113207	-0.651260336	0.228307713	-0.382791736	-1.363598756	-0.936728109	-1.290609128	-0.42301691	-0.319956522	-0.230781599	-0.584912668	0.043037792	0.329311207	-0.325824668	-0.996687233	-1.535258776	-1.530609008	-1.162991331	-0.351619398	-0.861556105	-0.605026589	-0.171744107	-1.233167527	-1.378607617	-0.456561893	-0.354610086	0.141250414	-0.32830917	-0.1523618	-0.727929594	-0.228167047	0.691054417	-0.560880174	0.069940613	0.639446574	0.604338572	0.514593597	0.129785518	0.587945968	-0.20818284	0.059995017	-0.238750485	0.010489378	0.867876667	0.093981958	0.530780018	-0.766799263
284	0.073195792	0.258962805	0.198536056	-0.388125614	0.276856998	0.307699936	-0.45649188	-0.241892667	-0.134536397	-0.192252575	-1.339358393	-0.058614692	-1.112825174	-1.127805435	-0.349916452	-0.235218649	-0.052589769	-0.422435869	-0.758048715	-0.685797955	-0.45109788	-0.204637092	-0.792094518	-0.509902105	-0.198001295	0.05789841	-0.069888292	-0.779830975	-0.594117962	0.084028193	0.120751171	0.02634111	0.330872485	0.279191273	-0.116823038	-0.391273127	-0.315897474	-1.013140486	-0.642545988	0.07623794	-0.260355708	-0.857434467	-0.950274593	-0.768811717	-0.596189644	-0.425429348	-0.41125051	-0.071876656	-0.112940763
285	1.393373179	1.022011049	0.612710936	-0.099395253	-0.143794486	-1.298727324	-0.37968459	-0.497589583	-0.51267442	-0.39039003	-0.707891094	0.393881566	0.053953846	0.232338805	-0.374058816	-0.855836315	-0.556324283	-0.25562377	0.334981661	0.886738534	-0.540601016	1.67359551	0.353409718	0.844138885	0.774924095	0.146681229	0.963955551	0.309683577	0.153996237	1.330347924	0.888292237	0.153683318	-0.976775467	-0.245735333	0.313704833	-0.021587379	0.054003145	-0.848434654	-0.728754531	-1.340228732	-0.770557372	-1.717715362	-0.216310557	-0.266976395	-0.783591183	-1.374758683	-0.445029061	0.691993723	0.85647779
286	-0.164800201	-0.825606339	-0.089813911	-0.11410007	-0.665766349	-1.605784135	-1.272185423	-1.00294122	-1.014973554	-1.015460428	-0.117874077	0.488772608	0.514263667	0.145868859	-0.071036929	-0.011489745	-0.481722853	-0.962601791	-0.727000677	-0.599976531	-0.510673697	-0.524447034	-1.230375612	-0.139594231	-0.24833652	-0.051983709	0.555436794	0.864695207	-0.220062601	0.799324712	-0.000175531	0.197284652	-0.271177039	-0.225748171	0.570049838	-0.014170387	0.394566028	0.176478714	-0.093569788	-0.45827903	-0.868618897	-0.05530407	-0.561663399	0.307948535	0.903806554	-0.399547078	-0.21105948	-0.565466013	0.34575364
287	-0.100717701	0.222223113	-0.169813678	-0.831500345	-0.332215787	0.474567935	0.068482815	0.321987754	-0.939851113	-1.317465184	-0.213829936	0.61330713	0.790366078	-1.061138965	-0.528984905	0.541757551	0.073481336	0.434263408	0.037458431	0.947153266	0.007695693	-0.831530535	0.272699004	0.378860962	-1.642634689	-1.000421538	-0.393077639	0.326637364	0.714314706	1.01000983	0.409018775	-0.278640912	0.883390345	-0.502970086	-1.030088797	-0.051781134	0.459218233	-0.410363811	-1.558524824	-1.305115261	-0.209455461	0.561628493	0.608461127	-0.502451064	-0.559055977	0.890640414	1.181570953	0.247612869	-0.750904065
288	-0.051980032	-1.21020067	-0.21178664	-0.704617628	-0.50555573	-0.329265146	0.312000759	-0.182788056	-0.124694409	-0.087930524	-0.69145846	-0.941452057	-0.752619233	0.192094607	0.341955188	0.175227967	-0.203099813	-0.036881777	0.277237477	-0.175256071	0.242830507	0.128182952	0.058431025	-0.980725591	-0.460645852	-0.77624176	-0.486412492	-0.73883219	-0.468295819	0.79275266	0.496373409	-0.360955251	0.037837631	0.392640696	1.113581829	0.697355887	0.391392532	0.822072223	0.346532554	0.252408492	0.600417478	-0.986691879	-0.358301981	-0.620607445	-0.833856122	-0.241596327	-0.74863593	-1.140264424	-1.483991149
289	-0.652147582	-0.958531327	-0.923531705	-0.672319622	-0.572372466	-0.493076275	-0.562756671	-0.553066204	-0.59185398	-0.212270571	-0.139093236	-0.611360361	-0.260105486	-0.304989414	-0.023803202	-0.085314643	-0.094471981	-0.234036046	-0.422201711	-0.340872503	-0.053812576	-0.27563882	-0.140588635	0.045744477	-0.148871178	-0.492835104	-0.279435321	-0.074349343	-0.184771076	0.098014147	0.137820978	0.185984917	0.155906592	0.04121062	-0.205926079	-0.110901064	0.20069102	0.468066411	0.367288758	0.289645881	0.123993447	0.405565465	0.455801855	0.301627476	0.093794068	0.030485678	0.246512389	0.391309579	0.675961013
290	-0.291070472	0.106726219	-0.328352251	0.112176428	-0.202030368	-0.427199289	-0.236834402	-0.042850024	0.026320313	0.220080797	-0.392434684	0.106791367	-0.082667904	0.101427528	0.012262893	-0.160763996	-0.738498811	-0.20000623	0.054309197	0.013648066	-0.008691496	-0.332000785	-0.125312373	-0.395288676	-0.009996366	0.233282354	-0.027994131	-0.247851893	-0.206462169	-0.246087975	-0.334155273	-0.167452843	-0.074699208	-0.505978094	-0.43260489	-0.186689947	-0.24775971	-0.168169704	-0.455883432	-0.745087772	-0.639727223	-0.591261506	-0.308269758	-0.386536155	-0.176582777	-0.622461911	-0.909713548	-0.602670225	-0.161468541
291	0.46993436	1.094065727	-0.222631406	0.144995813	-0.286957246	-0.192715471	0.476475271	-0.507111831	-1.114066617	0.062612573	0.087961359	-0.130540067	-0.398896184	0.044785943	-0.665260296	-0.961005159	-0.430383741	-0.334009525	-0.106903258	0.207755678	-0.508752273	-0.87084699	-0.171415585	-0.303786738	0.491750376	-0.414601102	-0.606075	-1.059936175	0.598826492	0.443845078	0.318735281	-0.658642592	-0.334564769	1.029796478	-0.454844027	0.776625971	-0.117787873	-0.452292929	-1.40110484	0.352747322	-0.006189636	0.594580105	0.295057112	0.371437558	-1.042910165	-1.56960432	-0.733668763	0.385759282	0.182761487
292	-0.131782537	-0.254452611	-0.230396267	-0.36653918	-0.216423366	-0.257316722	-0.278925168	-0.328365347	-0.134442706	-0.229046885	-0.267858885	-0.168878242	-0.136174171	-0.342501651	-0.515909292	-0.295293122	-0.262035347	-0.361174067	-0.287800736	-0.302953039	-0.23067523	-0.169019318	-0.004898664	-0.095993187	-0.091778978	-0.284324429	-0.277528981	-0.385436807	-0.322247677	-0.336284376	-0.366978402	-0.34168414	-0.337216859	-0.21410341	-0.229208047	-0.214607617	-0.051416471	-0.118388811	-0.043377307	-0.365100421	-0.394228922	-0.173363429	-0.185160889	-0.188885322	-0.580516611	-0.266425233	-0.256319429	-0.24562601	-0.111217449
293	-0.692086686	0.286019956	-1.880112647	-1.23704259	-0.684100138	0.423764669	0.360379277	-0.016038688	0.838367772	0.376388908	0.87206416	1.007074448	1.113829269	-0.017728712	-0.538642633	-0.303059092	0.159379302	0.116744675	-0.134413072	0.801849568	0.821597128	0.853710626	0.621983837	0.192916118	0.586007508	0.381455238	0.575554052	0.231376837	-0.813093009	-1.289623365	-0.71269266	-1.232363891	-0.251198755	-0.76792696	0.194487334	0.56151407	-0.175280685	0.769975006	0.885410073	0.733653256	1.606723926	1.011758424	0.673531781	-1.078442449	-0.057970398	-0.009170603	-0.378353371	-0.489379018	-0.205409129
294	-1.396807395	-1.227493411	-0.705911437	-1.034598329	-0.739913273	-1.635597074	-1.209698824	0.513865349	-0.358569234	-0.99746189	0.393871193	-0.037320947	-0.90766264	-0.614393753	-0.468022479	-0.015764476	-0.692338577	-0.950950427	-0.83242179	-0.920020701	-0.470245055	-1.324709212	-0.856695695	-1.074724662	-0.902455946	-0.319939573	-0.078228687	-0.368980445	-0.347574192	-0.12047311	0.399611935	-0.10480803	0.318526582	0.913981238	0.900840817	0.054809523	-0.320353304	-0.355314274	-0.979111059	-0.036088901	0.129263581	-0.452833584	0.14009219	-0.114685979	-0.994795061	0.176643672	-0.375156742	0.329032613	0.272157526
295	-0.889231706	-1.234241689	-0.937635136	-0.657471576	-0.59113669	-0.483711517	-0.833109443	-0.83162964	-1.059850742	-0.957767803	-0.839502292	-0.944901707	-0.516051523	-0.959527023	-1.292547755	-0.862699398	-0.68798772	-0.377196607	0.112828079	-0.685798541	-1.206812008	-0.260657698	0.070484973	-0.251959846	-0.497770241	-0.66879273	-0.455344391	-0.327562392	0.269506398	0.347503682	-0.247886141	-0.881739025	0.190109691	-0.526334049	0.376865515	-0.016930065	0.244362653	0.299166388	-0.280500043	-0.769042804	-0.041274105	-0.048845894	0.374467351	0.157900021	0.021090835	-0.493862083	-0.230372473	-0.352847108	-0.091030689
296	-0.478383361	-0.979728845	-0.192376102	0.020803194	-0.204885688	-0.367203048	-0.391741717	-0.605838903	-0.290594211	-0.490392668	-0.408878692	-0.848573177	-0.283345942	-0.094134064	-0.277284163	-0.268219332	-0.079596643	-0.140722715	0.104795388	-0.056739916	-0.230229527	-0.554258599	-0.7402028	-0.292724153	-0.660951848	-0.412075639	-0.579702124	-0.436713506	-0.431180919	-0.369106902	-0.216938445	-0.261172787	-0.049157448	0.059795915	0.0053331	0.292807496	0.203023405	0.227383408	-0.331601484	-0.672808936	-0.342677674	-0.553005445	-0.431119521	-0.512330218	-0.16372767	0.150760349	-0.140057734	0.043501222	-0.044966508
297	-0.26536857	-0.281776048	0.156731115	-0.075265567	0.175758383	-0.114217151	0.351013994	0.244547345	-0.425751275	-0.006769758	-0.206073918	0.194222466	-0.413375757	-0.292675948	-0.102219256	-0.400415954	-0.19959981	-0.205768573	0.160792943	-0.440572662	-0.045810977	-0.170536382	-0.012689179	0.194880577	-0.234843367	-0.088782082	0.004818717	-0.200126963	-0.423347791	-0.482946911	-0.187070597	-0.11880465	-0.036149741	-0.168676386	-0.239397276	-0.141446811	-0.191855772	-0.105683385	-0.379649013	-0.350277542	0.219622707	0.121793161	0.057210391	-0.537467887	-0.074155534	-0.619241777	-0.113882156	-0.299719841	-0.45715594
298	-0.007759568	0.089373493	0.923436935	0.95195247	1.115633722	0.496517009	0.226670872	0.313207544	1.652510558	1.164398793	-0.456641123	0.5777342	1.013787077	-0.137361207	0.084632178	1.088785354	-1.223462304	-0.631472869	-0.469323611	0.482739877	0.414545852	0.384023441	-0.860282789	-0.982098617	-0.896704423	-0.11376545	0.010135468	-0.150625919	-0.642483277	-1.61161131	-0.68895322	-0.634045458	-1.26119533	-1.097513378	0.143718237	0.515350175	-0.070276358	-0.450991963	0.332053029	-0.17206312	-0.999627721	0.107001938	-0.976750834	-0.39648761	-0.060136821	-0.457287021	-1.251875398	-2.130403243	0.316188799
299	-0.764496808	-1.070825788	-0.820064813	-0.807398559	-0.530144418	-0.809244477	-0.681731533	-0.768729397	-0.873600391	-0.915533858	-1.057450843	-1.127392915	-0.843017457	-0.800523257	-0.877105965	-1.296108177	-0.768545844	-1.044222005	-1.16170729	-0.650682966	-0.380131244	-0.61708756	-0.447175222	-0.298611483	-0.920218477	-0.734492524	-0.661019609	-0.320022281	0.042529886	0.0663382	-0.202629562	-0.305538191	0.01535706	-0.24028061	0.269802026	0.158816449	0.010799442	0.207918636	0.376322164	0.44710951	0.114101563	0.375575108	0.361022673	0.413121066	0.313315874	0.379497642	0.395093239	0.204705059	0.312867548
300	0.775022043	-0.69275562	-0.574822762	0.639266705	1.004768987	0.753767668	-0.193031264	0.308628281	-0.576656179	-0.496044446	0.372306211	0.252241126	-0.002931843	-0.096105198	-0.037813799	0.447332339	0.200677815	1.03296673	-0.446714586	-0.062988768	-0.014270659	-0.303422891	0.604779584	-0.64119253	-1.366765017	-0.47528089	0.335972961	-0.277453423	0.567412739	-0.038652053	0.012866188	-0.845080096	-1.078901002	0.129827832	1.170925611	0.582848444	-0.949289342	-0.304591422	0.520115802	-0.463063573	0.094879145	-0.234116832	-0.229366525	0.446760908	0.598438586	0.15474288	-0.201766755	-0.495336221	-0.572584815
301	-0.536183546	-0.193381024	-1.405149944	-0.952200589	-0.356130286	-1.005153683	-1.270396186	-0.896449671	-0.335173693	-0.235169163	-0.280229576	-0.544207947	-0.412609667	-0.859796075	-0.466594944	-0.878532946	-0.895503695	-0.53789674	-0.431051349	-0.676827639	-1.129953902	-0.858565199	-0.6561853	-0.721486226	-0.27576628	-0.232811523	-0.005569881	0.318821099	0.158499369	-0.434093539	-0.435216057	0.138531298	0.193011023	-0.290713758	-0.010035246	-0.045774117	0.006266831	-0.377395061	-0.001022718	-0.654227476	-0.604157967	-0.468121707	0.130992209	-0.086643517	-0.206216659	0.065793779	-0.280435388	-0.400912694	-0.165066703
302	-0.146431221	-0.149934605	-0.06246255	0.095076839	0.008510773	0.096336405	0.109204461	-0.355203195	-0.734686416	-0.583765858	-0.574392242	-0.517282709	-0.636267177	-0.558355873	-0.422243158	-0.709601966	-0.157482274	0.025488634	-0.222478594	-0.002665541	0.033459253	0.108542218	0.088673405	0.112992995	-0.257664066	-0.338299883	-0.75506341	-0.557117516	-0.727922698	-0.180412538	-0.311116386	-0.217344653	0.125075525	-0.055082919	-0.357097159	-0.569819662	-0.416318028	-0.456245101	-0.443873659	-0.271261008	-0.154654578	-0.166802949	-0.170843496	-0.364754992	-0.125681557	-0.241396761	-0.39254606	-0.420571679	-0.443887221
303	0.108826996	0.254319992	-0.732998883	-2.056785166	-0.375005614	-0.699920461	-1.980524451	-1.706007163	-0.97549825	-0.901420493	-1.119419598	-1.053920995	-0.63369499	-0.910710772	-1.160038202	-0.485193058	-1.000454576	0.097273761	0.490056827	-0.99079492	-0.136394002	0.051680414	-0.896686982	-0.780110151	0.172292455	-0.317024082	-0.027981275	-0.38286385	-0.876305641	-0.666721454	-0.712201852	0.182404619	0.148361747	0.107217296	0.313293817	0.053724317	-0.134418605	-0.043882025	-0.372951495	-0.67484093	-0.128875954	0.535280336	0.422278132	-0.077141117	0.591208493	-0.080750127	-0.43005089	0.725807423	0.680935467
304	-0.206812846	-0.157486679	-0.231479961	-0.484337677	-0.488843021	-0.352043282	-1.010371699	-0.81893873	-0.925360172	-0.731615586	-0.648193048	-0.897644055	-0.404457894	-0.503040467	-0.530477436	-0.16789197	-0.290205549	-0.271236596	0.419304693	0.418231251	0.139633599	-0.365757989	0.133982425	-0.258537666	-0.732466603	-0.872395232	-0.631675462	-0.308677218	-0.731955853	-0.175875565	-0.029142646	-0.025693851	-0.188344708	0.090390344	0.039089067	0.112583014	0.143067774	0.097198278	-0.618746874	-0.622202435	-0.362346232	-0.646286373	-0.101743834	-0.448707934	-0.230747844	-0.051244984	-0.164457515	-0.190212163	-0.0000509
305	0.290395282	0.085697327	0.619942033	-0.533560555	0.043751895	0.031419823	-0.185454313	-0.745684462	-0.507124284	-0.798900654	-0.216773	-0.952128271	-1.345426914	-0.325638251	0.253198779	-0.644578547	-0.602773416	-0.369646394	-0.544917433	-0.152201017	0.011654102	-0.385396844	-0.797605604	-0.814160304	-1.61527302	-0.724405706	-1.082999416	-0.043984866	-0.290886239	-0.516206022	-0.244471699	-0.163044893	-0.408029927	-1.285493791	-0.562925748	-0.204398182	-0.786732807	-0.432517546	-0.662890713	-0.479332111	-0.273679949	-0.472635689	-1.456648072	-1.40489555	-0.814870266	-0.536145126	-0.754230555	0.358871568	-0.074909863
306	-1.109532537	-0.570680777	-1.091613733	-1.001147741	-0.665381111	-0.92128934	-0.809193655	-0.901440283	-1.146691808	-1.221150681	-1.082983285	-1.476333548	-0.958280659	-0.492615871	-1.095626745	-1.065217119	-1.142213948	-0.87051843	-1.092215356	-0.817958547	-0.673326995	-0.909804244	-0.826053982	-0.402790384	-0.122276537	-0.475606807	-0.743301511	-0.235002088	-0.608894453	-0.656021216	-0.420535262	-0.637327898	-0.51699166	-0.791252995	-0.459592113	-0.551224672	-0.510652609	0.019612168	0.242703298	-0.38016922	0.099104934	0.117232239	-0.257717003	-0.291848247	0.23749789	0.325873922	-0.283459241	0.113313098	-0.075355438
307	-1.313666437	-1.10120305	-1.573820189	-1.332803787	-1.247359464	-1.128804482	-1.233143407	-0.943226161	-0.677148245	-1.043831168	-1.143925278	-0.881118649	-1.301043226	-0.888471848	-0.283103879	-0.567951904	-0.773112603	-0.188349619	-0.39017325	-0.923061992	-0.917776417	-0.658252441	-0.341327532	-0.24278705	-0.431810671	-0.68610049	-0.542311396	-0.45584557	-0.565727447	-0.985623408	-0.744700228	-0.860183748	-0.197948643	-0.660183584	-0.223884177	-0.330160511	0.015658385	-0.222539757	-0.286988001	-0.15597558	0.161723081	-0.170778831	-0.344649343	0.049900602	-0.255290827	0.017868987	0.081546441	0.063428707	-0.299837925
308	0.807729612	1.190587419	0.977488717	0.784197059	0.700623602	0.328646691	0.050612925	0.716386409	0.535933545	-0.343688238	0.349474017	0.921721801	0.022574571	-0.457477798	0.00794461	0.647223178	0.272904743	0.52183652	0.135558378	0.405447142	0.653684772	-0.025317271	0.089628933	0.52615514	0.284665111	-0.066683134	-0.57500093	-0.96579367	-0.905673557	-0.513000537	0.096866711	0.226122645	-0.678281182	-0.980298413	-0.087728576	-0.176404485	-0.040901406	-0.693243004	-0.628157064	-1.063017419	-0.745816665	-0.977223628	-1.111668139	-0.51990601	0.214012958	-0.65047102	-0.435608015	-0.906962361	-0.283434826
309	-0.057172872	-0.660781575	0.03956829	0.36703054	-1.093208352	-0.491405415	0.044978125	-0.532938835	0.074973423	-0.301227763	-0.721121897	-0.275592029	-0.85319427	-0.281684975	-0.170476104	-0.475592346	-0.240456703	-0.846477793	-0.16972861	-0.320118672	-0.295256068	-0.444889838	-0.413692456	-0.088632738	0.05563493	0.235993656	0.269900911	-0.324001585	-0.5403958	-0.807059816	-0.115880604	-0.402749364	-0.484914011	-0.571941761	-1.050919206	-0.590273194	-0.036289837	-0.755959459	-0.204931041	-0.340262351	-1.094331739	0.052943074	-0.26985341	-1.520922934	-0.799252527	-0.460103706	-0.34487559	-0.380098826	-0.047033188
310	-1.286447677	-1.144150243	-0.957548062	-1.340283236	-1.421655096	-0.974377518	-1.126790704	-1.416467926	-0.836924285	-0.737183868	-0.55761223	-0.674998067	-0.65852286	-1.008290013	-1.11676104	-0.774397661	-0.838322251	-0.820726874	-0.662613194	-0.820371467	-0.537036013	-0.607807182	-0.518785772	-0.854436015	-0.494935623	-0.546437318	-0.444635569	-0.518476918	-0.260316748	-0.809978458	-0.743625519	-0.527167461	-0.582882855	-0.282234241	-0.157117191	-0.608097171	-0.422862047	0.064693298	0.011402894	0.057265434	0.648549463	0.195473007	0.322190043	0.83263142	0.442534719	0.132449776	0.230034342	0.550990723	0.529737572
311	-0.250059221	-0.27930823	-0.26316006	-0.237851221	-0.20520295	-0.211432713	-0.288843155	-0.262991859	-0.300630329	-0.187945548	-0.340052324	-0.338179486	-0.290872217	-0.231005967	-0.268621127	-0.279851437	-0.252154719	-0.210733654	-0.179452304	-0.175308549	-0.214208863	-0.239749761	-0.340750142	-0.272258347	-0.298412969	-0.296438741	-0.355798859	-0.316025595	-0.227417901	-0.306970814	-0.234173699	-0.261295952	-0.228599146	-0.212949216	-0.243112039	-0.2081919	-0.348220501	-0.341998243	-0.293479209	-0.320254136	-0.28594063	-0.351910884	-0.31714191	-0.310745125	-0.281310334	-0.263771088	-0.244526993	-0.247186696	-0.294318894
312	-0.518043445	-0.508561436	-0.891361364	-0.786440656	-0.687436346	-0.830296028	-1.022889834	-1.061270377	-0.651023582	-0.70265329	-0.877103228	-0.512743632	-0.544022569	-0.325212206	-0.128025024	-0.396301553	-0.264904344	-0.239116402	-0.171034032	-0.587697542	-0.926810957	-0.296392157	-0.700372451	-0.757500802	-0.854369128	-0.951895532	-0.664744997	-0.986104682	-0.206099827	-0.068221208	-0.372573697	-0.152129926	-0.109706002	-0.168133536	-0.30979762	-0.434042827	-0.333642313	-0.850947683	-0.876858115	-0.41655407	-0.77060636	-0.491977909	-0.541532749	-0.105178454	-0.154992315	-0.307020718	-0.113901334	-0.29955831	-0.189209049
313	-0.807022027	-0.729375536	-0.44973135	-0.650416539	-0.447195015	-0.723490849	-0.892962544	-1.18252392	-0.499672107	-0.601464804	-0.622890428	-1.038332556	-1.178612944	-0.935313394	-1.083227844	-0.603917292	-1.367556393	-0.902220737	-0.450018315	-0.795346049	-0.504808115	-0.544005627	-0.738428527	-0.303618761	-0.155050254	-0.192233194	-0.415653992	-0.606446556	-0.232221617	-0.482483427	-0.241628115	-0.574355502	-0.044031909	-0.501354415	-0.271677686	-0.149305018	-0.050775446	0.107007004	-0.303159598	-0.421262274	-0.463366032	-0.215646878	-0.048028812	-0.122879033	-0.027821033	-0.596734667	-0.16514031	0.407147008	-0.010228479
314	-0.815785381	-0.748876462	-0.350519693	-0.848505004	-0.28080503	0.379612339	0.852897073	0.289085064	0.242521368	-0.826369978	-0.440719731	-0.13008934	0.252842312	-1.07296572	-0.01228685	0.257222493	-1.055092558	0.207354481	0.359894289	-0.137777988	0.315308762	0.678431753	-0.12440771	0.259093136	-0.041071897	-1.565911958	-0.242018802	-0.300212904	1.515442728	0.019295461	-0.601072599	-1.34405567	-0.4145493	0.7145541	0.350231675	0.043892938	0.837988974	-0.641089226	0.028120491	-0.149258361	-1.436846171	-0.834314966	0.754130856	1.148907033	0.59509403	-0.476956663	-1.440066566	-1.576138159	-0.141129503
315	-0.295837568	-0.48431525	-0.115694471	-0.305671825	-0.31104229	-0.146068299	-0.159514366	-0.162012349	-0.057314069	-0.076466204	-0.164990692	-0.509704565	-0.337181541	-0.34498191	-0.85611738	-0.927011778	-0.815215084	-0.557338216	-0.747908568	-0.745056826	-0.518548095	-0.589171126	-0.533203218	-0.211950636	-0.495836021	-0.246798994	-0.061314165	-0.098259862	-0.607129904	-0.968892064	-0.324260628	-0.90426186	-0.641727358	-0.971191988	-0.515241222	-0.340493142	-0.599548878	-0.374896282	-0.41431317	-0.435668933	-0.344138112	-0.530984137	-0.528345093	-0.607762709	-0.450732367	-0.642676793	-0.671011055	-0.618155258	-0.386734813
316	0.789257051	0.853793435	0.375665394	0.260300056	0.54632267	1.034214525	1.505220642	1.199866208	0.90434042	0.479928348	0.961080993	1.043500335	0.76068015	0.364186363	0.591264733	0.108014375	-0.048575173	0.78013256	1.002759751	0.714461421	-0.129731861	0.35272889	0.637960107	0.65769145	0.599171431	0.144793338	-0.033178191	-0.286254923	0.236783841	0.386265481	0.157290558	-0.032779979	0.126761683	-0.167718715	-0.212247964	-0.19138586	0.221986411	-0.122784049	-0.499740573	-0.023936227	-0.080816756	-0.171327077	-0.585607803	-0.186147503	-0.224174482	-0.022335392	-0.503816668	-0.504122968	-0.545329819
317	-0.930580571	-0.661649074	-0.720301257	-0.564183422	-0.835042549	-1.138365524	-1.106436012	-0.861201377	-0.454293486	-0.572363088	-0.434779425	-0.815543618	-0.987861687	-0.321623702	-0.689344762	-0.291167747	-0.401018585	-0.337769494	-0.244260783	0.095806663	-0.077501858	-0.798686134	-1.136532692	-0.075727532	-0.484156995	-0.824098765	-0.453333927	-0.919703544	-0.633876062	-0.465434567	-0.173620929	-0.863331515	-0.964423955	-0.219767985	-0.130963111	0.082524218	-0.166455996	-0.426275899	-0.019309765	0.513236532	0.612443048	0.171383766	-0.078583834	0.079877697	-0.329099057	-0.380006374	-0.005205757	0.06932586	-0.064914841
318	0.455275126	0.423855407	0.019146032	-0.502553114	-1.388798016	-0.801066813	0.142180288	0.412631033	-0.120138628	-0.112427463	0.097171889	-0.491117864	-0.18736065	0.182084835	-0.067937813	0.415252077	-0.183329276	0.562244315	-0.831493981	-0.408121822	-0.979447761	-0.443441307	-0.372002068	-0.296166898	0.600143105	0.573882216	0.875234634	0.888656537	1.405910413	0.556519241	0.460641397	0.620757762	0.830256634	0.941738814	1.152546057	0.482125164	-1.030760261	-1.211694449	-0.849325337	-0.592759535	-0.466008409	-0.990935149	0.472227031	0.050669159	-1.397575284	-0.287665742	0.99585766	0.765417824	0.01678701
319	-0.045758421	0.283191745	1.062956606	0.347019843	0.771745625	0.449803071	0.219714565	0.047584279	0.578076227	0.307285721	1.177837519	-0.050628069	0.759779768	0.580702409	-0.0579656	0.371636441	0.138145423	0.130259529	-0.661683575	-1.00641768	-0.69985444	-0.311059314	0.248908814	0.163549645	-0.791699481	-0.22500406	-0.527447001	0.121620503	-0.499520541	-0.122560036	-0.765853743	-0.451759041	-0.930315781	-0.297819464	-0.703421541	-0.088572626	-0.862604786	-1.684612343	0.001152508	-0.078998486	0.288920428	-0.020829912	-1.719299384	-0.308145481	-1.341317031	-0.286598239	-0.581326918	-0.551770707	-0.981582487
320	-0.544842212	-0.549893535	-0.552908989	-0.470204699	-0.588343491	-0.576507101	-0.565922094	-0.515613659	-0.532051421	-0.565280875	-0.558039962	-0.596216696	-0.619146865	-0.564712704	-0.464954189	-0.517537387	-0.512532648	-0.526743254	-0.510933542	-0.543766567	-0.497655346	-0.56995408	-0.480395091	-0.502703845	-0.55421588	-0.526012874	-0.5122671	-0.514253965	-0.586196631	-0.56274246	-0.473396271	-0.477286396	-0.480053806	-0.495673859	-0.530795039	-0.486895376	-0.449939122	-0.48355197	-0.449216927	-0.559848318	-0.437340517	-0.509918605	-0.510993707	-0.55337665	-0.518001546	-0.552987809	-0.497240997	-0.409868309	-0.444957636
321	-1.647670543	0.743405555	0.045104149	0.535550786	-0.649220072	-2.356021554	-1.081449202	0.164582757	-0.115806992	0.169085078	-1.496654819	-0.75191593	0.625542483	-0.340114822	-0.775607188	-0.284479694	-1.336267702	-0.923124083	0.150146499	0.069134385	-0.176806615	-0.465314024	-0.554991148	-0.799214449	-1.642761946	0.243430152	0.43795796	-0.03501318	-1.044110987	-1.00977082	-0.471732533	-0.939604379	0.288405524	0.190302105	0.373120672	-1.405382754	0.068833774	-1.023735125	-0.7920345	-1.045021464	1.168548905	1.15657229	0.070030118	-0.816150209	1.300130018	0.820462358	0.774775628	0.291413225	-1.083522448
322	-0.095422324	-0.136571154	-0.077283107	-0.070546785	-0.066060111	-0.245275538	-0.223215035	-0.296173072	-0.370192333	-0.329285282	-0.365910865	-0.23521688	-0.275677595	-0.276556901	-0.186648391	-0.306151748	-0.065298904	-0.129325582	-0.211918143	-0.228706632	-0.277642307	-0.052254969	-0.506659001	-0.477301668	-0.421329797	-0.334056846	-0.41645216	-0.432881979	-0.22985732	-0.269803684	-0.267809938	-0.139246366	-0.091516456	-0.20799438	-0.291451986	-0.197212476	-0.239056851	-0.550486479	-0.556156561	-0.414861035	-0.22568382	-0.417997871	-0.323610686	-0.224141898	-0.186642903	-0.234435938	-0.310350418	-0.237433213	-0.551137882
323	-0.330376131	-0.941194322	-0.694686004	-0.454731025	-0.689317705	-0.089057889	-0.566079474	0.198444695	1.26122454	0.979566702	-0.124295348	-1.144821512	0.552843537	-0.569971821	-0.341014105	-1.578928912	0.157450662	-0.060102912	-0.381922001	-0.061884524	0.509833307	0.59103604	0.694292357	0.948139256	0.136143799	-1.186021903	-1.480378805	0.224455896	-0.953305685	-1.405835099	-1.056513866	-0.205836332	-0.204221397	-0.683789701	0.159180619	0.219253595	0.251082017	0.804513004	0.593145798	-0.607914475	-0.838036828	0.151427521	-0.397547135	-0.904787556	-1.487499264	-0.677801187	0.158718493	0.035458549	0.273974757
324	-1.674883769	-0.19640957	-1.076035184	0.076647516	-0.162233831	-0.343645749	-0.806626244	-0.331560494	-1.534471951	-0.121728616	-1.464413256	0.149594207	-0.745732525	-1.150530758	-0.493874183	0.385804293	-0.504857665	-0.158929946	-0.299858594	-1.522757463	-0.280995848	0.015947596	0.734601905	-0.386160436	-1.138598974	-0.424504596	-0.512592517	-0.397052095	0.223994911	-0.74866898	-0.986376504	-0.861075578	-0.881248015	0.432912162	0.609504801	0.996977205	-0.240024887	-1.218468124	-0.327572358	0.524886508	-0.644923569	0.483990943	0.779174036	0.089633778	-0.185645915	-0.464110431	-0.519447157	-0.217426812	-0.16734584
325	-1.211839242	-0.96776848	0.566446383	1.131746922	-0.413565097	-0.47716142	-0.358708555	-0.841251071	-1.080953829	-0.648686895	0.076994379	-1.223113109	-2.228288524	-1.112240222	-0.730407363	-0.178890921	-0.871718906	-1.726164939	-1.920906124	-0.320328697	-0.445879492	-0.443305886	-1.378095735	-1.483925063	-2.096998078	-1.145768909	-1.012138836	-1.004858738	-0.548465644	-0.78677715	-0.867544808	0.163742258	1.355788562	1.272355848	0.654385286	-0.217304705	0.218573533	0.798284525	0.715582928	0.363717152	-0.36349403	-0.534492631	0.017685004	0.625295458	1.047402431	0.477933381	1.573094674	1.023965268	0.162533803
326	-1.262247242	-0.755512281	-0.37927387	-0.098124366	-0.72282942	-0.192262549	-0.026639569	-0.050905027	-0.911730282	-0.321758104	-0.736887221	-1.044367633	0.032340865	0.113452484	-0.069056351	-0.941995229	-1.048119356	-0.025729538	-0.221475575	-0.184701049	-1.243245782	0.06198514	-1.123988808	0.090751504	-0.435455187	-1.07338634	-0.920297059	-0.304563542	0.212292826	0.167453236	0.043716178	-0.063214963	-0.188936564	-0.040125474	0.070214763	-0.13154296	0.19235423	0.384633391	-0.01537585	-0.508205266	-0.630179829	-0.678557356	-0.921366011	-0.203241277	-0.308275852	-0.032605584	0.310293906	-0.627236105	-0.607121258
327	-0.33702811	-0.124278993	0.145257494	0.075675258	-0.463931453	-0.611783115	-0.346651189	-0.28589237	-0.838484805	-0.601319165	-0.144395461	-0.27740894	-0.708348059	-0.352806728	-0.03359892	-0.579984542	-0.548431865	0.014393561	0.065828157	0.005394162	0.02815467	-0.444618586	-0.45123227	-0.266219797	0.073394971	-0.046880116	-0.149896819	-0.020232913	-0.309003763	-0.018352115	0.074305879	-0.308908218	-0.606083189	-0.125955821	-0.129555895	-0.227865215	-0.239646048	0.020479166	-0.303984205	-0.567106684	0.002338858	0.107388904	0.168245765	-0.027952573	-0.24307605	-0.011866217	0.480262586	0.073236861	-0.075411056
328	-0.187715492	0.176639145	-0.602455641	0.290399004	-0.862956648	-0.58262041	-0.556542567	-0.376030666	-0.582758231	0.145384136	0.872037266	-0.15085135	0.381329604	-0.156811801	0.237747347	-1.014355596	-0.719748897	-0.375	0.126855286	-0.81612154	-0.901601585	-1.021347291	-0.706400447	-0.602343508	-0.470965758	-0.539556979	-0.41171206	-0.593642703	-0.31478031	0.132951961	0.160875501	-0.207439556	-0.535245626	-0.183586209	-0.239263715	0.217233698	0.248752894	0.48819522	-0.640933141	-1.261951605	-0.293399906	-0.188490037	-0.149191249	-0.65724994	-0.058070998	-0.361026301	-0.704569603	-0.283187916	-0.574768174
329	-0.200984306	-0.131736594	-0.493607566	-0.386476959	-0.151621904	-0.207130761	-0.299493476	-0.461172037	-0.510813554	-0.327619519	-0.249291569	-0.174896036	-0.417454475	-0.342933158	-0.273028073	-0.436726453	-0.329420096	-0.324700567	-0.100281816	-0.034613648	-0.515410313	-0.137296508	-0.324735965	-0.21003413	-0.138723086	-0.152317341	-0.419070995	-0.329600766	-0.121557152	-0.40772987	-0.380178912	-0.195690964	-0.42095423	-0.159831729	-0.268091902	-0.174001619	-0.364080435	-0.223875799	-0.625337125	-0.486633416	-0.498222154	-0.359245168	-0.197109874	-0.446576181	-0.191342613	-0.243828123	-0.169762305	-0.325278819	-0.211352029
330	-0.91241216	-0.855375385	-0.750888196	-1.017574809	-1.02635851	-0.981436006	-0.620457352	-0.983030681	-0.817030839	-0.577940101	-0.798370157	-0.57226833	-0.783719822	-0.423567334	-0.685236392	-0.790895376	-0.720468194	-0.943828473	-0.578606203	-0.646573102	-0.859893632	-0.604371345	-0.454169134	-0.459619493	-0.674623985	-0.488491103	-0.694374351	-0.936674319	-0.767776037	-0.688587385	-0.828472282	-0.938544628	-0.829764239	-0.712609361	-0.711804059	-0.833711429	-0.80375887	-0.687023033	-0.964791204	-1.013639018	-0.83622559	-0.973703576	-0.020634399	-0.898920055	-0.02829533	1.371056083	0.504533291	2.090156215	2.107532673
331	-1.808897838	-1.477236175	-1.201827598	-1.16863662	-1.221521655	-1.18408596	-1.25650069	-1.019102659	-0.787245653	-1.091044995	-0.944067205	-0.78921001	-1.029552565	-0.436388006	-0.250039414	-0.756663929	-1.265756999	-0.781934136	-0.814042905	-0.86647057	-0.385121848	-0.544342919	-1.049235036	-0.6274454	-0.249105068	-0.471964813	-0.092358327	-0.238168632	-0.990063959	-0.563038226	0.169062904	-0.904397559	-0.154734717	0.290760651	0.341520869	0.238605004	0.356932818	-0.23431505	-0.248349671	0.412188208	0.397693783	0.023878206	0.004193804	0.749347928	0.490565319	0.41129582	0.331240754	0.401718818	0.31623844
332	-0.1683686	0.150140942	-0.102270808	0.843362391	0.48182422	-0.255256336	0.957388007	0.493102286	1.19566063	0.813052552	0.682249322	0.606814602	-0.274871768	-0.577571249	0.168429586	-0.406371216	0.331655643	0.281870606	-1.009747711	0.587316338	0.095676955	0.235068066	-0.415425598	-1.466432533	-0.943589847	0.504745276	0.150234636	-0.528174251	-0.483339195	-1.095680034	-1.116099614	0.078283624	-2.25674389	-0.604619111	-0.80433227	0.061407754	-1.149329578	-0.478792463	-0.283702608	0.119276466	-0.351392207	-1.460742462	-0.507015544	-0.659483013	-0.07864954	-0.633375891	-0.569097191	-0.755632968	0.40533044
333	0.015256157	0.915804901	-0.873273898	-0.557084221	-0.640322713	0.74010544	0.403035731	-0.820298095	-0.942190118	0.265849324	0.811578149	1.245023085	0.600735008	-1.008281351	-0.256919928	-0.061392994	0.206672918	0.59903466	-0.838889565	-0.251552212	0.746977852	0.534659166	0.370124151	0.516502156	1.027157168	-0.095579646	-1.220465156	-0.237001196	2.415572623	1.524389354	1.470983747	0.901299086	0.046989254	1.307556637	0.107149565	0.65612915	0.541687679	0.777883057	0.612388566	0.53853396	-0.772500779	0.471900792	-0.910936791	0.219717723	0.472386438	-1.408928919	-1.694897163	0.00975988	-0.36321828
334	1.030498256	-0.507308259	0.868621627	0.240944103	0.814671149	0.16173055	-0.421046306	-1.341780854	0.119089103	-1.125851205	-1.114649339	-0.59585743	-0.114703212	-0.13369284	-0.827833944	0.349596885	0.996312072	0.800279003	1.067000928	0.119448417	-0.525659339	-1.54208511	0.581802604	0.549249526	-0.09751809	-0.049782025	0.149417344	-0.28629244	-1.607349053	0.441801848	0.834608215	-1.258655391	-1.634107192	0.02496185	-0.272578251	0.225696856	-1.29081087	-1.339780631	-0.656129833	-0.201919987	-0.27252034	-0.665285192	-0.873128109	0.110431108	-0.587089527	-0.345895034	0.239658345	0.700174173	-1.071816638
335	-0.288916345	-0.286390814	-0.238694047	-0.187251189	-0.459457223	-0.609478405	-0.489655191	-0.329803034	-0.26767979	-0.444780031	-0.217241167	-0.293490608	-0.278028702	-0.157206401	-0.222794415	-0.238921038	-0.043092858	-0.108581575	-0.235650664	-0.476863943	-0.334702522	-0.392161518	-0.578165713	-0.536372161	-0.501428007	-0.460232052	-0.578356489	-0.371135919	-0.267867137	-0.317255489	-0.165422644	-0.148834563	-0.149450851	-0.394928525	-0.614531212	-0.296724575	-0.575394187	-0.524786923	-0.712230552	-0.359894451	-0.324335667	-0.463203359	-0.325977157	-0.278029908	-0.19460998	-0.169378667	-0.306669545	-0.367200916	-0.487328517
336	0.017229362	-0.729928436	-0.83203107	-0.067481766	-0.276422838	-0.601942769	-0.364616407	0.414648309	0.078595078	0.101749516	0.069477218	0.36146377	0.684465983	0.923198732	0.450901279	-0.465489928	-0.912996084	0.295113845	-0.508384096	-0.297566086	0.139009765	1.98734371	1.770665852	0.652249226	2.151496061	2.142388277	2.215121771	1.521248556	1.279075548	0.94392448	-1.333533698	-0.626256993	-0.161261246	0.108626733	-0.289526776	-0.335355825	0.699681646	0.511367701	0.162663688	-0.035702993	0.364137732	-0.423336825	-1.171579672	-0.120368362	-0.298269657	-0.070783893	-0.997359755	-0.565175876	-0.365761638
337	-1.483001498	-1.010963286	0.848145703	0.243373924	-1.983635201	-0.415546479	0.580666436	0.174854858	0.533507056	-0.468160239	-1.14647453	0.333342652	-0.301342879	0.558551259	0.323293636	-1.335489953	-0.037444685	-0.285025574	-0.15020657	-0.258738985	-0.614480665	-1.026108864	-1.665807987	-1.50338686	-0.474919663	-0.012226528	0.687489655	0.676368877	-1.114542726	-0.689240019	0.88817639	-1.047752223	0.577605188	0.31495132	0.625961444	-1.084599649	0.985427175	-1.191091498	-1.900355416	-1.01242202	0.703797566	0.319533201	-0.365071011	-0.433787012	0.538784379	0.639644273	-0.189022686	0.776979201	-0.845813169
338	0.417394076	0.529740329	0.352689241	-1.369400458	-1.246590785	-0.075280782	-0.736087191	-0.331238012	-0.019901535	0.229872235	-0.069635605	-0.176212103	0.25095812	0.450335119	-0.095898248	0.082546446	-0.653136484	-1.368296224	0.843298389	-0.706814846	-0.049933203	-1.173257086	0.751462147	-0.197962125	-0.230803162	-0.727668791	-0.052681085	-0.949729151	0.189255067	0.565103749	-0.176121472	-0.060261486	-0.422456318	0.114525258	-1.040562585	-2.107761341	-1.385573704	1.077016262	0.45693063	1.226319403	-1.663783199	0.182908382	-0.815102956	-0.478334265	0.269170065	0.401321456	0.283119416	-1.33935551	-0.879843821
339	0.184182717	0.153316999	-0.825114587	-0.343393472	-0.836341665	0.358949757	0.858127187	0.681019758	-0.925409732	-0.016072114	0.981689076	0.356615073	-0.756384631	-0.350972331	-0.097664957	-1.026121087	1.200186077	0.132889911	-0.733172218	-0.613361726	1.26111376	-0.23988894	0.761371915	-0.288920875	1.046910862	1.536574903	-0.55761573	0.122570319	0.98163902	0.019863747	-1.352514424	-1.95415225	-0.203383256	-1.170224732	0.053745049	0.481262385	-0.433182261	-1.881284962	-0.16449251	-1.578398708	-0.277950292	-2.361150487	-0.922117829	-0.5483069	-1.019058001	-0.944280018	0.340852979	0.644468899	-0.619799342
340	-1.275102525	-1.136399548	-1.307744161	-1.208347009	-1.225319141	-1.507586862	-0.984321008	-1.317011513	-1.099657002	-0.764038282	-0.965697386	-1.208190325	-0.707434186	-0.551619249	-0.750788558	-0.61875728	-0.524715932	-0.587262177	-0.68318013	-1.080429923	-0.902076427	-0.578296744	-0.442382065	-0.428041321	-0.394104342	-0.509355038	-0.284032438	-0.141793868	-0.487659996	-0.203463123	-0.25561147	-0.307066908	-0.086479194	-0.039333959	-0.518738675	0.456746839	0.535956817	0.266696558	0.439582429	0.540033636	0.491263831	0.591923643	0.593059656	0.299512973	-0.088885798	0.483746946	0.172868236	-0.598776978	-0.477879974
341	-0.730399959	-0.919923887	-0.361460118	-0.299701284	-0.433438827	0.123696364	-0.011978114	-0.385460825	-0.672873188	-0.522771804	-0.199029911	-0.908836971	-0.921991703	-0.903673331	-0.322156591	-0.468426142	-0.49707552	-0.283850213	-0.322334664	-0.021978537	0.134356272	-0.150107254	-0.023092152	-0.296296466	0.143348802	-0.632888692	-0.593590694	-0.807116328	-0.300133929	-0.30623528	-0.34107394	0.120173741	-0.163570631	-0.031045335	0.028054731	0.062295659	0.227317748	-0.013095255	0.22585627	0.105669547	-0.71008159	-0.765966204	-0.169298872	-0.550552466	-0.672218891	-0.546030597	-0.147203725	-0.357053404	-0.372084438
342	-0.746023645	-0.036782854	-0.666342864	-0.737349485	-0.550025846	0.10718567	-0.33729015	-0.479074729	-0.716753292	-0.301000694	0.04457544	0.065098421	-0.966532846	-0.148967867	-0.154296997	-0.496379791	0.28782282	0.330572235	0.035824771	0.626792742	-0.227475153	-0.805850674	-0.486742059	0.152282624	-0.302285516	0.03766606	0.280411283	-0.43825481	-0.860608021	-0.674783914	-0.356601462	-0.85010147	-0.725840541	-0.889472014	-1.211444905	-0.173894554	-0.536311473	-1.036274873	-0.361088658	-0.383532595	-1.104936181	-0.643915682	-0.420218798	-0.352680582	0.111516693	0.128988266	-0.405046645	-0.271602728	-0.318714394
343	-1.293370497	-0.367045274	-0.222549118	-0.126069137	-0.217012836	-0.891884582	-1.219579602	-0.631479842	-0.44599771	-0.398398355	-1.009105223	-0.971950855	0.037981963	-0.877538238	-0.644042546	-1.197261734	-1.516566202	-0.839578113	-0.343735595	-0.117796795	0.32149054	-1.055637715	-0.359829555	-0.787657742	-0.846543012	-0.235774742	0.259295869	-0.108074036	-0.722923064	-0.542608391	-0.207443557	-0.363487562	-0.671966931	-1.035193915	-0.251312273	-0.817281096	-0.276193168	-0.369344683	-1.402928388	-0.323540787	-0.823854943	-0.837016456	-1.012233626	-0.221888931	-0.322143512	-0.492254549	-0.234905825	0.13549606	0.198336733
344	-1.261646249	-0.284365482	-0.655298703	-0.161103036	-1.331336151	-0.308191089	-0.753755811	0.581880285	-0.402881162	0.66946004	0.344961482	-1.340717082	-0.683702245	-0.178061629	-0.126052042	0.784666985	-0.117573826	-0.419435772	0.073336396	0.819841879	0.881269907	-0.657494145	-1.484191066	0.10313136	0.147863416	0.304133355	0.554617539	-1.224337264	-0.271967337	-0.948984703	-1.221554732	0.173585998	-0.72481519	0.141619407	-0.30325828	-1.610489968	-0.862570071	-0.005984572	-1.557002637	-0.085391211	-1.229209283	-0.443724468	-0.613680131	-0.433061308	-0.206376805	-0.029087088	-0.711110377	-0.178055553	-0.67365772
345	0.391370755	0.465522913	0.499597471	-0.831263176	-0.717278852	0.357670619	0.976208905	0.554517598	1.027017665	1.472493794	0.51263231	0.415453823	-0.340660755	0.455025017	-0.225370117	1.546626941	0.302091737	0.100961147	-0.473854908	0.060192259	-0.48635823	-1.741610669	-1.172016763	-1.005982014	-0.787003317	-1.507742635	-1.549199785	0.671375488	-0.350293567	-0.48284322	-0.956514046	-0.576894634	0.430532457	0.992208759	0.877342909	0.161167632	0.106831591	0.221800742	-0.554266093	-0.255173364	0.571110918	0.472332737	-0.568822859	-1.595929191	-0.75770914	-0.622841961	-0.567191925	-0.231725726	-1.083106341
346	0.720310224	-1.503362818	-2.232648992	-1.030212316	-0.119783329	1.21382204	0.533617365	-0.821667223	-0.668876079	0.596797322	0.194846963	0.162029719	-0.206484752	-0.33818816	-0.870447579	-1.146686275	-0.607029408	-0.123962882	-0.427422368	0.933631511	0.581859404	-0.362571059	0.11024839	-0.594215161	0.441828433	-0.394505759	-0.104644398	-0.005057148	0.548578229	0.531081123	-0.63918491	0.245583166	0.043228009	-0.056122252	-0.76345415	-1.234112594	-1.259679651	-0.766932183	0.147103019	-0.377856946	-1.109862821	-0.442989262	0.356730911	1.160930094	-0.479086646	-0.473762078	0.084071209	-0.036962749	-0.294311911
347	-0.65386359	-2.084494096	-0.66605827	-0.548583242	-0.381252428	0.769852369	-0.135321711	-1.227016618	-0.193111071	-1.11263425	-0.883716161	0.313147147	-0.090559699	-0.771493482	-0.938156753	-0.78597462	-1.821994108	-1.172165463	-0.162953993	-0.927176657	0.313411625	1.185466954	-1.674907356	-1.345322729	0.353873953	-0.267180172	0.452699615	-0.763004026	0.755291796	-0.762729406	1.545875384	0.767194606	-0.498522957	-0.825313577	0.428981085	0.074654789	0.884929716	-0.391757372	-0.320471715	-0.139952274	0.876584238	-0.245752825	-0.69380101	-0.012509984	0.517709663	0.167120277	0.772113525	-0.01062468	-0.380989245
348	-0.225014005	-0.308487794	-0.228076906	-0.023502895	-0.583152958	-0.396366434	-1.10407153	-0.334518645	-0.97727217	-0.716104307	-0.781719336	-0.883812135	-0.639779708	-0.860280335	-0.492730964	-0.434756136	-0.767884276	-0.088005556	-0.280851711	-0.355314486	-0.498864081	-0.263525649	-0.350756334	-0.863430387	-1.071091578	-0.6976782	-0.487236389	-0.454562164	-0.831705646	-0.02100769	-0.120332024	-0.263385152	-0.086245232	-0.206352508	-0.266475259	0.094560493	0.061280922	-0.194389566	-0.50563072	0.033597806	0.14797512	-0.324827553	-0.424336024	-0.258607394	-0.268320971	-0.521776379	-0.277334977	0.209497657	0.068677179
349	-0.405015178	-0.187866977	-0.220400096	-0.050391987	-0.025213379	-0.371159096	-0.496679911	-0.354444821	-0.107111401	-0.251597503	-0.21465786	-0.3363288	-0.554285658	-0.314371487	0.015736554	-0.216358108	-0.683709657	-0.221866382	-0.426199448	-0.147002685	-0.399503734	-0.700050683	-0.391233618	-0.275126629	-0.3461247	-0.255200852	-0.276338443	-0.263955662	-0.516993294	-0.457962068	-0.578917841	-0.54258979	-0.109473924	-0.172895428	-0.630394994	-0.428051743	-0.5898555	-0.601811506	-0.632559278	-0.421423096	-0.328724223	-0.273082614	-0.228557321	-0.531403433	-0.631065925	-0.366412254	-0.288871808	0.103026517	-0.149705222
350	-0.332933567	-0.947016726	-1.175671914	-0.623702603	-0.542173082	-0.321785468	-1.251699399	-1.437589913	-0.273666178	-0.050099745	-0.47057031	-0.248172641	-0.578529221	-0.661847728	0.061249063	-1.796649656	-0.116929787	0.415282804	-0.510083948	-0.852017092	-1.157121995	-0.20117066	-0.025677762	-0.39758632	-0.239392462	-0.830719025	-0.46915529	0.193902795	-0.28808925	-0.335635572	0.463142214	0.834373007	-0.62249883	-0.876337814	-0.26422616	0.773349421	-0.68547876	0.1567894	-0.046609021	0.518543072	0.485131806	0.208072229	-0.482074431	-0.821428563	0.027903537	-1.673366404	-1.115379038	0.288460206	0.499518675
351	-0.449121163	-0.385230889	-0.301724378	-0.839992762	-0.96576715	-0.762012063	-0.714497659	-0.647575284	-0.848876405	-0.64716999	-0.68346001	-0.614704214	-0.523464885	-0.300322406	-0.413101151	-0.283376516	-0.319336483	-0.298693936	-0.671061739	-0.804850781	-0.684853522	-0.475929973	-0.544631671	-0.436145358	-0.32477675	-0.248512477	-0.239767701	-0.130339224	-0.260308823	-0.305276973	-0.395127306	-0.388478862	-0.488951484	-0.504337248	-0.498751431	-0.508904178	-0.397467967	-0.476966334	-0.291252981	-0.063315362	-0.3429111	-0.183932135	-0.120846886	-0.025474675	-0.151926118	-0.325637687	-0.208064247	-0.308882047	-0.289112875
352	-0.72496812	-0.87244327	-0.487814596	-0.782649629	-1.164663407	-0.890125408	-0.136979635	-0.853390236	-0.519745535	-0.142895374	0.231364238	0.223972027	0.960607073	0.892706771	0.075945382	0.28694792	0.564910542	0.740885221	0.929352649	0.380309377	0.374779631	-0.22307074	-0.275848507	-0.107560395	-0.786988692	-0.028192031	-0.907841097	-0.261701551	-0.061096852	-0.068716879	-0.751354273	-0.421527445	-0.841232562	-0.094318989	-1.374827274	-1.236752068	-0.803026049	-0.639171027	-1.130636203	-1.653576059	-1.620002542	-1.358730669	-1.666837675	-1.158776196	-1.48697899	-1.1613196	-0.752263752	-0.935187216	-1.03543684
353	-0.776578598	-0.849249747	-0.446191665	-0.535760718	-0.675277956	-0.330365748	-0.442106666	-0.385140973	-0.6327467	-0.291430333	-0.67496914	-0.418431567	-0.194003888	-0.365154067	-0.465653876	-0.578075512	-0.546099175	-0.63181197	-0.461768972	-0.307432216	-0.490956152	-0.462230055	-0.573835	-0.669069719	-0.596780126	-0.424927073	-0.527873753	-0.620631458	-0.801052751	-0.590258363	-0.340534591	-0.400285254	-0.606689973	-0.163069945	-0.316960314	-0.023044983	0.028768031	-0.029663907	-0.170988566	-0.262645123	0.028225707	0.017527044	-0.32226334	0.148475327	0.118361763	-0.019629748	-0.13647403	0.045014706	-0.318754905
354	-0.210957442	-0.587074476	-0.657197855	-0.552414191	-0.408151624	-0.32765361	-0.509666122	-0.326431076	-0.780548309	-0.507002059	-0.57513347	-0.608626283	-0.604113053	-0.829106045	-0.617905868	-0.580807016	-0.43686156	-0.603100511	-0.555468242	-0.359478273	-0.728558682	-0.730315058	-0.316827551	-0.395354659	-0.16738371	-0.701986404	-0.213901507	-0.658274257	-0.227010997	-0.535303157	-0.430509107	-0.581881432	-0.296141246	-0.255995682	-0.511792039	-0.817115828	-0.663058107	-0.541433697	-0.565970527	-0.713813418	-0.416219395	-0.368511539	-0.387895786	-0.401699497	-0.366972441	-0.300511036	-0.090172239	-0.242635593	-0.47232405
355	-1.423608235	-1.458153969	-1.735084976	-1.307348078	-0.768928705	-0.984783404	-1.053357134	-1.224544479	-0.117400173	-0.028105094	-1.076571691	-0.921576649	-0.596934867	0.118765861	-0.301887342	-0.127497794	-0.433074653	-1.095897577	-1.027076382	-1.168891659	-1.76234764	-1.50209498	-1.417887138	-1.035106127	-1.677159834	-1.007233838	-1.114462005	-1.175692443	-0.998396106	-0.080513211	-0.13199857	0.16522485	0.888036611	0.090991768	0.444180131	0.8748167	1.216010773	0.750849884	0.035695938	0.354342273	0.021652537	-1.184036271	-0.34169964	-0.857161313	-0.591030796	-0.280067415	-1.093159945	-0.095458809	-0.619036656
356	-0.544168188	-1.004112744	-0.398662065	-0.46636099	-0.299642206	-0.740015724	-0.716585985	-0.447633938	-0.199026729	-0.520037573	-0.660927192	-0.348025062	-0.229754484	-0.078679353	-0.652745205	-0.975003147	-1.065996159	-0.83173272	-0.712773195	-0.549099582	-0.501696305	-0.403539046	-0.429084303	-0.890595534	-0.914607244	-0.729165227	-0.648658203	-0.362673146	-1.152452791	-0.850389502	-0.526359622	-1.061318619	-0.355128981	-0.774260165	-0.406713584	-0.315893453	-0.397782419	-0.457055659	-0.645974958	-0.609169528	-0.493128354	-0.552281557	-0.934871089	-0.692612985	-0.335383587	-0.287854228	-0.544398525	-0.567505345	-0.671328871
357	-0.225837967	-0.230027444	-0.074826663	-0.271124748	-0.412362228	-0.471845179	-0.31556518	-0.056012802	-0.17543239	-0.39951839	-0.565208307	-0.668020662	-0.461497519	-0.526503093	-0.518306149	-0.416935891	-0.494577623	-0.391783475	-0.442344349	-0.512381906	-0.376308463	-0.733552913	-0.620806035	-0.479233266	-0.511970416	-0.39166142	-0.406436476	-0.327420947	-0.443187387	-0.571044511	-0.288873151	-0.349671704	-0.341024346	-0.452368341	-0.290176994	-0.545904013	-0.214204112	-0.152528027	-0.246021732	-0.47432809	-0.197200983	-0.300721379	-0.523427904	-0.275342106	-0.19388608	-0.299986021	-0.540019597	-0.276074952	-0.2159549
358	-0.430498459	-0.595250585	-0.733117161	-0.727961275	-0.734111897	-0.597959489	-0.731491105	-0.514993056	-0.713068906	-0.700613215	-0.741289045	-0.719765227	-0.763835112	-0.479219473	-0.523659631	-0.820723754	-0.624356201	-0.427166758	-0.367980906	-0.790838368	-0.630684504	-0.738913193	-0.624074408	-0.385600693	-0.401737838	-0.533362361	-0.757091585	-0.47076433	-0.609112412	-0.52230059	-0.342524689	-0.40916747	-0.460929508	-0.576726738	-0.605970709	-0.520026977	-0.449659715	-0.388656026	-0.58035814	-0.497337747	-0.495664011	-0.382771856	-0.581518763	-0.431977771	-0.396420063	-0.365829691	-0.364705918	-0.049303894	-0.291611889
359	0.711664042	-0.136823844	0.530307046	0.532811978	0.873933385	0.308368625	0.084621337	0.863283742	0.329168165	-0.595524189	0.673475913	1.086585256	0.575799336	0.609981129	1.06771594	0.166264448	0.588002176	1.059911424	0.173829157	-1.171204945	0.758232369	0.516439657	-0.115116072	-0.258609194	0.2946681	1.458790134	-0.442414867	-1.31793989	-0.085676373	-0.787883149	-0.610624604	-1.095093443	-0.033940954	1.083768373	0.137054086	0.04388351	-0.263781929	-0.185861138	-0.017624334	-1.256643107	-0.251930305	0.608259635	0.725313955	0.400758217	-0.946253757	-0.115796717	0.583645653	-0.445607862	-0.333068262
360	-1.763993876	-2.328799126	-0.351881479	-0.530311479	-1.413138495	-0.903400591	-0.574636081	-0.234678581	-0.914938783	-0.699289691	-1.48188103	-1.751778117	-0.634832035	-1.235487184	-1.20590019	-0.841287436	-0.512441759	-0.623889987	-1.130068689	-0.82175208	-0.29335771	-1.188353194	-0.789016418	-1.247854971	-0.674749802	-0.432021331	0.464573726	0.124008293	-0.043988206	0.021617667	0.09315859	-0.558182075	0.036137388	1.025235379	0.71943855	0.314402406	-0.023702666	0.045226698	-0.457189445	-0.052705337	-0.114230978	-0.196282618	0.72414568	0.272381424	-0.417229661	0.109832739	-0.897074359	-0.765508887	-0.403120589
361	0.641683381	-1.39576766	0.57336842	-1.911448869	-0.52948123	-1.469645896	-0.724202068	-1.410037818	-1.060459795	-1.495124717	1.358332763	0.115624113	-1.706421462	-0.493586438	0.420323036	0.076083426	0.094887335	0.925744349	-0.300357288	0.20760693	0.76185213	0.688139202	-0.464784799	0.334715267	0.093619289	-0.022717407	-0.732534365	0.191906024	-0.420533628	-1.113480622	-1.009316622	-1.91826574	0.523294158	-0.087070993	0.582103312	-0.3564313	0.094082623	1.260682383	0.883740689	-0.36089123	-0.437624104	0.661223153	-1.237256294	0.4870894	1.275803319	0.488796892	0.851059757	0.818925852	-0.597757209
362	0.235464669	0.07797375	0.423183626	0.204055939	0.337209939	0.067164083	-0.688211634	-0.743528389	-0.099076478	-0.832609423	-0.612725936	-0.413537569	-0.530995292	-0.657037074	-0.764615928	-0.064832402	-0.120426037	-0.336285156	-0.634707943	-0.523282608	-0.256319289	0.353478401	0.172623604	0.019710905	-0.41279487	0.04534448	0.161055303	0.279891922	0.183350216	-0.244411998	-0.348873982	-0.698176325	-0.859613878	-0.327993947	-0.528146176	-0.615126947	-0.896408023	-1.134315604	-0.494721454	-0.544348266	-0.534448755	-0.360763431	-0.334415958	0.161108822	0.341378488	-0.265132565	-0.009444814	-0.430787568	-0.032322012
363	-0.02048831	1.5930815	0.472039211	0.881477893	0.532715693	0.30924278	-0.379816342	0.228199296	0.260817083	0.237504226	1.123140142	-0.413862083	-0.511164032	-0.48034648	-0.835412973	-0.70494917	-0.222074398	0.678961361	-0.177079467	-0.431255031	0.032044374	-0.077182894	-0.02082582	-0.080419856	-0.311360968	-0.208532069	0.462938687	0.395820341	0.775938181	2.083446617	0.99347001	0.444173503	1.35641051	0.874884068	1.685454379	1.034867648	0.135462771	0.541876492	0.870473754	0.202864081	0.755303526	-0.346498983	-0.227250332	-0.649328235	-1.543505412	-0.969687184	-1.133560389	-0.483959751	0.269726216
364	-0.52210991	0.495985951	-0.170448883	0.20572514	-0.698870738	0.526578985	-0.441011178	0.497974284	-0.164414254	0.099089867	-0.710106684	0.2124926	-0.013623716	-0.15479982	0.424834678	0.351227211	0.030926507	-0.528575777	0.520344292	-0.064260933	-0.584108239	-0.463953739	-0.349857946	-0.729540598	-0.111999343	-0.66932698	-0.659620263	-0.84049824	-0.221725258	-0.371371937	-0.622070186	0.472541353	0.692041123	-0.042794569	-0.49791378	-0.664721898	-0.833197409	-0.140243636	-0.246377125	0.067656183	-0.550285381	-0.962161177	-1.190367779	0.550259742	-1.17806242	-0.490417737	0.215359769	-0.929574669	-0.925198514
365	0.211074022	-0.246134012	-0.572259836	1.261475395	1.0612109	0.859741783	-0.646043862	-0.505132871	0.582339096	-1.75032838	-0.771269242	-0.82936708	-0.119038652	0.514303211	0.281195581	-0.188758399	-0.177641359	0.297490127	0.396759091	-0.672021894	-0.5042617	0.759916153	0.468910745	-0.700936652	-0.945534244	-0.077966372	-0.227653085	-0.959401091	-1.030426566	-0.600975736	-1.816840381	-0.54073667	-0.505808793	0.20153607	-0.940730727	0.643691296	0.43416432	0.004137147	0.270597079	0.201808323	-0.490773012	-1.025364287	-2.688193065	-0.676823839	-1.249769921	0.668583813	0.238689892	0.722013946	-0.311580655
366	-0.979742037	-0.984286445	-0.639099904	-0.654152286	-0.505418004	-1.136115012	-0.115126276	0.622898865	-1.443630658	-0.440543795	-1.102928655	0.153792736	0.619058591	-0.330358819	0.599214852	0.957111675	-1.613795566	-0.345595461	-1.844904201	0.363968741	0.196013203	1.346669534	-1.220305392	0.142553353	0.005031196	-0.194437361	0.171519787	0.39123601	0.037436855	1.235669404	-1.480120399	-0.526185047	-1.076290559	0.238938721	-1.443925313	-0.53173526	-0.975357078	-0.090783313	-0.035909482	0.408561994	-0.569687769	0.524158585	-0.513509776	-0.938075078	-0.401832936	-0.147318128	0.390955339	0.181650839	-1.642136823
367	-0.920610284	-0.833774219	-0.564751195	-0.551332325	-0.879815485	-1.14319417	-0.870113872	-0.527761005	-0.451999867	-0.807183647	-0.322836793	-0.241556727	-0.296408532	-0.51761489	-0.721234478	-0.565650898	-1.25314941	-1.25034313	-1.014194796	-0.822153672	-0.651526739	-0.889792146	-0.266133018	-0.368405664	-0.575464372	-1.122420933	-0.938032822	-0.80169253	-0.848768703	-0.970008575	-0.681243246	-0.349869704	-0.620028338	-0.498170898	-0.399668226	-0.502236331	-0.294697817	-0.050199678	-0.373547548	0.804184149	1.075027127	0.752724829	1.089069778	1.031269164	1.414987427	0.551439938	0.301707621	0.493530727	0.597535049
368	0.909283217	0.99189137	1.099291872	1.768486415	0.348165577	0.577905425	0.11198665	-0.51712951	0.377312052	0.819091182	0.06843331	-0.801510825	-0.260516867	-0.02614499	-0.032900577	0.177809067	-0.088437697	-1.170859326	-0.26536811	0.395017307	-0.160693749	0.333232901	-0.986255849	-0.752344732	0.58318406	0.435323482	1.069134647	0.879510761	1.018173273	-0.218396156	-0.880388183	0.011118616	0.237207055	-0.211053862	-0.04526968	-0.422289894	-0.649521853	0.562419007	-0.419262198	-1.090536778	-0.564996204	-0.431194742	0.38517088	0.269175123	0.460303211	-0.465225311	-0.592919013	-1.217455208	-2.201078268
369	-2.826821273	-0.751900117	-0.577616635	-1.8185633	0.418332254	-1.90956036	-0.486098069	-0.600433155	-1.621278903	-1.764767417	-0.858968756	-1.412808811	0.138714025	-0.413461118	-0.105471703	1.696868673	0.66832872	0.940994816	-0.362232229	-2.193362301	0.067600371	1.655771187	1.144500018	0.627281028	-0.709493435	-0.031806709	-1.117021215	-0.949417154	-0.67297754	0.56176462	0.420681653	-1.390490584	-1.604993611	-1.662455489	-0.328513513	-0.249023842	-0.873830098	-0.336112721	-0.801656496	-0.466382408	0.777291262	-0.581342584	0.593961994	0.01847073	1.413843878	0.692225563	0.757804248	1.943892488	1.027158824
370	-1.281950841	-0.419740584	-0.628231171	-1.0178869	-1.285219893	-1.355306625	-1.44135045	-1.03444043	-0.298266818	-0.489812079	-2.025116684	-0.97913257	-1.554271002	-1.778833855	-0.921648625	-0.244255402	-0.321854073	-1.296247904	-1.467553475	-0.409317684	-0.007224618	-0.724366472	-0.997630926	-1.211168377	-0.935088437	-0.339445344	0.684300454	-0.340765359	-0.491176119	-0.475680964	-0.072580799	-0.390009019	-0.864994838	0.434229302	0.818890553	-0.356538518	-0.131991336	-0.917222044	0.554077406	-0.183572012	-0.526762915	-0.116923498	0.423984948	1.360423721	0.702450507	-0.551285354	0.398327076	0.087693071	0.765167079
371	-0.468642926	-0.350116244	-0.400614053	-0.397526819	-0.298545721	-0.31539646	-0.487860834	-0.521093446	-0.240937372	-0.445233261	-0.447729091	-0.444922324	-0.429053441	-0.330150813	-0.292239956	-0.371380854	-0.443311979	-0.443910338	-0.31692522	-0.310349119	-0.494954461	-0.386058804	-0.422163159	-0.321532162	-0.390644676	-0.471759579	-0.567992773	-0.360286364	-0.250373983	-0.329757465	-0.449829662	-0.409107562	-0.387049293	-0.560999896	-0.5513298	-0.404428194	-0.310365676	-0.480435442	-0.384866844	-0.439247388	-0.321638781	-0.339972892	-0.3701414	-0.418660992	-0.318852103	-0.233451746	-0.331553101	-0.286130505	-0.368673951
372	-0.346449229	-0.396715523	-0.330968787	-0.270556674	-0.308461758	-0.374001126	-0.405894277	-0.386529339	-0.453514854	-0.374952504	-0.410833396	-0.374817103	-0.314046375	-0.322285126	-0.469932993	-0.391924647	-0.3459436	-0.36139459	-0.447579465	-0.408917151	-0.401045204	-0.395644363	-0.353311171	-0.287570796	-0.423301289	-0.370113399	-0.327469896	-0.403928256	-0.288989386	-0.311856316	-0.332371624	-0.41659924	-0.413691073	-0.438631032	-0.377660791	-0.485030163	-0.366974623	-0.470064054	-0.371260625	-0.31084304	-0.492080736	-0.503327361	-0.452814551	-0.322499282	-0.324597183	-0.387564915	-0.400002321	-0.32071673	-0.36195839
373	1.612918702	0.736819999	-0.003393845	0.482427534	0.815464799	1.236540524	0.053162265	-0.12798481	-0.183897799	1.060595999	-0.356847242	0.23285189	0.101400079	-1.124018861	-0.357419199	0.106965467	0.576396584	-0.407929969	0.447893117	1.231529542	1.387256868	-0.006923288	-0.607332285	-0.168410916	-0.640820097	-0.147651439	-0.723866417	0.05005957	0.155747357	-0.312336436	0.748016269	0.328926783	0.399044223	0.004307321	0.407391084	0.163270885	-0.871731465	-0.410239643	-0.040577997	-0.601502161	-0.096129417	-0.897499376	0.414186505	0.230080628	-0.024892518	-0.435792114	-0.854280124	-0.406741343	0.094420129
374	-0.390735149	-0.275326561	-0.366368487	-0.759916113	-0.555907706	0.579143475	0.477156594	-0.303506235	-0.143621517	0.822693611	0.148600756	-0.042551555	0.425425193	0.965165793	-0.113422826	-0.354232245	0.287578739	0.445101543	0.507150864	0.27641274	-0.099153325	-1.049967813	-0.569164081	-1.273111171	-0.662127065	-1.437792231	-0.092418645	-1.292377696	-1.0041306	-1.088340074	-0.024718537	0.592878849	-0.158491773	-1.263609972	-0.554744545	0.457898459	0.145901213	-0.796709018	-1.319603996	-1.118659599	-0.728934622	-0.291359377	-0.537243981	-1.060534925	0.422567127	0.110292744	-0.038283256	0.276280112	0.862726239
375	-2.301203527	-1.89966809	-1.995947634	-1.546545023	-1.742952744	-2.282641237	-1.259373553	-1.602663998	-1.562365818	-1.716683945	-1.659534025	-1.408098273	-1.131973465	-1.519590862	-1.420045591	-1.162307342	-0.53537742	-1.001747183	-0.626738272	-0.21042721	-1.215022804	-0.439816813	-0.179778106	-0.328062248	-0.808626805	-0.46537556	-0.406448459	0.035230891	-0.094718607	-0.263667226	0.481947896	0.05004869	0.392655501	0.011534928	-0.24348313	-0.300533006	-0.381769617	0.236359224	0.170512582	0.117358362	-0.203454743	0.56676714	0.312738036	-0.170141643	0.476408091	0.294729018	0.05103788	0.565909863	1.182288097
376	0.255842383	0.426611255	0.290162577	0.544964842	0.656655123	0.30114754	0.632717645	0.419095032	0.656597772	-0.608683024	-0.33598954	-0.40401467	-0.376702294	-0.097356452	-0.161959777	0.097284839	-0.248732396	-0.191053715	-0.211278911	-0.134347738	-0.153295171	0.253017787	0.269443183	0.377754967	0.561813187	0.472431351	0.034290648	-0.650581416	-0.587725255	-0.583313407	-0.500469974	-0.542975335	-0.306758695	-0.147402177	-0.04116328	0.103466986	0.033604465	0.177366822	-0.197895912	-0.269746941	-0.151208966	-0.002917046	-0.238106323	-0.059642373	-0.597595192	-0.713290271	-0.654570238	-0.488764917	-0.368940717
377	-0.668894646	-0.635882706	-1.130474921	-0.507432821	-1.07999815	-1.0316283	-1.188220345	-0.617043422	-0.446643342	-0.818603425	-0.676804281	-0.59837224	-0.455863573	-0.553427463	-0.491356236	-0.633699743	-0.659918425	-0.885247556	-0.323353503	-0.791619468	-0.6837925	-0.869042972	-0.377620279	-0.380595164	-0.475991955	-0.574857912	-0.490335207	-0.378272171	-0.353714554	-0.434423228	-0.447995643	-0.710519371	-0.624707811	-0.468120952	-0.254431571	-0.393972745	-0.417505854	-0.272430677	-0.234056052	-0.068972781	0.016392751	-0.166215195	-0.322118086	-0.488805205	-0.054754811	-0.231725124	-0.216211478	-0.388432285	-0.19491098
378	-0.469291228	-0.679120026	-1.773519118	-0.544257509	-1.234293021	-0.211170991	-2.037848538	-2.019136117	-0.843303513	-1.782646221	-1.517412294	-0.741413293	-0.827430206	-1.063447802	-0.778076877	-1.16142662	-1.004683027	-0.315875764	-0.199254876	-0.582608468	-0.756924069	-0.273767907	-0.754216198	-0.81236412	-0.365318273	-1.068941296	-1.892140127	-0.820438863	-0.124396072	-0.583106587	0.062894516	0.354071556	-0.627737489	-0.30490733	-0.708999347	0.196119832	-0.21120972	0.149006141	-0.614840656	-0.774745165	0.320605095	-0.353060508	-0.042877338	-0.811486367	-0.130581671	0.789696566	0.440635257	0.390231719	0.291947246
379	-0.323616272	0.00108167	-1.619731271	-0.757113145	-1.106174679	-0.596376926	-1.099978925	-1.425843119	-0.95875889	-1.146175382	-0.865839968	-0.528136394	-1.172189671	-0.645408951	-0.244766846	-1.937001364	-1.316896219	-0.973436354	-0.274759992	-0.078236685	-0.839195657	-1.42809775	-1.191509519	-0.425192376	0.076783112	-0.238139255	-0.212161571	-0.2189999	-0.068451143	0.524386489	0.737700076	-0.237974903	-1.242518729	-0.843265063	-0.195371355	0.075154596	0.531875162	0.147686994	-0.880946658	-0.569459665	-0.810552423	0.660065223	0.385818776	-0.66557764	-0.190975392	-0.1599257	0.906870026	0.234527054	-0.227395398
380	0.438407677	0.376482638	-1.127905044	-0.030199743	-1.34372538	-1.574416145	-0.036870192	-0.241483614	0.094206358	0.254498099	-1.73093138	0.073939052	-0.66855214	-2.3595759	0.347066146	-0.012890109	-0.766631187	0.925221506	-1.617634988	-1.16755759	-1.540551437	-0.281121059	-0.658716324	1.087355386	-0.886710619	0.068124674	-0.744676237	-1.304867366	0.596501668	0.260705792	-1.054747363	-0.894235788	-1.874596633	-0.50786567	0.785738606	0.764844448	-0.335073249	-0.471326599	0.558415115	0.969087768	0.256246648	0.793535576	1.019245957	0.976754116	0.373117368	1.430256658	1.597944534	2.129475964	-0.853657378
381	-1.614447789	-0.351026639	0.225524413	-0.655561335	-2.763208804	-1.49026856	0.184554868	-0.450526858	-1.250485912	-0.904623383	-0.458500404	-0.415917161	0.323798969	-0.577238306	-1.257669248	-0.791725104	-1.048369042	-0.784470977	0.354916209	0.353961451	-0.669107897	-1.234311215	-0.76846716	0.167142375	0.596657048	0.685581315	-0.258261534	-1.263896765	-0.361222358	0.037695386	-1.268901103	-0.569080522	-1.66614652	0.46047988	0.765297368	0.524146019	0.221069483	0.620240037	1.18893993	-1.934486282	-0.651239854	-0.249105415	0.495976244	0.637333411	0.612851082	-1.430591582	-0.416926888	0.438238214	-0.831451359
382	-0.69055873	-0.419812813	-0.320589011	-0.707730218	-0.680311141	-0.203091288	-0.319398901	-0.107935868	-0.265273144	-0.386377878	-0.524766968	-0.561747211	-0.154056299	-0.555794371	-0.384221602	-0.261299772	-0.008902699	-0.102373356	-0.152294192	-0.069267618	-0.209388725	-0.251009759	-0.569331358	-0.36736224	-0.241513369	-0.265276873	-0.60616943	-0.475069716	-0.095426963	-0.374274387	-0.400898415	-0.118890169	-0.334907311	0.013865542	0.195589583	-0.248100993	-0.559596471	-0.426517663	-0.059212359	-0.081170241	0.010610119	-0.313249611	-0.085847522	0.329033854	0.109240002	0.321516033	0.152710515	0.292992233	0.045312522
383	-1.339155731	-1.310199704	-1.027455442	-0.436561667	-0.79577648	-0.67226209	-1.194313717	-1.063021518	-0.842900498	-0.524170104	-0.820026838	-0.710459962	-1.198194856	-0.29377076	-0.737592153	-0.636384923	-1.073149563	-0.936443384	-0.533247707	-1.050825699	-0.603925552	-0.75719057	-0.614211556	-1.19804076	-0.666057328	-0.765300136	-0.302606539	-0.513409221	-1.34653536	-0.760714398	-0.133730213	0.352389492	-0.093049294	-0.755350121	-0.321787657	0.532738419	0.197845456	0.411437595	0.404763306	0.23111308	-0.3928242	-0.147600578	-0.037514055	0.224295459	0.349542886	0.685594685	-0.338297375	0.085736325	0.6191886
384	-1.027967958	-1.054770749	-0.479953478	-0.864716391	-0.928776676	-0.742874006	-0.685071079	-0.389243277	-0.614438557	-1.021091908	-0.782059162	-0.510926905	-0.542189604	-0.212359965	-0.6531854	-0.878024388	-0.492360714	-0.763579063	-0.770179906	-0.852668865	-0.784860016	-0.579214929	-0.914002421	-0.677078715	-0.123298174	-0.461357282	0.032136814	-0.144082889	-0.210862957	-1.11603002	-0.052382376	-0.405918821	-0.06872849	-0.651831895	0.09703371	0.008650747	-0.097691466	-0.284129467	-0.596250561	-0.646640542	-0.540495012	-0.586258428	-0.343327174	0.131433405	0.149233674	0.001139828	-0.060395458	-0.192533792	-0.393965502
385	-1.228296161	-0.513277329	-0.585967281	-1.078660242	-1.03139482	-0.711276027	-1.105464543	-2.011381686	-1.55768281	-1.57728262	-1.651146532	-1.3317164	-1.022935327	-1.051689244	-1.467370285	-0.531302735	-1.282100117	-1.034975279	-1.069325776	-0.877266807	-0.73824378	-0.66629717	-1.05666156	-1.372732653	-0.332021109	-0.248390607	-0.28660968	-0.89060959	-1.070904336	-1.031951273	-0.359284564	-0.270932859	-0.285305823	-0.975922292	-0.446063669	-0.328478731	0.161712607	0.213257821	-0.735379649	-0.094326713	0.342540187	-0.214448156	0.319297847	0.373166791	0.242469515	0.00036937	0.014878016	0.007943938	0.978027967
386	-0.944203727	-0.850834424	-0.993847268	-0.872810004	-0.776654468	-0.761939655	-0.717153886	-0.816695008	-0.781482387	-0.941754601	-0.967282542	-0.848943785	-0.806079004	-0.775818121	-0.914430305	-0.840415633	-0.786537171	-0.933549847	-0.960017927	-0.915026995	-0.879708053	-0.85703207	-1.078240878	-0.922441549	-0.995801466	-0.695875586	-0.819366082	-0.718542538	-0.706431838	-0.73404304	-0.692116846	-0.770042475	-0.643715594	-0.630562553	-0.546310714	-0.711462956	-0.662185417	-0.597701364	-0.767556246	-0.430128316	-0.61749766	-0.490985184	-0.502414353	-0.41243607	-0.440176916	-0.479455595	-0.503774994	-0.524892295	-0.219827716
387	-0.299028986	-0.094016079	-0.029807654	0.382951052	0.133349931	0.08865017	-0.280865228	-0.313599851	-0.381968686	-0.483676246	-0.493991052	0.459418992	0.275515061	0.205243976	-0.690541133	-0.291953653	-0.033539612	-0.794250751	-0.937865915	-0.334219122	-0.398552142	-0.760158117	-0.761144887	-0.228910289	-0.78356646	0.375780111	0.753090641	0.19898281	-0.01553273	0.841870934	1.055677993	0.58347916	-0.021306327	0.638644221	1.012376654	0.620459342	0.551514491	0.265358347	1.174858671	-0.078254349	-0.375140711	0.536506796	0.416483399	0.571625611	-0.327443935	-0.147527828	-0.673430998	-0.093097708	-0.547514214
388	0.812967009	-0.570905671	-0.962739066	-0.229634836	-0.509349701	-0.252858104	1.108229725	-0.66541986	0.604575364	-0.438687956	0.024934333	0.118459602	-1.236398098	-1.459394822	-0.133971323	0.093013166	-0.178020921	-0.622043296	-0.883098242	0.313380599	-2.089119157	-1.394168379	0.319218216	0.843110864	-0.147018129	-0.178176637	-1.484448976	0.03468201	0.256026211	-0.712869621	-0.241356342	-0.8400323	0.227694445	0.109266839	-1.24158107	-1.591774326	-0.815864818	-0.467668739	-0.400494972	-0.751848167	0.341947241	-0.397912533	-0.291904107	0.714392971	-0.735815892	-1.709512687	0.179675217	0.38665934	0.810559501
389	-2.257052578	-2.171742793	-1.721919528	-2.224434678	-2.104864184	-1.662887584	-1.753479981	-1.613272909	-1.109606151	-1.619108776	-1.453376854	-0.701841509	-0.664867462	-0.671248187	-0.133783585	-0.346862317	-0.34598901	-0.150304723	-0.365333378	-0.539409629	-0.047167942	-0.44074561	-0.790446203	-0.093959211	0.223272847	-0.722291117	-0.901457525	-0.979363524	-1.217155817	-0.714612475	-0.337238705	-1.012293642	-0.788693792	-0.239074628	-0.2862773	-0.104915554	0.127680611	0.288425682	0.164170598	0.050985164	0.430712596	0.048922956	0.590227266	0.625422665	0.396388813	-0.019254672	0.145367689	0.191048527	-0.059533529
390	0.029140383	-0.214875068	-0.331906661	-0.308211232	-0.087180944	-0.070933557	-0.104709116	-0.201465234	0.008980268	-0.392459593	0.169410753	0.044113805	-0.094255713	0.149718764	-0.145529293	-0.310048398	-0.301477189	0.04407676	0.045870408	-0.089239965	0.195052847	0.280349343	0.014697217	0.321788485	0.112525406	0.118420111	-0.13561578	-0.097667224	0.106840824	0.096850214	-0.188686868	0.044855959	0.290888448	0.180079467	0.094693029	-0.038850673	0.012811654	0.093430721	0.047623958	0.226630332	-0.107826941	-0.178481168	0.104833689	0.281803214	0.102217623	-0.069768117	0.19142653	0.221244113	0.325782506
391	0.89585236	0.722356027	1.003172652	-0.527626122	-0.223555809	-0.11253113	-0.632686994	-0.782846696	1.282590211	1.472245656	0.983568462	-0.999907236	0.939967485	0.561582079	-0.153450097	1.67094048	1.550821633	0.456825996	1.029689596	0.678790628	-0.602161624	-0.145241645	0.44500825	0.396333738	-0.929526676	-1.514934386	-0.094948579	1.144185981	1.134814417	1.300631738	-0.79798953	-2.529843284	0.375309368	0.60101463	-0.324696312	1.9523028	-2.204929027	0.642402185	0.027582159	-0.478797779	-0.038936256	-0.409500585	-1.226518521	-0.3903616	-0.243841596	-0.529680809	-0.198405953	0.621019249	-0.377653566
392	-1.590671961	-2.705495731	-0.201756327	-0.19955953	0.227873283	0.362221355	-1.610253087	-1.275684043	-0.55407615	-1.473883615	-0.826368754	-0.607646876	0.296305926	1.559394722	0.445500472	0.454250011	-0.869301056	-0.186895107	-0.270977386	-0.505734873	0.117192119	0.763319922	-0.067093669	0.235784687	0.625955235	-0.984082562	-0.406701926	0.39126051	0.465798655	-0.282016781	0.431670195	-1.424366727	-1.129774042	-0.323484684	-1.008766382	0.826165487	1.621834421	0.409097723	-0.283895349	0.083933605	0.115764592	0.025251052	0.357425771	-0.50000816	-0.251541433	0.392455275	-0.461480275	-1.197362687	-0.491697534
393	-1.822904942	0.065404394	-0.905744536	-0.049285223	-0.020996927	-2.191483872	-0.442322679	-0.337317723	0.071132029	-0.099402802	0.059857003	-0.523654332	-0.229237445	-0.830827741	0.015353606	-1.470922405	0.04307502	1.032038168	-0.575580447	-1.896754658	0.163679063	0.578031416	1.093023799	-2.355684435	-1.443873912	-1.338659207	0.873833799	0.403087343	1.2611403	-1.51238551	-1.410291926	-0.773740185	0.99099938	1.40866047	0.098900096	-0.421696691	-0.700797652	-2.063726692	-0.49289945	1.025317431	0.91497349	-0.533052302	-0.470019517	-0.851593698	-0.142023747	0.728538178	0.371640682	-0.709310195	0.158366136
394	-0.267859695	-0.675155802	-0.670348489	-0.53761543	-0.518297025	0.07766048	0.556925481	0.459596919	0.157456952	-0.702219743	0.714485777	-1.361818995	-1.549097571	-1.427754259	-0.82919917	-0.762266644	-1.256189934	-0.012359893	-0.025433898	-0.402541693	0.09910497	0.097160475	0.062616136	-0.060565056	-0.009022768	-0.389348723	-0.711872983	-0.602335568	-0.706231743	-0.507761077	-0.725263837	-0.412265727	0.072662526	-0.219095553	-0.412051696	-0.163161607	-0.121688546	0.095003918	0.52110612	0.024947066	-0.249850161	-0.717675366	-0.30165053	-0.849520415	-0.943888431	-0.539445436	-0.600853219	-0.443843303	-0.486515425
395	1.065740185	0.330685437	1.509362463	-0.512862337	-0.667703237	1.04688571	0.231172441	-1.247522872	-1.753610749	-1.325358482	-0.958864867	0.574878353	0.188914076	0.257528678	-1.482886142	-0.158245897	-0.53551264	0.41643585	-0.970463592	-0.668603394	-0.03774416	-0.795204636	-0.798063109	-0.720234425	-0.115624011	-1.930278726	-2.405256532	1.177246261	0.390559603	0.524141265	-0.537786906	0.437837217	-1.352920176	0.54698935	-1.059742013	-0.434265488	-1.687460484	-0.185048023	-0.097277209	0.372072991	0.157524659	-0.367155163	-0.007730965	-0.25848036	0.219680646	0.774718049	0.902044027	0.89038669	-0.574023531
396	0.252126932	1.01558371	0.777407286	0.46799435	-0.143494745	-0.195618926	-0.100150407	-0.394528024	0.151982704	-0.430185328	0.501012697	0.133464309	0.73054838	1.091233145	1.029301375	0.561732815	0.837800425	0.958808088	1.000049867	0.213910182	0.55685629	0.478964634	0.132100593	0.446451313	0.056415648	0.316489871	0.378687374	0.168150989	0.478877086	0.506765456	0.057165767	0.634228891	0.810029294	0.564474131	0.605757238	1.088335203	0.876069474	0.69116513	0.435010893	0.004085929	0.513658899	0.524611843	-0.240450108	-0.324108658	0.29628769	0.551658013	0.48664869	0.755572706	0.114734664
397	-0.425244623	-0.291826748	-0.504945913	-0.64832339	-0.618268526	-0.530576299	-0.497600556	-0.50750286	-0.462857873	-0.437143924	-0.384663992	-0.43708571	-0.500142931	-0.465951982	-0.694487535	-0.811543321	-0.602307971	-0.707264679	-0.650962125	-0.707482146	-0.654083472	-0.585794225	-0.57217376	-0.561325158	-0.548383963	-0.489727615	-0.453241511	-0.494251809	-0.601411894	-0.689595305	-0.616402179	-0.577242989	-0.601701218	-0.586132331	-0.529392983	-0.472784709	-0.499656331	-0.479823816	-0.430976013	-0.447177053	-0.430727901	-0.434033202	-0.398668532	-0.565904587	-0.732771169	-0.43841305	-0.630588771	-0.582236409	-0.641377239
398	0.456263872	0.422239506	0.447878268	0.774712487	0.66432079	0.420990307	0.579902236	0.201435249	0.671606417	0.232365057	0.282082659	0.347453473	0.091980662	0.292973241	0.40706721	0.096116224	0.171353556	0.108799593	0.844127146	0.763998992	0.738818904	0.569923352	0.563400247	0.578602801	0.634262392	0.914845747	0.474433414	-0.239262231	-0.025381217	-0.068142532	-0.528253967	-0.625586164	-0.2013283	0.472024606	0.100018515	0.768126561	1.135137201	1.187748719	0.546351103	0.156903907	0.804555482	-0.404532975	-0.67887589	0.098243914	-1.14900971	-1.657426074	-1.092856992	-1.709181754	-2.060600749
399	-0.259175233	-0.611559725	-0.667665264	-0.601629384	-0.609710108	-1.682830089	-1.318572346	-1.19427334	-1.129511604	0.359349688	-0.164851199	-1.522585836	-1.615027617	-1.028673237	-1.252896626	-0.254582241	-1.22461193	-1.620763447	-1.296510485	0.146371553	-0.520273941	-1.069383729	-1.626193701	0.374760793	0.188527125	0.586441549	-0.228271154	-0.669338244	-0.282694894	-1.045913346	-1.585982268	-0.212783115	-0.334730181	-0.725790814	-0.226990763	-0.940926569	-0.518304869	-0.356599699	-1.133457888	-0.571515037	0.186878273	0.470118316	-0.140779931	0.150763196	-0.667229635	-0.627248429	0.069426838	0.297327264	0.597438998
400	1.269709146	0.013965745	-1.111429707	-0.767185431	0.209702595	0.400460341	1.670962414	0.451194223	-1.02996979	0.276946179	0.844649831	1.17420725	0.430330164	0.898395704	-0.569759252	-1.45498501	-1.203630194	-0.247130785	-0.483468525	0.639033713	-0.917558706	-1.196637183	0.115607016	0.207355611	-0.329517945	0.341915172	-0.638404244	-0.110539249	0.450534062	1.540055195	0.505953446	-0.460170186	-1.083015117	-0.760740723	-1.647591489	-1.423115627	-0.057617515	-0.786587241	0.540185025	-0.922782201	-0.26837854	0.309298231	-1.591552198	-0.097857075	0.443182532	0.189138842	-0.468859322	-0.07849683	-1.710046396
401	-0.569678638	0.933888297	1.084681715	0.960107845	-0.021728437	1.770481353	0.225332366	0.777928716	-0.56195109	0.473575364	-0.721785632	0.56956097	0.28861699	0.85552509	1.339822009	0.115934539	-0.856379186	-0.978150233	-1.36307613	0.525919844	-0.749665303	0.033305217	0.423536672	-0.130003344	-1.332848893	-0.268828322	-0.928767902	-0.412584944	-1.508431149	0.070764966	-1.336686117	-0.060742209	0.816198558	0.756807144	0.378000261	-0.581400272	-1.773406422	-0.140119994	0.655609126	0.803994566	-0.40731412	-0.74016613	-0.649274557	-1.304689284	0.782792694	0.16024559	0.070880434	-0.271192285	-0.93622789
402	-0.599812916	-0.335418786	-1.262095557	-0.800018353	-1.964759709	-0.482478911	-1.755811359	-0.849886044	-0.016533634	-0.156472932	-0.746751693	-1.065932679	-0.898484309	-0.721380834	-1.443967906	-1.332418141	-0.934900109	-0.822544297	-0.684168147	-0.911559474	-0.909146684	-0.327262	0.734689112	-0.584862613	0.326656463	-0.057593087	0.224877002	-0.004723992	-0.852144805	-0.65550049	1.12160941	1.489199613	0.365526971	0.855570117	1.027749754	0.021198167	1.007425438	0.501745101	-0.160978903	-0.451743568	0.223395549	-0.203246818	1.108458095	1.132775424	0.163323499	-0.494897328	-0.546841299	0.369941208	1.689239349
403	-0.29844811	-0.358114291	-0.400804842	-0.533002662	-0.259350097	-0.352515607	-0.388345407	-0.50958478	-0.370116143	-0.340616488	-0.379210254	-0.345536013	-0.215813787	-0.302319787	-0.242819606	-0.087141489	-0.183783334	-0.188791436	-0.455909	-0.297020755	-0.390912732	-0.556946039	-0.542487063	-0.539331143	-0.429944043	-0.388983808	-0.481731702	-0.298523038	-0.25535396	-0.301627662	-0.226287764	-0.165410681	-0.288951515	-0.218359746	-0.345846737	-0.113020453	-0.489837467	-0.556492675	-0.585689577	-0.390239395	-0.234676666	-0.332571152	-0.308660673	-0.18120139	-0.156933659	-0.193241696	-0.178598697	-0.120241734	-0.252787354
404	-1.422713655	-1.166939892	-1.504646917	-1.077603429	-1.352033261	-0.826182917	-1.539155136	-1.012947766	-1.505164505	-1.45991506	-0.968904227	-0.863369996	-1.028590177	-1.396251279	-1.238047615	-0.51402305	-0.923109165	-0.689297122	-0.840436884	-0.459010087	-0.597391882	-0.78947501	-0.641768772	-0.564713569	-0.852573479	-0.510395924	-0.481770336	-0.165056858	-0.01732343	0.130195557	-0.248634228	-0.40151355	-0.37318246	-0.213572486	-0.164982795	-0.169264929	0.217112524	0.140675299	0.305950651	0.529918223	0.625854379	0.24121874	0.509603379	0.381070271	0.377758548	0.826598269	0.71676093	0.504005143	0.495897865
405	0.196924109	0.201408953	0.236026143	0.825851999	0.467941662	-0.309308754	1.346237253	0.50185809	0.138249583	0.303671661	-1.062480113	-1.078454732	-0.986960016	0.846556277	0.443098909	1.752007248	2.946850308	0.264476208	0.278536569	-0.04575717	0.374749203	-2.077723699	-1.406307614	-0.869660505	-0.439588617	-1.258615115	-1.866903534	-0.791023588	1.126744461	-0.257531208	-0.051638108	-0.638003749	0.63318985	-0.473772477	-0.652978835	-0.080481511	0.601763438	-0.004956595	-1.163020709	0.820729573	1.477592471	0.317337166	-1.02163892	-1.343871751	-0.151699488	0.42591437	-0.580025781	0.184285578	1.612362238
406	0.973210707	1.706481027	1.145425476	2.082693205	1.628373469	1.333708136	2.540910571	1.802629754	2.102859786	2.141302061	2.342554293	1.732671831	0.308383139	1.217145923	1.713166059	0.996130846	1.099119132	0.348052255	-0.851683053	0.272051785	0.037302967	-0.143719423	-0.09609188	-0.55807589	-1.443103818	-0.137514505	-0.052871599	-0.601394145	-0.759308294	-0.224740641	-1.015767787	-1.122290718	0.622404636	0.304135933	0.01126661	-0.331938429	-0.247530388	0.560502328	-0.335936366	-0.487516961	-0.598606885	-0.827735251	0.009953951	-0.524755245	-0.53468934	-0.877162917	-0.682348302	-0.842723785	-1.73821343
407	-1.111613429	-0.125533796	0.356414665	-0.060815012	1.487473104	0.531047811	-0.980726349	-0.701829131	0.18071548	-0.982945562	0.690116428	1.087320421	-0.53263603	-0.682735867	0.139892767	-1.917117621	-2.48599543	-1.094474292	0.295527551	-0.980839322	-2.071458487	-0.132491023	0.076351863	-0.542855245	0.678568588	-0.943196685	0.028365871	-0.341066878	-1.131047781	-0.259976741	-0.382670374	-1.067529994	0.627828185	0.410599095	0.076435387	0.569297166	-0.830268014	-3.080050533	-0.751397356	-1.545873017	0.338967522	0.494389888	0.725922687	0.161386455	-0.37544603	1.25863276	1.150283713	-0.585531084	1.043904893
408	1.604127749	0.396594891	0.395322639	-1.689714367	-0.714484407	-0.886839579	-0.927878833	0.460124916	0.728514704	0.079185176	-0.729822174	-1.438646274	-1.088277307	0.148501568	0.833581416	0.574896188	-1.254051822	-0.820718586	0.27382637	-0.083541133	-0.803459113	-0.869583989	-0.260255689	-0.049353695	-0.390381952	-0.153754687	-0.597917532	-1.237148416	-0.150271159	-0.764806462	-0.640794797	-0.123361352	0.632166631	0.584317659	-0.472306576	-0.848399032	-0.007709935	-1.395893187	1.071533532	0.758180524	0.659729316	-1.223656593	0.886925463	-2.041446461	-2.828603617	-0.664512551	0.020283422	-0.365698773	-2.250680057
409	0.268370032	-0.926256955	-1.080717162	1.302344407	0.232835996	-1.242121118	0.517384779	0.073099182	0.772039388	-1.554295471	-0.725975692	0.236164845	-1.048855564	0.494408082	1.172786218	1.068534606	-1.484161195	-0.552743637	-0.990642454	0.874137273	0.130765	0.137629381	1.712749212	0.334519217	-1.075254276	-0.392052474	1.413192309	1.866099455	-0.823335648	-1.465409393	-0.212817793	1.254643391	-0.836192707	0.163989214	-1.416736613	0.505971533	1.183801839	2.172283927	0.811498207	-0.315404254	-0.80375865	0.11897211	-1.668314669	-0.964371677	-0.203553655	1.26627102	0.906510198	-1.858416104	-1.112849243
410	1.091108791	-0.538665827	0.937786077	0.266804788	0.110691956	-0.390960788	0.429443637	1.813385745	1.491561205	-0.011425497	-1.122132784	-0.137136978	-0.080518779	1.010730919	1.37688625	1.314183783	0.510485234	0.131125168	1.237329422	0.949439233	0.470155221	0.043498896	1.041899569	0.934837931	0.878158035	0.037415644	-1.172163039	-1.871638575	-0.00000747	1.298855105	1.484034192	-0.445879252	1.232873881	-0.589962	-1.247221993	0.580311566	0.81590359	0.793858767	-1.535059211	-0.248502042	-0.868849203	0.039178017	0.060007309	-1.510386503	-0.675604157	0.383990638	0.71099176	-0.008960265	0.193866357
411	0.592074474	0.659557072	0.833942249	0.773790486	0.608282274	0.645128545	0.6225609	0.92020418	0.506123496	0.650954319	0.583169247	0.665827476	0.458368106	0.357462351	0.800881731	0.607966733	0.634287297	0.684877346	0.60460632	0.607672865	0.546919955	0.646379695	0.508227604	0.560174888	0.48720198	0.502888713	0.478499229	0.401822029	0.450878283	0.562947912	0.567964547	0.535521399	0.453753453	0.510027353	0.487258967	0.439031313	0.341001856	0.432235359	0.532045107	0.424336021	0.230695969	0.109714947	0.421367177	-0.303798256	-2.313457057	0.222932545	-3.049370531	-2.864699262	-3.609271446
412	0.119070903	0.240059499	-0.250611776	-1.025544784	0.333857123	1.329509097	1.327527384	1.47909175	1.144143335	1.73492774	0.870670235	0.649342513	-0.737837227	-1.808392628	-1.106877998	-0.472234682	1.440296682	0.180089457	1.384194349	1.285859071	-1.14632888	0.761901695	1.240641911	-1.238341726	0.328688457	-1.19205006	-0.614316105	0.306568989	-0.064586604	1.109461678	-1.332941936	0.595810675	1.432907347	-0.073327888	1.367354385	0.783422338	0.696602327	-0.888981679	-0.415447827	-0.894523571	-0.405889135	-0.106092735	-1.071721823	-0.421861819	0.317097785	0.122765309	0.879474065	0.561615709	-0.395426685
413	-0.513157825	-0.449265362	-0.595938521	-0.956362656	-0.977645832	-0.465442124	0.017264921	-0.301254644	-0.236161469	-0.007188436	0.114580943	-0.63257343	-1.048315462	-1.033579766	-1.111783142	-0.813791212	-0.869365788	-0.527293458	-0.264730185	-0.545186521	-0.212206187	0.138139539	-0.317332957	-0.339192655	-0.9279662	-0.431740658	-0.98800538	-0.79860623	-1.166872792	-0.669046321	-0.644745892	-0.627586623	-0.248627875	-0.032696638	0.041950292	-0.564634667	-0.328888283	-0.528972812	-0.53941484	-0.62982609	-0.79029167	-0.63279338	-0.634458661	-0.549989668	0.063194756	0.0000291	-0.261452942	0.14298662	0.120440768
414	-0.429777092	0.012291744	0.179090716	-0.094760758	-0.638497853	-0.728957121	-0.239246056	-0.207352066	0.159746472	0.171871172	0.359466151	0.094954246	-0.209370674	0.263256151	-0.196131786	-0.951165729	-0.693232267	-0.64234897	-0.221126161	-0.660103672	-0.053479285	-0.380305045	-0.502765208	-0.352007136	0.012273263	0.162168424	-0.189893565	0.015799291	-0.365568441	-0.19147747	-0.564253621	-1.04673014	-0.851248275	-0.225617587	-0.137465416	-0.404019852	-0.816130116	0.120566979	-0.786834173	-0.220353814	-0.164426667	-0.462887766	0.160591715	-0.567730239	-0.946637468	-1.1644952	-0.752615496	-1.573848902	-1.587623051
415	-1.388606066	-0.01365932	-0.504281072	-0.934146367	-0.368067871	-0.696095374	-0.399515412	0.331059567	0.77805431	0.19525072	0.262862346	0.23554622	-0.391339948	-0.878268359	0.316477415	0.496909235	1.217195242	-1.576817391	-0.043349375	1.1871238	-0.421558214	-0.376932697	0.080932907	0.771371399	1.13827064	0.682095951	1.275642254	0.584095837	-0.093388462	0.221059718	-0.563742767	1.051053092	2.367667729	1.520970601	0.662463651	0.475904226	0.393095928	0.462110926	0.185010301	1.206763998	-0.113071687	-0.036081497	1.759466013	0.640987761	0.053093195	-1.02184238	-1.961911588	-2.298900222	-0.737194415
416	1.012214728	1.884658069	-0.433255385	-0.934085262	0.079769764	2.375976003	1.710653785	-1.128640324	0.67286179	1.358026697	1.206855347	1.857794475	1.14479286	0.471456284	0.774381772	0.484859196	0.774168949	0.725561672	1.528705354	0.922776952	-0.137635944	1.293884168	0.568293861	0.844180258	0.366664052	-0.343173093	-0.13458272	-0.994940758	0.823504165	0.616101281	1.120038757	-0.152270982	0.461142607	-0.425952401	1.119927821	-1.183327125	0.407594442	-1.509407514	0.845787673	-0.326295834	-0.005396518	0.463846237	0.653071752	0.012035809	-1.526819521	-0.084425166	0.515747755	0.762628416	-0.221731183
417	-0.70717737	-1.385016433	-2.412351398	-1.413670661	-0.47059592	-1.024584602	-1.070877493	0.069291525	-0.532406322	-1.928427631	-0.346370983	1.29055992	1.760246867	0.276788084	0.060655208	0.994759224	-0.922436082	0.596977273	-0.196350624	-1.560618485	-0.16680209	-0.22168458	-0.977301569	0.086640495	-1.259717957	0.938091326	-1.482904211	-1.486971917	-0.238498482	0.774901808	0.560759071	-0.581456774	0.064844594	0.80226122	0.17626659	0.319620207	-1.163389531	-0.330035497	0.85104545	0.00413774	0.614696785	-0.819725752	-0.433149003	0.385541807	-0.759177435	-0.702205203	0.737302468	1.229576955	-0.433415829
418	0.497712825	0.466143935	0.483290305	0.526595974	0.407541485	0.605596159	0.604403943	0.56837029	0.563601098	0.619911336	0.651968453	0.696697786	0.579318989	0.55341156	0.609685164	0.637886859	0.573132094	0.601684865	0.642725484	0.611672583	0.648339119	0.643972933	0.627344545	0.548106445	0.616413357	0.656438167	0.60159428	0.594980158	0.646440058	0.6104549	0.592850362	0.597533384	0.724648059	0.619744995	0.623932096	0.712986583	0.71437164	0.562644408	0.536783516	0.602846404	0.549017833	0.461400211	0.585601987	0.625860479	0.559364051	0.659542799	0.619340708	0.636254434	0.645615181
419	0.711442537	0.540594679	0.025649632	0.093247199	0.546116846	0.541603639	0.425290014	0.39810622	0.106553547	0.053828114	0.024694161	0.105680814	-0.205173428	-0.077275806	0.540800281	0.136488608	0.200918307	0.276213013	0.469089435	0.097955352	0.063591882	0.538012498	0.19488905	-0.361088536	-0.478998095	-0.534404415	-0.900534467	-0.71563705	-0.558649827	0.446209591	-0.101217318	0.159293633	0.657724088	0.155467061	-0.723326282	-0.429290521	-0.806502995	-0.70020777	-0.485130061	-0.022346046	-0.466308986	-0.690983178	-0.281253533	0.300121089	-0.143001512	0.528731827	0.503901178	0.697486813	0.329690784
420	-0.422559729	-0.333992424	-0.129776674	0.067530781	-0.307700546	0.035766687	-0.140408588	-0.052040608	-0.044292768	0.082009552	-0.105512538	-0.593583884	-0.100032629	-0.36523491	-0.094629943	-0.162108645	-0.221157319	-0.274861072	-0.51761526	0.055577241	-0.093123568	-0.650299335	-0.978044374	-0.941120964	-0.371533542	-0.255571848	-0.498187023	-0.547657379	-0.414983966	-0.253517313	0.234930546	-0.067606857	-0.400586631	-0.696772458	-0.435771398	-0.216805796	0.0772217	-0.236360597	0.163913576	0.061723212	-0.523541723	0.11066581	0.13465495	-0.444326115	-0.931502069	-0.167861945	0.410155379	-0.026763425	0.276767652
421	-1.795979109	-1.327656822	-1.285914685	-2.767713605	-2.84487152	-1.643317425	-1.617792604	-1.120427744	0.624102758	0.069568599	-0.481352231	-0.013346711	0.431497014	0.830519805	0.097454499	0.557552588	-0.352361475	-1.179804063	-0.38362144	0.929216616	-0.048177168	-0.786057931	-0.09931472	0.834508102	0.323363221	-1.598469084	-1.059939611	-0.659566581	-1.466893793	0.006027733	0.350442451	-0.561741165	-0.065605153	-1.455887135	-0.282479096	0.692713099	-0.399152861	0.997189955	0.260288142	0.388088655	0.283089549	1.315033142	0.703826019	-1.045451804	-1.202342085	-0.530359581	0.437754671	-0.225203605	0.641122044
422	-0.4608701	-1.027821898	-2.132217808	-0.446667216	-0.016631537	-0.406412611	1.160096016	0.880842608	0.005448301	0.230550741	0.292607621	-0.189441749	0.296739832	0.582998191	0.955727483	1.009001059	0.82925742	1.024142378	0.303070225	0.781993183	0.486252644	-0.596629392	-0.096343436	0.385177029	0.114868154	-0.711914756	-0.10539798	0.070435655	-0.729327021	0.820037067	1.984958877	0.918042829	1.892718156	2.306633054	1.649426536	1.081141012	2.060178145	2.1898684	1.327816174	0.265134693	1.372706025	0.314939961	0.787603867	0.577415624	0.116323913	-0.786358401	0.474395294	-0.652619927	-0.08474479
423	0.65456213	0.215486802	0.356426741	1.105345246	0.560776485	0.676205216	0.697272766	0.375276688	0.821669821	0.850746231	0.782250545	0.660394646	0.190482834	-0.94127409	-0.202263742	0.082503371	-0.460294459	-1.230004923	-0.380355095	0.770515156	0.312341855	0.56557948	-0.012891365	1.26502956	0.270017567	0.595415519	0.142915046	-0.251485496	0.096839502	0.834713311	0.497101762	0.611259381	0.582996711	0.441228076	0.734443885	0.836398301	-0.492037594	-0.358996313	-0.08752509	-0.577192184	-0.807092708	0.088978011	0.238131253	0.098959567	0.265337804	0.223290653	1.036023804	0.81851104	0.660099748
424	-0.36930926	0.599105134	-0.983263585	-0.44135559	1.569189466	0.967834836	1.240629758	0.600966246	1.819214389	2.231858564	0.41581013	-0.325483256	-0.957889552	0.187812921	0.168925362	0.739854832	0.015196571	-0.502585222	0.736386763	0.464265276	1.527615438	0.206374342	-0.458979481	0.660416763	-1.102128265	-0.758439995	-2.140661237	-0.570904613	-0.533064781	-0.060579488	0.003495369	-0.653699297	1.107022862	-0.567673196	0.923733756	0.444550519	0.868799099	0.879807942	0.462414469	-0.031477326	-0.10869587	1.064943954	-0.400341363	-0.024786262	0.637932871	-1.110080839	-0.737349765	-0.217840869	1.010807997
425	-1.515959455	-1.035310153	-0.112957734	0.417395209	0.057558748	-0.487203049	0.673914616	0.69713193	-0.55360045	0.044062184	-1.110289871	-2.726924108	-1.923892599	-0.85475005	-0.276346957	0.071919272	0.34067877	-0.394640493	-1.478984412	-0.762091109	-0.477654086	0.676038337	0.303766725	0.486041001	-0.283982626	0.169594413	0.427596304	0.081176442	-1.273025655	-0.979811264	0.094518237	-0.291611807	0.609721288	0.30069759	0.933572094	-1.562267225	-1.537105539	-0.613919011	0.140618097	0.313021854	0.75933528	-0.1375024	0.028535112	0.417584004	1.332551955	-0.661988462	-0.497384643	0.03113499	1.939626534
426	-0.143818284	-0.473506187	1.149228656	0.715531015	2.593926472	1.333168335	-0.325211981	-0.906630711	2.127078416	-0.400353425	0.972075044	0.309983699	1.046080211	0.425450584	0.089208921	0.183988941	0.755378249	0.611698157	1.45610314	0.082072359	-2.598547284	-0.718445218	0.256044632	0.661455894	0.58718603	-0.090456204	-0.534529698	0.453443672	-1.136310233	0.724724261	-0.95611676	-1.244407854	0.906222932	1.264377641	1.017278171	2.27483421	1.301442911	-0.396881067	-1.584396698	-0.418504083	-0.254163932	0.461685116	-0.5844067	0.276994146	-1.153980424	-0.567830456	-0.151938363	-0.885650109	0.529251674
427	1.963310247	1.653531934	1.328423042	1.61744824	1.580149162	1.416510895	0.315435318	1.160630987	0.527397501	1.257557855	1.300067881	0.621262874	1.056408882	0.665020621	0.618357832	0.173910935	1.421159739	1.286732051	0.832504913	0.93912358	0.880694685	1.268347099	1.091357366	1.0341335	1.202563906	0.835674176	0.771492595	0.29505444	0.318232352	0.217148698	-0.684253583	-0.125914105	0.056720943	0.118237746	0.075926002	0.253098018	0.035895612	0.724151451	0.35126026	0.754750611	0.022441227	0.207699121	-0.286303702	-0.038921709	-0.015803452	0.577853411	0.165875927	0.34761823	0.679253553
428	1.69836638	2.103231846	2.988015986	2.408285239	3.270160035	2.533154908	3.149733107	1.199969587	0.830740188	2.031121031	0.488871483	0.437896043	0.325475972	0.584429166	0.579554584	0.594003571	-0.117681967	-0.024972151	-0.043723427	-0.371691673	-0.339722417	-0.32868975	0.104878784	0.326598413	0.240014159	0.512250545	0.570703909	0.420521999	-0.01962845	0.041281479	-0.273164451	-0.486841361	-0.488825883	-0.219762933	0.075101232	-0.313049618	0.05501246	0.031428954	0.289295619	-0.053804726	-0.147007083	0.165554076	-0.254606079	-0.080459548	-0.210491359	-0.166647364	-0.189927847	-0.232548082	-0.235602474
429	2.531032248	0.346701819	-1.175563429	-1.46892575	-0.032624445	0.483688933	0.279083754	-0.96864009	0.512162777	-1.512078566	0.673878004	1.819507555	-0.515200176	-2.254307982	-0.640426168	-0.082207714	-0.644852633	-0.418025039	0.734006324	-0.200888589	-1.306689709	0.51649155	0.502218423	-0.256980473	-0.351960325	-1.498364575	-1.406918428	0.010582497	-0.662801298	-0.009218092	-1.346597984	0.126139327	-0.364069807	0.859338825	0.245020805	-0.229530045	0.504822356	-1.350931518	-0.926449161	-2.252162079	-0.532309431	0.29529807	-0.774200423	-1.185142874	-0.724649726	0.408131785	-0.226823653	0.763393968	0.02577818
430	1.311003616	-0.051015205	-2.380905097	-0.285900925	0.393789433	0.321536688	-0.699246779	-0.042565118	-0.72008931	-1.541687706	-0.936251777	0.024694612	-0.935465761	-1.529758953	-0.101187688	-1.595116654	0.509949645	0.174324499	-1.305906385	0.227817794	0.56286619	1.470340975	1.37251325	0.372467533	-0.05618668	-0.656418756	-0.642041792	1.348080915	1.532098449	0.957403338	1.190008747	0.393434857	-1.124221284	0.141447501	1.354027526	-0.34347916	-1.376090661	0.617236536	-1.641161397	-0.435900698	-0.590089612	-1.648611337	-1.452615361	-0.989381499	0.748553362	1.057440815	0.073519159	0.772964003	-0.925799625
431	1.155130835	1.327157046	1.103717007	2.193046049	1.085148574	0.658780608	2.568056829	-0.392650811	-0.627380466	1.597522263	1.23963209	0.017679743	1.156941348	0.581927895	0.318564532	-0.813524809	0.755293363	0.731090904	-0.256473693	0.224156868	1.006128892	1.208363591	1.410551493	0.100729585	-0.542468013	0.766518767	0.825598771	0.230675494	0.052008909	-0.15654249	-0.880483523	-0.243547021	-0.746928087	-0.311936119	-0.539572445	1.154094614	0.443715084	0.709681478	0.352003394	-0.31308231	-0.381281638	-0.780922843	0.208006169	0.772388525	0.104175275	-0.945189496	-1.070522695	-0.285113709	-1.539250407
432	0.483888585	-0.159018702	-0.122609303	0.149066036	0.134240154	0.56754566	1.147109155	1.534041706	0.766571335	0.699322375	0.863393024	0.189912301	0.813088224	1.18612251	-0.478795531	-0.118499767	0.79195664	1.278182664	0.164496926	1.86312027	1.76662502	0.89367197	0.482140485	0.87552404	0.839427684	1.227089223	1.066458085	0.269380218	0.390961593	0.576313374	0.161677109	0.26638341	-0.201814663	0.076836075	-0.259558136	0.568674174	-1.241017239	-0.89475284	-0.407062237	-0.075216199	-0.075469213	0.29436698	0.967741123	0.686440112	-0.333199292	-0.29994074	0.229165345	-0.450189038	-1.484213727
433	0.504042352	1.765407401	1.55812524	1.123629342	1.444546265	0.388784042	0.122011678	1.676260817	0.334052343	-0.89248909	0.693758938	0.55696241	0.771729818	-0.34438103	-0.622318761	0.784064312	0.673835936	0.278706267	1.180629618	0.258553339	-0.087535364	-0.593680075	-0.384513219	0.629029036	0.777146774	-0.373746583	-0.807839884	-0.551563571	-0.572255507	0.509823814	0.42394693	0.240349487	-1.3686064	-0.972267376	-0.344494734	-0.027552941	-1.192741084	-0.673625557	-1.231551598	-0.258408028	-0.19723897	-0.774631741	-0.866125119	-0.007801788	0.31202907	-0.393944055	-1.635923559	-0.609333855	0.453649801
434	1.509496822	0.941908161	0.771888095	1.442851148	1.250514583	0.896482799	0.910013055	0.918272571	0.492304534	1.262312937	2.001861227	1.478859703	1.843936637	1.411630843	1.215615222	1.246144191	0.797353326	2.265851191	2.026887354	1.611375824	1.321090635	0.71086493	0.95037382	1.115729477	0.531575817	0.4610057	-0.140579684	-1.174907395	-0.690930044	-1.2246624	-1.384637099	-1.284509929	-0.77408231	-0.538523329	-0.58409779	-0.772953068	0.054872921	-0.322626907	0.223755272	-0.326088035	-0.050907352	0.323836617	0.144038882	0.573086482	0.482227147	-0.706585148	-0.603425132	-0.743109918	-0.390316125
435	3.299749768	1.908371147	0.908925592	1.998226	0.768989179	0.534592118	0.497230966	0.849717023	1.840702346	-0.405317407	0.577411349	1.151111354	1.186935238	0.778095014	0.223261382	1.364357677	-0.120837272	-0.446688789	0.771181942	-2.348835132	-2.140618825	-1.001442159	-1.251649893	-0.915992266	-1.749272657	0.554426278	0.00568343	-0.822574049	-0.661779224	-0.706173583	-0.356243062	-1.756729054	-1.529998839	-1.612740881	-1.566980626	-1.602184126	-1.298336333	-0.824993665	-1.457194653	-1.122876831	-0.672831768	-0.925781979	-0.246845473	0.048148677	-0.23065473	0.5748499	0.752417233	-0.04705898	0.674134378
436	0.537423663	0.342342757	1.100197595	1.849829572	0.899531401	-0.411557134	0.04458302	-0.101224385	-0.661583288	-0.584199223	0.011242673	0.416155772	-0.182938051	0.360006288	0.386686865	-0.246896918	-0.013638957	0.703977161	0.51626248	-0.544181184	0.516887611	0.460125342	0.561024566	1.101315238	0.022995213	1.776695991	1.462632013	1.008555769	0.617432766	0.054280439	0.323794733	-0.680397272	-1.043170704	-0.875606707	-0.426832156	-0.000450673	-0.185052731	0.505907896	-0.356224009	0.064916431	0.814536691	1.174026779	0.636735464	-0.263646102	-0.871210917	-0.196804589	-0.802577215	-0.264466637	-0.428266215
437	-3.225634283	-2.678535317	-3.070590063	-2.196857543	-1.569378295	-2.575372248	-1.117352278	-1.627914794	-0.681862717	-0.110193875	-1.764062329	-0.992648271	0.542919599	-0.822501087	-0.653628331	0.082044033	0.342472653	0.625494035	0.659228912	0.88483882	0.192686858	0.467187636	0.369451	0.356384579	0.570027883	0.98374488	0.522652896	0.445717503	1.360045368	0.931486866	0.530252014	0.397815712	0.840050194	0.995558889	0.01320557	0.436380675	0.175061938	1.647036492	1.042462673	0.854142476	0.994791701	0.69535915	0.636631753	0.984046291	0.283686086	0.600749018	-0.856583646	0.323436795	0.977563169
438	1.29812804	0.875487331	0.937970644	0.099587169	1.293984375	1.546869111	0.882624432	0.730516967	1.940571404	1.521459228	1.725203989	1.611310992	0.372811965	0.036737838	0.144963394	0.69661779	0.932112199	1.366218885	0.649153555	1.418108537	0.782809729	1.04089834	-0.300909615	0.16344632	-0.142689003	-0.218551796	0.182899741	0.231878678	0.327184008	0.132896057	-0.257833359	0.661754053	0.157877011	0.526954155	0.927047022	-0.088967456	0.175177207	0.163347281	-0.385123343	0.186088305	1.315392088	0.118376774	0.447377961	0.92356031	0.585049431	0.212891176	0.696210699	1.296430162	0.055982419
439	2.493841156	0.198556694	0.909835856	-0.664733713	2.199863068	0.483801411	0.406590433	0.150007348	1.625813849	1.095842086	0.36273628	-0.636396892	-0.51131576	-0.638480843	0.92128978	1.782082794	1.666440318	0.250039136	0.476475064	0.866814311	0.413424282	0.540539851	1.515566065	1.708715237	0.467353249	0.326273372	0.452104284	0.957517934	0.61307741	-0.907195534	-0.514985436	-0.067978521	1.088891603	0.826205671	-0.253611037	1.498073175	-0.503479649	0.828219772	0.790467779	0.023409185	-1.158523827	0.730379154	-1.108526457	0.681165138	-1.132107631	0.796709679	0.871676247	-1.274446446	0.931537143
440	0.879076522	-0.536331639	-0.837327977	0.548385645	0.587044211	2.056266833	1.672175745	0.051530344	-0.877867157	-1.593928453	-0.969491076	-0.818381811	-0.084216468	0.888562808	1.476925983	-1.381940124	-0.537054485	-0.477796659	0.102278856	1.391681262	-0.244345742	1.190178112	-1.057773923	1.310911782	-0.725018781	-0.208846882	-0.566702517	0.081292568	-0.748508482	0.567759525	-0.455138479	0.090944461	0.657191265	1.113089299	-0.945846854	-1.086309777	0.728226154	0.676865984	0.309658777	-0.03788242	-1.581821546	-0.310766496	1.795645065	0.394989881	0.431909619	-1.570100446	1.248482152	-1.629312934	-2.959560265
441	0.710496329	0.593411005	0.191315209	0.384552678	0.481699259	0.343992081	0.524858964	0.298044347	0.746383554	0.397019549	0.616734718	0.701931559	0.308685302	0.859313456	0.736045128	0.614914878	0.193199739	0.290160032	0.494228336	0.567820361	0.556686757	0.284855615	0.55798476	0.705772804	0.842979971	0.666940761	0.707333649	0.649698307	0.234876019	0.757538861	0.529917294	0.843016668	0.668545932	0.770665639	0.752637975	0.650656322	0.440322756	0.564790462	0.611209289	-0.000562193	0.118218205	0.246455597	0.350525631	0.328834629	0.329581027	0.721468401	0.82900097	0.785334388	0.685712019
442	0.178931175	0.014341194	0.130398915	0.091988638	0.342126427	0.123204654	0.069524223	0.187239118	0.515190635	0.47499956	0.594193422	0.451554539	0.535101709	0.619858114	0.815853307	0.34355974	0.6345285	0.563128727	0.468882478	0.555373163	0.401302816	0.444456479	0.308001048	0.270686346	0.098090898	0.128024533	0.261998474	0.39321963	0.128934663	0.207379477	0.451069356	0.520912912	0.432547624	0.719197369	0.323835803	0.446447205	0.53675092	0.552864697	0.567427605	0.604917288	0.583900963	0.215208335	0.2479923	0.3852031	0.409349119	0.41400522	0.340179654	0.15533261	0.267470165
443	0.764844505	1.300338313	1.129443412	0.831009156	0.218195353	0.67898899	1.149637626	0.907482405	-0.393035548	-0.153342715	-1.205849792	-0.365523604	-0.733649636	0.802331509	0.875562983	-0.480675926	1.034110084	1.148009648	2.042729939	0.185560461	-0.692918562	-0.676198867	0.196415234	1.482981661	0.306223952	-0.111575026	0.6620516	0.584783192	0.600576266	0.05679172	0.530866648	0.416142142	0.196396576	0.028884114	-0.807710457	-0.428136406	0.120076705	1.082503039	0.18733465	0.55625852	1.337823404	1.118953175	-0.58355645	0.147940128	-0.311982671	0.048641876	1.326356833	1.020701224	-1.051560563
444	0.095351914	0.147230232	0.175222278	0.041641099	-0.346813467	-0.08455523	0.552477355	0.474684407	-0.02197875	0.413066544	-0.193235199	0.341748757	0.41297725	0.417344311	0.066939545	0.302775286	-0.041403615	-0.082931476	-0.059412123	0.474421474	0.03844847	0.043615322	0.662532218	0.157919261	0.714934036	0.694667354	0.483251641	0.267589404	0.460521844	0.437677508	0.511323903	0.153311044	0.060565032	0.289917061	0.089762049	0.184743832	0.400920337	0.452320783	0.338623418	0.481536008	0.661629928	0.9660653	0.909859127	0.948350505	0.415124789	0.44206948	0.768322741	0.815279664	0.426165875
445	-0.639077002	-0.952632481	-0.593595992	-1.608328225	-1.332074074	-1.519420836	-0.645039355	0.287543204	0.328691993	-0.232383044	-0.507157953	-0.559264499	0.086451635	-0.781321428	-0.127960312	0.320836421	-0.355152281	1.271621224	0.254663485	1.06742515	0.097630799	-1.236091164	-0.187568856	0.501864754	-0.145074198	1.196303185	0.151821449	-0.229962973	-0.63559673	-0.656260819	0.037915313	0.818390695	-0.259444461	-1.438871534	-0.607593614	0.876831669	0.658437059	0.362758405	-0.814780025	-0.23607242	-1.11492109	1.153815843	2.008209818	1.079622816	-0.974867314	0.006752657	1.382332704	0.03024938	0.394602525
446	0.015890027	0.37881973	0.320286982	-0.659850517	-0.537933794	-0.731640912	0.712455888	0.306308402	-0.572388746	-0.103393457	-0.705567948	0.131687553	0.123685225	1.86802018	0.95687356	1.057527749	0.024034894	1.35591068	1.123807471	0.109231492	0.029213283	0.787434606	-0.010648522	-0.36488297	-0.351464087	-0.245528198	-0.723718331	-0.329228958	0.154721921	-0.603353714	0.568470657	0.684043484	0.274568969	0.479311122	0.23707497	0.350600013	-0.19632909	0.265760162	1.161770734	0.528143275	0.283663149	0.497377445	0.455803625	0.395025604	0.504502144	0.899314853	1.222892014	0.229599895	-0.821187752
447	-1.212510122	-0.783044445	0.099730321	-1.064248923	-0.934529389	-0.349577246	-0.342729664	-0.335330422	0.04810002	-1.239398694	-1.002376674	-0.466490512	0.137974045	0.023383124	-0.15815842	0.31445622	0.202823668	-0.022533335	0.001690737	-0.327420314	-0.46509357	-0.303922364	-0.157020577	-0.153704042	-0.039556348	-0.013517622	-0.248587321	-0.023617808	0.325168169	0.397646213	0.082211072	-0.295220061	-0.165278691	-0.264436929	-0.161488633	0.41576211	0.168421699	-0.094793924	0.268278229	0.55159548	0.998220404	0.573044815	0.094195769	0.214732489	0.091190567	0.593220283	0.848208631	0.499856632	0.171895425
448	-2.020936685	-1.640006932	-1.285785592	-0.937671399	-0.658272352	-0.705465654	-0.87591913	-1.286440784	-0.331426014	-0.703264093	-0.598656708	0.013521489	0.463807555	-0.011458957	-0.363762562	-0.542384618	-0.913285849	-0.401280902	-0.058390516	0.109953156	0.01202691	0.018978453	-0.404622169	-0.944858888	-0.13377839	-0.225919458	0.421795296	0.354888254	-0.783641728	-0.518433664	-0.079835525	0.909076038	0.69878285	-0.503353755	-0.451067779	-0.447529206	0.804074462	0.208367038	-0.839517752	-0.069426895	0.892980531	0.196953671	0.37141233	0.823224053	0.597537134	0.497964836	0.562056126	0.460512691	0.424976803
[truncated: 51 more columns]
