# Supplementary material for: Activity-dependent development of vocal circuits in the neonatal rodent forebrain
Source: EMBO Rep. 2026 May 19;27(13):3632–64. doi: 10.1038/s44319-026-00798-1 (PMC13354774; doi:10.1038/s44319-026-00798-1)
Supplement: Supplementary file 5 — Source data Fig. 2 [file 44319_2026_798_MOESM5_ESM.zip › Figure 2 (V)/2J/2J for MW test_LDA_projection_scores_with_labels.csv]

lda_proj	labels
2.21724838434135	0
0.778782016548431	0
0.752977758908118	0
1.93431816105389	0
3.43077300198378	0
2.02541701456868	0
2.84712522683738	0
0.197590956618461	0
0.326382345553215	0
1.28400598699188	0
-0.479657486203189	0
2.65979448046762	0
-0.281372506938772	0
1.1568016342133	0
2.04070421266954	0
2.11497245614757	0
2.60903970594818	0
0.123541592513921	0
-0.0521025130802745	0
1.45338600814509	0
1.70010195608004	0
-0.931818876974147	0
-0.250991316600168	0
0.287016459439058	0
0.217019766010338	0
1.4976963944322	0
0.199984863346701	0
0.259031495825038	0
0.514544176119466	0
0.268013854222284	0
2.02384976142727	0
-0.318709169387096	0
2.43885829190954	0
3.02565348120466	0
3.07257792681944	0
2.44462763038354	0
1.71473222423069	0
1.27979476685407	0
3.07074836124752	0
2.40817189739174	0
1.48417402473123	0
1.79227776664803	0
1.72514298152701	0
0.720801304873095	0
1.31963154818816	0
1.10443415099142	0
0.590695740874454	0
1.05299700224059	0
0.732652197569753	0
1.80043896162216	0
0.613073729599595	0
1.38527800013486	0
2.68833655386228	0
1.43278227101888	0
1.23951829247763	0
0.502476685482074	0
1.01409965703945	0
0.822260524287203	0
-0.0450363742775614	0
3.56906827892334	0
3.71838333080354	0
3.21868181750309	0
1.43297314529766	0
3.26392786798263	0
-0.212633641632257	0
1.978907484011	0
1.08177439494636	0
1.97187994454474	0
1.35850570027264	0
1.63407073594874	0
2.41325801412821	0
2.29913937385035	0
1.63558700109018	0
2.44973184001496	0
1.5062303467613	0
1.06233508344716	0
-0.339070398115081	0
1.81881364331968	0
0.903550594822897	0
2.65078946711815	0
2.39622350871398	0
2.73220094042573	0
2.66694734285322	0
1.50139243517704	0
1.28755166539726	0
0.896801960070233	0
0.266701496897287	0
0.858269605925013	0
3.01210979273861	0
1.12425908789777	0
1.87116926916273	0
3.02943484441332	0
1.7936701005798	0
1.75117054300752	0
2.36940146700479	0
0.48377469569047	0
0.410881000549688	0
1.00498815291816	0
0.65736358206205	0
1.42681484618364	0
2.01723784587814	0
0.262087285127544	0
1.38165321902134	0
2.74634727814165	0
1.69883833449095	0
-0.0387362234459359	0
1.53042800717221	0
1.44734651056713	0
2.11063023650297	0
1.81905200369554	0
1.19496171683989	0
3.12880784390203	0
2.60761513828392	0
2.81488231329878	0
1.8477432682616	0
1.80090228110384	0
1.92355865616997	0
2.87890445682996	0
1.6680480582694	0
1.96483683977498	0
0.998588919198792	0
2.03999018709389	0
2.26183600493153	0
1.50879508268838	0
2.09159742213235	0
1.43378328873576	0
2.07810087936367	0
1.09039021924435	0
-0.662501006748252	0
2.4754701741736	0
1.75815031434373	0
2.50295023064099	0
2.23750892101872	0
2.47992385269748	0
2.40194089158146	0
2.70905120795584	0
2.82916055772961	0
2.53956644466993	0
3.06459583291932	0
3.42218098694623	0
1.78093110198448	0
1.48454873205121	0
1.96023158725781	0
2.21733370433939	0
2.63864757544	0
1.66906479725591	0
2.53320682449033	0
1.71274586593001	0
2.42265045120545	0
2.79479362414067	0
1.20763945209045	0
1.5962125413679	0
2.22081914393068	0
0.834043314382776	0
1.95566273278245	0
2.91392760614307	0
3.08680352760396	0
2.06575892882992	0
1.05292159910237	0
0.315259973295704	0
1.92326069946296	0
2.66511627387133	0
1.83308851777637	0
2.85889403261206	0
1.64982813325389	0
2.04255163488694	0
2.03212050398678	0
1.45111093674173	0
1.11005630259128	0
3.00507323159364	0
-0.559998370419244	0
1.09997456241262	0
2.5875489500505	0
1.33104802268761	0
2.67543063907012	0
2.86114679853287	0
-0.208289438565486	0
-0.0458484740448469	0
0.35008725944568	0
3.01135379163102	0
2.8863963906582	0
2.6855901516898	0
2.74696541901959	0
2.56052611357105	0
1.87700306049553	0
1.94051229938076	0
0.295103994651928	0
1.32029048168424	0
1.93058830330621	0
0.645177785757564	0
2.05284174518055	0
0.0894703662515831	0
2.90119541983675	0
2.14138555851815	0
2.50420484345528	0
2.69863398947565	0
1.334175242451	0
1.46335951200507	0
2.07439498831128	0
4.14392899619965	0
0.174946462053981	0
3.50006098080779	0
1.65359832382019	0
-0.961324090938245	0
2.67649947415276	0
0.885752586997632	0
-3.18294068129058	0
3.14794356644382	0
1.98608765165201	0
2.36101297338016	0
2.62064334432965	0
1.67378128568578	0
0.567521284304755	0
1.18403729792349	0
2.54533362587409	0
2.20461219294024	0
1.17626348990966	0
1.55135710842501	0
2.81187979968331	0
0.109673555753542	0
1.62615534998142	0
1.9495387202411	0
0.859258780398258	0
2.39784648268584	0
1.78506381831868	0
2.6183181977185	0
1.45003763741082	0
0.994709658813209	0
0.135440806546851	0
0.789249493313634	0
1.7466470841493	0
2.22096774573751	0
1.4034411640604	0
1.68183807145822	0
2.88421359841943	0
2.32769024715029	0
2.12978094984615	0
1.94197435536707	0
2.18843422644311	0
1.64446977508602	0
2.01941067053962	0
1.60916866474906	0
2.3345468703561	0
1.21068704748707	0
2.33045841380214	0
2.73245863302936	0
2.52422450502922	0
2.22096859670433	0
1.57715349835438	0
0.714822153132291	0
1.93447643925459	0
1.53758983217768	0
1.15426999864812	0
0.197798005315897	0
1.60498185452067	0
0.288927064790215	0
0.932277716779505	0
0.256123679073706	0
0.830614727111168	0
0.802799671858328	0
1.29626129227731	0
0.257663236871087	0
2.76288529251707	0
1.82043686517063	0
1.77632750578698	0
0.213273120910512	0
0.603816986621667	0
0.533858240423457	0
0.838473527866889	0
1.57094031277467	0
1.04385130081425	0
1.56071869072106	0
1.75132733793473	0
0.0325142753632279	0
1.72221579826707	0
1.4931335474232	0
2.04993028796207	0
-2.01261693769253	1
-2.67793970361139	1
-4.25911859516798	1
-2.365846103034	1
-4.38420823027433	1
-1.52508643613365	1
-4.63370837669463	1
-3.61421966381387	1
-2.83142394435348	1
-3.91422537449639	1
-3.18775634400894	1
0.756580937965382	1
-3.09422790069322	1
-0.904829329742424	1
-2.85326843652061	1
-1.59361075337405	1
-1.61402904641057	1
-2.8761668345555	1
-3.99387260526132	1
-1.54928195842197	1
-2.14927462625497	1
-3.54389592899778	1
-5.31699307035393	1
-2.30758935146526	1
-3.31774040117822	1
-0.142028575600898	1
-1.56281667080895	1
-0.904282511874369	1
-1.07333378153378	1
-0.0924360454725115	1
-3.22930242934146	1
-2.0588330668509	1
-2.11936344546862	1
-2.90511792208602	1
-0.940641840657665	1
-2.57976207493495	1
-2.04693979133673	1
0.760750505700132	1
-2.93232088598839	1
-2.2659179653327	1
1.22678360410686	1
-2.18338503090251	1
-2.1879305114217	1
-1.1926401180894	1
-2.6703750675746	1
-4.27798258561727	1
-1.34819413007468	1
-1.16815566605666	1
-2.57042300533288	1
-2.76522023145848	1
-1.81332283767042	1
-2.25227905419096	1
-0.737028966461957	1
-2.35965047897517	1
-5.73993399502099	1
-1.52402027603231	1
-1.33894065798347	1
-2.64772302374835	1
-0.746793505830039	1
-0.639033193995302	1
-0.510217069298169	1
-2.07594157083153	1
-1.87741418479868	1
-1.97162260521055	1
0.830232800522203	1
-2.09589138527488	1
-0.187769695750334	1
-1.98539653220328	1
-2.06236068687501	1
-2.39164172901163	1
-2.36407450280343	1
1.02486897469144	1
-1.93775003053836	1
-2.38548885226761	1
-1.49555294781718	1
-1.21581977399373	1
-0.638295418823312	1
0.572679619347845	1
0.957053008321987	1
-1.19533929308338	1
-0.764501976976505	1
-2.71652530463273	1
-2.31560856586128	1
-1.35146079363232	1
-1.83873824920866	1
-3.30101595917414	1
-1.07429280250424	1
-1.76063474787668	1
0.367037890684583	1
-1.20810039966099	1
-1.8049556565439	1
0.0675791318606723	1
-1.98418188284312	1
-0.989993022374453	1
-1.6785733602147	1
-0.458773783914358	1
-1.9149312749858	1
0.0862189894326312	1
1.13878915680197	1
-0.948904014461794	1
0.373903067726392	1
-4.01680022910927	1
0.0714646566591505	1
0.223120532487234	1
-1.45437116302103	1
-0.901816683668609	1
0.887922484514873	1
-0.4950261229759	1
1.3743250724311	1
-0.776645764001408	1
0.194210137681471	1
0.786148422359485	1
-1.37358880173674	1
0.656384672663136	1
-0.865753796302204	1
1.36875977943544	1
-1.38783302574303	1
-1.36028331846634	1
-1.9009699131803	1
1.02327350852682	1
0.734141585975936	1
0.37841085137247	1
-0.123063657587615	1
-1.85048352077142	1
-0.551052996473126	1
-2.50947815828901	1
2.2282881454374	1
-0.509292570784298	1
0.589636391613028	1
0.840521459558746	1
1.06922094485894	1
1.01936357091172	1
2.47621515684817	1
0.977760103792635	1
0.467164314029064	1
-1.24203693868008	1
2.94416096688064	1
0.831971321784648	1
0.133072113287959	1
-0.779869866584694	1
0.550933112499217	1
1.77902705081741	1
4.03013999738323	1
1.301667939254	1
0.862521423348762	1
0.738403910007218	1
2.27803198274995	1
1.9259505914802	1
1.86866806001947	1
1.21250060274292	1
2.15617846451604	1
0.690136130612372	1
0.228303837793279	1
0.0264818790591238	1
1.51707281011024	1
1.83395424820416	1
1.760613123925	1
4.89368806829445	1
4.01327655356863	1
1.88574206026955	1
2.58075063398146	1
1.46152634219716	1
1.45971135632789	1
4.10569442387012	1
3.99785501176288	1
4.38711768868261	1
5.7791446393688	1
3.04448359707529	1
4.28961022776353	1
1.04302828975773	1
0.724947342315989	1
