# Supplementary material for: Activity-dependent development of vocal circuits in the neonatal rodent forebrain
Source: EMBO Rep. 2026 May 19;27(13):3632–64. doi: 10.1038/s44319-026-00798-1 (PMC13354774; doi:10.1038/s44319-026-00798-1)
Supplement: Supplementary file 5 — Source data Fig. 2 [file 44319_2026_798_MOESM5_ESM.zip › Figure 2 (V)/2K/2K_Logistic_ROC_Data.csv]

FalsePositiveRate	TruePositiveRate
0	0
0	0.00584795321637427
0	0.0116959064327485
0	0.0175438596491228
0	0.0233918128654971
0	0.0292397660818713
0	0.0350877192982456
0	0.0409356725146199
0	0.0467836257309941
0	0.0526315789473684
0	0.0584795321637427
0	0.064327485380117
0.0036101083032491	0.064327485380117
0.0036101083032491	0.0701754385964912
0.0036101083032491	0.0760233918128655
0.0036101083032491	0.0818713450292398
0.0036101083032491	0.087719298245614
0.0036101083032491	0.0935672514619883
0.0036101083032491	0.0994152046783626
0.0036101083032491	0.105263157894737
0.0036101083032491	0.111111111111111
0.0036101083032491	0.116959064327485
0.0036101083032491	0.12280701754386
0.0036101083032491	0.128654970760234
0.0036101083032491	0.134502923976608
0.0036101083032491	0.140350877192982
0.0036101083032491	0.146198830409357
0.0036101083032491	0.152046783625731
0.0036101083032491	0.157894736842105
0.0036101083032491	0.16374269005848
0.0036101083032491	0.169590643274854
0.0036101083032491	0.175438596491228
0.0036101083032491	0.181286549707602
0.0036101083032491	0.187134502923977
0.0036101083032491	0.192982456140351
0.0036101083032491	0.198830409356725
0.0036101083032491	0.204678362573099
0.0036101083032491	0.210526315789474
0.0036101083032491	0.216374269005848
0.0036101083032491	0.222222222222222
0.0036101083032491	0.228070175438596
0.0036101083032491	0.233918128654971
0.0036101083032491	0.239766081871345
0.0036101083032491	0.245614035087719
0.0036101083032491	0.251461988304094
0.0036101083032491	0.257309941520468
0.0036101083032491	0.263157894736842
0.0036101083032491	0.269005847953216
0.0036101083032491	0.274853801169591
0.0036101083032491	0.280701754385965
0.0036101083032491	0.286549707602339
0.0036101083032491	0.292397660818713
0.0036101083032491	0.298245614035088
0.0036101083032491	0.304093567251462
0.0036101083032491	0.309941520467836
0.0036101083032491	0.315789473684211
0.0036101083032491	0.321637426900585
0.0036101083032491	0.327485380116959
0.0036101083032491	0.333333333333333
0.0036101083032491	0.339181286549708
0.0036101083032491	0.345029239766082
0.0036101083032491	0.350877192982456
0.0036101083032491	0.35672514619883
0.0036101083032491	0.362573099415205
0.0036101083032491	0.368421052631579
0.0036101083032491	0.374269005847953
0.0036101083032491	0.380116959064327
0.0036101083032491	0.385964912280702
0.0036101083032491	0.391812865497076
0.0036101083032491	0.39766081871345
0.0036101083032491	0.403508771929825
0.0072202166064982	0.403508771929825
0.0072202166064982	0.409356725146199
0.0072202166064982	0.415204678362573
0.0072202166064982	0.421052631578947
0.0072202166064982	0.426900584795322
0.0072202166064982	0.432748538011696
0.0072202166064982	0.43859649122807
0.0072202166064982	0.444444444444444
0.0072202166064982	0.450292397660819
0.0072202166064982	0.456140350877193
0.0072202166064982	0.461988304093567
0.0072202166064982	0.467836257309941
0.0072202166064982	0.473684210526316
0.0072202166064982	0.47953216374269
0.0072202166064982	0.485380116959064
0.0108303249097473	0.485380116959064
0.0108303249097473	0.491228070175439
0.0108303249097473	0.497076023391813
0.0108303249097473	0.502923976608187
0.0108303249097473	0.508771929824561
0.0108303249097473	0.514619883040936
0.0144404332129964	0.514619883040936
0.0144404332129964	0.52046783625731
0.0144404332129964	0.526315789473684
0.0144404332129964	0.532163742690059
0.0144404332129964	0.538011695906433
0.0144404332129964	0.543859649122807
0.0144404332129964	0.549707602339181
0.0144404332129964	0.555555555555556
0.0144404332129964	0.56140350877193
0.0144404332129964	0.567251461988304
0.0144404332129964	0.573099415204678
0.0144404332129964	0.578947368421053
0.0180505415162455	0.578947368421053
0.0180505415162455	0.584795321637427
0.0180505415162455	0.590643274853801
0.0180505415162455	0.596491228070175
0.0180505415162455	0.60233918128655
0.0180505415162455	0.608187134502924
0.0180505415162455	0.614035087719298
0.0216606498194946	0.614035087719298
0.0252707581227437	0.614035087719298
0.0288808664259928	0.614035087719298
0.0324909747292419	0.614035087719298
0.036101083032491	0.614035087719298
0.036101083032491	0.619883040935672
0.0397111913357401	0.619883040935672
0.0397111913357401	0.625730994152047
0.0433212996389892	0.625730994152047
0.0433212996389892	0.631578947368421
0.0469314079422383	0.631578947368421
0.0505415162454874	0.631578947368421
0.0541516245487365	0.631578947368421
0.0541516245487365	0.637426900584795
0.0541516245487365	0.64327485380117
0.0577617328519856	0.64327485380117
0.0613718411552347	0.64327485380117
0.0613718411552347	0.649122807017544
0.0649819494584837	0.649122807017544
0.0685920577617329	0.649122807017544
0.0722021660649819	0.649122807017544
0.0722021660649819	0.654970760233918
0.075812274368231	0.654970760233918
0.075812274368231	0.660818713450292
0.075812274368231	0.666666666666667
0.075812274368231	0.672514619883041
0.0794223826714801	0.672514619883041
0.0830324909747292	0.672514619883041
0.0866425992779783	0.672514619883041
0.0866425992779783	0.678362573099415
0.0902527075812274	0.678362573099415
0.0938628158844765	0.678362573099415
0.0938628158844765	0.684210526315789
0.0974729241877256	0.684210526315789
0.0974729241877256	0.690058479532164
0.0974729241877256	0.695906432748538
0.101083032490975	0.695906432748538
0.104693140794224	0.695906432748538
0.104693140794224	0.701754385964912
0.104693140794224	0.707602339181287
0.108303249097473	0.707602339181287
0.108303249097473	0.713450292397661
0.111913357400722	0.713450292397661
0.115523465703971	0.713450292397661
0.11913357400722	0.713450292397661
0.122743682310469	0.713450292397661
0.126353790613718	0.713450292397661
0.129963898916967	0.713450292397661
0.129963898916967	0.719298245614035
0.129963898916967	0.725146198830409
0.133574007220217	0.725146198830409
0.137184115523466	0.725146198830409
0.140794223826715	0.725146198830409
0.140794223826715	0.730994152046784
0.144404332129964	0.730994152046784
0.148014440433213	0.730994152046784
0.151624548736462	0.730994152046784
0.155234657039711	0.730994152046784
0.15884476534296	0.730994152046784
0.162454873646209	0.730994152046784
0.166064981949458	0.730994152046784
0.169675090252708	0.730994152046784
0.169675090252708	0.736842105263158
0.173285198555957	0.736842105263158
0.176895306859206	0.736842105263158
0.180505415162455	0.736842105263158
0.184115523465704	0.736842105263158
0.184115523465704	0.742690058479532
0.184115523465704	0.748538011695906
0.187725631768953	0.748538011695906
0.187725631768953	0.754385964912281
0.191335740072202	0.754385964912281
0.194945848375451	0.754385964912281
0.1985559566787	0.754385964912281
0.202166064981949	0.754385964912281
0.205776173285199	0.754385964912281
0.205776173285199	0.760233918128655
0.205776173285199	0.766081871345029
0.209386281588448	0.766081871345029
0.209386281588448	0.771929824561403
0.212996389891697	0.771929824561403
0.216606498194946	0.771929824561403
0.220216606498195	0.771929824561403
0.220216606498195	0.777777777777778
0.220216606498195	0.783625730994152
0.223826714801444	0.783625730994152
0.223826714801444	0.789473684210526
0.223826714801444	0.795321637426901
0.227436823104693	0.795321637426901
0.231046931407942	0.795321637426901
0.234657039711191	0.795321637426901
0.23826714801444	0.795321637426901
0.24187725631769	0.795321637426901
0.245487364620939	0.795321637426901
0.249097472924188	0.795321637426901
0.252707581227437	0.795321637426901
0.256317689530686	0.795321637426901
0.259927797833935	0.795321637426901
0.263537906137184	0.795321637426901
0.263537906137184	0.801169590643275
0.263537906137184	0.807017543859649
0.267148014440433	0.807017543859649
0.270758122743682	0.807017543859649
0.270758122743682	0.812865497076023
0.274368231046931	0.812865497076023
0.277978339350181	0.812865497076023
0.28158844765343	0.812865497076023
0.285198555956679	0.812865497076023
0.288808664259928	0.812865497076023
0.292418772563177	0.812865497076023
0.292418772563177	0.818713450292398
0.296028880866426	0.818713450292398
0.299638989169675	0.818713450292398
0.303249097472924	0.818713450292398
0.306859205776173	0.818713450292398
0.306859205776173	0.824561403508772
0.306859205776173	0.830409356725146
0.310469314079422	0.830409356725146
0.314079422382672	0.830409356725146
0.314079422382672	0.83625730994152
0.314079422382672	0.842105263157895
0.314079422382672	0.847953216374269
0.317689530685921	0.847953216374269
0.317689530685921	0.853801169590643
0.32129963898917	0.853801169590643
0.324909747292419	0.853801169590643
0.328519855595668	0.853801169590643
0.332129963898917	0.853801169590643
0.335740072202166	0.853801169590643
0.339350180505415	0.853801169590643
0.342960288808664	0.853801169590643
0.346570397111913	0.853801169590643
0.350180505415162	0.853801169590643
0.353790613718412	0.853801169590643
0.357400722021661	0.853801169590643
0.357400722021661	0.859649122807018
0.36101083032491	0.859649122807018
0.364620938628159	0.859649122807018
0.368231046931408	0.859649122807018
0.371841155234657	0.859649122807018
0.375451263537906	0.859649122807018
0.379061371841155	0.859649122807018
0.382671480144404	0.859649122807018
0.386281588447653	0.859649122807018
0.389891696750903	0.859649122807018
0.393501805054152	0.859649122807018
0.397111913357401	0.859649122807018
0.397111913357401	0.865497076023392
0.40072202166065	0.865497076023392
0.404332129963899	0.865497076023392
0.407942238267148	0.865497076023392
0.411552346570397	0.865497076023392
0.415162454873646	0.865497076023392
0.418772563176895	0.865497076023392
0.422382671480144	0.865497076023392
0.425992779783394	0.865497076023392
0.429602888086643	0.865497076023392
0.433212996389892	0.865497076023392
0.436823104693141	0.865497076023392
0.436823104693141	0.871345029239766
0.44043321299639	0.871345029239766
0.444043321299639	0.871345029239766
0.447653429602888	0.871345029239766
0.451263537906137	0.871345029239766
0.451263537906137	0.87719298245614
0.454873646209386	0.87719298245614
0.458483754512635	0.87719298245614
0.462093862815884	0.87719298245614
0.462093862815884	0.883040935672515
0.465703971119134	0.883040935672515
0.469314079422383	0.883040935672515
0.469314079422383	0.888888888888889
0.472924187725632	0.888888888888889
0.476534296028881	0.888888888888889
0.48014440433213	0.888888888888889
0.483754512635379	0.888888888888889
0.487364620938628	0.888888888888889
0.490974729241877	0.888888888888889
0.494584837545126	0.888888888888889
0.498194945848375	0.888888888888889
0.501805054151625	0.888888888888889
0.505415162454874	0.888888888888889
0.509025270758123	0.888888888888889
0.512635379061372	0.888888888888889
0.516245487364621	0.888888888888889
0.51985559566787	0.888888888888889
0.523465703971119	0.888888888888889
0.527075812274368	0.888888888888889
0.530685920577617	0.888888888888889
0.534296028880866	0.888888888888889
0.537906137184116	0.888888888888889
0.541516245487365	0.888888888888889
0.545126353790614	0.888888888888889
0.548736462093863	0.888888888888889
0.552346570397112	0.888888888888889
0.555956678700361	0.888888888888889
0.55956678700361	0.888888888888889
0.55956678700361	0.894736842105263
0.563176895306859	0.894736842105263
0.566787003610108	0.894736842105263
0.570397111913357	0.894736842105263
0.574007220216607	0.894736842105263
0.577617328519856	0.894736842105263
0.581227436823105	0.894736842105263
0.584837545126354	0.894736842105263
0.588447653429603	0.894736842105263
0.592057761732852	0.894736842105263
0.595667870036101	0.894736842105263
0.59927797833935	0.894736842105263
0.602888086642599	0.894736842105263
0.602888086642599	0.900584795321637
0.606498194945848	0.900584795321637
0.610108303249097	0.900584795321637
0.613718411552347	0.900584795321637
0.617328519855596	0.900584795321637
0.620938628158845	0.900584795321637
0.624548736462094	0.900584795321637
0.628158844765343	0.900584795321637
0.631768953068592	0.900584795321637
0.631768953068592	0.906432748538012
0.635379061371841	0.906432748538012
0.63898916967509	0.906432748538012
0.642599277978339	0.906432748538012
0.642599277978339	0.912280701754386
0.646209386281588	0.912280701754386
0.649819494584838	0.912280701754386
0.653429602888087	0.912280701754386
0.657039711191336	0.912280701754386
0.660649819494585	0.912280701754386
0.664259927797834	0.912280701754386
0.667870036101083	0.912280701754386
0.671480144404332	0.912280701754386
0.675090252707581	0.912280701754386
0.67870036101083	0.912280701754386
0.682310469314079	0.912280701754386
0.685920577617328	0.912280701754386
0.689530685920578	0.912280701754386
0.693140794223827	0.912280701754386
0.696750902527076	0.912280701754386
0.700361010830325	0.912280701754386
0.703971119133574	0.912280701754386
0.707581227436823	0.912280701754386
0.711191335740072	0.912280701754386
0.714801444043321	0.912280701754386
0.71841155234657	0.912280701754386
0.72202166064982	0.912280701754386
0.725631768953069	0.912280701754386
0.729241877256318	0.912280701754386
0.732851985559567	0.912280701754386
0.736462093862816	0.912280701754386
0.740072202166065	0.912280701754386
0.743682310469314	0.912280701754386
0.747292418772563	0.912280701754386
0.750902527075812	0.912280701754386
0.754512635379061	0.912280701754386
0.75812274368231	0.912280701754386
0.76173285198556	0.912280701754386
0.765342960288809	0.912280701754386
0.765342960288809	0.91812865497076
0.768953068592058	0.91812865497076
0.772563176895307	0.91812865497076
0.776173285198556	0.91812865497076
0.779783393501805	0.91812865497076
0.779783393501805	0.923976608187134
0.779783393501805	0.929824561403509
0.783393501805054	0.929824561403509
0.787003610108303	0.929824561403509
0.790613718411552	0.929824561403509
0.794223826714801	0.929824561403509
0.797833935018051	0.929824561403509
0.8014440433213	0.929824561403509
0.805054151624549	0.929824561403509
0.805054151624549	0.935672514619883
0.808664259927798	0.935672514619883
0.812274368231047	0.935672514619883
0.815884476534296	0.935672514619883
0.819494584837545	0.935672514619883
0.823104693140794	0.935672514619883
0.826714801444043	0.935672514619883
0.830324909747292	0.935672514619883
0.833935018050541	0.935672514619883
0.837545126353791	0.935672514619883
0.84115523465704	0.935672514619883
0.844765342960289	0.935672514619883
0.848375451263538	0.935672514619883
0.851985559566787	0.935672514619883
0.855595667870036	0.935672514619883
0.859205776173285	0.935672514619883
0.862815884476534	0.935672514619883
0.866425992779783	0.935672514619883
0.870036101083033	0.935672514619883
0.873646209386282	0.935672514619883
0.877256317689531	0.935672514619883
0.88086642599278	0.935672514619883
0.884476534296029	0.935672514619883
0.884476534296029	0.941520467836257
0.884476534296029	0.947368421052632
0.888086642599278	0.947368421052632
0.891696750902527	0.947368421052632
0.895306859205776	0.947368421052632
0.898916967509025	0.947368421052632
0.902527075812274	0.947368421052632
0.902527075812274	0.953216374269006
0.906137184115523	0.953216374269006
0.909747292418773	0.953216374269006
0.913357400722022	0.953216374269006
0.916967509025271	0.953216374269006
0.92057761732852	0.953216374269006
0.924187725631769	0.953216374269006
0.927797833935018	0.953216374269006
0.931407942238267	0.953216374269006
0.935018050541516	0.953216374269006
0.938628158844765	0.953216374269006
0.942238267148014	0.953216374269006
0.945848375451264	0.953216374269006
0.949458483754513	0.953216374269006
0.953068592057762	0.953216374269006
0.956678700361011	0.953216374269006
0.96028880866426	0.953216374269006
0.963898916967509	0.953216374269006
0.967509025270758	0.953216374269006
0.971119133574007	0.953216374269006
0.974729241877256	0.953216374269006
0.978339350180505	0.953216374269006
0.978339350180505	0.95906432748538
0.981949458483754	0.95906432748538
0.985559566787004	0.95906432748538
0.985559566787004	0.964912280701754
0.985559566787004	0.970760233918129
0.989169675090253	0.970760233918129
0.989169675090253	0.976608187134503
0.989169675090253	0.982456140350877
0.989169675090253	0.988304093567251
0.989169675090253	0.994152046783626
0.992779783393502	0.994152046783626
0.996389891696751	0.994152046783626
0.996389891696751	1
1	1
