# Supplementary material for: Activity-dependent development of vocal circuits in the neonatal rodent forebrain
Source: EMBO Rep. 2026 May 19;27(13):3632–64. doi: 10.1038/s44319-026-00798-1 (PMC13354774; doi:10.1038/s44319-026-00798-1)
Supplement: Supplementary file 5 — Source data Fig. 2 [file 44319_2026_798_MOESM5_ESM.zip › Figure 2 (V)/2L/2L_SVM_Heldout_ROC_Data_PC1to10.csv]

FalsePositiveRate	TruePositiveRate
0	0
0	0.0158730158730159
0	0.0317460317460317
0.0151515151515152	0.0317460317460317
0.0151515151515152	0.0476190476190476
0.0151515151515152	0.0634920634920635
0.0151515151515152	0.0793650793650794
0.0151515151515152	0.0952380952380952
0.0151515151515152	0.111111111111111
0.0151515151515152	0.126984126984127
0.0151515151515152	0.142857142857143
0.0151515151515152	0.158730158730159
0.0151515151515152	0.174603174603175
0.0303030303030303	0.174603174603175
0.0303030303030303	0.19047619047619
0.0303030303030303	0.206349206349206
0.0303030303030303	0.222222222222222
0.0303030303030303	0.238095238095238
0.0303030303030303	0.253968253968254
0.0303030303030303	0.26984126984127
0.0303030303030303	0.285714285714286
0.0454545454545455	0.285714285714286
0.0606060606060606	0.285714285714286
0.0606060606060606	0.301587301587302
0.0606060606060606	0.317460317460317
0.0757575757575758	0.317460317460317
0.0757575757575758	0.333333333333333
0.0757575757575758	0.349206349206349
0.0757575757575758	0.365079365079365
0.0757575757575758	0.380952380952381
0.0757575757575758	0.396825396825397
0.0757575757575758	0.412698412698413
0.0757575757575758	0.428571428571429
0.0757575757575758	0.444444444444444
0.0757575757575758	0.46031746031746
0.0757575757575758	0.476190476190476
0.0757575757575758	0.492063492063492
0.0909090909090909	0.492063492063492
0.106060606060606	0.492063492063492
0.106060606060606	0.507936507936508
0.106060606060606	0.523809523809524
0.106060606060606	0.53968253968254
0.106060606060606	0.555555555555556
0.106060606060606	0.571428571428571
0.121212121212121	0.571428571428571
0.121212121212121	0.587301587301587
0.136363636363636	0.587301587301587
0.136363636363636	0.603174603174603
0.151515151515152	0.603174603174603
0.166666666666667	0.603174603174603
0.181818181818182	0.603174603174603
0.196969696969697	0.603174603174603
0.196969696969697	0.619047619047619
0.196969696969697	0.634920634920635
0.196969696969697	0.650793650793651
0.196969696969697	0.666666666666667
0.196969696969697	0.682539682539683
0.196969696969697	0.698412698412698
0.196969696969697	0.714285714285714
0.196969696969697	0.73015873015873
0.212121212121212	0.73015873015873
0.212121212121212	0.746031746031746
0.212121212121212	0.761904761904762
0.212121212121212	0.777777777777778
0.227272727272727	0.777777777777778
0.242424242424242	0.777777777777778
0.257575757575758	0.777777777777778
0.272727272727273	0.777777777777778
0.287878787878788	0.777777777777778
0.287878787878788	0.793650793650794
0.287878787878788	0.80952380952381
0.303030303030303	0.80952380952381
0.318181818181818	0.80952380952381
0.333333333333333	0.80952380952381
0.348484848484849	0.80952380952381
0.363636363636364	0.80952380952381
0.363636363636364	0.825396825396825
0.378787878787879	0.825396825396825
0.393939393939394	0.825396825396825
0.409090909090909	0.825396825396825
0.424242424242424	0.825396825396825
0.424242424242424	0.841269841269841
0.424242424242424	0.857142857142857
0.439393939393939	0.857142857142857
0.454545454545455	0.857142857142857
0.46969696969697	0.857142857142857
0.484848484848485	0.857142857142857
0.5	0.857142857142857
0.515151515151515	0.857142857142857
0.53030303030303	0.857142857142857
0.545454545454545	0.857142857142857
0.560606060606061	0.857142857142857
0.575757575757576	0.857142857142857
0.590909090909091	0.857142857142857
0.590909090909091	0.873015873015873
0.606060606060606	0.873015873015873
0.606060606060606	0.888888888888889
0.621212121212121	0.888888888888889
0.621212121212121	0.904761904761905
0.636363636363636	0.904761904761905
0.651515151515151	0.904761904761905
0.666666666666667	0.904761904761905
0.681818181818182	0.904761904761905
0.696969696969697	0.904761904761905
0.712121212121212	0.904761904761905
0.727272727272727	0.904761904761905
0.742424242424242	0.904761904761905
0.757575757575758	0.904761904761905
0.772727272727273	0.904761904761905
0.787878787878788	0.904761904761905
0.803030303030303	0.904761904761905
0.818181818181818	0.904761904761905
0.818181818181818	0.920634920634921
0.833333333333333	0.920634920634921
0.848484848484849	0.920634920634921
0.863636363636364	0.920634920634921
0.878787878787879	0.920634920634921
0.893939393939394	0.920634920634921
0.909090909090909	0.920634920634921
0.909090909090909	0.936507936507937
0.909090909090909	0.952380952380952
0.924242424242424	0.952380952380952
0.939393939393939	0.952380952380952
0.954545454545455	0.952380952380952
0.96969696969697	0.952380952380952
0.96969696969697	0.968253968253968
0.984848484848485	0.968253968253968
0.984848484848485	0.984126984126984
0.984848484848485	1
1	1
