# Supplementary material for: Activity-dependent development of vocal circuits in the neonatal rodent forebrain
Source: EMBO Rep. 2026 May 19;27(13):3632–64. doi: 10.1038/s44319-026-00798-1 (PMC13354774; doi:10.1038/s44319-026-00798-1)
Supplement: Supplementary file 5 — Source data Fig. 2 [file 44319_2026_798_MOESM5_ESM.zip › Figure 2 (V)/2L/trained_nonUSV_Z.csv]

## Sheet: 工作表1
-1.975	-1.95	-1.925	-1.9	-1.875	-1.85	-1.825	-1.8	-1.775	-1.75	-1.725	-1.7	-1.675	-1.65	-1.625	-1.6	-1.575	-1.55	-1.525	-1.5	-1.475	-1.45	-1.425	-1.4	-1.375	-1.35	-1.325	-1.3	-1.275	-1.25	-1.225	-1.2	-1.175	-1.15	-1.125	-1.1	-1.075	-1.05	-1.025	-1	-0.975	-0.95	-0.925	-0.9	-0.875	-0.85	-0.825	-0.8	-0.775	-0.75
2.90377	2.55546	1.79433	1.17502	1.00508	-0.250155	3.02707	1.91786	0.518744	1.01074	-0.000502188	-1.14825	0.307896	-0.0864359	-0.255723	-0.672974	-0.534856	0.120799	-0.486654	0.0262946	0.243803	1.12639	1.50306	0.550391	-0.105505	0.34227	0.862175	1.49668	0.669588	0.423879	1.00227	1.34668	1.33399	1.01362	0.440253	0.565202	1.56596	1.00138	0.484215	-0.194029	-1.22328	0.675642	1.11348	-0.920708	-0.0810702	-0.566605	-0.690707	-0.963115	-0.19746	-0.796346
-0.196587	0.444638	0.614355	-0.305882	-2.30628	-0.605192	-0.679053	-1.50461	-1.01092	0.374184	-0.00203658	-1.048	0.0294969	-1.15096	-1.50808	-1.05764	-1.19774	-2.27618	-1.197	-0.889873	-0.381316	-1.12646	-0.786157	-0.784976	-1.86979	-0.094885	-0.113203	0.318168	0.424312	-1.03589	-0.908535	-0.58186	-0.0850894	0.320821	-0.267907	-0.77161	-1.53278	-0.2319	-0.188019	-0.591424	-0.317648	-0.271264	-0.994243	0.439027	0.0642744	-0.51647	0.284679	0.224834	0.786469	1.235
-1.45224	-0.636392	0.369898	-1.30789	-0.752521	-1.63179	0.510394	-0.862266	0.250746	-0.393375	-0.683717	-0.278922	0.693326	-0.528814	0.970914	1.22551	1.08206	-0.532651	-1.44642	-1.49059	-1.06862	0.0101095	0.180348	0.573113	0.765189	-0.442076	-0.482021	0.679145	1.69524	0.75639	-0.958643	-0.719771	-0.344121	0.318571	-1.03982	0.178366	-1.9314	0.661769	0.281284	0.735439	1.1082	-1.35296	-0.872462	1.21531	-0.287657	-1.95374	0.0404777	1.4131	0.865867	0.983903
-1.06689	-2.23398	0.0486789	-0.501265	0.911144	1.05361	0.193921	-1.30783	0.870809	-0.816887	-0.134294	-0.111844	-0.0863274	1.69961	1.72441	1.55407	-1.52632	-0.61068	0.819722	0.41936	-2.30149	0.499436	-0.819103	-0.83776	-0.753763	-0.231456	-0.874502	-0.13907	0.714842	1.32637	0.597314	0.538832	-0.844043	-0.344111	0.0578411	0.554115	-1.1641	0.212222	0.562395	-1.13721	0.49959	0.69716	0.0516516	0.641215	1.11178	0.0683586	0.566803	0.179164	-1.79539	-0.0823065
2.11433	0.127031	2.21326	1.02473	1.77248	0.222093	0.373881	0.267697	2.26024	-0.228971	-0.640025	0.664714	0.0728056	-0.290705	1.41968	0.598026	-1.0824	-0.862345	-0.00527009	0.546257	-0.63821	-1.88122	-1.5936	0.0587604	1.49233	0.440362	0.103082	0.37145	-0.646904	-1.6399	-0.941931	1.05832	-0.524805	-0.868775	-1.51862	0.0124433	0.716337	-1.63559	-0.390498	-0.184664	0.642355	1.17412	-0.323047	0.564002	0.298274	-0.349033	1.64391	1.94547	-1.32936	1.74555
2.05737	2.60251	3.02774	1.86615	1.41794	0.777252	-2.47882	-0.192586	0.35903	-1.49498	-1.12366	-0.0416541	-0.259613	-0.157111	-0.00687166	-0.91989	-1.03637	-0.736853	-0.735821	-0.291695	1.15016	0.484435	-1.26784	0.222516	-0.531615	-0.246444	0.00523503	0.956528	0.199364	0.275665	0.315956	-0.60427	-0.990836	-0.720966	0.684808	0.898175	0.635541	0.0524861	0.290922	0.749389	0.0552144	0.67173	0.486348	0.369926	-1.20627	-0.438355	-0.924889	-0.501922	-0.894208	-0.501433
3.68904	1.47229	2.11264	1.96941	0.95941	0.332957	0.534598	0.957636	1.39535	0.848165	-0.308973	-1.15424	1.02532	0.546303	1.63267	0.840958	0.511082	0.656702	0.0580744	2.61539	0.942344	1.40258	0.765711	2.80054	-1.47518	-0.625044	-1.41976	-0.579732	-0.595408	-0.511071	0.33759	-1.44504	-1.4517	-0.960196	-0.646085	-0.553866	-0.790557	-0.611895	-0.730659	-1.36003	0.288976	0.840801	0.0681784	-0.624372	0.462735	0.510585	0.137065	0.661741	-0.216775	0.148008
0.278067	-1.75131	-1.50319	-1.88062	-1.52146	-0.272587	-1.535	-1.81655	-1.19161	-0.208416	0.364484	-0.51064	0.314219	-1.15507	-0.889672	0.638773	-1.48932	-2.64939	-0.017275	0.905353	-0.52794	0.639368	0.570527	0.577752	-0.587738	0.473525	-1.06994	0.517763	0.402874	0.0968013	-0.183828	2.06527	0.75894	-0.309498	0.806276	0.652886	1.52979	1.66909	-0.0776154	-0.706858	0.030941	1.30206	0.577247	0.777666	0.171929	-0.922901	0.311764	2.00741	0.836181	-1.52893
-1.27427	-1.83085	-1.10359	0.13541	0.129167	0.318588	0.389532	-0.305299	-0.489387	-0.945057	0.30157	-0.13325	-0.640693	-1.18952	-1.19152	-0.554241	-0.889138	-0.866532	-1.06761	-0.653676	-0.0643964	-0.315048	-0.569439	-0.490616	-0.689764	0.147388	0.780567	-0.550431	0.825584	0.73534	0.455282	0.736156	-0.443504	-1.77915	-0.969028	-0.885294	-0.884142	-1.1783	-1.86407	-2.03827	-1.97774	-0.966908	-0.692934	-0.791628	-0.553907	-1.19021	-1.51416	-0.342624	-0.333191	0.436277
4.86462	4.79259	2.42028	2.914	2.24017	0.872539	1.12686	0.985698	1.14207	1.85329	0.547883	-0.374636	0.475541	0.294493	-0.128733	-0.010168	-1.24318	-1.24459	-1.0003	-0.445995	-0.0733524	-0.738701	0.262157	-0.106132	0.604672	-0.301413	-0.0999081	-0.482837	-1.12348	-1.33756	-0.506736	-1.44003	-1.57001	-1.25146	-0.580543	-0.391522	-0.416268	-0.769985	-0.554787	-0.283369	-0.312323	-0.486152	-0.544335	-0.631446	-0.526529	-0.29318	-0.326831	-0.37183	-0.418838	-0.666537
-2.46711	-2.21738	-2.22503	-2.61684	-2.21144	-1.73041	-1.79553	-2.51681	-1.73288	-1.50243	-0.916817	-1.52889	-0.782101	-1.12801	-0.560047	-0.10152	0.102636	-0.103803	-0.80192	-0.795347	-0.361024	-0.14347	-0.183075	-0.13621	-0.328972	-0.371693	-0.526361	0.0734555	-0.0414639	-0.104128	-0.0903637	-0.263562	-0.419104	-0.265672	-0.469073	0.0406374	0.340886	0.414716	0.515672	0.598122	-0.237133	0.204175	0.126859	0.623692	0.489612	0.291331	0.347342	0.532665	1.17383	0.428993
2.88284	2.97716	2.41065	2.48203	1.96406	1.70122	1.94755	1.33459	0.840296	1.02014	0.884841	0.836992	0.948429	0.813503	1.32312	1.12179	1.30138	0.742915	1.04459	0.612934	0.807723	0.311256	0.965454	0.518842	0.368851	0.633427	0.234147	0.280189	0.444669	0.103625	0.0892735	0.0679806	0.484761	0.0967693	0.174132	-0.100481	-0.377252	-0.28089	0.0692782	0.00923187	-0.119506	-0.276279	-0.299486	-0.250847	0.0953703	-0.57105	-0.84914	-0.518751	-0.51489	-0.848587
-1.1104	-0.262489	-0.934677	-0.993011	-0.747669	-0.772365	-0.791909	-0.98577	-1.23894	-1.33128	-1.69322	-1.98022	-1.669	-1.57466	-1.64446	-1.45034	-0.931684	0.286914	-0.620332	-0.645086	0.599374	0.376017	1.02612	0.266747	0.866647	0.535165	-0.342493	-0.354887	-0.584832	-0.956601	-0.792252	-1.14938	-1.04967	-0.553773	-1.04611	-0.931555	-1.3436	-1.10537	-0.866342	-0.386424	-0.0707951	-0.578194	-0.15351	0.512283	0.0425031	0.885629	0.366756	0.692695	0.860341	1.39554
0.625144	1.80344	1.54693	1.78229	1.58103	1.95508	0.344732	-0.0351318	2.00226	0.221926	-1.23398	-0.482151	-0.188075	-0.58628	-0.613099	-1.02029	-1.65279	-1.56	-1.1786	-1.60237	-1.32167	-0.429778	-0.263511	-1.33548	-1.50296	0.00650612	-1.03484	1.4713	1.10976	0.459967	0.128684	-0.457718	-1.1466	-0.986173	-0.815533	-0.293214	-1.12434	-0.855048	-0.630807	-1.16116	-0.45061	-1.06324	-1.48218	-0.536639	-0.504839	-0.437506	0.232209	-0.49547	-1.20727	-0.720396
1.8516	0.22965	1.87524	-0.57966	-1.07556	-0.429827	-0.582495	-0.0361887	-1.73237	-0.568419	1.3113	0.93179	0.927968	1.55865	1.02903	1.7595	2.51513	2.17142	0.632323	0.623096	0.125315	-0.338773	0.237555	0.114015	0.677556	0.683817	1.21183	1.03552	1.67492	0.908096	-0.262542	0.631031	0.530545	0.221142	0.974621	0.739647	0.0984916	-0.113781	-0.469073	-1.13383	0.74642	0.451588	1.57266	-1.25996	-1.59109	0.327071	-0.32615	1.08729	1.20057	-0.337083
0.241148	1.13836	2.89533	2.69766	2.01705	1.18576	0.965233	-0.465125	0.195625	0.868648	0.238114	0.154221	-0.907159	0.10959	1.45417	0.723604	-0.0585825	0.93162	0.923013	0.0947571	0.199065	0.938748	1.29109	0.388679	0.525946	-0.286496	0.750347	0.57904	1.3065	-0.296546	-0.553003	0.370446	0.602288	-1.94573	0.751068	-0.653252	-0.679886	0.0263602	-0.817096	-1.64025	-0.600897	-0.997881	-0.211454	-1.25582	-0.889263	0.0379789	0.135291	-1.30359	-1.29103	-0.472006
1.89166	1.97855	3.35646	1.58429	2.11473	2.00385	0.165645	0.245381	1.20657	0.886319	-1.12296	0.372194	0.591717	0.647942	0.0437476	-0.197096	0.719655	-0.184194	0.408047	0.516297	1.26665	0.569227	0.0293555	0.158374	-0.0865741	-0.761971	0.546293	0.989949	0.829397	-0.160423	0.508472	1.85867	1.20792	0.304072	0.0371242	-0.517822	-0.647876	-0.466159	-0.597053	-0.732877	0.370215	0.393575	0.667262	0.450902	-0.97182	-0.679487	0.478676	-0.148619	-2.0448	0.129985
-0.743409	-0.355377	-0.692396	-0.382176	-1.46314	-0.840692	-0.69689	-1.1581	-1.50356	-1.30404	-1.30257	-1.51201	-1.78593	-1.66412	-1.59295	-1.29246	-1.11647	-1.41777	-0.983765	-0.739877	-1.06455	-1.24112	-0.729503	-0.737312	-0.507589	-0.752805	-0.414814	-0.89965	-0.291313	-0.934414	-0.365461	-0.456953	-0.0320199	-0.0403934	-0.184307	-0.520273	-0.660375	-0.384218	-0.225149	-0.126751	-0.188419	-0.223841	-0.165197	-0.220158	0.0117805	0.245894	-0.220958	0.0824384	0.674566	0.601373
-0.253377	-0.495295	-0.0411767	-0.764459	-0.164459	-0.0321513	-0.652632	-0.552366	-0.442322	-0.0178704	1.73068	0.663561	0.281476	-1.17962	-2.08998	-0.704437	0.49648	0.548156	-0.037583	-0.887024	-1.36264	0.0890466	0.608254	0.141395	0.332952	0.0871385	0.701656	1.99812	0.950028	0.02881	-0.799174	1.69381	0.925247	0.622898	0.642072	1.68495	2.09081	-0.879351	-0.663858	-3.2583	-0.612723	0.118337	-0.171434	-1.51831	-0.99176	-0.833732	-1.40829	-1.44871	-0.0334638	0.388165
-0.722099	-0.85244	-1.07543	-0.932192	-1.19667	-0.988782	-1.66882	-1.08196	-1.44846	-0.99989	-0.887691	-0.696785	-1.28784	-1.30039	-0.716615	-1.34367	-1.44747	-0.785834	-0.80132	-0.681405	-1.14024	-1.64358	-1.19453	-0.8208	-0.777233	-0.850464	-0.800908	-0.901154	-0.579915	-0.265495	-0.680674	-0.48173	-0.272912	-0.601735	0.204525	0.455249	-0.237002	-0.931075	-0.274276	-0.319189	-0.392686	0.261681	0.0424249	-0.646406	-0.074346	0.437411	0.132861	0.648543	0.446442	-0.578767
1.5236	-1.36495	0.848709	0.453149	0.90699	1.09943	0.572941	-1.47131	0.79309	0.701303	0.276685	-0.450107	1.50493	0.256687	0.819858	-0.271315	-0.0503689	0.828394	-0.215792	-0.302236	-1.05072	0.188614	0.522086	0.517566	0.744167	-0.700223	-0.763286	-0.205172	-0.766388	0.0048244	-2.96082	0.0817787	-2.11546	-0.633519	-0.119333	-1.53352	-1.52714	-0.575348	0.132908	0.0802256	0.360785	0.474503	0.491158	0.996834	1.59026	0.238289	1.5881	-1.83238	-0.249738	0.131851
0.21846	0.250943	1.10014	0.0751455	0.00820545	-0.448784	-1.29127	-0.25904	-0.796563	-1.90067	-1.83018	-1.2833	-0.198011	-0.88811	-1.66424	-1.4835	-2.10368	-0.265367	-0.698434	-0.287141	0.532394	-0.572745	-0.740478	-0.566994	-0.47412	0.0613453	-0.399813	-0.338963	-1.32652	-0.992806	-1.32339	-1.37402	-0.77107	-0.659787	-0.314127	0.416991	-0.149205	-0.798842	-1.10664	0.557721	0.182075	-0.402768	1.02116	0.551175	0.782059	-0.251454	1.15798	-0.436569	0.619832	1.54428
-1.68413	-0.760489	-0.525407	-0.983966	-1.36902	-2.02134	-1.57546	-1.74922	-1.34604	-1.34029	-0.825281	-0.531177	-1.69528	-2.00508	-1.25219	-1.05064	-0.33221	-0.499018	-0.904862	-1.36586	-0.41577	-0.664408	0.191829	-0.578363	0.535415	-0.225426	-0.0595286	-0.442899	-0.0329757	-1.59428	-1.0834	-0.14451	-1.03465	-0.660592	-0.480586	-1.10177	-0.173896	0.0478892	-0.470839	-0.00697106	0.620235	0.0885399	-0.241878	0.635038	0.075834	-0.214398	0.750218	0.541634	0.610795	-0.169778
2.24321	0.282791	0.179338	2.02788	-0.140646	-1.30756	0.362121	-1.1742	-0.0971905	0.103965	-0.644149	-0.219273	-0.998522	0.104092	0.380406	-0.0518856	1.02002	-0.0861778	0.975856	0.485884	0.458494	0.218871	-0.867528	-1.57461	-2.36154	-1.30428	-0.398684	-1.73675	-1.88286	-0.92191	-0.101813	0.72842	-0.431487	-1.15126	-1.51815	0.153743	0.201917	-0.672171	0.0998754	-1.134	-1.47161	-0.134979	-0.448191	-1.67079	-0.803756	-0.559877	0.200394	-0.285973	0.141358	-1.17639
-1.60303	-1.10791	-1.22505	-1.80047	-1.76495	-1.24743	-1.55421	-1.82929	-1.73082	-0.758034	-1.00552	-0.622755	-0.721132	-1.09486	-1.25298	0.0814472	-0.39277	-0.527777	-1.02982	-0.769187	0.788168	0.134807	0.672953	-0.168476	-0.372891	-0.821797	-0.895783	-0.734395	-0.546325	-0.195099	0.0859309	-1.05591	-1.40796	-0.824047	-1.54858	-0.282466	-0.878473	-0.0201759	-0.255231	-0.690396	-0.633351	0.29415	0.276982	0.0581488	0.0378235	-0.265669	-0.0435521	0.484995	0.427551	0.942208
-1.86879	-0.718755	-0.614372	-0.197047	-0.981449	-0.782698	-0.246605	0.322143	0.704106	-0.628211	-0.150192	0.365535	0.595665	0.699322	1.3091	1.68005	0.524369	0.7362	1.49785	0.832585	0.169622	0.330874	0.806896	-0.325813	-0.765388	-0.98975	-2.3587	-1.87347	-1.62305	-0.755613	-0.028515	-2.41465	-0.745197	0.948772	0.265536	0.737246	-0.0620833	-0.0915416	-0.0907867	0.375686	0.815821	0.829588	1.53505	2.61176	1.13361	0.895139	1.83831	1.18205	0.705584	0.662202
-1.57231	-2.25009	-1.93347	-1.45248	-0.713562	-0.536403	-1.04974	-1.6309	-1.0305	-0.685796	-1.36897	-1.96094	-1.51124	-1.00805	-0.485078	-0.794346	-0.91936	-0.901703	-0.798003	0.264524	-0.126877	0.020868	-0.681762	-0.259524	-0.95655	0.289359	-0.215342	-0.0857984	-0.368531	-0.348858	-0.811134	-0.583778	-0.320271	-0.620991	-0.769422	-0.544345	-0.132214	0.250431	-0.00230013	-0.0214692	-0.425841	0.0558757	0.147009	-0.592806	-0.387165	0.140887	0.863595	-0.310185	0.195511	-0.174062
2.41633	-0.306819	0.14975	1.82467	0.531221	-0.412553	-0.036346	-1.20687	-1.11752	-0.775906	-0.172608	-0.824518	-0.838693	-0.668893	-0.233472	0.000737701	-0.971176	-1.43596	-0.705644	-0.313765	-0.256407	-0.701192	-0.704237	-0.697414	-0.0306847	0.0496016	-0.71355	0.267482	-0.288598	-1.06591	0.155719	-1.30576	-1.12486	-0.370948	-0.742341	-1.35944	-1.47668	-1.21282	-2.05456	-0.973989	-0.312759	-0.981814	0.0752352	-0.467119	-0.797257	-0.667847	-0.183536	0.402339	0.891052	-0.0409037
-1.60337	-0.786819	-1.42601	-2.3147	-2.13707	-1.95368	-1.7859	-1.93769	-2.0247	-0.931325	-1.03478	-1.32038	-1.25673	-0.864657	-0.805434	-1.04528	-0.85834	-0.380115	-0.654836	-0.374595	-0.772969	-0.50479	-0.868451	-0.23386	-0.355349	-0.321627	-0.000861053	0.233501	0.00262142	-0.196998	-0.271466	-0.278194	-0.97753	-0.566507	-0.344859	-0.448102	-0.198603	-1.25476	-0.215348	0.148685	0.212303	0.346068	0.0261761	0.0542569	0.00637554	0.684273	0.578813	0.6392	0.942134	0.890076
0.0781881	-0.713557	-1.04268	-0.980855	-1.40758	-1.91605	-0.385427	-1.386	-1.5015	-2.46812	-2.18779	-0.907128	-2.66949	-0.629696	-1.37958	-1.34901	0.226464	0.0266153	-0.176197	-0.22002	-0.000654572	0.85288	-0.336995	-0.290911	0.874878	1.20495	-0.467709	0.283263	0.0806961	0.118416	-0.0444118	-0.0632968	0.236121	-2.64677	-1.17241	-0.584972	-0.142617	-0.270075	-0.6497	0.0339959	-0.885734	-0.819993	-0.130546	0.12119	0.315104	0.0770683	0.0682579	-0.0800346	0.980124	1.15733
3.4176	2.21626	5.07084	1.09313	1.45013	1.56548	0.742169	1.24809	1.29837	0.617989	1.18104	1.04731	0.606493	0.594148	0.0140019	-0.0381764	-0.15958	0.0666417	-0.376064	-0.22425	-0.35178	0.111112	0.483055	0.101924	-0.431732	-0.551993	0.0658694	-0.0752793	-0.359664	-0.336975	-0.0554859	-0.844803	-0.374702	0.126148	0.150978	0.352483	0.526256	-0.290145	-1.12038	0.221909	0.00807779	0.141316	-0.379274	-1.16801	-1.2036	-0.0756401	-1.08385	-0.710203	-1.10403	0.0135433
-0.410471	-0.235341	1.34385	0.270483	1.13357	0.900753	-0.104657	1.25457	0.653498	1.05004	0.714307	0.0496756	0.44406	0.881453	1.14953	0.848823	-0.138387	0.102766	1.52552	0.981518	0.617906	0.459546	-0.274449	-0.112075	0.196648	0.553115	0.888115	-0.471337	0.493197	-0.996425	-0.172448	0.563505	0.387237	-0.598041	-0.46583	-0.714776	-0.466981	-0.049993	-1.15385	-0.355145	-0.370849	0.51964	-0.49194	-0.114798	-0.472147	-0.888713	-1.09118	-1.63551	-1.9331	-1.01996
1.55214	2.69612	1.47517	1.91524	1.77254	1.79418	1.14746	1.33957	1.14604	0.17849	1.70613	1.59212	1.31707	0.723445	0.67047	0.86561	1.08277	1.24619	0.752946	0.438215	1.04487	0.343648	-0.0542686	0.442195	0.715304	1.10264	0.938165	0.702744	0.244958	0.0541154	0.377432	0.559847	0.246743	0.506961	0.0702643	0.202936	0.360709	0.0903904	-0.209524	0.454884	-0.0714799	0.181658	-0.631759	-0.297674	-0.819381	-0.735845	-0.692862	-0.243662	-0.525049	-0.714398
2.35091	1.77923	1.52886	2.96792	2.11111	0.993985	2.04295	1.14014	1.87441	1.49422	0.344438	0.97389	1.2722	1.1962	0.545538	1.51026	0.447001	-0.550364	-0.947404	0.741897	0.192623	1.13615	-0.574353	-0.240888	-0.691104	0.317923	-0.0929667	0.276641	-0.463534	-0.749906	-0.130728	-0.0574486	0.178499	-0.930108	-1.17134	0.165488	0.402985	-0.110612	0.126305	-0.283387	-0.403736	0.417286	-1.77494	0.162705	0.760571	-0.343083	-0.767284	-1.14565	-0.0570596	0.124071
1.72076	1.51158	0.724071	1.22225	1.90553	1.03222	0.920864	1.39225	1.25808	-0.778878	0.89424	-0.256278	2.02452	0.771497	-1.33586	-0.619613	2.06678	0.489266	0.0133115	-0.429137	0.497445	-0.891567	1.55335	0.218734	-0.88172	-0.793296	0.605608	1.47196	1.05558	0.885012	1.22211	-0.567579	-0.979076	-0.319056	0.918397	0.605843	0.800912	0.443883	-0.486024	-1.21948	-1.53214	-0.534167	-1.20769	0.529437	0.715298	0.821234	0.604704	-0.199221	-0.0228711	0.62337
1.77285	2.25468	1.9901	0.603775	-0.228235	0.695479	0.645816	0.853702	0.922851	0.524102	0.351826	0.690863	1.52155	1.17385	1.69894	1.3758	-0.247257	0.274195	0.135169	0.984488	1.09132	0.315986	-2.21774	0.15988	0.907893	-0.437097	0.876489	-0.0366453	1.30637	-0.793466	0.852809	0.782649	0.789156	0.0980625	0.520013	1.01058	0.911422	0.969289	0.390433	-1.05642	-0.523041	1.36623	0.226366	-0.292509	-0.328077	-0.364095	-1.62729	0.581773	-0.886717	-0.772913
2.1464	2.10791	2.03105	2.76755	0.208765	-1.64129	1.02674	0.308027	0.82521	0.691435	0.571137	-0.341165	0.0151983	1.15815	0.9386	0.155879	1.34312	1.96607	-0.830296	-1.47369	-0.198004	-0.91694	0.0926659	-2.24086	-2.08757	-0.25489	-0.194836	-1.09219	-1.02089	0.455849	0.603503	-0.460791	-0.231086	0.704357	0.644208	-1.334	-0.106221	-0.0358689	-0.0727401	-0.636313	-0.415762	-1.07083	-1.92529	-0.0566156	-1.09874	0.613889	-0.277658	-0.339902	0.917356	0.740716
-1.29139	-0.535579	-0.814417	-0.963231	-0.0627722	-0.668253	-0.992274	0.55735	-0.565835	0.110869	0.0897378	-0.176757	-0.776978	-0.933879	0.297328	-1.48595	-2.40864	-1.69307	-2.4046	-1.42636	-2.17436	-1.36875	-1.63561	-1.89631	-0.887538	-0.903258	-0.412395	0.225955	0.00509786	-0.00169997	0.274302	0.658924	0.828872	0.379585	0.304074	0.164492	0.105526	0.278568	0.344	0.0289083	0.375951	-0.363499	-0.776693	0.144933	-1.17911	-1.2958	-0.729545	-0.423683	-1.10569	-0.488012
-1.37504	-0.962518	-0.446451	-1.10787	-0.982735	-0.950756	0.164144	0.576647	0.185639	2.18974	1.44465	1.2689	2.51319	2.38684	2.24608	0.67874	1.13414	0.130893	-1.47681	-0.68309	-0.877691	-1.49784	-1.41012	-1.66845	-1.43631	-1.93051	-1.10998	-0.851899	-1.17027	-0.665231	-0.469163	-0.522885	-0.273063	0.297492	-0.466631	0.948316	1.26287	0.820121	1.30853	1.25266	0.821091	0.290704	0.751106	0.161268	-0.280226	-0.0156565	0.16712	-0.988743	-0.615932	-0.751165
0.894572	1.65595	0.758739	0.928665	1.85222	0.715437	-0.444266	1.5187	-0.47498	0.634781	0.19615	2.29826	1.29278	2.46409	2.20092	1.86601	0.155701	1.16963	1.39881	0.364666	-0.126365	-0.0308166	1.32876	1.07159	-0.0627978	-1.28848	-1.178	-0.715643	0.291533	0.0905677	0.25529	0.396214	0.0219964	-0.94807	-0.479971	-0.547545	-1.30601	0.168841	0.725181	-0.0969399	1.27483	0.259799	0.113336	-0.669155	-0.881053	0.3222	-0.922927	-0.0751409	-1.21062	-0.832339
1.42171	0.716933	1.54199	0.628119	1.78623	2.45544	1.38562	0.917824	-0.949423	1.36339	-0.179663	1.22813	1.38393	0.218516	0.866769	0.974363	0.401697	0.178265	1.79458	1.52991	1.4353	0.693443	0.792564	0.604761	0.71751	0.664512	0.0357521	-0.426893	-0.458561	0.546373	0.560051	0.568769	0.473979	-0.058634	-0.856896	-0.966959	0.597452	0.623348	-0.66815	-0.800308	-1.25457	0.22188	0.321784	0.22565	-0.7577	0.49073	-0.597203	-0.0241435	0.439394	0.594523
-0.526156	-1.29669	-1.82264	-1.85216	-0.754717	-0.351545	0.531834	0.0221173	-0.670892	-0.351182	-0.826087	-1.1439	-1.84706	0.797766	0.113069	-0.938242	-0.494501	-0.937304	0.331578	-0.85298	-0.767147	-2.19527	-0.465761	0.69202	-0.371715	-0.203225	1.71267	0.402039	-1.40164	-1.25268	-0.157655	0.731659	1.03077	0.104477	-0.649201	1.25524	1.47386	0.861944	0.322768	0.418753	0.352423	0.947951	1.11095	0.180316	-0.98048	0.126521	0.791605	1.00545	-0.159554	-0.732651
2.1493	0.885327	3.59607	0.807716	-0.886187	0.0969589	0.0634623	-0.628687	0.323916	-0.217933	0.955267	-0.217286	1.48354	2.15184	1.85714	-0.103812	-0.606931	0.242048	-0.342526	0.384468	-0.975528	-0.403298	0.150795	0.760008	2.08198	1.6714	1.3664	0.914241	1.23419	1.666	-0.127077	0.253331	0.490062	-0.33368	-0.0906109	-0.605282	-0.0910049	-1.16237	-0.778638	0.659429	0.0551645	0.642771	0.808952	0.241885	0.379253	-0.626345	0.932881	0.477161	-0.978292	0.0538013
-0.840774	0.505033	0.0415364	-1.23636	1.44874	1.49073	0.708156	-1.216	0.291845	0.313204	0.95266	1.23769	1.21124	0.972333	0.146812	0.346642	-1.16866	-2.48029	0.0103365	0.993223	0.0516272	0.929275	0.523356	0.776619	-0.226146	-0.321846	-1.81266	-1.41363	0.725302	1.69644	0.826356	1.01297	0.526738	0.3776	-0.56587	-0.307438	1.39021	0.857332	-0.278482	0.513964	-0.668967	0.407577	-0.188128	-0.620486	-0.227837	0.543369	-0.26289	0.297644	-0.476523	-0.53973
-0.333213	-0.357297	-0.11842	-1.42948	-0.701811	0.248718	-1.6379	-0.3337	-0.139792	1.47636	0.324478	-1.41922	0.0424575	-0.913739	0.50732	-1.28001	-0.851635	-1.25767	0.322646	-0.134225	-0.718054	-1.59217	-0.125561	-0.421469	-2.15105	-1.62679	0.0220375	0.290401	0.152033	-1.15313	-0.864073	1.18452	0.969533	1.23932	-0.611508	0.702571	0.909883	0.386702	0.031933	0.501099	-0.969578	-0.900275	-0.760757	1.45481	0.180662	-0.0451266	0.601612	-0.381009	-1.29274	-1.28434
-0.514073	-0.651893	0.905744	1.24132	-0.625067	-2.46481	-0.0409967	0.444762	0.0935057	-0.33525	-0.189127	-0.959044	-0.217406	0.854201	0.867547	-0.448095	-1.04208	-1.47033	-2.94751	-0.360706	-0.614378	1.09209	0.541203	-2.19709	-1.3697	-1.04009	-1.29648	-1.65391	-0.531837	0.0220114	0.901198	0.400735	0.491297	1.37202	-0.0805868	-0.715582	0.955414	-0.37059	1.49846	1.03113	0.184438	-0.855721	-1.94292	-0.87589	-0.512206	-0.217202	0.15099	0.796253	1.03459	1.05861
-0.921673	-0.674817	-0.467598	-0.277689	-0.172337	-0.122476	0.821427	-1.95386	-1.22107	-1.75196	0.755225	-0.0196285	-0.27146	0.0731862	-1.3693	-1.28768	-0.257892	-1.64974	-0.515095	-0.562105	-0.297032	-1.42739	0.974682	-0.411546	-1.52229	-1.65778	0.385896	0.739951	-0.59686	0.593984	-0.703075	-0.664278	-0.00655567	0.364639	0.564761	0.321064	0.514154	0.91707	0.053042	0.87459	0.387735	-0.645636	-0.864119	-0.169314	0.104012	-2.17465	0.711462	1.3149	-0.350361	1.3117
-0.0404742	-1.52531	-1.90197	-0.297381	-1.38106	-0.800194	-0.221787	0.418496	0.519407	-1.00032	1.05374	-1.0357	-1.50844	-2.26818	-0.450805	-0.692599	-2.18074	0.00289306	-1.1327	1.05988	1.32786	1.44151	-1.50011	0.567699	0.958514	0.411997	-0.859558	-0.350468	-0.108974	-0.695933	-0.986121	-0.837111	-0.379346	0.937052	0.519983	-0.672288	-0.749559	0.764859	0.0560211	-1.03956	-0.834302	-0.560183	-0.231168	0.231972	0.402654	-0.256247	-0.729948	1.14338	1.36802	0.818759
-1.87028	-0.154873	1.5748	0.937289	0.396671	2.15246	0.85473	0.784849	0.634142	-0.27245	-0.324162	-0.916975	-2.34096	-0.936134	-0.64899	-1.334	-0.892763	-1.55546	0.129947	-1.95907	-0.499049	-0.323446	0.206393	1.30781	-0.655422	1.72519	-0.703208	0.600686	2.00752	0.979164	-0.401235	-0.0616666	0.388586	-0.789983	-1.10501	-0.72703	-1.76073	-1.46881	-1.65348	-0.744753	0.223863	0.274368	-0.294114	-0.566815	-0.611932	0.0627297	-0.821677	-0.140596	0.331789	-0.354663
2.93333	2.98065	0.0387989	0.431455	-0.226187	-0.272803	0.297736	-0.221436	-1.6853	-1.22376	0.0295223	0.726755	2.1729	-0.80389	0.678038	-0.085114	-0.57605	-0.845531	0.527429	1.26719	1.35853	-0.283339	0.410196	0.755788	0.811845	-1.00999	-0.219358	1.03139	-0.268799	0.763142	1.72633	-0.955712	-1.08472	-1.37213	0.129806	-0.120259	0.688197	-0.112954	-1.5209	-0.774419	0.718959	-0.0795988	0.572867	-0.118116	-0.443941	-0.214515	1.04156	-0.139765	-1.03257	-1.51841
-0.944399	-1.77457	-1.88142	-1.91622	-2.31582	-1.4794	-0.626679	-0.392202	-2.29464	-0.549082	0.735245	0.331731	0.244393	-0.567048	-0.156535	-2.09973	-1.07188	-1.09822	-1.51463	-1.32564	-0.616321	-0.248149	-0.173649	-0.164026	-0.0404809	-0.374909	-0.951731	-1.02559	-1.03188	0.116811	-0.263861	-0.386052	-0.615641	0.0733612	-0.412356	-0.200743	-0.149559	0.150962	0.718208	1.43644	1.26101	-0.148652	-0.529872	0.174397	0.34348	-1.10027	-0.468597	0.738981	0.397641	-0.726428
-2.35718	0.622293	-1.00152	-0.614945	-0.952798	-0.13162	-0.672604	-1.92901	-0.115045	-0.178916	0.373023	0.936515	-0.0361709	-0.557419	-0.769264	0.0455812	-0.5661	-0.513936	-1.20833	-0.887358	-0.362368	0.15768	-0.492885	-0.691903	-0.32831	0.552164	-0.898749	-0.369901	-0.599234	-1.04083	-2.27568	-2.12583	-0.309871	0.0511275	0.302653	1.13086	-1.82571	-0.727518	0.717852	-0.869157	-1.52045	-0.614706	0.743356	0.982376	0.864138	0.215223	0.529548	-0.566159	0.382678	-0.625411
1.46916	0.612954	1.28836	1.11249	1.18737	1.87978	2.15795	1.32451	0.444048	0.950593	1.1144	0.904159	0.651705	0.89257	-0.515206	-0.452781	-0.00839371	-0.342519	0.327225	-0.311472	-0.597479	-0.530338	0.214817	0.849426	0.0772957	-0.325	0.916373	0.94074	0.482632	0.850124	0.866924	0.981339	2.23329	0.566063	0.949565	0.945404	1.83643	1.0117	-0.228644	0.552991	0.0627479	-0.586202	-0.354412	-0.366122	-0.994862	-0.889755	-0.470343	-0.540753	-0.0470079	-0.45127
2.43045	1.61389	0.789373	0.712433	0.559409	1.97495	-0.469025	1.84772	0.256808	1.62423	0.873865	1.14275	0.882714	0.2181	-2.19539	-1.01928	-0.779776	-1.0486	-0.632652	1.26197	0.212597	-1.89909	-1.17033	-0.233192	-0.351414	0.991147	0.286991	-0.449721	-1.19842	0.572654	0.260887	0.11832	-0.0817787	0.898527	0.155302	-0.757877	0.0556706	0.0879482	-1.17019	-0.405523	-0.293703	-0.186286	-0.481892	0.0846137	-1.62246	-2.80675	-0.355721	-1.8816	-0.823953	-1.05222
-0.289744	-0.38933	0.855182	-0.367766	-0.054958	-1.13103	-0.974005	-1.07778	-0.233061	-1.24615	-1.09725	-0.112035	-0.314524	-0.483263	-0.89752	-2.29225	-2.18706	-0.836202	-1.02022	-2.09032	-0.556229	-0.172773	-1.23396	-0.576909	-0.26751	1.02757	0.128759	-1.31411	-0.686325	-1.20689	0.0695881	0.222784	0.356042	-0.164251	0.7585	1.18013	0.21716	-0.769575	-1.56069	-1.5534	-1.0115	0.18182	-0.570486	-0.192347	0.448647	-1.11299	-1.32828	0.0310674	0.180755	0.909908
-1.47357	-2.39262	-1.01372	-0.28082	-1.35095	-0.739034	0.355791	0.367074	-0.809563	-1.9313	-1.26523	-0.896676	-0.339291	-0.525087	-0.835909	-1.60862	-1.85757	-2.17467	-0.293335	0.252365	-0.00512916	-0.370614	-0.998504	-1.22751	0.110779	1.09892	-0.597465	-1.60589	-0.0381678	0.986653	-0.193566	-0.260097	-0.300326	-0.71516	-1.05869	-0.834127	0.847172	0.987653	1.30578	0.262124	-1.0287	-1.36456	0.814075	-1.08988	0.426838	-0.769619	-0.436013	1.16335	0.522752	0.568518
-1.87332	-1.15821	-0.638644	-0.978928	-1.3238	-1.5148	0.608122	1.76852	1.06082	2.89421	1.21032	0.743176	-0.0402091	1.64812	0.726273	-1.015	-0.383773	-1.63607	-0.532614	-0.447574	0.380938	-0.174119	-0.709654	-1.49713	-0.0309909	0.349086	-0.667076	-1.71092	-0.802951	0.273425	-0.679062	0.0281859	0.790257	0.867166	0.37134	1.31074	1.56333	2.10374	1.30947	1.42386	0.130522	-0.592166	0.78552	-1.87464	-1.64867	-0.498838	-0.442328	-0.669077	-0.770008	0.237928
-0.140986	-1.48143	-1.52831	-0.200729	-0.0478595	-0.805585	-1.43033	-1.65746	-0.44678	0.176945	0.242011	-1.48809	-1.24897	0.58884	0.296303	-0.225319	-0.802193	-1.59843	-1.66244	-0.172563	0.290194	0.207312	-0.445054	-0.678965	-1.58145	-0.363524	0.280633	0.576555	1.80829	-0.283577	0.741516	-1.23008	-0.620704	1.25141	-0.757193	-0.854668	0.404098	0.152808	0.538719	1.53255	1.59594	-0.270207	-0.215147	-0.694639	0.928007	1.3513	1.50279	0.959264	-0.562651	0.24453
-1.31892	-0.654086	-1.74672	-1.18353	-1.18459	-0.426609	-1.00723	-0.527612	-0.728509	-0.635115	-0.134829	-1.35682	-1.85751	-1.48527	-1.61771	-1.03811	-1.48574	-1.08256	-1.58495	-1.53618	-0.716038	-0.85519	-0.162539	-0.250145	-1.01578	-1.1056	-0.330709	0.0811279	-0.447673	-0.342507	0.301154	0.56363	-0.273673	0.0803775	0.075897	-0.164177	-0.693514	-0.709924	-0.371463	-0.0189895	-0.400902	-1.2701	-1.09884	-0.0950293	-0.456557	0.599007	-0.100542	0.825671	0.385695	1.36413
0.25453	0.350302	-0.213381	0.820631	0.139237	-0.240235	-1.12663	-1.46137	-1.42548	-0.811815	-0.554941	-0.69985	-0.381933	-1.37307	-0.937561	-0.627119	-0.781439	-1.26905	-0.777632	0.0572871	0.835506	-1.48066	-0.494727	-0.0333463	-1.54211	0.357573	0.366473	1.31612	0.186352	-0.616968	-0.934629	0.0218196	1.58553	0.91186	-0.380298	-1.32792	-1.90449	-0.655307	-1.00912	-0.931602	-0.301852	-0.7301	-0.0957718	-0.367089	-0.750212	0.0844922	-1.99851	-1.30627	-0.438312	-0.605816
2.26249	1.18708	2.30269	1.63677	1.97186	1.03191	0.810081	1.19904	0.952412	0.79023	0.865469	0.800464	-0.552881	-0.511509	1.15927	1.55566	1.25691	0.339195	-0.688267	-0.760556	-0.399521	0.139555	-0.590175	0.364498	1.23899	0.686376	-0.262726	-0.725339	-0.445911	-1.41868	-0.283771	-0.804499	-0.283003	0.594301	0.47201	-1.66828	-0.543388	0.119784	-0.10652	-1.361	-0.805464	-0.694694	-0.618922	-0.00992696	0.935724	-1.03349	-0.269249	0.345228	-0.768337	0.890211
2.69758	2.23189	0.873697	1.72543	1.49803	1.27804	1.5881	0.660432	1.91513	1.45347	1.011	1.84941	0.732697	1.2007	1.82936	1.1698	0.889625	0.811376	1.1509	0.605275	0.698446	0.924512	0.923901	1.18679	1.32525	0.876106	0.0624667	0.767493	0.331473	-0.0481727	0.552104	0.151537	0.130202	-0.743654	-0.476997	-0.724626	-0.203481	-0.565881	0.150562	-0.662503	0.130718	-0.460775	-0.887852	-0.553384	-0.212495	-0.0994403	0.242545	-0.896693	0.00525745	-0.35733
3.35091	3.33169	2.50812	0.707338	1.41347	-1.06821	-0.76208	0.701216	0.55059	-0.39508	1.465	1.07374	0.320283	-0.466618	-0.526843	-1.13796	-0.554024	1.33741	1.45337	1.40182	-0.525812	1.4248	-1.13295	-1.95593	-2.16892	1.00047	0.287799	-0.652088	-0.802416	-0.637934	0.287937	0.434866	0.464425	-0.417598	0.179569	0.0751846	0.582069	-0.515381	-0.0974984	-0.986414	-1.34479	-0.233614	-0.325551	0.00242143	-0.0612956	-0.478312	0.424693	-0.100612	-0.647897	-0.0190707
1.73906	1.62453	2.46736	2.23155	2.5566	2.88661	1.9486	1.92629	1.92353	2.07318	1.92684	0.141454	0.331436	0.195693	-0.452991	0.184115	0.00590242	-0.260103	-0.27586	-0.112704	0.0513276	-0.0513209	0.0126441	0.249381	-0.610069	0.604796	1.00567	1.07007	0.803825	0.359288	-0.118843	-0.442975	0.326159	0.136641	0.155997	-0.401827	-0.602157	-0.980947	-0.164035	-0.279849	-0.0675546	-1.13083	-0.729131	-0.63533	-0.73648	-0.482114	-0.942012	-1.64918	-1.73351	-1.3662
1.87418	0.856851	0.33508	0.142157	-0.746521	0.543375	1.68101	-1.72125	-1.72702	-0.756983	-0.798385	-1.16212	-0.475637	0.384571	-0.937402	0.94145	-0.467117	0.281263	-0.937526	0.532295	-1.36827	-0.231348	-1.2634	1.69709	1.82134	-0.0665728	0.821514	0.0436943	-0.105751	-0.203821	1.78095	-1.12331	-0.860104	-0.633102	0.564491	0.138058	-0.699383	-0.55111	-1.50964	-2.09604	-0.796274	1.60478	0.297712	0.391004	0.018469	0.376249	-0.451271	0.643299	-1.1437	1.01115
1.56467	1.3053	-1.05771	0.921804	-1.54675	-0.945733	-0.864283	0.0712408	1.40164	0.47199	0.976332	-0.321076	1.81172	0.812618	0.343231	0.771143	1.55966	1.43151	0.654813	-0.505242	0.549179	0.712042	0.123509	-0.104892	1.1541	1.17337	0.906382	-1.08822	-1.11214	-0.349241	1.57079	1.74675	0.285564	-0.125574	0.717086	0.375536	0.900575	0.787888	-0.763488	-1.62453	0.26921	0.354479	-0.573786	-0.687165	0.639517	0.342789	-0.510634	-1.65518	0.566595	0.185949
-0.650841	0.519137	0.232536	-0.831457	-2.54919	-0.0715399	-0.739463	1.0549	0.237877	-1.89742	0.236218	1.46468	0.0449996	0.498111	-0.75319	-0.853163	-1.63333	-1.98519	1.40283	-0.522168	-0.907639	-0.219597	-0.833844	0.102979	1.44906	0.911292	0.354094	-0.119778	-0.26469	-0.72982	2.06003	2.04234	-1.22162	-0.994067	1.37643	0.3156	-0.139712	0.509228	0.446846	-0.570334	-1.53447	-0.410732	1.00554	0.0811349	1.05474	-2.09953	-0.695948	1.14714	-0.652214	-0.184104
-0.540194	-0.794069	-0.108491	-0.893215	-0.0660008	0.318863	-0.745919	0.754687	-0.636058	-0.145914	0.119603	0.079454	-0.154344	-1.2902	-1.68795	-1.16108	-1.1949	-0.36509	0.867451	1.2304	-0.425069	-1.83933	-1.1315	-0.249242	0.171645	0.289121	0.777481	1.64091	0.92892	-0.819257	0.904992	-1.01173	0.342146	-0.421194	-0.52405	0.928562	1.3076	2.49844	0.0593868	0.652947	2.04935	0.733113	1.51897	0.905013	0.608028	0.261961	1.22072	0.685796	2.27455	0.0926154
0.917702	0.280019	2.07922	1.27632	2.05761	1.6423	2.00591	2.23028	0.928862	1.30254	0.735279	0.383049	1.25678	1.8061	0.807047	1.40496	-0.301733	-0.857394	0.596239	0.517935	0.693402	-1.02945	0.900048	0.843911	0.189878	0.519845	0.520901	-0.672603	0.0982532	0.277434	0.674363	0.562767	0.0247097	-0.94873	-1.04301	-0.0859282	0.215286	0.185917	-0.667192	-0.199532	-0.666433	0.435794	-0.0403373	-0.469025	-0.0733533	0.727196	-0.350594	-0.311133	-0.134219	0.643233
-0.945293	1.28677	-0.0886806	-1.19049	0.634781	-0.865032	-0.567471	-0.66188	-1.68668	0.285447	0.484158	1.73472	2.57298	0.1005	-1.09996	0.259066	-0.238366	0.343928	0.414857	0.943886	0.241735	-0.711141	0.136002	0.904915	0.852439	0.312942	-1.22405	-1.21279	-1.32232	-0.551276	-0.897988	-0.0464939	0.0836983	-2.17628	0.292312	0.18353	0.863796	-0.134192	1.81027	-0.0188759	0.314072	-0.49494	0.270223	-1.04463	0.837729	1.02826	-0.647001	-0.0627824	0.984391	-0.204687
1.59333	1.58903	0.573049	0.416487	0.676391	1.44093	1.71105	2.0113	1.08299	2.14444	1.47949	2.29043	1.75036	1.89595	1.64255	1.19627	-0.151105	0.44775	1.42206	1.42751	0.640652	0.148982	0.841284	0.821527	1.23353	-0.521327	-0.214301	-0.775487	0.676158	0.332072	-0.146226	-0.798714	0.338784	-1.52775	-1.11477	-0.640876	-0.114915	-0.523456	-1.07632	-0.676973	0.46947	-0.608351	-0.275393	-0.589428	-0.442557	0.30232	0.244344	-0.784488	-1.52581	-0.407502
-0.621406	-0.272383	1.4885	0.975751	0.761865	1.19745	1.06635	0.679467	0.400171	0.732084	0.235423	0.168869	1.1806	1.14296	1.16528	1.24225	0.390094	-0.898472	-1.19443	1.55433	0.207457	-0.629571	1.61202	1.23286	0.417259	-0.220944	-0.555509	-0.368661	-0.0101565	-0.398274	0.288264	-0.569977	1.38371	1.64621	-1.27008	0.131195	0.539757	0.638117	-0.382526	-0.981809	-1.28996	-0.752959	0.676886	1.76476	1.84294	-0.945723	-0.621002	-0.865436	-1.57493	-0.803212
-1.03666	2.46753	0.473542	-0.407211	-0.390603	-0.295984	1.17057	1.26732	1.82499	0.391162	-0.735565	1.94156	1.51146	0.828363	1.04963	0.104293	1.36607	-0.0930101	-1.07998	0.729586	-0.845934	-0.259696	-0.889133	0.788105	1.1613	-0.586367	-1.08877	-0.374405	0.510105	1.16908	0.375451	1.60385	1.39935	1.14674	-1.04431	-1.47711	0.564436	-1.0731	0.082445	-2.48596	0.00354831	-1.22297	0.504055	-1.54545	-0.470638	0.118629	0.759578	0.412528	-0.0983334	0.524093
1.40821	1.59794	2.31881	1.77889	1.06832	1.61433	0.766714	1.90172	0.323169	0.852785	0.908045	1.35021	0.556979	1.20208	0.0402695	0.810378	0.900852	1.26092	1.67157	0.577421	1.90768	1.66718	0.13064	-0.36685	-0.500128	-0.782056	-0.509158	0.126999	0.18194	-0.446673	0.692167	0.542276	-0.980135	0.996319	-0.0866293	1.07104	0.0390283	0.161099	1.0692	0.288384	0.216831	-0.370736	-1.45775	-0.482624	-0.860787	-0.382253	0.186189	0.255913	-0.703836	-1.51409
-0.626602	-0.548911	-0.628053	0.823094	2.10151	2.53018	-0.423183	-0.705538	1.29005	-0.288709	1.24641	-0.820496	-0.13083	-0.564302	1.87981	-0.646451	0.336323	-0.852598	0.623403	-0.669624	-0.618892	1.66951	1.03297	0.843401	0.690048	0.0872491	1.37501	-0.991739	2.1964	-0.0248426	1.16477	-0.243104	0.896737	-0.818399	0.00239301	-1.09624	0.683198	0.268623	-0.570746	-0.505021	0.727989	0.61089	-0.44722	-1.0063	-0.99338	-0.504394	0.36846	0.761176	-1.0476	0.484735
-1.49275	-2.36223	-1.00346	0.0736203	1.5293	0.653332	-1.03731	0.821097	0.358533	-0.0202462	1.21697	2.10406	0.981548	0.631724	1.66287	1.64	1.65995	1.50337	1.0623	1.4251	0.366007	0.828126	0.7044	0.101945	1.12011	0.0595246	0.509228	0.685784	1.63313	0.941499	-0.827568	0.806136	0.716275	0.361104	0.805815	-0.722944	-0.382369	-0.139605	0.315226	1.31985	-1.11798	-0.59037	-0.792769	0.680341	-0.0113326	0.592795	0.495562	-0.594487	-1.11489	-1.08045
-1.77846	-0.00123221	1.31114	0.929003	0.953949	-0.153345	-1.52453	1.55179	0.414426	0.471908	-0.285954	0.232784	0.286831	-0.0155432	0.0374069	-2.09564	-1.78993	-0.119186	-0.96304	0.049582	-0.522167	-0.691234	-0.332799	0.269741	-0.879858	0.434767	-0.238729	0.707206	0.370886	0.512793	0.535847	-1.50576	-0.909995	0.0437109	-0.474047	1.37513	-0.502495	0.222495	0.553373	-0.0493543	-1.44772	-1.308	-0.536566	-0.0748505	1.31099	0.154173	-1.76844	-2.23515	0.181142	-0.843601
1.84909	0.996911	0.389851	0.50965	0.21043	-0.136919	0.125117	0.247752	0.91325	-0.609641	-0.380827	1.13009	1.10524	0.719133	-0.0579029	0.871694	1.33195	1.55001	1.7896	-1.02769	2.06232	1.42591	1.03772	1.67419	2.37001	2.06514	0.584548	0.590873	2.40967	0.909888	0.783808	1.37784	-0.568483	-0.149138	1.27074	-0.308662	-0.863323	-0.82251	-0.934415	-1.47069	-0.744555	0.284857	-0.179338	-0.689499	-0.61324	-0.323687	0.0670614	-0.162223	1.04573	-0.845055
0.692223	0.471071	-0.697249	-1.04107	-0.5681	-0.515031	0.621338	0.139462	1.03666	0.241235	0.456222	0.924312	-0.26995	0.298571	1.07509	-0.981042	1.51204	1.3474	0.910233	0.0182202	-1.84755	0.300992	1.55643	0.655099	0.378305	0.408127	-0.0529341	-0.3523	-0.177053	-0.190261	-0.506926	1.04063	-1.492	0.916044	1.14402	1.89216	-0.207977	-1.36509	0.260987	0.0922462	0.546381	0.551744	-1.34716	-0.934191	0.304646	0.361093	-0.363081	0.780445	-1.13045	0.0317968
-1.17467	-0.815046	-0.177556	0.802325	0.162364	0.789677	1.67364	1.89155	2.48742	1.74222	0.549099	-0.400821	-0.903811	-0.938472	0.819448	-1.58416	-0.753186	0.165333	0.934804	-0.185785	1.11491	-1.22656	2.64301	-0.259639	1.43939	0.160005	0.915279	1.29892	0.464747	-2.06337	-0.433986	-1.92506	-0.179381	0.359372	-0.0588529	1.06021	0.300356	-0.405874	0.226911	-0.311362	-0.300991	-0.897668	0.192839	0.211905	-0.728891	0.309195	-0.422508	-0.495207	-1.8913	-2.35579
1.88976	1.28297	0.944698	1.40921	1.93234	2.27256	1.34541	1.26931	0.763527	0.945468	1.43335	1.50002	1.42688	0.75212	0.421153	0.881889	1.31817	1.43318	0.590268	0.20054	1.25266	1.18712	0.940463	1.13808	0.665457	1.14736	0.0531589	0.0257231	0.387931	0.464606	0.523196	0.0023538	0.015639	0.433163	0.000688183	0.368138	-0.122649	0.0163388	0.518959	0.487529	0.482122	-0.125703	-0.60174	-0.955233	-1.018	-0.158252	-0.0352664	0.131211	-0.448014	-0.687551
2.19336	-0.858712	-0.562198	1.75548	0.167735	0.676715	-1.32096	-0.706309	0.142377	-0.0980533	-0.0860969	0.75521	-0.21379	0.952548	1.46793	1.67691	-0.661951	0.10666	0.788633	-0.671355	0.809004	0.226538	0.429402	-0.389238	-1.52657	-1.26564	0.080421	0.500041	0.985396	-1.64418	0.437056	0.00742593	0.154236	-1.14989	-2.23558	-3.46791	-0.251132	-1.49782	0.409274	0.867954	0.921222	0.532735	0.701007	-0.354453	1.15748	-0.0239142	0.925565	-0.338581	0.828146	1.09245
1.27358	1.66508	1.87079	0.547254	0.623489	1.26951	1.93774	0.643245	1.79549	1.54278	1.82579	1.14687	0.314105	0.832959	0.464051	2.19271	1.48478	1.21518	0.393211	0.0730189	-0.34462	0.166667	0.338157	1.09987	0.129323	-0.958598	0.342206	1.03773	0.752042	-0.190714	-0.140854	-0.935093	0.291487	0.789208	1.75226	-0.0360398	0.55302	-0.547842	0.963757	-0.0497366	0.110193	0.666842	0.0301503	-1.36431	-0.0486717	-0.596669	-0.095979	-0.769295	-0.347299	-0.587831
1.47427	1.19368	-0.42663	0.808996	-0.713408	0.981831	1.03996	1.14565	-0.0756443	-1.36234	-1.25757	-0.868475	0.712764	1.54499	1.72801	2.06207	1.02354	-0.147944	0.208742	0.807438	2.24737	0.649605	0.87325	0.263132	1.09095	0.852321	-0.718339	-0.463733	0.299779	-0.0571285	1.03498	1.15085	0.0229235	-0.0494463	0.0215397	-0.784263	1.50996	0.173874	0.749378	-2.0193	-0.576652	0.0890648	0.44689	0.488992	-0.0319518	-0.468509	0.700237	0.486938	0.373056	0.208964
-0.320083	-0.265257	-0.251313	-0.340984	0.179225	1.02363	0.101464	0.721819	-0.783719	-0.258455	0.606274	1.63532	1.55259	-0.949897	0.714225	1.63132	0.129775	-1.92699	0.364994	-0.528922	0.80908	-0.792822	-0.319387	0.416346	-1.5664	-1.65687	-1.1106	-1.90692	0.816959	1.42549	0.335302	0.553718	-0.0954814	1.08166	0.810814	0.335556	-0.734406	-0.0991611	1.52477	0.00515314	0.974183	1.07387	-0.647856	-0.712128	-1.62002	0.827282	0.7601	0.289732	1.25989	0.0144478
-1.05617	-2.03295	-1.362	0.228694	-2.27474	-0.60812	-0.957837	-0.035068	0.473913	0.800241	-0.71783	-0.356694	-0.166453	-0.100684	-0.262322	0.262889	1.54125	-0.575927	-0.518176	-0.577493	1.06859	0.174727	0.444706	0.828904	0.270398	-0.264516	2.10231	-0.950747	0.603	-1.69093	1.39615	1.24962	1.80654	1.23903	1.58683	-1.01192	0.369987	-1.25598	-1.02231	0.289962	-0.0925746	-0.854812	-2.00326	-1.35013	0.103387	-0.309192	0.293757	-1.07618	-0.455497	0.825236
-0.654372	-0.172558	-0.249435	-0.145237	-1.18722	0.4731	-1.11169	0.222809	-0.0771769	1.37272	0.440284	-0.0828312	-0.827127	-2.59531	0.354265	0.0618727	-0.515338	1.22336	0.113658	-0.280734	-0.528363	0.930407	0.478242	0.52889	-0.62032	-0.0545909	-0.760806	0.78688	1.45289	1.17742	-0.877396	0.218992	1.50659	0.696624	-0.580366	-0.17464	0.206904	-0.895533	1.69833	0.423973	-0.566394	-0.384519	1.83337	0.0155062	1.12825	-0.046945	1.61574	2.18787	-0.344373	0.474965
-1.4736	-2.05806	-1.48435	-0.653324	-1.71393	-1.77344	-0.683917	-1.61087	-1.26552	-1.53648	-1.76641	-0.705449	-0.378214	-0.950387	-1.29311	-1.71929	-0.621129	-1.43686	-0.995317	-0.775385	-0.447613	-1.02037	-0.921441	-0.639184	-0.451321	-0.239213	-0.00531358	-0.857948	-0.649522	-0.531749	-0.441862	0.254328	-0.70628	-0.0323275	-0.557771	-1.07718	-0.903641	0.805001	0.717731	-0.622749	0.0776306	0.442084	-0.41596	0.553668	0.913947	-0.00661291	1.0998	0.557305	1.06199	0.908135
2.44107	2.40393	2.04983	1.48912	1.72558	1.10962	1.52516	1.33474	1.94958	1.84998	0.310665	0.688307	1.00674	0.134456	-0.0778601	0.493077	1.56151	1.55978	1.50088	0.723432	-0.909556	0.149567	-0.0963392	0.315584	0.638587	0.604899	0.760168	-0.531552	-0.455337	-0.332283	-0.597514	0.0197032	0.024483	-0.73059	0.909273	-0.35103	0.642056	-0.156386	-0.293867	-0.796448	0.324425	0.0483756	-0.12952	0.26873	-0.229238	-1.41512	-1.70232	-0.373017	0.671881	-0.184521
0.172447	1.02752	0.165116	-0.0846034	-0.645402	0.392109	-1.75158	-0.488459	-1.11461	0.306609	-0.18409	0.205845	0.598409	-1.67604	0.267375	1.12286	-0.551923	1.07522	2.17152	2.10436	1.59496	-1.69179	-0.652396	0.736643	0.666529	-1.02929	-1.23838	0.197647	0.0335468	0.170816	0.477861	-0.801699	-0.554021	-1.35888	0.0111058	0.870199	0.475745	-0.127532	-0.996324	-0.323578	0.571819	2.1472	0.835516	-1.24483	-1.81761	1.3568	-0.345998	-0.850675	0.0301126	-3.47356
-0.318004	0.475071	1.28321	0.738007	0.664874	-1.02994	-2.27066	0.643513	0.151992	1.60817	0.771378	0.791821	0.633959	-1.92496	-0.263129	1.58059	0.275809	0.58008	0.860424	2.07816	1.71321	1.55023	0.95197	-0.646314	0.256954	0.714702	-0.599633	0.729002	0.725429	-1.09451	-1.70016	-1.03925	0.40607	-0.358228	-0.537653	-1.77933	-0.223656	-0.337731	-0.0452922	-0.729602	0.612848	-0.660756	-0.112568	0.693606	1.62459	1.27081	0.644153	-0.631451	-0.619115	0.0660495
1.90618	1.514	1.47469	1.78228	1.6303	1.94392	1.0696	1.26357	1.12063	1.06035	1.23887	1.02521	0.817591	0.727475	0.454897	1.11258	-0.0106876	1.03435	0.978593	-0.0240383	0.420557	0.683174	1.17688	0.32067	0.812631	0.974228	0.871831	1.04326	0.783202	0.291175	0.660056	0.411567	0.466713	0.101484	0.00901398	0.827145	0.541297	0.168611	0.201016	0.637779	0.475164	-0.430008	0.606618	-0.0839462	0.447923	0.136497	-0.155851	-0.552208	-0.125137	-0.484737
1.03255	1.04899	1.32868	1.64286	0.742188	0.783146	0.550683	1.07801	0.352623	1.60546	1.31143	0.697066	1.59436	1.46099	1.26123	2.45928	1.27156	1.46051	1.01	2.06183	0.877228	1.27878	-0.194241	1.12134	-0.0556858	1.05964	-0.367625	0.457014	-0.522873	-0.94999	0.548479	-0.100944	-0.267268	-0.191872	-1.05868	-1.11635	-0.634733	0.0802068	-0.111356	-0.583004	-0.324607	-0.686775	-0.230644	-1.20889	0.0752435	-0.337819	1.12382	0.00823759	0.315285	-0.0264584
-0.698019	0.521028	1.53343	-0.129468	-1.10346	1.2492	0.516644	0.662289	0.356137	-1.08704	-0.00674608	-1.14529	-0.0137694	0.155021	-1.37605	-1.95278	-0.479558	-1.12589	-1.5969	-0.441537	-0.259176	-0.992902	0.299318	0.981329	1.48325	1.77703	0.561107	-1.24363	0.0197996	0.684819	-1.55316	1.48683	-0.148976	-1.27601	0.337128	-0.216442	-1.76325	-0.319745	-1.11331	-0.80046	-1.83226	0.291182	1.04864	0.718305	-1.61175	-0.0997744	1.05056	1.51386	1.57912	0.709582
2.05724	0.928041	1.61204	1.79705	0.875654	0.589265	1.33145	1.12078	0.0747142	0.421264	1.56505	1.94058	1.44442	1.27604	1.65978	2.26625	1.31149	1.48127	0.595811	1.31891	1.11286	0.892481	1.20283	0.6813	0.74774	-0.0155467	0.970863	0.060296	0.336523	-0.273431	-1.53489	-0.928648	0.329124	-0.498426	0.0657828	-0.240722	-1.8349	-0.86034	-0.220077	0.265691	-0.0846012	-0.648922	0.111962	0.0116284	0.0609121	0.286569	0.459313	0.242889	-0.448112	-0.648163
-2.3752	-1.4989	-1.22682	-0.362721	-0.557991	-1.65862	-2.36655	-0.0232125	-1.14985	-0.901742	-0.715854	-1.2613	-0.186897	-0.676818	-0.336254	-0.774792	-1.60704	-0.483784	-1.53246	-1.05139	-0.171281	-0.918671	-0.678428	-0.950882	-0.358351	-0.0419424	-0.472104	0.0503038	-0.412933	-1.26952	-0.328813	0.24331	0.0117607	-1.42569	0.027098	-0.217309	-0.0107784	0.946899	1.12442	1.25811	1.32726	-0.629274	-0.193685	0.733957	0.950227	1.62341	-0.194393	-0.923878	1.01189	0.469996
-1.63706	-1.5137	-2.11289	-1.27218	-0.00849332	-0.994483	-1.05042	-0.450696	-0.315601	-0.827889	-1.34862	-0.991339	-0.800006	-0.305531	-1.28556	-2.14264	-0.358233	0.219411	1.16677	1.38056	0.296243	0.906595	1.77372	2.37498	1.4153	0.664371	2.05843	-0.0785626	2.17302	1.47119	0.150694	0.986768	-0.603936	-0.290402	0.539899	0.515494	0.923544	0.755255	-0.425122	0.663778	1.44169	0.643525	-0.445973	-0.99307	-1.91253	-1.02998	-0.238554	-0.738873	-0.792567	0.184367
2.60893	1.02835	0.88497	0.336214	0.912661	0.783724	0.438811	0.700836	1.51976	1.20123	0.786599	-0.367109	1.80992	1.30927	0.461215	0.74185	-0.228017	1.09563	1.75813	1.4514	1.30831	1.11779	0.55226	0.315159	0.465847	0.694911	1.0187	0.740637	-0.823436	-0.446434	0.800261	0.642709	0.345281	-0.126952	0.285829	0.679718	1.41935	1.12889	0.404222	0.805489	0.593043	-0.0217493	-0.182815	0.0928488	0.697639	-1.86703	-1.38104	-1.10563	0.277191	0.115786
2.13714	3.2229	-0.493315	-0.0479488	2.10947	0.711453	0.792057	0.132398	-1.59739	-0.201747	0.794029	0.959237	1.00188	-1.07746	-0.668514	-1.23319	-0.26221	0.108664	1.49311	0.171629	-1.44892	-0.234781	0.572459	-0.721808	0.459801	-1.05353	0.284877	0.844957	0.636209	-0.657533	-2.19001	1.19588	-0.587708	-1.35215	1.62793	0.932458	-0.158378	0.159061	0.0503867	0.175008	1.55933	1.54476	0.546947	-0.840265	0.460462	0.751771	0.0105085	-1.49515	-1.14516	-0.571893
-2.26731	-1.32891	-1.78191	-1.27017	-0.921116	-1.43105	-1.13638	-1.42779	-1.40248	-0.831707	-0.0129067	-0.00901917	-1.28378	-1.00509	-1.02935	-0.324086	-0.966945	-0.433069	-0.873277	-0.856692	-0.106206	-0.563735	-0.797103	-1.05164	-1.34045	-1.43293	-0.343866	0.433121	-0.00193397	0.148154	-0.104692	-0.568483	-0.164806	0.216049	-0.218857	-0.844757	-0.383048	0.211196	-0.0880845	0.130942	-1.004	-1.2332	-1.38168	-0.767375	-0.587118	0.33009	-0.122935	-0.626221	-0.256639	-0.32232
1.57005	1.27683	0.882996	1.35082	1.0444	2.21626	1.35264	1.54381	1.98291	1.85691	0.574875	0.0569503	-0.137713	0.174468	0.216117	0.38283	-0.671318	-0.0585352	0.376456	2.34713	1.67395	1.0008	0.897759	1.77545	1.48619	0.432725	1.0212	0.85727	0.12145	0.183066	0.196802	-0.3124	0.00237898	-0.605915	-0.618116	-1.41874	0.138776	0.937598	0.386326	-0.42555	-0.043883	0.699513	0.862335	-0.019405	-0.421855	-0.960649	-1.91244	-0.670648	-0.239631	-0.295887
-1.12769	-1.02721	-1.76765	-1.03211	-1.20688	-1.30277	0.199795	1.21114	0.0376528	-0.362292	0.842991	0.0614488	-1.14712	0.367459	-1.31493	-1.30062	-0.325471	0.55373	-0.185621	-0.746451	0.00811535	-2.03392	-1.51679	-0.304747	-0.750491	-0.547279	-1.50795	-0.192103	-1.06285	0.383292	-0.55721	-0.450181	0.751419	0.921795	1.1321	1.12529	0.476595	-0.560631	-1.6081	-1.4917	0.174959	0.783539	0.659245	0.481028	-0.0936006	-1.2586	-1.10056	-0.576665	0.213568	-0.769636
0.659679	0.126933	0.231602	-0.992047	1.06562	-0.898031	0.174725	-1.7033	-0.850845	0.391422	-0.926848	-1.34934	-0.107966	-1.87597	-2.63631	-1.7225	0.617797	0.567049	-0.516784	-0.504188	-1.21737	-0.218875	0.428768	-0.209054	0.789446	-0.169426	0.271286	0.152639	-0.36445	-0.943538	-1.22133	-2.02196	-2.62934	-1.30933	1.31981	0.0430728	-0.231261	0.234908	-1.7283	0.548633	-0.547911	1.24494	-0.453008	-0.0712424	1.36073	0.590804	0.285503	-0.894852	-1.12556	-0.492223
1.95823	1.37852	1.18536	1.52879	1.43285	1.31097	1.69413	1.17821	0.242639	0.190047	0.575534	0.498513	0.525326	0.89392	0.130708	-1.04984	-0.937469	0.315782	-0.0243992	0.107204	-0.00365758	2.43847	0.951797	2.36797	1.8831	2.11269	0.451843	0.934585	0.250528	-0.685076	1.15851	0.522877	-0.760957	-1.37173	-0.467093	-0.426443	-0.238361	-0.130151	-0.107602	0.675508	0.816992	0.305565	-0.608698	-0.395117	0.503173	-0.170584	0.339187	0.770424	1.08105	0.0101593
0.684098	1.91299	1.57951	1.24872	1.82287	0.696635	1.91797	2.28212	2.08774	1.57287	1.14861	1.14834	1.03618	0.44714	-0.0314314	1.33631	1.6444	-0.380032	-0.223879	-0.0204805	-0.126924	-0.136474	0.123408	0.526292	1.29906	0.972892	1.14254	0.806942	0.3699	0.88248	1.48064	0.278208	-0.0309986	0.664966	0.227754	-1.00672	-1.04465	-0.390207	-1.34401	-0.556956	-0.990484	-0.166597	-0.582524	-0.408619	-0.3941	-0.491762	-1.09814	-0.347029	-0.55801	0.477521
0.809828	1.14713	1.45265	-0.0248355	-0.428478	-0.240546	-0.349498	0.0916003	1.27622	1.20919	-0.127257	-1.51943	-1.17571	-0.949163	0.0210338	-1.01939	-0.801486	0.00805251	-0.449836	-0.42381	-1.04466	-0.9821	0.321305	-1.92283	-0.577204	0.539087	-0.116884	-0.286083	0.231761	0.176497	1.62002	-0.22704	1.00692	-0.605338	-0.107777	-0.0778925	-0.23555	-1.69059	0.629462	-0.456378	-0.617916	-1.36692	-1.61276	-0.381016	0.627528	-0.352698	-1.77688	-0.410276	-0.468653	-1.74139
-0.142249	-0.540335	-2.82569	-1.34544	-1.0576	-1.30552	-0.266534	-1.97046	0.907179	0.440134	0.792232	-0.44701	0.726035	-1.50168	-0.0236873	-1.36435	-1.70272	-0.540067	-0.278697	-0.152515	-1.89237	-0.941737	0.448861	0.239726	0.175006	0.425144	1.60112	0.812408	-0.14121	-0.494854	-1.46546	-0.493079	-1.05986	-1.35434	0.150894	-0.52501	-0.36985	0.209523	-0.0983577	1.23306	1.11269	2.30691	-0.753021	1.22695	0.646969	0.675713	-0.975701	1.48642	-1.10647	1.43962
0.101179	1.12637	0.284181	0.112676	-0.440077	-0.773806	1.18778	0.159303	-0.896258	0.476452	1.74976	1.02266	0.632686	-0.531336	0.882555	-1.19234	1.6726	-1.03294	0.710094	0.141561	1.12507	1.70259	0.478809	1.01949	2.3435	0.141504	-0.221125	1.51515	1.00491	1.38626	-1.83722	-0.452813	-0.037735	-0.473919	-0.00809867	-0.579109	0.323757	0.691972	0.7042	0.847665	1.08706	0.252974	1.47722	-0.527502	-0.698497	0.964025	0.129227	-1.31956	-1.83892	-1.44508
2.55024	1.38969	1.68261	2.96801	0.858066	1.80129	0.943429	2.34865	2.20907	1.25343	1.22175	1.03773	0.373903	0.911723	-0.368109	-0.241798	0.894681	0.737488	-0.994341	-0.890325	0.293539	-0.407698	0.321496	0.436587	1.65531	1.03338	1.07812	0.566716	0.0172105	-0.570438	-0.376485	-0.680677	-1.1435	0.382015	0.264656	-1.71604	-1.84891	-0.407341	-1.19702	-0.582727	-0.00949671	0.592947	1.06576	0.451388	-0.420175	0.0349748	-1.4887	0.0504326	-0.0607013	-1.86217
-1.00853	-0.259977	-1.07074	-1.04055	0.0661913	-0.502674	-1.09459	-0.937491	-0.185599	-0.413217	-1.2012	-0.776605	-0.661529	-2.19715	-0.0885262	-0.960861	-1.35355	-0.483076	-1.20697	-2.15385	-0.939377	-1.27445	-0.135817	-1.58055	-1.75284	-0.312775	0.700371	0.410019	-1.10667	-0.959308	0.24383	-0.122081	0.959087	-0.292322	1.52392	0.787316	0.29684	0.317845	0.268264	-0.164283	1.46013	0.0107537	-0.39576	1.04787	0.125644	-1.15474	-1.14773	0.260431	-0.993945	-0.0480567
0.477014	-0.178103	0.0598627	-2.26797	-0.633216	-1.03575	-1.53228	-0.00478034	-0.843521	0.551864	-0.534382	0.436695	-1.38996	-0.352775	-1.19751	-0.938235	-2.69097	-1.42703	0.34532	-0.236307	-0.308216	-1.05088	-0.0645989	0.38122	-0.166542	-0.659043	-0.874836	-1.44958	-0.00441428	-0.242378	1.39263	-0.453536	0.0664988	0.43578	-0.618175	0.55665	-0.0754029	1.95752	1.23169	-0.287057	1.89363	-0.226811	2.38791	0.354595	1.58652	0.0158497	0.947522	-0.499318	0.261952	-0.896092
1.17527	1.44415	1.3123	-0.595419	-0.104807	0.887882	1.83053	1.19587	0.388299	2.07918	2.281	1.6606	2.00584	0.750815	0.417401	0.371501	-0.430491	0.114413	0.14404	0.959821	-0.952659	-1.36945	0.0437107	0.585227	-0.0570396	-0.8647	-0.722659	0.469216	0.0433241	0.594501	0.683038	0.202698	0.655241	0.492198	1.16116	0.927524	0.873982	1.40264	0.561369	0.169357	0.950066	0.811237	0.887196	0.777611	-1.30916	-0.96589	0.0435939	-0.406343	-0.872419	-0.831507
1.39559	1.42353	1.90737	1.21031	1.62846	2.07624	2.05967	2.00523	1.52356	1.4166	1.33247	1.23393	1.33259	1.09623	0.904632	0.242349	0.808598	1.09884	1.04064	0.818084	0.48211	1.21119	0.879998	0.977091	0.846286	0.253437	0.648626	0.339456	0.224944	-0.0541149	0.333126	0.60206	0.00249163	-0.362399	0.30248	-0.0963858	0.086693	-0.0899438	-0.617803	0.405492	-0.320475	0.296021	0.0153142	-0.131109	0.0723231	-0.479451	-0.640647	-0.251109	-0.0284159	-0.366849
1.04562	1.12721	1.11554	0.543225	0.86146	1.15234	2.12103	-0.0540521	0.516492	1.85007	1.72864	1.86045	1.97182	0.570145	1.30106	0.905575	1.10875	0.444958	0.253808	0.713848	-0.626066	-0.495987	1.20477	0.962372	0.569697	-0.722348	0.133248	0.632861	0.40882	-0.226405	-0.398144	-0.872611	0.602865	0.180988	1.26413	0.41119	0.153449	0.349101	0.150454	0.447272	0.428268	0.465388	-0.13999	-0.528528	-1.30364	0.1128	-0.461606	0.883421	-1.05594	0.151653
1.45992	0.932578	1.25963	1.1692	1.40646	1.56911	1.88518	1.94346	1.77246	1.53609	1.63817	1.81436	0.98137	0.321673	0.491573	1.02627	1.38521	0.403159	0.626324	-0.48164	-0.255985	0.784464	-0.532975	0.59854	0.547543	1.1048	1.51676	0.761319	1.5522	0.907799	-0.35247	0.311498	0.0800858	0.36717	0.508299	0.601037	-0.128476	-0.251205	-0.096256	-1.2449	-0.911721	-0.447784	-0.876652	-0.385956	-0.117471	0.244447	-0.248707	-0.686343	-0.0683581	-0.571981
1.27453	1.46957	1.56322	2.01628	-0.687129	2.05252	-0.529023	-1.44762	0.786092	1.2868	0.740524	0.203691	-1.03081	-0.871819	-1.38439	0.0864771	-1.51776	-0.175218	-0.028704	-0.563493	-0.767257	-1.68832	-1.03502	-0.136414	-1.2788	0.716228	0.635873	0.798779	0.61219	-0.0324034	1.71082	0.554644	2.19366	-0.0654777	0.202255	0.240852	0.184018	-0.774404	0.432002	-1.31617	-0.459903	0.189385	-1.80967	0.4274	0.577203	1.33863	-1.20709	-2.1159	-0.0882238	-0.245077
1.68086	1.06867	1.08232	1.11704	1.60728	2.12066	1.54106	1.46904	1.41632	1.35726	0.925692	1.41244	0.798715	0.834657	1.12913	-0.304052	-0.491037	0.680256	-0.0238324	0.330455	0.29963	0.37651	0.981364	0.513633	1.3011	0.931478	0.661333	1.72308	1.08952	1.3287	1.36936	1.56794	1.04149	-0.203142	0.558995	0.944597	0.334359	0.458627	-0.168356	-1.22358	-0.272288	-0.471051	-0.610558	-0.591427	-0.97204	-1.70097	-0.633689	-0.559649	-1.01669	-1.14584
1.32206	0.143404	0.102141	1.25611	1.09358	0.536344	-0.0888953	0.918229	1.75624	1.19552	1.98491	2.4087	1.71156	0.714764	1.39697	0.698912	0.392486	0.303232	0.0408993	-0.0974564	0.552686	1.15389	1.12405	1.25326	1.23014	0.511895	1.65602	1.35856	0.911436	1.63855	0.697469	-0.287306	-0.198545	0.125221	-0.0443156	-0.188568	-0.407982	-1.00699	-0.607949	-0.550718	-1.31927	-0.482142	-1.34025	-1.15301	-0.457481	-0.57543	-1.18873	-1.40746	-2.02656	-1.74368
1.53488	1.74235	1.53032	1.86338	1.90436	1.51363	1.75858	1.8294	1.50219	1.54255	1.16223	0.929172	1.73903	1.1228	0.887161	1.00972	0.80883	0.589812	0.95966	0.195833	0.313494	0.235424	0.438765	0.277236	0.461228	0.968819	0.39924	0.484302	0.495142	0.431471	0.921499	0.702877	0.544183	0.716539	0.476628	0.602884	0.361779	0.353365	0.256867	0.381554	-0.208909	0.271647	-0.61796	-0.11378	-0.155092	-0.529395	-0.469659	-0.25811	-0.506022	-0.694595
1.58395	2.17522	0.594567	2.26343	2.05915	2.43165	2.34473	1.67774	0.34123	0.90511	1.52809	1.24933	0.982827	0.507518	-0.70548	-0.0287105	-0.190898	0.313033	0.186987	0.290988	0.0107875	0.273538	0.765735	1.29614	0.521948	0.0518488	0.638952	0.362295	1.21783	1.65916	1.21121	0.182681	-0.213773	0.0541484	0.0090759	0.10222	0.750675	-0.657156	-1.96981	-0.270354	0.254753	-0.790215	-0.294498	-0.753083	0.271829	0.52256	-0.182323	0.289402	0.0949722	-0.156735
-0.215181	0.525485	-0.301941	0.30493	0.458008	1.08734	-0.159171	-0.716358	0.35709	2.65147	1.58972	-0.612721	2.39487	0.971781	0.417403	0.0415001	0.870974	-0.434792	0.213529	-0.991102	0.892568	0.809993	-0.490867	-1.19132	-0.759278	-1.7462	0.351403	0.368719	1.15119	1.37698	-0.832945	0.256627	1.6252	-0.446836	-1.31734	-1.38704	0.933088	0.94789	-0.335037	-0.0736284	-0.873836	-0.165669	-0.592846	-2.07373	-0.892926	-0.199964	-0.971334	-1.83509	-1.30894	0.613666
-1.78145	-1.62889	-0.983194	-0.087674	1.10118	0.310208	-0.881615	0.00899049	-0.659228	0.221224	-1.48758	0.170814	-0.340414	-0.988164	-1.69971	-1.67927	-1.70598	-1.06062	-2.066	-1.44713	-1.23297	-1.07686	-0.749323	-1.25736	-1.50728	-0.773528	-0.254032	-0.433424	0.214237	0.0015998	1.339	-0.650579	0.325717	-0.25364	-0.358669	0.589653	-1.05726	0.594872	0.105819	-0.662172	-1.31807	-1.0171	0.00785024	-0.633409	0.331098	0.836261	0.780635	0.377489	0.584927	0.176119
2.33132	2.32542	1.77399	1.37467	1.10193	1.69413	1.98298	2.18773	1.72199	1.75483	1.28083	-0.329851	0.555241	0.416502	-0.31806	0.0554511	-0.227356	0.951625	0.857131	1.44627	0.761919	-0.185742	0.809662	1.29234	0.992415	1.7759	1.33523	1.49803	0.287364	0.0748175	0.646238	0.125602	-0.20697	-1.16181	-0.648626	-0.0630482	-0.553835	-1.55678	-0.328579	-0.524206	-1.12153	-1.09205	-0.348317	-0.090845	-0.351937	-0.274185	-1.04056	-0.543841	-0.916817	0.234821
-0.0993604	0.0330896	0.638651	-0.645941	-0.981935	0.0041099	-0.902644	-1.07095	-0.221467	0.161314	-0.866614	-0.294998	-0.512977	-0.229599	-0.294493	1.4656	0.335707	1.51019	0.632397	0.728946	0.611192	0.203084	0.0789383	0.947291	-1.31793	0.847652	0.241212	0.0477843	0.30558	-0.734303	-0.478208	-1.16031	-2.34301	-1.22417	-1.02861	-0.969038	-0.241671	-0.0740183	-2.15565	-0.128356	-0.905631	0.734996	0.0339534	1.27638	1.45315	0.802755	0.977247	2.07814	0.927847	0.558019
-0.26742	2.24436	0.677215	1.20082	0.392095	1.05486	0.935274	-0.360715	1.60061	1.84187	1.09518	-0.727278	0.237676	0.531525	-0.0290547	1.14756	-0.468448	-0.144326	0.848485	-0.904524	0.172259	-0.970637	-1.23607	0.678537	0.053192	0.750915	-0.317413	1.58433	0.424037	-0.463651	1.39361	0.427886	0.866148	1.2718	1.47236	-0.107066	-0.825564	0.525094	-0.210568	-0.845853	0.79951	0.485932	-0.751615	0.118597	1.30702	-0.13402	-1.63531	-1.20235	-1.8544	-0.0545281
-0.231838	0.252411	1.15199	-0.693671	-1.72481	-0.244248	0.47135	0.466948	0.997137	-0.286113	0.479802	0.204918	-2.03348	-1.67379	-1.21868	-0.841141	-0.920511	-2.01521	-0.146603	0.372418	0.160198	-2.31226	-1.60768	1.25317	1.07016	0.74321	1.15558	0.189729	-0.134724	-0.342873	1.01627	0.566988	-0.704071	0.454171	-2.60241	-0.433759	1.10155	0.445854	0.842425	0.530763	-0.78076	-0.451817	0.164502	1.39712	0.361168	0.809671	0.305775	-0.146191	1.34963	-0.264782
3.55388	2.66201	2.0777	2.38887	1.32471	1.28317	1.27661	1.28476	2.33104	1.96043	1.39385	0.725854	0.545433	1.55228	-0.507769	1.36319	-0.0656329	0.288216	-0.424345	0.225261	-0.0740325	-0.307966	-0.335081	0.344652	0.837351	0.88449	0.513583	1.67398	0.480855	0.170812	0.260101	-0.249997	0.795715	0.216856	0.165513	-0.41376	0.114331	-1.14742	0.0466174	-0.620094	-0.406579	-0.189665	-0.38114	-0.195516	-0.0627486	0.298206	-0.124161	-0.288491	-0.23836	-0.00464815
-0.838661	-0.882445	-0.779504	-0.453185	-1.13165	-0.670894	-0.827416	0.797944	0.058307	0.381586	0.613267	-0.941137	-0.154903	0.743225	-1.61121	-1.51882	-1.46967	-1.86148	0.159749	-0.836404	0.182624	-1.29971	-2.03994	1.97794	-1.54918	1.13329	-1.01598	1.11881	1.14774	1.68954	-0.953574	0.292356	0.242436	0.0473015	-0.542415	-0.571184	0.277056	0.745803	-0.920043	-2.92711	-1.21016	0.0641872	0.392096	1.22797	1.63385	-0.0254054	-0.752044	-0.459713	0.551999	-0.154546
-1.19946	-0.465212	-1.18254	-0.903475	-1.99171	-1.06411	-1.91621	-0.689991	-0.468791	-2.76394	-0.493125	-0.743932	0.391888	-0.0982405	-1.086	-0.780484	-0.214627	0.81411	0.549662	-0.169207	-0.129198	-0.158256	-0.00914484	-0.161773	-1.88056	-0.56445	-0.768525	-1.63727	-0.782319	-0.25894	-0.0521701	0.0732893	-0.413195	-1.64778	-0.797215	1.21581	0.939128	-0.634613	0.767099	-1.13634	0.531863	0.701977	0.725174	-0.330682	0.303083	-0.795067	-0.859626	-0.874077	0.901825	-0.551504
2.45565	1.5149	0.622559	1.47483	1.98498	1.20496	0.651691	1.29473	1.61075	0.964436	0.886146	1.22893	1.71348	0.769014	0.0843903	1.09661	1.3884	1.97692	0.493585	0.764709	0.252976	1.04383	0.970883	1.019	0.75362	1.04187	0.165163	0.831208	0.502116	0.543639	0.613064	1.33333	-0.428462	0.610673	0.15356	0.663046	0.508154	-0.489782	0.168205	0.637742	0.843767	0.374935	-0.590789	-0.249466	-0.54149	-0.0418407	-0.0427676	-0.353323	-0.203737	-0.347618
0.944289	1.93781	0.101723	1.70036	1.85865	1.73073	-0.561201	-0.934091	1.03072	0.551884	1.89516	0.308951	-0.93174	0.0533083	0.729208	0.0629554	0.057225	-0.317279	0.414204	0.55988	1.00603	1.62032	0.499792	0.190923	-0.0287954	0.338283	1.21755	1.42558	1.62047	-0.265688	-0.428181	0.502239	0.257529	-0.502713	-0.21455	-0.451479	0.871662	1.12546	0.104456	-0.581546	-1.81951	0.210153	-0.758468	1.10487	0.55614	0.407702	-1.22349	-1.36898	-1.92711	-0.778165
2.47252	1.6178	1.89768	1.52831	2.12019	2.19993	1.59255	2.22418	2.20848	1.02892	1.36164	1.8479	1.16419	0.901023	1.54466	1.23592	0.0504224	0.363762	0.187711	-0.117584	0.411638	-0.0925468	-0.245987	-0.45495	-0.262988	0.051631	0.0640742	-0.509974	0.318494	0.757858	0.709085	0.517173	1.03104	0.821488	0.274542	-0.00526863	0.449786	1.11688	0.273323	-0.153526	-0.236966	-0.509046	-0.687553	-0.505549	-0.634695	-0.111072	-1.11854	-0.850187	-0.546362	-0.148788
1.88669	1.23863	2.38924	1.93468	1.73726	0.913501	1.62241	1.03646	0.786469	1.24091	2.03875	1.19709	-0.287157	0.597263	0.994704	0.667952	0.287576	0.351629	1.63178	1.07621	0.566618	1.0416	0.338467	0.44855	-0.277199	-0.0515617	1.24971	1.83545	1.15706	-0.222735	-0.468155	1.43577	0.72271	0.596698	1.37754	-0.40477	-0.528737	0.302503	-0.100153	-0.244636	-1.25308	-1.22107	-0.646228	0.435237	-0.0767938	-0.696532	-0.493377	-0.707475	-0.847392	-0.0840749
2.67536	1.34797	1.65244	2.38411	1.83884	1.63314	1.45484	1.93427	0.589465	0.892667	0.596915	1.36446	2.13428	0.366742	0.106699	1.84597	1.16337	0.564707	1.09403	0.390326	1.24616	1.2153	0.700889	0.214423	-0.230535	-0.143703	-0.874737	0.0094841	0.303191	0.389882	-0.0244529	-0.32088	-0.294576	-0.120199	0.147177	0.607746	-0.0478225	0.127444	0.879815	0.643679	0.794868	-1.10717	-1.21878	-0.759631	-1.72669	-0.451865	-0.10811	0.0927556	-0.112623	-0.908334
-0.368765	-0.406632	-1.07394	0.553312	1.40407	1.56542	1.38549	-0.0704953	1.58432	1.10988	0.344081	0.827435	1.48453	0.168805	-0.164446	-0.154999	0.461127	-0.756302	-1.08561	1.10174	1.31695	0.463217	-0.606039	0.241435	0.877487	-0.300446	0.507426	-1.10943	0.294167	0.953039	0.591299	-1.35234	2.18731	-0.278089	0.225187	0.0785549	0.93596	0.0317265	0.343724	-0.563656	0.625544	-0.396822	-0.0659666	-1.58746	-0.812937	0.293513	0.10006	0.623365	-0.391094	-0.594588
3.36583	3.30822	2.5743	2.19744	2.35329	1.44191	2.07634	2.09597	1.59598	1.51208	0.791584	0.270408	0.860587	0.849433	0.882025	0.815897	0.552547	-0.0583786	0.860354	0.88752	0.355038	-0.375589	-0.0361297	0.231381	0.243752	-0.152638	0.339919	0.517153	0.183045	-0.359537	0.2951	0.412983	0.0994592	0.257105	0.0187641	0.212437	0.359589	0.0121092	0.350143	-0.325235	-0.675869	0.0317463	0.158614	-0.338911	-0.746174	-0.305211	-0.727197	-0.968914	-0.593438	-0.354708
1.66161	1.9046	0.607737	1.88605	2.33602	-0.0545432	0.0981761	1.30602	2.43952	1.6661	0.586337	1.60958	1.8267	1.60061	1.10771	0.179724	1.54091	1.37777	-0.0363181	0.60703	0.563533	0.249476	1.07572	-0.763515	-0.581647	0.153676	0.492416	-0.985113	-0.370986	0.260228	-0.54255	-0.2024	0.746197	0.539753	-0.847094	-0.0469549	-1.83169	-0.330415	0.0369085	1.40823	-0.644895	-0.427902	0.955488	0.560565	0.061418	-0.164147	-0.276699	-0.942156	0.288072	-0.0893603
2.72514	2.52722	1.40381	1.72341	2.43321	2.22726	1.43995	1.21144	1.15597	1.60364	1.68144	1.22897	1.12045	1.02989	0.367854	0.698789	0.900986	0.74569	0.527318	0.50853	0.222071	0.683098	0.489072	0.669317	0.87138	0.485485	0.672069	0.716499	0.438558	0.797701	0.19281	-0.134461	-0.0365784	0.652755	0.616424	0.144104	-0.0305246	0.374655	-0.5874	-0.320495	-0.472967	-0.0539278	-0.339957	-0.414665	-0.407025	-0.223168	-0.0112375	0.318832	-0.557155	-0.553875
1.13552	0.925301	-0.0744573	1.36973	0.341303	1.40085	0.642856	0.735896	1.45845	0.823176	2.18596	1.43572	-0.15884	1.67676	-0.29125	0.789927	1.51775	1.75993	1.34998	0.520441	1.1127	1.66811	0.107433	0.124959	-0.318011	0.547837	0.925596	0.183202	-0.348988	-0.569054	-0.470161	0.759837	-0.407905	0.397474	0.147345	0.952671	-0.0631206	-0.61655	0.855075	0.141443	-0.928589	0.634514	0.740217	-0.852022	0.516665	-0.37264	0.922933	-0.153267	0.693824	0.0657551
1.54262	1.76567	1.187	1.21063	1.74674	1.79698	1.09718	-0.0831326	0.955213	1.01211	0.422931	0.781092	1.28857	1.18207	0.954887	1.39842	1.60678	0.386832	-0.263665	0.651516	-0.0146281	2.12317	1.051	0.079852	1.02685	-0.371359	-0.448327	0.653266	1.11144	0.481939	-0.913738	0.43281	-0.211697	0.394916	1.34065	0.394591	-0.553986	-0.159716	-0.827331	0.835866	-0.083186	-0.196678	-0.768697	-0.706821	-0.376038	0.460214	0.273972	-0.392962	-0.834405	-0.62048
3.10966	1.88722	2.02484	1.77608	1.57232	1.7748	1.78093	1.57513	1.74384	0.561468	0.857718	0.618768	0.706788	1.74059	1.42062	0.991299	1.20382	0.659109	1.45622	1.72482	1.62459	0.734619	0.21971	0.436474	0.38455	0.0788574	0.33243	-0.00989636	0.344929	-0.0429328	0.159719	0.152459	-0.644632	-0.774446	-1.11127	-1.39802	-0.335933	-0.651893	-0.555239	0.0995545	-0.908824	-0.941749	0.448214	-0.607617	-0.403067	-0.842026	0.0186102	-0.0518794	-0.291932	0.0550913
0.474369	0.597519	0.666517	-1.04039	-1.33246	0.561281	0.285134	0.382425	-1.02195	-0.877118	-0.839453	0.0559336	1.50808	0.623758	-0.40285	1.0335	0.35531	-0.291791	0.00530252	-0.342639	-0.60872	0.783116	0.0385958	-0.405315	0.53285	-0.778636	-0.630448	-0.379893	-1.86295	0.281987	1.13986	1.96905	-0.728867	-1.08142	0.701955	-1.56355	1.5756	1.65675	2.78894	-0.271511	0.463691	-0.265781	-0.497222	-0.190136	0.379648	1.25558	-0.676927	-0.630352	1.79244	-0.1262
1.21885	-0.612946	-1.03133	-0.909151	1.05792	0.965548	-0.67716	-0.186619	0.380454	-0.434132	-2.55474	0.707145	-1.4313	1.65064	1.04655	-0.113251	1.95483	0.662099	-0.937177	0.556469	-0.944432	-0.405858	1.69862	1.1787	0.736358	0.800286	-2.13005	0.705307	-0.129502	1.26839	1.3778	0.525275	-0.744675	-0.126027	-0.887409	-0.890905	-0.481643	-0.500355	-0.329903	-1.08818	0.131415	1.00519	-1.5007	-0.265574	-1.0606	0.43212	0.982945	-0.137827	1.02491	1.44471
0.943033	-0.32221	1.32345	-0.438697	0.823956	0.886371	0.465636	0.734404	-1.09421	1.31233	0.177121	0.236958	0.199406	1.12991	-1.47155	-1.62421	-0.346063	-0.670776	0.0741188	-0.253848	-0.824535	1.00255	0.359124	-1.02598	0.739261	-0.463709	1.37878	0.218258	0.554657	-0.569002	-1.99477	-1.02384	-0.500347	-0.4331	0.260986	-0.116734	0.39806	-0.324266	-0.730722	0.249313	-0.574792	-0.0148055	0.708926	0.3557	-1.47668	-0.296974	-1.05178	0.440628	-0.965719	0.901763
1.36274	1.91801	0.389523	-1.10428	-0.103833	2.1138	0.784184	-0.777986	0.316202	0.0690604	0.109058	1.23662	0.930317	1.09285	1.65894	0.306319	-1.32919	0.339689	0.832073	0.0708252	-0.187513	-0.879069	1.7144	0.706146	-0.973588	0.944054	-0.837985	2.14122	1.38637	0.19027	0.741368	-0.482496	-0.335035	0.376493	-2.11552	-1.20869	-0.0018839	-0.465663	-1.81844	-2.36646	-1.23429	-1.62135	-0.282918	0.410138	0.318826	-0.913595	-0.322714	-0.637155	0.714719	-1.10485
0.626103	-0.227498	0.558159	2.61693	0.75773	0.987867	-0.0529542	-0.795535	-0.8962	-1.01639	1.71366	1.00159	0.430956	1.37933	-0.017077	-1.45014	1.19178	0.464585	0.0630214	-1.22228	-0.0648804	0.371442	1.31895	-1.26971	1.24862	-0.968584	1.97648	1.19295	-2.23488	0.0467356	0.964749	1.20573	-0.000302718	-1.86884	-1.25857	-0.0349801	0.615434	0.424285	-0.314124	-0.770956	-0.227027	-1.24941	0.250686	0.240883	1.74284	1.20051	-0.803991	-0.976129	-0.613439	0.88554
1.20801	0.0340066	-0.0610565	1.24275	-0.376771	0.0122728	-0.88661	-0.255273	1.47547	-1.12284	0.58388	0.270572	-0.523313	-0.78888	0.550539	-1.48258	-1.13812	0.244129	2.40165	0.225265	-1.00428	-0.101	0.229442	-0.104717	0.511461	0.456597	0.83088	0.625395	0.313755	0.448851	-0.708744	-0.903739	-1.03487	0.0223021	-0.163965	1.05137	0.169511	-1.65923	-1.81416	-1.22379	0.770184	0.496244	1.06325	1.74569	-0.483214	-0.229391	-0.0617751	0.646486	-0.0858042	-0.251973
-1.15098	0.496755	1.12093	0.0192105	0.706293	-0.0434309	-0.30584	-0.327249	-1.68994	-0.876677	1.05765	0.069049	0.912598	0.693829	-1.42233	0.294246	-0.566325	1.70519	-1.51758	-1.10776	2.50601	0.717492	-1.80722	0.552594	-2.01876	1.40988	-0.373893	1.19214	0.435667	1.19746	-1.00204	1.05595	-1.66154	-1.89011	0.775923	1.36645	-0.776294	-1.08616	-0.135256	-0.120763	0.268894	1.46031	1.24586	-0.076223	0.552922	-0.445816	-2.29685	-1.07841	0.428516	0.69239
1.41282	-0.0025441	0.592349	0.409742	1.40978	3.38709	-1.68262	-0.657444	0.566624	1.01273	1.31869	1.40449	-0.00253479	-0.843988	0.430886	0.669734	1.61927	0.295344	0.142688	0.158227	0.276419	0.647045	0.940802	0.558681	0.214223	-0.278352	0.5805	1.70441	1.41363	0.484934	-0.736327	-1.02984	0.132792	0.177507	1.42295	1.09294	-0.287821	-1.06607	-1.63489	-1.09407	-1.01024	-0.396085	0.46118	0.970759	-1.49597	-0.795534	-0.720644	-0.248239	0.868516	-0.518712
1.67019	1.55835	-0.270604	0.76562	1.44436	0.910852	1.23919	1.16114	1.347	1.96581	0.869675	0.0346957	1.93366	1.71587	1.51324	1.40693	0.336779	0.131141	1.20628	1.15381	1.24137	-0.335567	-0.718852	0.69518	0.943096	0.290312	0.66355	0.783863	0.370924	-1.01589	-1.16297	0.504682	0.40207	0.894239	0.535726	-0.00844774	-0.323005	-0.395467	-0.70314	0.104394	-0.23539	0.899577	0.685834	0.26016	0.550197	-0.372047	-0.612083	0.78831	-0.419688	-1.53628
1.54738	-0.230212	-0.822435	-1.19091	-0.335634	0.461406	0.137554	-0.660463	-0.258381	-2.00424	0.578057	1.37391	-0.329105	1.62082	1.04626	-0.808212	-0.246216	0.379233	0.147205	0.838431	1.5574	1.6529	-0.326827	-0.870643	0.169069	-0.224229	0.152696	2.09055	-0.524022	1.29356	-0.116722	0.521114	0.624704	-1.30323	-1.60677	0.284898	0.623147	0.221895	-0.430474	-0.82691	0.883523	-2.50123	-1.51656	0.948087	1.61931	0.194709	0.211945	-1.63466	0.502066	0.752801
1.45046	0.743106	-1.70233	0.592551	-0.122799	1.34454	0.579163	1.12684	0.911434	-1.068	-1.08815	1.05359	0.112393	-1.04072	-0.458483	0.797262	-0.286437	-2.03551	-0.00884874	-0.88186	-0.0958768	1.11672	0.642005	-0.201011	0.174333	-1.78705	0.482357	-0.608812	0.040996	0.102891	-1.56943	-1.06434	-0.57635	0.12534	0.287602	0.285343	-0.679737	-0.176204	1.50624	1.49056	0.202397	-1.81361	-0.41519	1.77765	0.256262	1.2329	-0.284906	-1.53273	-0.267527	0.540488
0.964757	0.46056	1.50304	-0.51023	-0.669335	-0.517312	0.370526	2.09745	-0.215616	-1.03329	0.367039	1.30634	-1.21513	1.36858	-0.986703	0.457095	2.08059	1.51603	0.539172	-1.94045	-0.404435	1.9713	-0.251457	-0.554797	0.549259	0.856064	-0.22568	-1.87694	-0.300391	-0.339247	-0.705338	0.727132	1.41282	0.510133	0.123733	-0.23473	0.243007	0.402402	-1.21529	0.119148	-0.157017	-0.366901	-0.310989	0.316508	0.227319	-0.236114	-1.53266	-1.90258	0.329537	0.588093
-1.07751	1.53173	0.160391	0.840076	0.180405	1.92097	-0.966167	-0.0204051	-1.05206	1.28564	1.22039	0.574776	-1.15325	1.34581	0.452281	0.152604	-0.258276	-0.726524	-0.420299	0.766886	0.765612	0.677929	-1.83513	-1.36855	1.37274	1.2612	0.619852	-0.981603	-0.337172	0.437816	-1.42445	0.0563147	2.20515	1.48322	-0.0102179	-1.29736	-0.0832234	1.00725	-0.718178	0.946442	-0.490179	-0.102823	1.1416	0.345483	-2.61182	-0.0516965	-0.759619	0.747628	1.57137	-0.0405933
1.04971	1.58257	0.73447	1.14898	-0.453301	-0.555986	1.27657	1.7217	0.517365	-1.36884	-0.778679	-0.59159	-0.467706	-0.136523	-0.210007	-0.62738	-0.573056	0.517209	-0.216774	1.73034	-0.443806	1.18301	2.09647	0.19823	0.684952	2.93781	0.307156	-0.0120358	0.0462542	-0.593394	0.544046	0.354141	0.0238266	0.921614	-0.888396	-0.228507	-1.26836	-0.505814	0.371948	0.646129	0.101069	-0.723095	-1.41997	-0.0159417	1.4781	1.08275	-0.359941	-1.41836	-0.00944336	1.01741
1.33245	0.615744	-0.775064	-0.877496	1.12999	1.40508	-0.560907	0.179144	0.897349	0.743102	0.543706	1.41516	-0.982506	1.18384	1.40887	0.241853	-0.538091	0.647365	0.451138	0.415002	1.09592	1.37863	0.701616	-0.559517	-1.27576	0.57222	-0.1297	-1.29975	-0.0145748	0.264008	-0.327851	-1.57799	-0.629753	0.10373	0.0567072	1.3015	1.42875	-0.89681	-0.0683417	-0.248116	-0.708864	-1.67714	-0.718923	0.942286	-0.555829	-1.60392	0.148666	2.17705	-1.19269	-0.445754
-2.21111	0.00554806	1.80648	1.36935	0.19314	0.979743	1.34028	0.994926	1.01482	-0.194502	-0.519649	-0.671856	-0.0986603	-0.0333281	-0.127481	0.868155	-0.487458	-0.28903	0.197856	-0.827818	-1.73414	-0.0223878	0.0979543	0.637911	0.565085	-1.55579	0.510014	1.34043	1.12258	0.752887	-0.913206	0.729756	0.92995	-2.69304	-0.136065	0.58529	-0.403408	-0.151662	-2.42382	-1.28763	1.33723	-0.977189	0.705216	-0.951925	-0.534944	-0.160195	0.623258	0.602503	-0.438942	0.273926
1.77924	1.34668	0.695778	-0.728402	0.971866	1.31688	1.93861	2.33812	1.46076	1.28258	0.249246	-1.44539	-0.0978915	1.38082	1.04529	0.602807	-0.809281	-1.20818	1.02752	-0.00633125	0.211574	0.279683	-0.183561	0.977093	1.91346	0.0447717	0.784587	-1.3089	0.0669938	-1.79103	-0.0849334	0.99119	0.962953	-0.833418	0.974415	-0.0250159	0.274537	-0.476146	-0.501589	0.245311	0.467782	-1.76866	-1.34278	-0.697141	0.727019	0.287665	0.106245	-0.907086	-0.626076	-1.12716
-1.62894	0.568554	-1.22289	1.72768	-0.770371	1.76172	0.251055	0.331997	1.65119	0.926648	-0.940161	-0.767032	-0.501492	-1.27575	0.694337	0.556652	-0.428134	1.06346	-0.581991	0.338345	1.38404	0.605017	0.0732938	1.70506	1.1942	0.0393609	0.9258	1.20236	0.145483	-0.788329	0.153799	1.21741	-0.878891	0.162651	-0.674931	-0.712589	0.600317	1.29395	0.508757	0.730576	-1.72433	1.10167	-0.406585	-1.5079	-0.798672	0.0149807	1.07943	-0.118938	-1.3292	-1.19317
1.01709	1.13834	0.6177	0.146421	0.488684	0.59928	-0.287356	-0.35086	0.128648	0.43792	1.125	0.93634	0.836043	-0.706882	-1.48665	0.048455	0.234571	-0.282352	0.46299	0.834905	1.03046	-0.189781	-1.45825	0.572002	-1.31882	2.14364	0.285222	-0.413165	-1.44071	0.587215	-1.07391	-1.78732	1.27936	0.355762	1.08302	-0.44096	-2.73702	-1.08162	0.517661	0.137309	0.550035	-1.62968	-0.693989	1.09465	-0.127505	-0.734208	-0.125183	-1.4319	-0.883112	0.460743
2.1536	1.31377	0.548388	1.40964	1.54929	1.30947	1.18317	-0.382654	0.495423	-0.196364	0.876014	0.973171	0.110304	1.3972	1.0321	-0.13493	0.602212	0.20474	0.91549	1.9379	1.93826	0.133034	1.34347	-0.289162	0.63096	0.00241055	1.09466	0.163519	-1.18305	-0.347059	0.832494	0.843028	1.26222	0.107328	-0.844624	-0.578723	0.657061	0.518097	-0.579275	-1.6659	0.168695	0.725351	0.527436	0.622251	-1.08394	0.693535	-1.00465	-1.2966	-0.0202508	-0.317839
0.262897	2.39743	0.0443135	1.13731	1.50698	0.652893	-0.360002	1.78423	-1.23202	0.95098	0.448778	1.20282	-0.0272086	0.634057	1.02741	0.623538	0.358583	0.274448	1.16092	1.68002	0.804949	-0.100835	0.301632	-0.0282653	0.260004	1.53622	0.79985	-0.134115	1.01781	0.602224	-0.479689	-1.11328	0.116251	0.995944	-0.510481	-0.708726	0.36769	0.749256	-1.32294	0.483589	-1.09243	0.876466	1.13088	-0.137499	0.901586	-0.45894	-1.21409	-0.555148	-1.04623	-0.280658
1.29154	2.12677	0.530072	-0.769265	-0.530817	1.33743	-0.368493	0.206605	0.184178	0.475871	-0.68524	0.192549	-1.96937	-2.01435	-0.693346	0.154445	-0.0402174	-1.38351	-1.59761	-0.655097	0.666042	0.474467	-0.993039	-1.31283	0.899896	0.63903	0.490859	-0.705639	-1.08092	-0.342243	1.31175	1.38492	0.0574101	-0.0226883	-0.0129192	0.680369	-1.28053	-0.258774	-0.661636	0.734053	-0.019224	-1.04095	-1.32397	0.730222	0.021878	1.00553	0.76701	1.34525	-0.533271	-0.0642721
2.42971	-0.360235	0.519844	0.648642	1.7017	1.40845	1.24604	0.944646	1.84023	-0.113003	-0.827798	1.43413	1.43316	1.64137	1.43843	1.05394	0.0120167	0.918122	0.535997	0.0820564	-0.14912	-0.423494	-1.27895	-0.245149	0.815986	0.283374	-0.113059	1.47449	-0.0666932	-1.0789	0.295407	0.815493	0.470012	-0.181633	-1.02429	0.336003	0.252096	2.03297	0.219281	-1.179	-1.89229	1.70319	-1.5051	-1.12042	-0.259605	-0.00062052	-0.0418566	-2.13797	-0.864275	0.618663
0.280557	0.68455	-0.070189	-2.44254	-0.790629	0.816653	1.5188	0.586977	-1.28891	0.280867	0.960659	0.812576	0.383198	-0.641528	-1.05004	-0.420155	-1.69511	-0.38284	0.368873	0.118754	0.201844	-1.81199	-1.84785	0.332937	-0.964131	0.730872	0.34785	0.0302011	-0.679077	-0.000781812	-1.70089	0.412209	-1.53163	0.846677	-0.530169	-1.17208	-0.19773	1.108	-0.185763	0.336192	0.144404	-1.66092	0.146269	0.593715	1.65662	0.016621	-1.13388	-0.104806	-0.221201	-0.0251549
1.98158	0.834954	0.0927779	1.29709	0.166301	0.505794	-0.347112	1.51993	0.955739	0.398434	-0.484221	1.30279	1.25086	1.3794	0.441059	0.158811	0.950724	1.19034	0.654679	0.716643	-1.02899	-0.0397693	0.357625	0.606328	1.15239	0.00910852	-0.0211087	-0.333002	-0.426819	0.0175174	-0.334802	0.675555	0.650548	0.247755	-0.887873	1.13427	0.0497288	-0.387072	1.60688	1.26807	0.417284	1.46708	-0.707648	-0.285467	0.716247	0.912435	2.12182	-1.55212	-1.09209	0.386031
-0.0186292	1.33598	-1.08254	-1.68678	0.577389	-1.43912	0.26594	0.481662	0.884734	-0.293825	1.01655	-0.763087	1.23323	1.40686	0.582069	-0.0181254	-0.132475	-0.427784	0.245494	0.171248	0.820363	-0.745403	-1.91321	1.14519	1.22375	-0.573803	2.05391	-0.282052	0.519895	0.620096	0.385223	0.663323	-0.915281	-0.574258	-0.450262	-0.959198	-1.11305	1.05193	1.23355	0.716198	-1.31974	0.708113	0.321152	-0.40247	1.52418	1.41804	0.271331	0.885005	0.538049	-0.810514
2.92486	2.62658	-0.67861	2.09072	0.470884	-0.37074	0.792924	-1.44184	-1.02961	0.614363	1.48975	0.629449	-0.923764	0.609774	0.405981	1.30574	0.277198	0.446263	-1.32923	-0.305426	-0.443207	0.958087	-1.00964	-0.0748584	-0.63072	-1.08796	-1.64652	-0.0346767	0.937193	0.479964	0.161695	0.204446	0.758106	0.924332	0.217957	0.637077	-1.11358	0.0319705	1.6619	1.5758	-1.04821	-1.05809	-1.5781	-0.0449541	-1.31297	-2.06024	-0.100323	0.455371	0.189	0.202416
-1.23697	-1.40544	-1.24965	-0.902035	-0.684331	-0.134623	-1.58207	-0.803601	0.0776242	-0.991617	0.593558	-0.344946	-0.716511	-0.601358	-1.19701	-1.41736	-1.23495	-1.01804	0.341025	-1.43483	-2.60522	-1.43116	0.321438	0.141244	-1.13447	-1.04189	-0.339303	-0.728078	-0.166233	0.0683684	-0.776633	-0.92274	-0.612054	-0.836319	-0.509644	0.157752	-0.192828	-0.772663	0.00384987	-0.60914	-0.154487	0.33321	0.502845	0.703884	0.086036	0.090662	-0.287101	-0.120086	0.0697487	-0.118859
-2.04642	-1.52876	-1.4543	-1.35731	-1.43818	-0.962041	-1.50423	-1.79943	-0.654078	-1.01436	-0.904624	-0.905746	-1.19977	-0.770938	-1.34764	-0.812712	-1.06658	-0.287402	-0.366121	-0.0804978	-1.1419	-1.01095	-0.756744	-0.697094	-0.311942	-0.901721	-1.47337	-1.17779	-0.402167	-0.344173	-0.308747	-0.20839	0.56452	-0.131277	-0.682021	-1.25971	-1.14234	-0.660463	-0.349379	-0.685435	-0.392827	0.372695	0.196368	0.638433	0.721753	0.414766	0.650761	0.11697	0.88941	0.173186
-1.49113	-1.37473	-1.68809	-0.89284	-0.86857	-1.56331	-0.948562	-0.836111	-0.582115	-0.867595	-1.2991	-0.825076	-0.601143	-0.581269	-1.21526	-1.23974	-1.21342	-1.42381	-0.835257	-1.21397	-1.23711	-1.21967	-0.708684	-0.40895	-1.32471	-1.05743	-0.0946417	-0.238818	-0.425294	-0.527722	-0.086853	0.0442986	-0.916317	-0.815774	-0.515225	-0.237165	-0.357174	0.136296	0.353188	-0.145864	-0.0770379	0.447305	-0.190471	-0.785027	0.378285	-0.0394841	-0.148754	-0.675494	-0.0282368	0.321019
-1.22552	-1.32358	-1.27837	-1.09862	-0.600485	-1.413	-1.42737	-0.808186	-1.81428	-1.38917	-1.23795	-1.41169	-1.23862	-0.539881	-0.155184	-0.426324	-0.405905	-0.634471	-1.34775	-2.06709	-1.70769	-1.37371	-0.879048	-0.95798	-0.0529322	-0.0294448	-0.865011	-0.758084	-0.470529	-0.489772	-0.35866	-0.476151	-0.809957	-0.023219	-1.34035	-0.34124	0.292364	-0.554668	0.0924356	0.446701	0.615247	0.26185	-0.385201	-0.21355	0.242045	0.0124914	0.0477042	-0.0202645	0.272735	-0.232867
1.76814	1.70986	1.74368	1.64034	1.58026	1.52144	1.44575	1.51185	1.40729	1.23852	1.16415	1.3115	1.23051	1.20639	1.09712	0.990472	1.05916	0.955613	0.947169	0.89309	0.873763	0.799836	0.84562	0.809842	0.66151	0.751791	0.685762	0.596593	0.569141	0.556774	0.556473	0.521362	0.385167	0.262926	0.378659	0.201951	0.150674	0.15128	0.023707	-0.0385894	0.0512067	-0.127125	-0.176925	-0.152491	-0.188398	-0.346608	-0.120622	-0.352859	-0.393919	-0.332365
-3.1076	-2.98181	-2.16636	-2.22509	-2.36504	-1.41709	-1.49228	-0.707826	0.668104	0.458443	1.00139	1.77222	1.77899	1.6585	1.6845	1.78261	1.67631	1.55423	1.59302	1.38444	1.13361	1.29734	0.959025	1.02609	0.94842	0.887277	0.865587	0.70589	0.710647	0.798936	0.622895	0.558958	0.484333	0.50011	0.526488	0.451278	0.456211	0.409055	0.28367	0.222809	0.124886	0.192646	-0.0271608	-0.0392296	-0.0219491	-0.0653416	-0.101128	-0.0909831	-0.0680715	-0.0907389
1.5482	1.58207	1.81923	2.00647	1.78445	1.80822	2.03475	1.86558	1.68261	1.69508	1.7696	1.53648	1.32919	1.67762	1.54801	1.0864	1.1183	0.739547	0.5279	0.785217	0.555998	0.457997	0.812061	0.630332	0.790063	0.411579	0.810001	0.314669	0.465378	0.107954	0.038277	0.228337	-0.328352	-0.2689	-0.0690128	-0.516113	-0.588989	-0.506728	-0.339856	-0.320273	-0.530113	-0.461842	-0.382191	-0.385999	-0.459901	-0.384884	-0.425298	-0.431694	-0.488366	-0.359773
0.644091	0.583729	-0.510434	-0.108877	-1.12446	-0.250872	-1.00081	-1.39119	1.27327	1.45855	1.13784	1.57562	1.25591	-0.622048	-0.372852	0.119175	-0.404152	-1.33388	0.0982245	-0.926385	0.123582	0.374446	0.259952	-0.569313	0.881429	0.0726098	0.928656	0.926999	0.262708	0.507703	0.764334	0.437027	1.10737	0.888567	1.16759	1.23628	-0.324971	0.839423	1.25045	-1.68709	-0.981537	0.130967	0.468326	0.755957	-0.359844	0.755512	1.89356	0.212014	0.0188832	2.08672
-3.71111	-2.58371	-2.559	-2.62646	-2.85416	-2.00784	-2.09511	0.0263104	-1.2364	-2.07649	-0.663451	-0.822208	-1.26803	-0.887498	-0.941735	-0.676751	-0.599415	0.205523	-0.296024	0.363661	0.196676	0.638878	0.225687	0.270918	0.187996	-0.481915	-0.246747	-1.03685	0.310167	-0.857436	0.421778	-0.0122914	0.530283	0.146581	-0.438764	0.574576	0.069419	-0.589606	-0.0140362	0.306923	-0.147646	-0.0412503	-0.290833	0.480581	0.60369	1.12824	0.783069	0.450585	0.31653	0.0925238
-1.96521	-1.9638	-0.981238	-1.14326	-1.8676	-0.609922	-0.774492	-0.916069	-0.965304	-1.38898	-1.31611	-1.37715	-1.51041	-1.00525	-1.04775	-1.94217	-0.483238	-0.309933	-0.0141129	-0.362739	-0.215909	0.0858761	-0.123486	-1.6825	-0.504748	-0.216205	-0.909737	0.0549759	-0.628267	-0.266822	0.742857	-0.105338	-0.396424	-0.228406	-0.635662	0.0131425	-0.43448	-0.97402	-0.522227	0.640433	1.54286	1.19668	0.573022	0.0835958	0.911188	0.498985	-0.306209	-0.461626	-0.378809	-0.864336
-1.64702	-1.27034	-0.742418	-0.989377	-0.843496	-0.885794	-1.51758	-2.09774	-1.29965	-2.1859	-1.48518	-0.84587	-0.285075	-0.518695	-1.79838	0.178872	-0.398524	-1.8875	-1.25423	-1.21444	-0.592556	-0.781029	-0.469363	-0.857469	-0.53529	-0.215053	-0.312703	-0.017256	-1.26013	-0.517806	-0.0846351	-0.502214	-0.904823	-0.915996	0.12411	0.660961	0.527902	0.203718	-0.210912	1.3731	-0.444501	0.586092	-0.884991	0.137951	0.191659	-0.112475	0.911425	0.919703	-0.13625	1.2329
1.14203	0.843879	1.12037	1.12967	0.608059	0.531542	0.271232	1.10568	1.09338	0.686688	1.52083	1.5485	1.14174	1.82925	1.60295	1.24036	0.824536	1.21127	1.25988	1.02518	0.630828	0.86216	0.942666	0.95087	0.658565	0.365758	0.821895	0.446365	0.0843354	0.354475	0.260398	0.00896917	-0.0158979	0.201714	0.762349	0.433081	0.496638	0.774865	0.722244	0.434119	0.475614	0.420821	-0.0487194	-0.00808199	-0.824027	-0.614875	-0.912241	-0.493466	-0.000735272	-0.151082
1.10731	1.6843	1.33522	1.07209	1.18085	1.20162	1.29214	1.04517	1.40927	1.56368	1.62934	1.31088	1.17454	1.2832	1.20606	1.37441	1.06341	1.37632	0.739714	1.8407	1.22793	0.720927	0.780939	0.893717	0.0345721	0.641039	0.0853325	-0.0098631	0.321878	0.360187	0.442862	-0.319554	0.141044	0.282927	0.627276	0.148389	0.339101	-0.00772763	-0.166253	-0.0650027	-0.211528	-0.0303167	0.187003	0.093627	0.0545226	-0.253386	-0.0281975	0.0845222	-0.12763	-0.656205
1.37515	1.11432	1.44237	0.842445	1.293	1.17609	1.07037	1.62686	1.03274	1.46662	0.43511	0.900316	1.24787	1.1493	1.53831	1.57766	1.68142	1.08963	0.93586	0.809864	0.856875	0.658148	0.260799	0.508545	0.399771	0.58695	0.986263	0.597964	0.662986	0.811855	0.423359	0.28452	-0.275096	-0.0650367	0.129046	0.321607	0.256384	-0.0372715	-0.177843	0.74294	0.627161	-0.141242	0.380971	0.298096	0.0639095	-0.537643	-0.260645	-0.601328	-1.09163	-0.163867
1.78951	1.12149	1.37054	1.45771	1.04196	0.79522	1.54485	1.2958	1.12856	1.18977	1.0745	1.07495	1.22501	1.51062	1.4768	0.888611	1.20953	0.441856	0.579489	0.0314077	0.778346	0.693284	1.02114	0.736308	0.992467	1.47329	0.877889	0.935858	0.249232	0.743105	0.505463	0.504216	-0.0495349	0.00438018	0.627973	0.882188	0.307781	0.616128	0.400957	0.0391961	-0.00917225	-0.393804	-0.576742	-0.110732	0.0338571	-0.208886	-0.0644435	0.0635608	0.00502564	0.14654
2.3261	0.62405	0.69698	1.8625	0.734446	1.15825	1.54161	2.6199	2.103	1.83508	1.03697	0.31635	0.749118	0.8151	1.36214	0.885084	0.586971	0.531675	1.72255	1.59258	0.744442	-0.0809779	0.467362	0.612503	0.486426	0.0867918	0.417625	0.0393073	0.114395	0.182084	0.591295	0.631383	0.803114	0.513946	0.947721	-0.125141	-0.45207	-0.30766	-0.478245	-1.59346	-0.685612	0.0969189	-0.538102	-0.112772	-0.339895	0.0369362	0.0927324	0.104068	-0.366871	-0.650723
1.16674	1.24369	1.33853	1.15168	1.26537	1.5406	1.62261	0.96174	0.679283	1.17039	0.85074	0.196248	0.313824	1.39902	0.940345	1.07588	1.22047	0.803716	1.17326	0.558553	1.05886	0.640985	0.793064	1.01592	0.994922	0.856806	0.477106	0.378625	0.974764	0.940343	0.984338	0.496122	0.0285309	0.904932	0.669515	0.602547	0.132624	0.327879	0.488263	1.01228	0.491326	0.48152	0.626377	0.107116	-0.0262052	-0.266198	-0.455827	-0.0761337	-0.121292	-0.556469
1.77689	2.12435	-0.384858	2.00773	1.3961	1.50147	0.412789	0.271582	0.406729	-0.430416	0.823818	1.11175	0.88581	0.442537	0.664576	1.45796	1.21062	0.768257	-0.0323009	0.0983342	-1.62038	-0.833048	-1.40451	0.857296	0.204032	-0.566838	0.177423	0.0855085	0.307298	0.505198	-0.137992	-0.426231	-1.34418	-0.318598	0.165701	-1.19544	-0.640605	-1.1388	0.499507	0.00562278	-0.0682585	-0.460746	-0.630981	-0.0620951	-1.01857	0.0256695	-0.191585	-1.61355	-0.794695	0.0500701
0.527295	-0.212195	-0.575924	0.0469228	-0.825234	-1.24591	-0.131161	-1.04234	-2.62249	-0.253104	1.37715	-0.326048	-1.25903	0.0917078	-0.80506	0.438558	-1.78939	0.373166	-0.944111	0.052264	1.14941	-1.36975	-0.784272	0.326684	0.887874	0.589933	0.42351	0.017494	-0.979933	-1.25	-1.17519	-0.518243	1.2229	2.01683	2.08299	0.714652	0.492885	0.788476	-0.0433931	-0.609228	0.326777	1.14942	-1.31996	0.161325	0.566846	-0.725436	1.22138	-1.56945	1.1702	1.66249
-0.320676	-1.47209	0.625778	-0.289655	-0.754533	-0.133658	-0.119153	0.466659	0.428845	1.84706	2.13842	0.842475	-0.631304	-1.08562	-0.533685	0.0568174	0.600263	-0.19076	-0.0977502	0.418761	2.35813	1.03916	-0.647556	-0.0825604	-0.908198	1.06113	-0.743519	-1.74105	-0.628257	0.931026	1.80614	1.0945	0.670547	1.57836	1.62752	1.54406	-1.35186	-0.0631007	-1.13849	-0.229869	0.859271	0.581516	1.83443	1.28713	1.81651	0.612826	0.453605	0.646066	0.342855	-0.0317424
-0.965709	-0.139261	0.559391	0.612003	-1.27793	-0.429066	-0.98644	0.752992	0.544757	-0.0995191	0.097429	0.936941	-1.0249	-1.35558	-0.516419	-1.01435	-1.15263	-0.521031	-0.296144	0.735369	-0.534107	0.110508	0.925518	1.00705	0.0414377	-2.3494	-0.0614681	-0.554448	-1.33484	-0.723659	-0.226426	-0.422789	1.54012	-1.17438	-0.612202	-0.630661	-0.711457	-0.861349	-1.39398	-1.72223	-1.48351	-2.02072	0.0119821	0.331718	1.50585	1.80433	0.378436	-0.135949	0.00857981	1.13641
-1.99828	-2.09969	-0.697463	0.169172	-0.145588	-1.88775	-0.992635	0.0132199	-1.19565	-0.82834	-1.70026	-1.26042	-1.06229	-0.349833	0.285486	0.0553603	-1.22217	0.414625	-0.529022	-1.67677	-1.70837	-1.47746	-0.627518	-1.55616	0.0513551	-1.00198	0.484322	-0.216838	-0.462267	0.288119	-0.889958	-0.771621	0.39582	0.409098	-1.20686	-1.1985	1.31189	0.719041	-0.545163	-0.553182	0.576798	0.478013	0.463582	-0.651679	0.4637	-0.126455	1.10965	-0.279487	-1.17131	0.541334
-0.417601	-0.217472	-0.657916	-0.784694	-1.63024	0.470549	0.136723	-2.11059	-0.0165577	1.78645	0.473695	0.995909	1.963	1.9138	-0.148004	-1.52517	-1.08339	-1.99756	-0.375405	0.752633	-1.24484	0.0367072	1.63907	1.46179	-1.24332	-1.0059	-1.16744	-0.218664	-0.426784	-1.03999	-0.340251	-0.176876	-0.0290619	-0.00610354	-1.63283	-0.798867	-0.0840321	-0.28273	-0.599896	-1.00864	0.174811	-0.0541802	-0.263478	-0.199395	0.128078	0.892964	1.00887	0.401233	0.0468409	0.805249
1.83099	-1.50342	-2.61726	-1.00175	-2.22788	-3.28131	-2.22311	-2.36597	-2.21978	-2.64769	-0.465694	-0.352334	-1.51339	-0.069623	-0.147213	0.116526	-0.961187	-0.867672	0.244551	0.299199	-0.198678	-0.276538	0.683124	0.334586	0.15683	-0.0518419	-0.472068	-0.35564	0.447986	0.636546	-0.0466104	0.458742	0.709293	1.01211	0.662823	1.03454	0.82465	1.1585	0.646582	-0.12509	0.263623	0.646237	-0.284293	1.47697	1.26979	1.40007	0.179034	0.876689	0.0573857	-0.200518
0.012325	0.608622	0.864089	1.43691	1.66891	0.930114	-0.5409	0.471851	1.32154	1.13165	0.461492	1.03161	0.581812	1.26512	2.16312	1.78865	0.727226	1.5396	0.622427	0.302015	-0.651089	-1.62819	-0.401915	-1.13849	0.726108	0.422515	0.505087	0.294137	0.374874	-0.721853	-0.262362	-0.458055	-0.926523	-1.02974	-0.817606	-0.657633	-1.35785	-1.51235	0.859483	1.60327	-0.427912	-0.322057	0.101893	-0.551812	-0.673653	-0.879612	0.0805342	-1.37275	-0.404863	0.911945
-0.108269	0.428097	0.64183	0.776896	1.04325	-0.448242	2.1624	1.00773	0.790031	0.500647	1.11928	0.684771	0.257111	0.529847	0.714489	-0.344354	0.744167	1.49877	1.68888	1.29121	1.57678	0.970474	1.01288	1.06325	0.788455	1.674	1.26308	0.256912	0.771466	0.584053	0.195338	0.745592	0.528616	0.903708	0.484103	-0.299668	0.270597	0.790294	-0.946053	0.418963	-0.300253	0.0256385	0.0246915	0.0413402	0.832843	-0.560389	0.379281	-1.16133	-0.847798	-0.508662
0.593668	-0.0260494	-1.40441	-0.795184	-0.130022	-1.59257	-1.17359	-3.16773	-0.986154	-0.950578	-0.969873	0.120512	-0.0448595	-0.529045	-0.534538	-1.27979	-0.0230351	0.171015	-0.51365	-0.152947	-1.57811	-2.0296	-0.581402	-0.175615	0.857943	-0.186529	1.03292	1.14316	-0.160834	0.111241	0.201222	0.416076	0.578417	0.607839	0.652517	0.929109	1.27857	0.928955	1.31211	1.1729	1.16076	0.827974	0.474458	0.0305728	-1.83903	0.485958	-0.437449	0.206636	0.953193	-0.215398
-0.147491	0.254622	0.382041	0.978483	0.693147	0.326083	0.790441	2.37341	1.41003	0.398982	0.683555	0.598984	0.402003	-0.0636394	0.504022	0.830136	0.146529	0.591441	0.720691	1.08633	0.413776	0.267135	0.257927	1.10549	-0.36204	-1.39945	-0.289857	-0.98753	0.125973	-0.480666	-0.216773	-1.60182	-0.0146936	-1.08204	-0.0857016	-0.158684	-0.756757	-0.925482	-0.372871	-0.727757	-0.887452	0.0790282	1.48846	0.844279	0.883301	1.18966	1.37437	0.879845	1.38963	1.52752
-0.518862	2.04251	0.98881	2.1592	1.0184	1.94944	0.0757686	0.279482	-0.42251	-1.88323	-0.443006	-1.34716	2.19633	0.037916	-0.153748	1.00328	0.579973	0.942459	0.705955	-1.99367	-0.50284	0.124983	-0.577255	-0.081779	-0.227767	0.887145	-0.363185	-0.117007	-1.7354	0.131581	1.85328	0.281802	0.122817	-1.40842	-1.21766	-0.637267	-1.10886	0.144875	0.659033	0.0202845	-0.32889	-0.939635	-1.52176	0.137041	-1.52158	0.282344	0.38324	-0.214773	2.10283	-0.81642
-2.03171	-2.25847	-2.04082	-0.30467	-0.899839	-0.295904	0.590781	-0.853377	2.08304	0.738987	-0.875361	0.140322	-0.0454438	0.138987	-1.29511	0.000742209	0.0827163	0.0803455	0.589471	-0.336155	-1.02102	-1.45966	0.39716	1.89838	1.34677	-0.896412	-0.71149	0.231332	-0.043444	0.816637	0.469323	0.827992	1.32457	1.31646	0.87366	-1.15106	-0.450356	-1.07864	0.173346	-0.123365	0.33615	1.8694	0.648765	1.81744	1.22376	0.730131	1.50529	0.548854	1.30225	-0.709231
1.28557	1.80704	1.92066	2.26218	2.21681	1.06415	0.389921	0.25137	-0.0448601	-0.155557	0.401611	0.668907	1.50727	1.72514	0.913918	1.4496	1.43974	0.897498	1.62288	0.156624	-0.217143	-0.573875	0.436504	0.0817945	0.565378	0.865095	1.12511	0.833643	0.938128	0.482072	0.0820772	0.366943	0.258433	-0.0627498	-0.12819	-0.786467	-0.543191	0.706123	0.310351	0.626915	0.012089	0.134581	-0.0589232	-0.0629607	-0.979795	-1.20924	-1.02841	-0.704369	-0.124307	0.0784766
1.96043	1.08834	0.085291	0.596892	0.964036	0.21104	1.06439	0.760826	0.408284	1.32787	1.31449	1.78897	2.30279	1.06069	0.405261	0.142505	-0.556188	-0.770267	0.611428	0.349132	0.708338	0.603372	0.960891	0.827373	0.396638	0.00200622	-0.0463628	0.713711	0.719491	-0.792418	1.54175	1.24447	1.32396	0.641873	0.445107	0.717433	1.17442	-0.695129	0.169025	0.131208	-0.570281	-0.20693	-0.347846	0.260985	-0.0838686	0.778222	0.627514	0.149695	-0.50524	-0.829158
-0.78175	-0.804238	-0.764815	-0.755644	-0.734084	-0.681666	-0.625255	-0.658612	-0.679198	-0.737815	-0.774317	-0.777675	-0.769311	-0.802153	-0.744145	-0.77043	-0.710916	-0.642047	-0.73067	-0.723497	-0.69189	-0.624561	-0.661301	-0.676358	-0.603537	-0.688068	-0.643298	-0.628317	-0.643037	-0.613031	-0.562318	-0.571107	-0.632983	-0.630208	-0.712773	-0.700851	-0.702829	-0.648887	-0.612023	-0.626937	-0.587567	-0.596851	-0.625802	-0.623021	-0.624749	-0.591282	-0.658618	-0.730722	-0.682708	-0.74835
2.98529	2.55131	2.17022	1.74629	1.78799	1.01891	0.964438	0.950397	1.12216	0.297213	0.155143	1.03154	1.02037	0.361372	0.911758	1.1095	1.66173	0.0669841	-0.260148	0.833867	0.255792	-0.121236	-0.537019	0.530703	0.881329	-0.0678761	-0.0745153	-0.476259	-0.0800406	-0.263952	0.0471236	0.167819	0.0184769	0.499208	0.0920083	-0.273899	0.0457434	0.451022	-0.230316	0.317271	0.816076	-0.729168	-0.415008	-0.230779	0.103327	-0.555897	0.206574	0.585016	0.176588	1.23203
-1.30457	-0.103162	0.0754801	-0.740355	-0.0062818	0.836313	0.978221	2.30835	2.2097	1.14282	1.90928	0.422392	0.276927	-0.202996	0.857135	1.06341	-0.902754	0.588021	0.0268387	0.927016	1.58545	0.130028	0.669346	0.127685	0.117161	-0.345264	-0.918584	-0.0562726	0.835591	1.05048	0.63307	1.21868	2.03613	2.02935	0.927299	0.984713	0.105469	-0.627222	0.765209	0.558318	-1.44212	-0.408052	0.847735	-0.0247132	-0.599055	-0.580801	-0.688518	-0.103828	-0.981625	-2.12063
-0.660389	0.268829	0.358949	-0.309481	-0.576239	-0.281329	-1.08912	-1.02042	-0.135518	-0.307152	-0.92857	-0.323015	-0.651331	-0.79694	-0.615526	-0.0774044	-0.531744	-0.39246	-0.27261	-0.69986	-0.0187247	-0.949503	-1.43725	-1.11033	-0.111641	-0.751769	-0.616626	0.157366	0.245773	0.0345996	0.163488	-0.275378	0.271877	-0.677755	-1.2648	-0.47507	-0.607968	-0.309193	0.563871	0.528987	0.508565	0.790475	0.961794	0.684861	-0.67739	-0.764047	-0.200295	-0.338805	-0.579756	0.364753
1.46384	0.675033	2.24421	1.84115	1.38844	2.07117	0.705901	0.459087	0.374163	0.965467	1.14063	-0.171773	0.504457	0.739383	0.896968	1.10962	1.02537	0.481591	0.0328138	1.182	0.731472	-0.282034	0.116263	0.334417	0.291018	0.198449	0.68987	0.953979	0.447114	1.07108	1.73901	1.50099	1.06253	1.17127	-0.00800433	-0.71797	-1.30396	0.103358	0.0605043	-0.63293	-0.649248	-0.792954	0.0212271	-0.120105	-1.23038	0.200435	-0.0612362	0.127608	0.79252	-0.157944
0.627692	1.36362	0.909678	1.33927	1.52323	0.837003	0.447876	0.851482	0.742771	0.330443	1.18205	0.990813	0.443313	1.57592	1.00111	1.87832	1.3932	1.28714	1.0521	0.350709	0.844379	-0.41925	0.928872	-0.101966	2.15409	0.956927	1.19883	0.921488	1.6284	-0.0213166	0.486935	-1.16376	-1.06102	0.309674	-0.638184	-1.71394	-1.12964	0.558652	0.0981977	-0.574554	0.449584	0.671344	-0.578036	-0.864031	-1.42456	-1.45282	-1.79722	-1.56829	-1.08447	0.129721
0.0589467	-0.32009	-0.244133	-0.340572	-0.122719	-0.163635	-0.105052	-0.256455	-0.000976645	0.408555	0.151219	-0.276012	0.0886131	0.0362618	0.318282	0.218084	0.204348	0.239024	0.549705	0.271869	0.141018	0.62096	0.388085	0.191384	0.454548	0.41304	0.060458	-0.654892	-0.0921508	0.076499	-0.116011	-0.497742	0.0478713	0.411946	0.182698	0.849231	0.441527	0.228682	0.109874	0.605809	-0.259781	-0.102423	-0.203238	0.183154	-0.0318518	0.303561	-0.101228	-0.25187	-0.37594	-0.259798
2.31368	0.0296616	0.950059	0.894622	0.797526	-0.0682837	0.485254	0.838573	1.32159	1.05254	0.948035	1.07582	0.18949	0.821354	0.811497	0.509787	1.7771	0.903426	1.85114	1.45828	0.957502	1.14635	-0.0997481	0.941697	0.653873	0.189422	-0.345113	0.61584	0.369728	0.300693	-0.399336	1.51397	1.03742	1.09746	0.524175	0.860201	0.0664228	-0.378417	-0.0102173	-0.996346	-0.208786	-0.215073	0.196902	-0.127811	0.214612	-0.132681	-0.366991	0.873701	1.17954	0.68694
1.1862	1.43644	1.46972	1.7284	1.28093	1.41036	1.33676	1.53832	1.39373	0.430271	0.532047	0.378592	1.34616	0.930557	1.29	1.16173	1.20062	1.12102	1.08803	1.4897	1.04718	-0.104378	-0.0331971	0.957547	0.694843	0.198015	0.31834	0.75829	0.999196	0.767958	0.473878	0.670361	-0.0976978	0.15812	-0.273998	0.471202	0.483253	0.500818	0.609684	0.791456	0.206815	0.403584	-0.495638	-0.0625011	-0.160772	-0.521956	-0.75119	-0.565789	-0.448262	-1.1132
2.05657	1.60064	1.90804	1.42753	1.30373	1.49462	2.19025	1.73648	1.27498	1.28472	1.92952	2.09656	1.62159	1.08358	0.745397	-0.266105	0.0210371	0.16271	-0.439299	-0.055041	0.437778	0.818498	0.92165	0.871683	1.52119	1.1859	1.0554	0.602863	0.191485	0.483325	-0.430366	0.357456	-0.905487	-1.03383	-0.754617	-1.14986	-0.515801	-1.56932	-1.07715	-1.31642	-1.58229	-0.977489	-0.857111	-1.30945	0.371395	0.323268	-0.583008	-0.588154	-0.380012	0.0557371
1.28341	1.07739	0.343743	0.165863	1.38012	1.31341	1.62929	0.932644	2.22448	1.51475	1.71796	1.59672	1.85297	2.28845	0.536562	0.411809	0.953538	-0.355466	0.0635846	0.73526	1.28262	0.984053	0.653884	0.597199	0.989165	0.335321	0.0680138	0.2663	0.331512	0.613474	0.543802	0.895905	1.01667	0.130335	0.281842	0.700423	0.787601	-0.190417	-0.865896	-0.390691	-0.99835	-0.528756	-0.806304	0.0100803	-0.685501	0.106601	-0.0138561	-0.0336308	0.513783	0.0697082
1.96156	-1.26869	-1.36582	0.996554	1.17548	-0.441092	-1.68637	1.64108	-0.417873	-0.217024	-0.256675	-0.0669457	-0.374476	-2.07172	0.451433	0.183158	0.0932398	-0.457292	-0.998846	0.588505	-1.88373	-1.29018	-1.3752	0.605283	-1.27667	-0.877293	-1.02282	-2.25125	-1.36385	0.256226	0.143524	1.01527	-1.72017	-0.717381	-0.471113	0.283804	0.0341392	0.648557	-0.309778	0.0818842	1.33501	-0.837807	-0.866286	-0.196754	0.168151	-0.317716	-0.133323	-0.591863	-0.430145	0.752191
-0.116267	-0.0974259	-0.0176688	-0.17127	-0.336827	-0.0818094	-0.177372	0.272282	-0.0750254	-0.164779	0.000796303	-0.180362	-0.0715607	-0.352535	-0.408149	-0.426998	-0.576989	-0.458283	-0.474133	-0.545118	-0.375797	-0.220821	-0.447072	-0.652153	-0.627366	-0.441027	-0.27322	-0.353453	-0.481342	-0.373379	-0.431817	-0.436836	-0.592322	-0.518142	-0.489391	-0.420396	-0.687803	-0.675977	-0.712707	-0.926726	-0.864126	-0.857946	-1.02701	-0.897858	-0.90589	-1.36263	-1.43989	-1.19378	-3.20582	-1.6054
0.545609	1.19419	0.37058	0.797823	1.2238	-0.296252	-0.327783	-0.551116	-2.55508	-2.34513	-0.968699	0.372876	-1.12683	2.23053	2.86513	1.2563	2.24596	1.96172	2.36885	1.61056	0.0706314	0.268635	-0.626411	-1.63856	-0.119304	-1.19425	0.0662759	-0.613793	0.207635	0.123354	-0.636842	0.543595	0.328896	0.210097	0.24818	0.333981	0.203867	-0.0803256	0.639562	0.495379	0.574542	0.282075	-0.502204	-1.16736	-1.27346	-1.33628	-1.68536	-1.60196	-0.750498	-0.477932
0.917338	1.82614	0.64491	-2.05062	0.122305	-0.619477	0.783775	-0.22064	0.883678	2.20189	1.85053	-0.216649	0.343909	0.65989	-0.594977	-1.12677	-0.587541	-0.845776	-1.77703	-0.43623	0.0710722	1.33407	0.108671	-0.399879	0.971452	-0.441514	-0.850733	-1.60519	-0.424007	0.0536741	0.562761	0.582345	-0.525741	0.433946	-0.531923	0.519734	0.128316	0.605859	-1.92118	-1.09606	-1.18728	-3.22723	-1.66191	0.588248	1.2032	-0.486326	-1.34825	1.82597	0.0662649	0.81361
-0.21663	-0.149854	-0.601281	-0.274401	0.271026	0.297852	-0.287491	-0.710408	-0.378476	-0.695785	-0.22724	-0.830465	-0.457969	-0.377298	-0.48236	0.118528	0.248148	0.190612	-0.153332	-0.0311245	0.288966	-0.792233	0.173323	-0.984568	-0.0551165	-0.598114	-0.855997	-0.515493	-0.579983	-0.405792	-0.73683	-0.19844	-0.00625164	-1.2927	-1.71918	-0.228557	-2.16714	-3.33535	-2.23198	-1.69703	-1.98562	-2.03176	0.0708947	-0.684079	0.225365	1.92663	0.775171	0.408427	0.410589	1.72094
0.0621808	1.92213	-0.670141	-0.684133	-0.430316	-0.838095	-0.126844	-0.366264	-0.925967	-0.919043	0.679281	1.67698	0.340342	0.0220315	-1.81512	-0.963176	-1.20058	0.533549	1.04323	1.64606	1.5429	1.39696	1.78973	0.0188535	1.20826	0.987901	0.708201	0.0702511	-0.142987	0.324117	0.0425303	-0.718603	-0.398403	-0.472192	-0.761197	-1.29282	-0.30819	-0.404612	0.389283	1.00795	1.22589	0.0457018	-0.428507	-0.60046	0.562089	-0.0525899	-1.29152	-1.65824	-1.35687	-0.93785
-0.189676	-0.781879	-1.1852	-0.688488	0.139365	0.3629	0.571994	1.69999	3.02546	2.32802	-0.167248	-1.36512	-0.529067	0.172476	-0.523171	-1.08982	-0.000734553	1.49561	1.18975	-0.313943	-0.838839	-0.245582	0.112284	-0.235481	-0.653416	-0.771991	-0.659158	-0.276201	1.35669	-0.205575	-0.243625	-0.430135	1.03074	-1.53134	-0.40392	0.681249	-0.319613	0.261715	2.44288	1.05222	-1.18906	-1.2593	-0.164553	-0.360291	-1.75287	-0.0961539	0.105969	0.377673	0.377661	1.6059
5.48175	4.05702	0.471004	1.71218	2.78503	2.09205	2.4389	1.86093	0.272814	0.153264	3.05858	1.43465	-0.872195	-0.0290506	0.964811	0.399607	0.248946	0.0819913	-0.707166	-0.160155	-0.650773	-1.02912	-0.0634372	-0.304994	-0.351574	-0.275184	-0.612721	-0.638716	-1.01502	-1.14844	-0.0121433	-0.157567	0.290261	0.0708745	-1.21456	-1.42048	-0.116688	0.0133782	0.17701	-0.696081	-0.0929147	-0.352567	-0.249468	-0.258634	0.18945	-0.756177	-0.325727	-1.21532	-0.640114	-0.559996
0.264956	-0.764497	0.349766	-1.32823	-1.92529	-1.85588	-1.44674	-1.61797	-2.79818	-1.41767	-0.52586	-1.26909	0.619409	-0.879586	-0.829655	-0.678962	0.0660118	-1.4622	-0.817139	-0.360281	-0.044057	0.596442	-0.237232	-0.404314	-1.01697	-1.22765	-0.290061	-0.0836504	0.494355	-0.683526	1.29829	1.19042	2.37044	-0.724763	0.0998448	-0.464721	-0.1386	0.0583221	-0.420778	0.429855	-0.212484	0.365747	0.522505	-0.082011	0.238035	0.146836	1.44689	1.4858	0.470193	0.330757
-1.13856	-0.452208	-0.630817	-0.359113	-0.0785482	-0.443367	-1.36238	-2.19835	1.65956	3.62834	-1.59755	0.425525	1.06416	2.83592	0.392163	-0.0287368	2.67773	0.0692773	-1.49204	0.352101	-0.594394	-1.17011	-2.35667	-1.00121	-0.674479	0.0181354	-0.653444	-0.444285	-0.878753	-0.283645	-0.0197972	0.296797	-1.14384	-1.58173	-1.17425	-0.0700924	-0.0400161	-0.317426	-1.04238	-1.10807	-0.50642	0.116425	-0.834551	0.0146842	1.31425	1.06746	-0.344738	0.160265	0.181584	-0.153027
1.74194	1.45432	0.991481	1.29527	1.03097	-0.0480851	0.177769	0.335518	-0.122488	0.0933168	0.289276	2.63748	0.387775	2.33985	2.43972	3.06629	2.24613	1.88939	2.75814	0.917336	0.754791	1.38392	0.218004	-0.147061	0.315522	0.562109	0.31391	0.383247	0.0762694	0.0414967	0.130531	-0.0538971	0.0248697	0.264563	-0.122435	-0.681062	0.102189	-0.125286	-0.0525188	-0.280429	0.168319	-0.0172143	-0.134836	-0.587502	-0.704202	-0.888171	-0.887453	-0.268889	-0.0523553	-0.406225
0.308554	0.686347	0.660084	-1.11651	0.422933	-0.332107	0.897452	-0.499319	-1.13436	-0.407508	0.73591	-1.77633	-2.38777	-0.299063	-0.240826	0.669537	0.336046	0.374204	0.451431	0.432403	0.00122361	-0.488604	-1.70918	-0.911094	-0.847935	-0.0717042	-1.04318	-1.28452	0.279402	0.766812	0.220711	0.423282	1.14571	0.0276121	-1.0067	0.838825	-2.67743	-2.41869	0.154518	0.310459	2.25698	-2.07203	0.706821	-0.980518	-0.130997	-0.582201	-0.43977	0.254475	1.56518	0.956701
2.51818	2.77518	2.47927	1.9018	1.98106	1.38959	1.24999	1.47803	0.817836	1.00169	1.40129	1.80011	1.49107	1.405	1.68161	0.892045	1.33129	1.12938	0.607434	1.67423	-0.0677687	0.306715	0.223266	0.252526	0.55423	-0.275648	0.465801	-0.424365	0.460234	-0.0408637	0.45011	0.20468	-0.34884	0.0980267	0.111831	-0.456693	-0.432259	0.000336773	-0.203438	-0.367417	-0.57597	-0.595144	-0.389239	-0.28249	0.257461	0.576809	-0.354325	-0.893892	0.017181	-0.772896
-0.0453844	0.226461	-0.496708	0.0956244	-0.511154	-1.4245	-2.66006	2.646	2.93899	1.38214	3.21394	2.41691	3.07915	1.65206	1.37927	2.70565	-0.233759	0.0611063	0.484102	-0.922715	-0.73181	-0.446798	0.525526	0.0188335	-0.168116	-0.259987	-0.41845	-0.291271	0.0838611	0.253187	-0.330745	-0.489021	0.119332	0.357444	-0.0204379	-0.68527	-0.475671	-0.202716	-0.106119	-0.436604	-0.122758	-0.351732	-0.158453	0.204013	0.176106	0.233641	-0.790709	0.107254	-0.851972	-1.03835
1.21244	1.24179	1.42736	1.60524	1.3431	0.83975	-0.795714	-0.89315	-0.73059	0.193467	-0.520746	-0.702695	0.409047	1.42787	1.48384	1.87667	0.453213	0.179095	-0.495819	0.824297	-0.245257	0.719358	0.556694	1.2514	0.608076	0.817486	0.929449	-1.31775	0.398582	-0.452645	0.428674	0.143102	1.25	1.86425	1.20635	-0.564938	-1.18381	-0.0227497	-0.359609	-1.44913	-0.362197	0.537695	1.58204	-0.256142	0.43841	1.43173	0.903738	0.668344	0.981198	-0.301054
-0.556969	-0.682323	0.320327	1.66536	0.190633	1.5159	-1.6294	0.068503	-1.87389	-1.70046	-0.555065	-1.32184	-1.03582	0.811334	0.036073	-0.579806	-0.873001	-0.99197	0.0215368	-0.569265	-0.404097	-1.84202	-1.44469	-0.235533	1.35494	0.531679	0.383691	0.245753	-0.82911	-1.04357	-1.09864	-0.631943	0.761613	-0.963009	1.42084	-0.205762	-0.282897	0.0478343	0.197485	-0.00543885	-2.42615	-0.847358	-0.0509682	-0.94331	0.895247	0.640161	1.89724	-1.34421	0.725496	1.27431
0.171793	2.32163	1.46136	-1.26402	-0.03557	-0.0544522	-1.52191	-2.70009	-1.23265	-0.436477	-1.53603	-0.225787	0.442582	0.172814	0.0450091	0.650008	0.478544	0.188058	0.0238236	0.907491	-1.77067	-1.44362	0.198966	-1.38334	-0.6933	-1.53748	-0.0800374	0.292487	-0.458731	-0.656269	-0.826983	-1.13944	0.221152	-0.772199	-0.900792	-1.35749	0.0335312	0.616822	-1.38595	-1.39567	-0.376873	0.176534	-1.30657	-0.947502	-0.413472	-0.66755	-0.128293	0.309372	1.22819	1.26432
-1.87743	-1.97286	-0.758028	-1.82659	-1.54211	-1.84425	-1.38359	-1.65901	-1.69651	-1.39288	-1.13091	-1.2085	-1.00394	-0.560997	-0.834589	-0.469739	-0.888083	-0.137531	-1.15703	-1.47453	-1.58293	-1.53972	-0.795887	-1.20129	0.339322	0.376797	0.476362	0.887617	0.103426	0.472713	-0.260494	0.0144592	-0.397443	0.301764	0.888753	1.17537	0.038083	-0.0610376	0.857597	-0.215474	-0.201784	-0.400365	-0.881379	-0.361399	-0.415431	0.522675	0.346947	0.45271	1.17276	0.925563
-2.54655	-0.69195	-0.914198	-1.89674	-1.07059	-0.724927	0.0111415	1.11647	1.42067	2.63502	0.3228	-3.05751	0.181363	-0.876491	-0.287558	-1.13041	1.11478	0.0848888	0.0530188	0.18548	0.708487	-0.929293	0.334515	0.46189	1.35163	-0.7357	-0.84353	-0.889791	0.512173	-0.319471	0.840344	1.0531	-0.594971	-0.173322	1.3355	0.825432	-0.482772	-0.2575	1.49799	0.0882667	0.450437	-0.0216046	0.745484	0.00432217	0.410223	-0.0505164	0.803228	0.273801	0.753056	2.53593
0.822537	1.65893	1.61769	2.94958	-0.0389513	-0.0485967	0.0679043	-1.83146	-2.22928	-2.40711	1.93426	1.79047	2.09701	2.00541	2.76831	2.65917	0.156908	1.24523	0.66823	-1.21485	-1.70466	-0.981347	0.14967	-0.140223	-0.265773	-0.215317	0.55521	0.0938306	-0.358179	-1.06093	0.0993502	0.290752	0.195733	-0.244936	-0.378942	1.38545	-0.458383	-0.442706	-0.876827	-0.51358	-0.449175	-0.858902	-0.34183	-0.495791	-0.844452	-0.315678	0.370336	0.230651	-0.254609	-0.572767
1.44863	2.20682	1.10439	1.06003	1.53503	1.22156	1.50625	0.76939	1.11615	0.794282	1.268	1.00572	1.28862	2.05569	0.979006	0.858421	1.43352	0.900525	1.28547	0.238897	1.26408	1.27524	1.51385	0.730655	0.692886	1.18189	0.969419	0.847066	0.979867	0.245948	-0.10558	0.750983	-0.125952	-0.283984	-0.00461498	-0.414046	-0.287998	0.156591	-0.0305223	-0.0231903	0.0796659	0.0458224	-0.251423	-0.170385	-0.591536	-0.641522	-0.364763	-0.777642	-0.313299	-0.213103
-0.811706	-0.843683	-1.05019	-0.517755	-0.497023	-1.04058	-1.69376	-0.59774	0.552447	-1.56052	1.18393	3.69539	4.19039	1.51491	-0.864126	-0.0230005	2.06932	-0.742717	-0.419669	-1.55415	0.342376	1.16651	0.54687	-0.0541204	-0.655037	-0.98128	-0.22421	0.595938	-0.319424	-1.07585	0.369928	1.2341	1.6125	-0.565333	-0.370882	0.595552	-0.846835	-0.952715	-2.54604	0.114109	0.12661	-0.107398	-0.410084	-0.144518	0.0558357	-0.159074	0.034976	-0.0823974	0.101893	-0.450015
-0.0418156	0.777146	0.625017	-0.212368	-0.0778995	0.244732	-0.415718	-2.02382	-1.08854	-0.273496	1.80091	-1.4333	1.53091	2.64138	2.40626	2.21855	2.62452	3.49898	-0.0425329	-1.05438	0.779802	-0.508404	0.570477	-0.684678	0.604107	1.00981	0.744326	0.0614034	-0.0547789	0.229884	0.50533	0.0543998	-0.151066	0.030779	-0.063099	0.54324	-0.320556	-0.550941	-0.458202	-0.811322	-1.02576	-0.00353857	-0.0626556	-0.733162	-0.488831	0.522656	0.550368	1.22818	-0.25758	1.22543
1.49623	0.963811	3.00011	0.272421	-0.958719	-1.21737	-0.367364	1.07161	-1.5338	1.84814	2.26609	3.05371	2.08323	1.49664	3.68115	0.275333	0.0087797	0.71923	0.15857	0.0126814	0.3731	0.390158	0.357991	0.472616	-0.26408	0.00398349	0.213829	-0.169675	-0.435545	-0.656931	0.25858	0.599024	0.198297	-0.423506	0.327516	0.0217196	-0.45986	-0.859847	-0.684239	-0.291381	-0.88731	-0.375968	-0.035094	0.464684	-0.376682	0.441465	1.02345	-0.676496	-0.948518	-1.50492
0.697752	0.372043	1.44969	0.27134	-0.689165	0.0561247	0.895898	2.10921	0.525801	1.67031	1.34261	2.36422	1.50035	3.54708	1.57104	0.876571	4.17195	-0.861742	-0.927483	-0.868909	-0.181216	-0.696793	-1.48202	0.914287	-0.138994	0.189056	-0.407257	0.186301	0.111261	-0.235193	-0.478273	0.0363447	-0.552286	-0.55872	-0.999893	-0.413628	-0.581975	-0.586625	-0.445486	-0.608693	-0.0245465	0.583786	0.239635	-0.641737	-0.73958	-0.262113	-0.513206	-1.09503	-1.29144	-0.0309273
1.49617	1.22236	2.09256	1.25449	-1.1655	-0.971256	-0.640386	-2.08527	-2.42344	-0.882005	2.23605	1.91867	1.62468	2.23139	2.40554	2.05084	1.15942	1.74936	0.703468	-0.994287	-0.0153092	-0.0860785	0.178196	-0.827366	0.213884	-0.253151	0.277599	-0.668379	-0.588418	-0.652826	0.200087	1.29534	0.197863	-0.123036	-0.370911	0.835006	-1.01956	-1.34419	-1.48938	-0.462573	-0.697625	-0.992011	-0.295664	0.18039	-0.620293	0.21377	1.06871	0.403489	-0.525883	-0.31097
-0.292358	0.783744	-0.250976	1.24805	-0.569331	0.979367	0.675784	-0.490012	-0.431736	1.24166	1.05292	-0.293805	0.212678	-0.056409	0.118252	-1.03723	0.0025792	0.308659	-0.269797	-0.460165	0.696022	0.286271	-0.588509	-0.0712907	0.25114	1.8723	1.88293	0.953309	1.9468	0.330118	-2.59136	-3.27483	-1.32243	-0.10394	-1.41862	-0.709378	0.751685	0.193864	1.31619	0.365903	1.6828	0.394232	-1.89823	-1.12745	-0.401944	-0.912156	0.638257	0.0436004	-0.784035	-0.0474967
1.05314	3.42845	0.42305	-0.608985	-0.546637	0.816409	0.827315	-1.25953	0.852415	1.87925	0.984529	1.57872	1.17728	2.0482	1.92652	2.3879	2.38565	0.914471	0.72964	2.97573	-0.427431	-0.695923	-1.28056	-0.186605	-0.0148424	-0.294428	-0.0397922	0.36388	0.447454	0.420693	-0.171057	0.772496	-1.08099	-1.53393	-1.17433	-0.26526	-0.0864088	-0.842805	-0.306369	-0.445313	0.0929389	0.522204	-0.314292	0.171257	-1.11322	-0.911223	-1.15805	-0.800941	-0.709519	-0.769877
-0.468869	0.305641	-1.33325	-1.90799	-1.38185	0.131825	-0.060653	0.904845	0.892016	-0.352845	-0.431715	1.13067	1.24878	0.029687	-0.0185792	0.928577	0.729022	-0.859312	-1.34616	-1.09118	-0.279637	-0.984154	0.563367	0.0571749	-0.0333082	0.524632	2.01055	0.491261	1.9339	1.29776	1.12801	-0.548132	-2.44502	-0.625993	-2.11282	-0.881489	-1.99056	-0.416775	-0.0957746	-0.309802	0.0660389	0.0654532	0.692341	0.306588	1.29341	0.0881871	-1.59993	-1.30639	-1.05335	0.148057
1.03808	2.11108	-0.770859	-1.54164	-0.927601	2.30183	0.28815	-0.324189	3.02767	2.82801	2.15551	1.03854	3.44014	1.96456	0.38116	2.1229	0.68825	-0.35223	-0.502582	0.112233	0.827936	-0.00664649	0.301529	-0.0285849	0.413045	-0.138647	0.0475135	0.251807	0.73938	0.756999	0.772537	-0.703924	-0.707459	-0.136572	-0.739859	-0.374004	-0.665551	-0.270147	0.0272254	-0.0197567	-0.0389492	-0.110336	-0.359998	-0.389689	-0.333738	-0.159372	-0.954739	-0.760139	-0.924146	-0.593012
0.154557	-2.06601	-0.218153	-0.956982	0.199215	1.86311	1.6266	-0.62866	-1.14378	-0.0355687	-0.757158	-1.96375	-1.46604	-1.28084	-0.462564	-0.742691	-0.532098	0.206944	-0.141921	0.417034	1.00831	0.703736	-1.44631	-0.514151	-0.262304	-1.67652	-0.851665	0.204999	0.848887	-0.0234022	0.443549	-0.368578	-0.0455036	0.261999	0.695938	0.444111	-0.208841	-0.636731	1.25307	0.497652	-0.56636	-0.517553	0.440831	-0.149806	0.363678	-0.0637019	-1.19548	-0.581538	-0.0465074	1.20904
6.13869	1.5493	0.215374	0.764227	0.713755	0.294827	-0.451923	2.28427	3.23788	2.21439	2.57823	2.39134	3.20902	0.998943	0.845755	2.66492	-0.696294	-0.488975	0.0117924	-0.0221974	0.079601	-0.189911	0.464413	0.176922	0.302908	0.00638182	-0.396068	-0.330293	0.33411	0.305546	-0.010106	0.16025	1.24742	0.37968	-0.846854	-0.99037	-0.655547	-0.791891	-0.996155	-0.858247	-0.339357	-0.326923	-0.494075	-0.146382	0.605941	-0.767309	-1.09439	-0.250564	-0.377605	-0.461886
1.46749	2.23208	0.407769	-1.52036	-0.781786	-0.772353	-1.5292	-0.554118	-0.420352	0.401979	-0.589321	0.771215	0.965098	-1.11188	-0.114528	0.848928	0.494783	1.39043	0.24897	2.26783	-0.975346	-1.8412	-1.17638	-0.211941	-0.103242	-0.696044	0.327133	-0.647268	0.489303	0.168006	-1.42188	-0.910077	0.673424	1.39872	0.388201	1.20374	0.32778	1.76822	-1.95069	-2.31138	-1.83799	0.241497	-0.255964	-0.960155	0.623944	0.254945	0.280377	0.78679	0.447197	-0.181669
1.652	1.71713	4.54329	-0.00177589	-0.750579	0.849743	-0.0808137	0.22873	-2.01371	1.80276	1.83671	1.15498	1.22342	1.77787	2.86906	0.645537	0.491117	2.14103	-0.0822371	0.186027	-0.839882	0.263424	0.0361444	0.239999	-0.0163191	-0.0103656	0.581336	0.202955	0.359096	0.222626	-0.470337	-0.936509	-0.438191	-0.338068	-0.774933	-0.376077	-0.622779	-0.809788	-0.358277	-0.190828	0.463684	-0.498227	-0.290463	-0.999727	0.111413	-0.405527	-0.616254	-0.994938	-0.246289	0.242436
0.80398	0.79779	0.654693	-0.00362612	-2.18577	-1.32843	-0.524261	0.148546	-0.934162	-0.193196	-0.381289	-0.523342	-0.791407	-0.100297	-1.038	1.14649	1.83093	1.27584	-0.471091	-1.05406	-1.44911	-1.50813	-0.259091	-0.259995	-0.772311	-0.634803	-0.455328	0.756864	-0.600107	-0.125074	0.961466	1.0014	1.49582	-1.60938	-1.31369	-0.777899	-0.552494	-1.6921	-1.16901	-0.0971287	0.596079	-0.194828	0.387114	1.11747	1.42566	0.0248531	1.51604	-0.689825	-1.46808	-2.04492
1.76913	-0.693369	-0.253624	0.188449	-0.348568	-1.50338	-0.803398	-0.514423	0.368238	0.77897	0.898168	-0.402682	0.821721	0.961471	0.00187473	1.43436	-0.0679992	-0.357298	-0.47104	0.595513	0.375676	0.14394	2.06544	2.09412	1.10039	0.413683	0.0626647	0.23816	0.52448	-0.136069	0.146233	0.412112	0.90049	1.03789	0.171478	1.89156	0.471158	-0.894954	0.200755	-0.797931	-1.04856	-1.50067	-0.675178	-1.23576	0.572083	-0.0559034	-0.157794	-0.432943	0.216906	-0.216437
-0.0919835	-0.637956	0.0398384	0.22292	0.253505	1.19205	1.28149	0.549863	1.17039	0.648061	1.43698	0.569049	-1.29376	0.322664	-0.477739	-0.156326	-0.255824	0.477128	1.1377	-0.906136	0.0341713	-0.982587	-1.39682	0.527438	1.10626	2.19691	-0.972921	-0.467784	0.652233	-0.274682	-1.23649	-2.15998	-0.493357	-0.545791	-0.553989	-0.41046	0.392096	0.0325647	1.00631	0.748965	0.286524	1.46983	1.67886	-0.593263	-2.04751	-1.16396	-0.00042586	-0.344399	-0.624131	0.244702
0.498554	-0.0868686	2.87775	1.47726	0.420569	0.589068	2.21639	-1.89658	-1.49337	-1.56258	-0.703413	-0.319923	0.0632512	-0.290543	1.53298	1.42349	1.98484	-0.753795	0.374341	-0.362757	-1.20108	-2.71051	-0.756125	0.472477	0.680651	1.99165	0.352339	0.611103	0.910487	2.18246	1.64579	-0.385588	-0.473414	0.275816	-0.807663	0.109447	-1.69588	0.59785	-0.375644	0.354211	-0.856174	0.395011	-0.396889	0.495214	0.137746	0.93267	-1.54789	-0.667844	-0.0971875	-0.546733
-2.46677	-0.384021	-1.78941	0.730055	0.85525	1.97175	2.67938	-0.268618	-1.06648	0.847926	0.289828	-1.22455	-2.32958	-0.834765	0.0254041	-0.285912	-0.673099	0.463812	0.306703	0.867527	0.991907	-0.241269	1.38464	-0.2194	-0.747621	-2.22684	-0.512058	-0.570148	-0.189754	0.916363	0.874425	0.654958	1.83665	-0.144609	-0.635071	-0.22747	0.0475234	-0.708871	-1.35388	-0.187425	-0.320989	0.165685	0.523153	1.02231	0.888003	0.535005	0.0226242	0.339594	-0.00982662	-1.24784
2.34052	2.93062	0.0897544	0.138594	0.158825	-0.118142	-0.561302	-0.108447	1.93768	1.05572	1.05265	2.42331	3.10923	2.72558	1.45775	3.41171	0.456487	-1.36297	0.94237	-0.161497	-0.219798	-1.20681	0.025938	0.0198991	-0.0838092	-0.462738	-0.131238	0.155651	-0.559329	-0.376731	0.503696	-0.896608	-1.19268	-0.578743	-0.626661	-0.936148	-1.39739	-0.705777	-0.684126	-0.765942	-0.456771	-0.0765418	-0.469792	-0.0365141	0.619858	0.188348	-1.14014	-1.24126	-1.16328	-0.73852
0.13494	0.0542808	-1.08559	0.20322	-0.260622	-0.469562	0.0567308	-0.0526826	1.12969	0.77134	0.760741	2.62276	0.552426	-0.970363	-1.67	-0.766283	-0.996483	-1.73214	-0.445172	-0.372626	0.247995	0.254711	0.825149	0.466055	-0.557539	-0.111469	-0.0230684	-1.27836	-2.0145	-1.83611	-0.70917	-0.0980052	-0.24691	-0.42821	-0.186984	0.0101904	0.423897	0.173958	-1.02582	-1.11923	-0.353706	-0.168322	0.309385	-0.866324	0.620177	-0.06385	-0.130533	0.44153	1.83113	-0.24987
0.533968	1.18335	0.515437	-0.00737013	0.0470687	-0.315124	-0.1087	-2.39157	0.472548	2.88693	0.235095	1.0626	2.21555	2.84813	2.12214	1.73525	3.40219	0.699291	0.019221	2.10483	-0.361174	-0.788811	-0.213192	-0.598027	0.176704	-0.363257	0.00546791	0.365646	0.291726	0.387027	0.0260149	0.219266	-0.239304	-1.35235	-0.217891	0.836213	-1.21923	-1.09299	-1.01881	-0.204358	-0.536031	-0.550039	-0.104743	-1.39837	-1.42453	-0.207821	-0.0999535	-0.107305	-0.55599	-0.548882
-0.468133	-1.82054	-0.964663	-1.12178	-0.539365	0.260738	0.418954	-0.672102	-0.91723	-1.45314	-0.00378676	-1.87501	-1.23457	-1.5304	-0.0161226	0.0580566	-0.937062	-1.10419	-1.23679	-0.0383309	0.113936	-0.81375	-2.20716	-0.756945	-0.249699	-0.290309	-0.543394	-0.588664	0.500962	-0.482359	-1.13787	-0.907759	-0.897566	-1.3914	-0.301861	0.830192	-0.514759	1.35033	2.09173	2.34781	0.217879	-1.22207	0.549646	-0.702588	-1.32391	-1.61672	0.417677	1.37849	-0.177435	1.52985
-2.51898	-0.998351	-1.13739	-1.38815	-0.831715	-0.272624	-1.28884	-1.46029	-1.32821	-0.835962	-0.515543	-0.993071	-0.29873	1.10132	1.08603	-1.51675	-1.42792	-1.36537	-1.26356	-1.51886	-1.611	-1.22576	-0.708796	-1.31833	-1.03991	-0.170705	0.333367	0.160716	0.400228	0.0175501	0.449796	1.33433	0.210517	-1.31829	-0.891169	-0.614712	-0.691708	-0.725496	-0.0755996	-0.105616	-0.323115	-0.18838	0.240157	0.21392	0.163894	0.164663	-0.0888823	-0.0474612	1.10919	0.381671
-1.66855	-1.50039	-1.72363	-1.3906	0.0111689	-0.774352	-0.749929	-0.177778	-1.33117	-1.48821	-3.10808	-1.91235	-1.05774	-1.24501	0.0628521	-0.0594397	-0.180587	-0.261793	-0.305364	0.40445	-0.0216235	-1.59166	-1.19029	-0.504989	-0.615695	-0.936227	-1.90685	-0.470364	1.03827	0.224625	0.158713	-0.0923893	-0.257558	0.349115	0.249429	0.156094	-0.516729	-1.23752	0.729057	-0.161953	0.114537	0.390297	0.11817	0.172307	-0.911339	0.636141	0.941564	0.437965	1.35351	0.685386
-0.733138	-1.47206	-1.8559	-1.45367	-1.55313	-1.28489	-1.01286	-0.421681	-0.138506	0.400985	-0.628456	-1.08393	-0.557503	-0.310871	0.197697	-0.868904	-0.852651	-1.25748	-0.751476	-0.36528	-0.454029	0.661727	0.307275	-1.64343	-1.65567	-2.02463	-0.881481	-0.0238851	-0.418172	-1.12688	-0.751619	-0.809276	-0.523774	0.455286	0.377439	-0.533372	-0.363159	0.275537	0.632279	-0.724692	-0.5982	-0.638405	-1.68008	-0.238214	0.395051	0.0753565	-0.0116928	-0.431629	-0.212792	0.289228
-2.20486	-0.772089	-1.64129	-2.00687	-2.38687	-2.08443	-1.65645	-1.617	-0.459153	-0.656998	-0.498026	-0.413462	-1.33971	-0.827974	-1.19509	0.220177	-0.987242	-0.91301	-1.03289	-1.0559	-0.758595	-0.805167	0.0656406	-0.573654	-0.442711	-0.302767	-0.784134	-0.437914	-0.592212	-0.296611	-0.301314	-0.491148	-0.542155	-0.443573	-0.271201	-0.761425	0.341621	-0.607428	-0.420967	-0.491031	0.558312	-0.124106	0.179339	0.925298	1.26578	-0.0999294	-0.635039	-0.238296	-0.082322	-0.493143
-1.46331	-1.49107	-1.89866	-1.6671	-1.61683	-2.31618	-1.69543	-2.73327	-1.20308	-0.746481	-2.09193	0.521784	0.645639	0.113329	-0.0690931	-0.467592	-0.349849	-0.500271	-0.153399	-0.0488173	-0.0799596	-0.0264924	0.0474637	0.38173	0.478264	-0.826079	-0.225017	0.562157	1.03789	-1.27026	-0.593251	0.477369	-1.23253	-0.770216	-0.462214	0.0260006	-0.940852	-0.606231	-0.228722	-0.462997	-0.414433	-0.196261	-0.890145	-0.267316	0.654047	0.616855	0.610187	0.322343	1.35536	1.11213
-0.76252	0.161354	-2.57462	-2.34362	-1.15731	0.620427	-1.72434	-1.20324	1.37028	1.10798	1.14306	0.562193	3.53779	1.16231	-1.25667	0.598104	0.827789	-0.659967	-1.912	-1.2938	-0.550301	0.559392	-0.733976	-0.296204	1.14952	-0.832787	-0.814425	-0.178288	-0.627609	-0.469719	-0.813394	-1.06403	-0.565836	-0.799495	-1.49225	-0.638928	-0.0485182	-0.42852	-0.626641	-0.574851	0.455135	-0.731837	-1.09082	-1.09343	-0.577454	-0.0264689	-0.46258	0.488597	-0.12612	-0.6833
-1.99989	-2.06537	-2.9209	-1.09886	1.30867	0.162053	1.27132	1.2419	1.43843	-0.299987	-0.233605	0.424615	-1.29611	-1.42121	-1.18078	-1.83045	-1.28087	-1.43749	-0.260372	-0.442014	-0.696237	-0.998944	-0.898174	-0.835126	-0.522119	-0.830774	-1.07972	-1.05256	-0.822293	-1.59936	-0.118678	-0.101766	-0.740314	-1.14502	-0.25009	0.140206	-1.42552	-0.539246	0.204674	-0.0331697	-1.34891	-0.313904	0.19005	0.113431	0.0637659	-0.569554	-0.236174	-0.357943	-0.509733	-0.0631891
0.860108	-0.787626	-1.40243	-1.22676	-1.68954	-0.97162	-1.8244	-1.7238	-1.05445	-0.938884	-0.896932	-1.04499	-0.0933718	-0.6356	-0.798389	-0.821786	-0.848963	-0.024817	-1.6783	-1.17978	-0.414339	-0.394977	-0.289389	-0.9017	-0.409672	-1.3852	-0.397875	-0.26442	-0.703586	-0.780877	-0.565733	-0.844796	0.180624	-0.699824	0.0969527	-0.120395	-0.551996	-0.783734	-0.490776	-0.881	-0.663578	-0.0318885	-0.497319	0.0183689	0.839603	0.100797	-0.0683843	0.64945	0.0179853	0.711549
1.62936	1.98188	2.24964	2.02564	2.1144	1.83241	1.47007	1.79979	1.41615	1.26363	1.29971	1.28801	1.17116	1.30166	1.05437	0.969654	0.889378	0.467087	0.534235	0.714662	0.415853	0.443325	0.543091	0.507395	0.566494	0.309404	0.33578	0.464315	0.297879	0.412415	0.352305	0.262376	0.0325764	0.0265591	0.154686	-0.0795572	-0.0398415	0.146359	0.061072	-0.018903	-0.148583	-0.07097	0.079799	-0.0858551	-0.513004	-0.271644	-0.410538	-0.61547	-0.586137	-0.642915
-0.817472	-1.24699	-1.90627	-0.385928	-0.275914	-0.415389	-0.0349419	0.279881	0.579651	1.54905	1.24703	0.7696	2.41945	-0.139047	1.04373	0.925645	0.735052	0.171297	1.561	-0.283744	1.02888	1.52239	1.14878	1.42989	2.07969	1.06273	1.12506	0.921564	0.262466	0.606174	0.681086	0.124177	0.970276	0.842536	1.39695	1.13892	0.238926	-0.342989	0.752404	1.02378	0.570182	0.418064	-0.073205	0.10722	0.201327	0.662593	0.276286	0.588866	-0.0918247	-0.27561
-2.5284	-1.587	-1.38414	-0.641085	-0.452638	-0.986723	0.627903	0.172555	-0.838668	-1.39863	-0.533992	-0.704227	-1.98587	-0.645328	0.121909	-0.236686	-0.892384	2.90104	2.13828	1.92225	-0.538003	0.147978	-0.187607	-1.49299	-2.18395	-1.20404	-0.727654	-0.711818	-0.818153	-0.794617	-0.131439	0.51795	1.34193	1.40818	0.552627	1.46493	1.91877	1.60872	1.71738	0.126904	-0.139893	1.22626	-0.226815	0.204061	-0.886681	0.00340569	-0.316279	0.0123391	0.110445	1.29211
-1.61498	-1.51559	-2.09458	-1.66717	-0.8707	-1.87421	-2.27817	-1.39809	-0.899208	-0.713653	-0.852031	-0.389362	-0.618994	-1.82947	-1.37473	0.232027	0.129454	-0.828579	-0.286069	0.387616	0.195855	-0.218008	-1.13352	1.12391	-0.161198	-1.23807	-1.03805	0.0205515	-0.514309	-1.15306	-0.514009	0.639994	0.363094	-0.442758	-0.323098	-0.336263	-0.322573	-0.176938	0.25944	0.143273	0.515162	-0.106068	-0.0388167	0.369643	0.120311	0.727609	0.882649	-0.160963	-0.573792	-0.576026
0.0379924	-0.791514	-0.720595	-1.37338	-1.77647	-0.959236	-1.46868	-0.733628	-1.15644	-1.03166	-0.686382	-0.893898	-2.45867	-1.12172	-0.0657881	-0.604468	-0.802732	-0.979284	-0.439484	-0.397757	-0.0337025	-0.572603	-1.24587	-0.128401	-0.947897	-1.00391	-0.985708	-0.289727	-0.137593	-0.870846	-0.215186	-0.121626	-0.237392	-0.0553935	-0.71492	-1.37808	-1.33653	-1.22147	-0.783912	-0.150861	-0.389965	0.126293	0.191445	0.219054	0.958675	0.262169	-0.6541	-0.194754	-0.225827	-0.512823
-1.93995	-1.47135	-1.87195	-1.83387	-3.01433	-1.70754	-2.36115	-1.99738	-2.3185	-1.19558	-1.46786	-0.556578	-0.85901	-0.503196	-0.0282873	-1.23892	-0.392687	-0.939991	-0.729305	0.112516	-0.162153	0.539837	1.05412	0.588026	-0.209531	0.614235	0.417618	0.402998	-1.03292	-0.13866	-0.349562	-0.362777	-1.2764	0.314706	1.94275	0.581674	1.42331	0.623077	0.797523	-1.05342	-0.0305543	0.888736	0.417619	0.731356	-0.229627	0.39377	0.610933	0.819345	0.406138	-0.112502
-2.54951	-2.31617	-2.55215	-2.20869	-2.25902	-2.02736	-1.91631	-2.19634	-2.23507	-1.76211	-1.16515	-1.64785	-1.36353	-1.11523	-0.414225	-0.309577	-0.499271	-0.516205	-0.240565	-0.650172	-0.537326	-0.550554	0.295371	-0.490426	-0.184237	0.024927	0.466671	0.568863	1.24865	0.643349	0.279061	0.565362	0.90017	0.492417	0.382676	0.579436	0.748412	1.08769	1.40103	1.69132	2.10936	1.06967	0.489371	0.765665	0.768095	0.44703	0.447763	0.8509	0.621262	0.136268
-1.09949	-1.38025	-1.27497	-1.32678	-1.30098	-1.26118	0.567944	-0.502909	0.0885083	-0.420839	-0.0537018	-0.849487	-0.538063	-0.806228	-0.441104	-1.67039	-1.69937	-1.82519	-2.29446	-1.64627	-0.447412	-0.998454	-1.12865	-0.689427	-1.55276	-1.29582	-1.03501	-1.09707	-0.808006	-1.00682	-0.418091	0.996043	0.332119	0.186299	0.0794955	0.199579	-0.166699	-0.0201929	0.0403074	-0.0197622	-0.335086	0.287046	0.137096	0.727385	0.762072	0.379034	-0.275995	-0.623025	0.65446	1.76484
-0.951062	-1.86641	-0.776495	-2.13574	-1.21814	-1.19421	-1.62855	-0.549958	-1.3514	-1.86697	-0.0815574	0.174343	0.269773	0.488866	-1.11933	-1.41551	0.396112	0.71378	0.0651788	-0.8756	-1.17664	0.698919	-0.821576	-1.25328	1.28218	0.785208	0.510661	0.335665	0.111481	0.315254	-0.768069	-1.01857	-2.51047	-0.557176	-0.875407	0.366083	0.681346	0.705286	-0.438469	-1.508	-0.0255763	1.49865	0.85688	-1.08664	-0.508005	0.0373358	-0.959763	-0.621025	0.224167	0.272348
0.75958	2.22273	1.89293	3.02678	2.07645	2.13771	1.63342	1.31834	1.74887	1.37353	1.19555	1.611	0.977914	0.443266	0.175232	-0.0235984	-0.548327	-0.508314	-0.425855	-0.284041	-0.298519	-0.132775	0.0699458	-0.113588	0.212948	0.773636	0.352777	0.4278	0.160812	0.086411	-0.820263	-1.01065	-0.0278309	-0.262097	0.415989	-0.722313	-0.267356	-0.9461	-0.712719	-0.342714	0.618871	0.32166	0.870656	0.489184	-0.831035	-0.459936	-0.301932	-0.259205	-1.34442	-1.2687
0.516093	-0.178696	0.28192	0.211364	-0.471832	1.22955	1.46123	0.153145	-0.0646049	-0.628535	-0.884908	-1.55777	-1.26248	0.0256666	0.908681	0.667687	-0.938303	-1.66593	-1.15943	-0.885348	-0.89752	-1.10122	-2.13428	-0.985106	-0.359067	-0.997578	-0.00825904	-1.28786	-1.88148	-1.04557	-1.15681	0.131706	-1.2373	-1.10913	-1.81376	-1.19445	0.17688	-0.644065	-0.478295	0.686997	1.82444	0.411725	0.798604	-0.68207	0.938949	-1.14833	1.24513	0.934149	2.51347	1.71348
-0.266244	-1.33198	-1.25906	-0.703284	-0.492005	-0.461337	-0.933732	-1.37101	-0.396281	-2.09593	-0.728317	-0.119782	0.827659	-1.71676	-1.50673	-2.43009	0.336174	-1.37824	0.329553	-1.99196	1.59991	-0.779738	-1.88972	-0.486061	-0.790085	-0.474118	-0.679517	0.130342	0.43751	0.456434	0.245231	0.0935074	1.21355	-0.105587	-0.371608	-0.718083	0.477574	0.0646686	0.452296	0.657176	0.54205	0.210874	0.0623089	-0.816654	-0.336113	-0.646931	0.363965	-0.234315	-0.420659	-0.161515
-0.914681	-1.81058	-1.84403	-0.441272	-0.629915	-0.66746	-1.0622	-0.551991	0.0308759	-0.640604	-1.66723	-0.714134	-0.944365	-1.06643	-1.29189	-1.78241	-1.05878	-0.385109	-0.142519	-0.599993	-1.2624	-1.32121	-2.07182	-1.90245	-1.10733	-0.816925	-1.38994	-1.43151	-0.523172	-0.686043	-1.12546	0.0108013	0.541358	-0.875052	0.190482	-0.189805	0.0774355	0.279578	1.15226	-0.0921224	0.964348	1.39986	0.967769	0.242188	1.31735	0.595197	1.78894	-0.21308	0.467079	0.193256
-0.624295	-1.15389	0.224591	1.43377	0.282268	-1.28737	0.982576	0.825843	0.832901	1.16417	1.70842	3.08838	1.35141	-0.596872	1.43953	1.10805	1.00873	-1.35575	-0.321222	0.305893	0.674002	0.0380227	0.763107	-1.34922	-0.242704	-0.0649074	0.899903	0.365023	-1.18224	-0.774309	0.43411	0.399636	-0.199358	0.216909	1.66474	0.879793	-1.1206	-0.742298	-0.509979	-0.669495	0.629926	-0.0785802	-0.989198	-0.1725	-0.905959	-1.18784	-1.23671	-1.07188	0.265086	-0.239721
1.58776	0.917044	1.1788	0.343828	-0.417944	1.14186	0.0921471	-1.03872	-0.690266	-0.528739	-1.51675	-0.201832	0.686651	2.35868	1.88692	0.0984729	0.83132	0.535398	0.837538	1.55333	0.331875	0.627693	0.180653	-1.01615	-0.497047	-0.03768	0.0250133	-1.12144	-0.578599	0.729676	-0.290474	0.334031	2.05749	0.5401	1.30974	1.76602	2.47304	0.945728	-0.518342	-1.87403	-1.28655	-1.1409	-0.939527	0.219044	0.819983	0.888173	-0.00560903	-0.0353287	0.16405	-0.835507
[truncated: 50 more columns]
