# Supplementary material for: Activity-dependent development of vocal circuits in the neonatal rodent forebrain
Source: EMBO Rep. 2026 May 19;27(13):3632–64. doi: 10.1038/s44319-026-00798-1 (PMC13354774; doi:10.1038/s44319-026-00798-1)
Supplement: Supplementary file 5 — Source data Fig. 2 [file 44319_2026_798_MOESM5_ESM.zip › Figure 2 (V)/2L/trained_USV_Z.csv]

	-1.975	-1.95	-1.925	-1.9	-1.875	-1.85	-1.825	-1.8	-1.775	-1.75	-1.725	-1.7	-1.675	-1.65	-1.625	-1.6	-1.575	-1.55	-1.525	-1.5	-1.475	-1.45	-1.425	-1.4	-1.375	-1.35	-1.325	-1.3	-1.275	-1.25	-1.225	-1.2	-1.175	-1.15	-1.125	-1.1	-1.075	-1.05	-1.025	-1	-0.975	-0.95	-0.925	-0.9	-0.875	-0.85	-0.825	-0.8	-0.775
1	0.688524425	0.315973546	-0.059702647	0.099249268	0.622373517	0.557221544	0.392808087	0.18938261	0.177217485	0.268546276	0.785099433	-0.149230366	-0.526384577	-0.032382599	-0.006289822	-0.463258109	0.30991141	0.122106128	0.115230174	-0.244158153	0.11664931	-0.615877923	0.050128428	-0.329633384	0.320549298	-0.390169061	-0.251719319	-0.543712663	-0.443166732	-0.025050047	0.352807808	0.27843644	-0.102965106	-0.230420172	-0.511567479	-0.693646847	-0.605143777	0.203805664	-0.107052549	-0.137573458	-0.502397659	-0.616096758	-0.266194724	-0.565899995	-0.3487268	-0.908544876	0.376436747	-0.08602282	-0.200953616
2	-0.534910105	0.201248745	-0.313511189	0.145368804	-0.262474535	0.083348054	0.031241794	-0.027096133	-0.855606927	-0.823891831	-0.690362931	-0.035072152	-0.270524775	-0.37770087	-0.625158202	-0.539645836	0.258691034	0.290363461	-0.331385478	-0.7164151	-0.203073858	-0.199339411	0.142982257	0.164814594	-0.094438231	-0.459094082	-0.205434718	0.594260627	0.332809507	0.410109129	0.451042993	-0.379927469	-0.307740799	0.537185113	0.071203785	0.119632662	-0.204842962	0.294751841	-0.068307178	0.439692791	0.843788487	0.023507077	-0.695818866	-0.260182683	-0.493963991	-0.09976667	-0.123087473	-0.117260789	-0.793104278
3	-1.071389807	-0.95643928	-1.087236869	-0.96152131	-0.932112205	-0.986355597	-1.072080954	-1.15080424	-0.69784862	-0.191569678	-0.332429948	-0.481570066	-0.854296601	-0.543836292	-0.978884058	-1.186385848	-1.473104948	-1.165640527	-0.485444592	-0.599993957	-0.676571791	-0.26470241	0.034441514	-0.192805605	-0.329907474	0.041661308	-0.374358145	-1.109426334	-1.201990171	-0.529474185	-0.606756645	-0.797443951	-0.452182336	-0.502752017	-0.213193244	-0.423908048	-0.253905039	-0.340507512	-0.711494922	0.054497682	-0.127531881	-0.009000954	-0.017136751	-0.24063967	0.327805868	-0.16093562	-0.195286638	-0.075248277	0.199691544
4	0.244371368	-0.516672532	-0.198770561	0.157319732	-0.294621046	0.853459728	0.170790221	1.280352125	1.700443725	0.796020438	0.600022024	-0.543486773	-0.172777487	0.294913225	-0.564252644	0.022930612	0.39466603	0.050805951	-1.161336384	-1.614327257	-0.51902212	-0.237116992	0.11577812	0.073564578	0.259338906	0.454329961	-0.417523202	0.016006886	1.040661069	-0.304985982	0.290712769	-0.374446605	0.328145414	-0.001661602	-0.504056563	0.314918961	-0.866142063	-1.05625813	0.083573761	-0.042501744	0.261529896	-0.880109339	0.291980492	-0.407251028	0.417049048	-0.070591503	0.223765172	-0.53961396	-0.093657183
5	-0.770674947	-0.60872944	-0.519920431	-0.175973444	-0.414747647	0.297444837	0.226485005	-0.467868773	-0.809491493	-0.246881344	-0.08793226	-0.160625487	-0.214749277	-0.305480446	-0.806863439	-0.833782564	-0.234613421	-0.304015522	-0.079653733	0.013909853	0.506384099	0.311600602	-0.273918086	-0.534389556	-0.818096012	-0.847709148	-0.533210929	-0.924401997	-0.213583826	0.068604646	-0.556871263	-0.599218806	0.150747028	0.665852455	0.022859524	-0.211168647	-0.415659284	-0.277449445	-0.693039659	-0.201700215	-0.435763965	-0.121155486	-0.570036057	-0.009503432	0.660810603	0.322173459	-0.812703491	-0.018780551	0.169581416
6	-0.584797142	-1.306369369	-0.86113207	-0.651260336	0.228307713	-0.382791736	-1.363598756	-0.936728109	-1.290609128	-0.42301691	-0.319956522	-0.230781599	-0.584912668	0.043037792	0.329311207	-0.325824668	-0.996687233	-1.535258776	-1.530609008	-1.162991331	-0.351619398	-0.861556105	-0.605026589	-0.171744107	-1.233167527	-1.378607617	-0.456561893	-0.354610086	0.141250414	-0.32830917	-0.1523618	-0.727929594	-0.228167047	0.691054417	-0.560880174	0.069940613	0.639446574	0.604338572	0.514593597	0.129785518	0.587945968	-0.20818284	0.059995017	-0.238750485	0.010489378	0.867876667	0.093981958	0.530780018	-0.766799263
7	0.073195792	0.258962805	0.198536056	-0.388125614	0.276856998	0.307699936	-0.45649188	-0.241892667	-0.134536397	-0.192252575	-1.339358393	-0.058614692	-1.112825174	-1.127805435	-0.349916452	-0.235218649	-0.052589769	-0.422435869	-0.758048715	-0.685797955	-0.45109788	-0.204637092	-0.792094518	-0.509902105	-0.198001295	0.05789841	-0.069888292	-0.779830975	-0.594117962	0.084028193	0.120751171	0.02634111	0.330872485	0.279191273	-0.116823038	-0.391273127	-0.315897474	-1.013140486	-0.642545988	0.07623794	-0.260355708	-0.857434467	-0.950274593	-0.768811717	-0.596189644	-0.425429348	-0.41125051	-0.071876656	-0.112940763
8	1.393373179	1.022011049	0.612710936	-0.099395253	-0.143794486	-1.298727324	-0.37968459	-0.497589583	-0.51267442	-0.39039003	-0.707891094	0.393881566	0.053953846	0.232338805	-0.374058816	-0.855836315	-0.556324283	-0.25562377	0.334981661	0.886738534	-0.540601016	1.67359551	0.353409718	0.844138885	0.774924095	0.146681229	0.963955551	0.309683577	0.153996237	1.330347924	0.888292237	0.153683318	-0.976775467	-0.245735333	0.313704833	-0.021587379	0.054003145	-0.848434654	-0.728754531	-1.340228732	-0.770557372	-1.717715362	-0.216310557	-0.266976395	-0.783591183	-1.374758683	-0.445029061	0.691993723	0.85647779
9	-0.164800201	-0.825606339	-0.089813911	-0.11410007	-0.665766349	-1.605784135	-1.272185423	-1.00294122	-1.014973554	-1.015460428	-0.117874077	0.488772608	0.514263667	0.145868859	-0.071036929	-0.011489745	-0.481722853	-0.962601791	-0.727000677	-0.599976531	-0.510673697	-0.524447034	-1.230375612	-0.139594231	-0.24833652	-0.051983709	0.555436794	0.864695207	-0.220062601	0.799324712	-0.000175531	0.197284652	-0.271177039	-0.225748171	0.570049838	-0.014170387	0.394566028	0.176478714	-0.093569788	-0.45827903	-0.868618897	-0.05530407	-0.561663399	0.307948535	0.903806554	-0.399547078	-0.21105948	-0.565466013	0.34575364
10	-0.100717701	0.222223113	-0.169813678	-0.831500345	-0.332215787	0.474567935	0.068482815	0.321987754	-0.939851113	-1.317465184	-0.213829936	0.61330713	0.790366078	-1.061138965	-0.528984905	0.541757551	0.073481336	0.434263408	0.037458431	0.947153266	0.007695693	-0.831530535	0.272699004	0.378860962	-1.642634689	-1.000421538	-0.393077639	0.326637364	0.714314706	1.01000983	0.409018775	-0.278640912	0.883390345	-0.502970086	-1.030088797	-0.051781134	0.459218233	-0.410363811	-1.558524824	-1.305115261	-0.209455461	0.561628493	0.608461127	-0.502451064	-0.559055977	0.890640414	1.181570953	0.247612869	-0.750904065
11	-0.051980032	-1.21020067	-0.21178664	-0.704617628	-0.50555573	-0.329265146	0.312000759	-0.182788056	-0.124694409	-0.087930524	-0.69145846	-0.941452057	-0.752619233	0.192094607	0.341955188	0.175227967	-0.203099813	-0.036881777	0.277237477	-0.175256071	0.242830507	0.128182952	0.058431025	-0.980725591	-0.460645852	-0.77624176	-0.486412492	-0.73883219	-0.468295819	0.79275266	0.496373409	-0.360955251	0.037837631	0.392640696	1.113581829	0.697355887	0.391392532	0.822072223	0.346532554	0.252408492	0.600417478	-0.986691879	-0.358301981	-0.620607445	-0.833856122	-0.241596327	-0.74863593	-1.140264424	-1.483991149
12	-0.652147582	-0.958531327	-0.923531705	-0.672319622	-0.572372466	-0.493076275	-0.562756671	-0.553066204	-0.59185398	-0.212270571	-0.139093236	-0.611360361	-0.260105486	-0.304989414	-0.023803202	-0.085314643	-0.094471981	-0.234036046	-0.422201711	-0.340872503	-0.053812576	-0.27563882	-0.140588635	0.045744477	-0.148871178	-0.492835104	-0.279435321	-0.074349343	-0.184771076	0.098014147	0.137820978	0.185984917	0.155906592	0.04121062	-0.205926079	-0.110901064	0.20069102	0.468066411	0.367288758	0.289645881	0.123993447	0.405565465	0.455801855	0.301627476	0.093794068	0.030485678	0.246512389	0.391309579	0.675961013
13	-0.291070472	0.106726219	-0.328352251	0.112176428	-0.202030368	-0.427199289	-0.236834402	-0.042850024	0.026320313	0.220080797	-0.392434684	0.106791367	-0.082667904	0.101427528	0.012262893	-0.160763996	-0.738498811	-0.20000623	0.054309197	0.013648066	-0.008691496	-0.332000785	-0.125312373	-0.395288676	-0.009996366	0.233282354	-0.027994131	-0.247851893	-0.206462169	-0.246087975	-0.334155273	-0.167452843	-0.074699208	-0.505978094	-0.43260489	-0.186689947	-0.24775971	-0.168169704	-0.455883432	-0.745087772	-0.639727223	-0.591261506	-0.308269758	-0.386536155	-0.176582777	-0.622461911	-0.909713548	-0.602670225	-0.161468541
14	0.46993436	1.094065727	-0.222631406	0.144995813	-0.286957246	-0.192715471	0.476475271	-0.507111831	-1.114066617	0.062612573	0.087961359	-0.130540067	-0.398896184	0.044785943	-0.665260296	-0.961005159	-0.430383741	-0.334009525	-0.106903258	0.207755678	-0.508752273	-0.87084699	-0.171415585	-0.303786738	0.491750376	-0.414601102	-0.606075	-1.059936175	0.598826492	0.443845078	0.318735281	-0.658642592	-0.334564769	1.029796478	-0.454844027	0.776625971	-0.117787873	-0.452292929	-1.40110484	0.352747322	-0.006189636	0.594580105	0.295057112	0.371437558	-1.042910165	-1.56960432	-0.733668763	0.385759282	0.182761487
15	-0.131782537	-0.254452611	-0.230396267	-0.36653918	-0.216423366	-0.257316722	-0.278925168	-0.328365347	-0.134442706	-0.229046885	-0.267858885	-0.168878242	-0.136174171	-0.342501651	-0.515909292	-0.295293122	-0.262035347	-0.361174067	-0.287800736	-0.302953039	-0.23067523	-0.169019318	-0.004898664	-0.095993187	-0.091778978	-0.284324429	-0.277528981	-0.385436807	-0.322247677	-0.336284376	-0.366978402	-0.34168414	-0.337216859	-0.21410341	-0.229208047	-0.214607617	-0.051416471	-0.118388811	-0.043377307	-0.365100421	-0.394228922	-0.173363429	-0.185160889	-0.188885322	-0.580516611	-0.266425233	-0.256319429	-0.24562601	-0.111217449
16	-0.692086686	0.286019956	-1.880112647	-1.23704259	-0.684100138	0.423764669	0.360379277	-0.016038688	0.838367772	0.376388908	0.87206416	1.007074448	1.113829269	-0.017728712	-0.538642633	-0.303059092	0.159379302	0.116744675	-0.134413072	0.801849568	0.821597128	0.853710626	0.621983837	0.192916118	0.586007508	0.381455238	0.575554052	0.231376837	-0.813093009	-1.289623365	-0.71269266	-1.232363891	-0.251198755	-0.76792696	0.194487334	0.56151407	-0.175280685	0.769975006	0.885410073	0.733653256	1.606723926	1.011758424	0.673531781	-1.078442449	-0.057970398	-0.009170603	-0.378353371	-0.489379018	-0.205409129
17	-1.396807395	-1.227493411	-0.705911437	-1.034598329	-0.739913273	-1.635597074	-1.209698824	0.513865349	-0.358569234	-0.99746189	0.393871193	-0.037320947	-0.90766264	-0.614393753	-0.468022479	-0.015764476	-0.692338577	-0.950950427	-0.83242179	-0.920020701	-0.470245055	-1.324709212	-0.856695695	-1.074724662	-0.902455946	-0.319939573	-0.078228687	-0.368980445	-0.347574192	-0.12047311	0.399611935	-0.10480803	0.318526582	0.913981238	0.900840817	0.054809523	-0.320353304	-0.355314274	-0.979111059	-0.036088901	0.129263581	-0.452833584	0.14009219	-0.114685979	-0.994795061	0.176643672	-0.375156742	0.329032613	0.272157526
18	-0.889231706	-1.234241689	-0.937635136	-0.657471576	-0.59113669	-0.483711517	-0.833109443	-0.83162964	-1.059850742	-0.957767803	-0.839502292	-0.944901707	-0.516051523	-0.959527023	-1.292547755	-0.862699398	-0.68798772	-0.377196607	0.112828079	-0.685798541	-1.206812008	-0.260657698	0.070484973	-0.251959846	-0.497770241	-0.66879273	-0.455344391	-0.327562392	0.269506398	0.347503682	-0.247886141	-0.881739025	0.190109691	-0.526334049	0.376865515	-0.016930065	0.244362653	0.299166388	-0.280500043	-0.769042804	-0.041274105	-0.048845894	0.374467351	0.157900021	0.021090835	-0.493862083	-0.230372473	-0.352847108	-0.091030689
19	-0.478383361	-0.979728845	-0.192376102	0.020803194	-0.204885688	-0.367203048	-0.391741717	-0.605838903	-0.290594211	-0.490392668	-0.408878692	-0.848573177	-0.283345942	-0.094134064	-0.277284163	-0.268219332	-0.079596643	-0.140722715	0.104795388	-0.056739916	-0.230229527	-0.554258599	-0.7402028	-0.292724153	-0.660951848	-0.412075639	-0.579702124	-0.436713506	-0.431180919	-0.369106902	-0.216938445	-0.261172787	-0.049157448	0.059795915	0.0053331	0.292807496	0.203023405	0.227383408	-0.331601484	-0.672808936	-0.342677674	-0.553005445	-0.431119521	-0.512330218	-0.16372767	0.150760349	-0.140057734	0.043501222	-0.044966508
20	-0.26536857	-0.281776048	0.156731115	-0.075265567	0.175758383	-0.114217151	0.351013994	0.244547345	-0.425751275	-0.006769758	-0.206073918	0.194222466	-0.413375757	-0.292675948	-0.102219256	-0.400415954	-0.19959981	-0.205768573	0.160792943	-0.440572662	-0.045810977	-0.170536382	-0.012689179	0.194880577	-0.234843367	-0.088782082	0.004818717	-0.200126963	-0.423347791	-0.482946911	-0.187070597	-0.11880465	-0.036149741	-0.168676386	-0.239397276	-0.141446811	-0.191855772	-0.105683385	-0.379649013	-0.350277542	0.219622707	0.121793161	0.057210391	-0.537467887	-0.074155534	-0.619241777	-0.113882156	-0.299719841	-0.45715594
21	-0.007759568	0.089373493	0.923436935	0.95195247	1.115633722	0.496517009	0.226670872	0.313207544	1.652510558	1.164398793	-0.456641123	0.5777342	1.013787077	-0.137361207	0.084632178	1.088785354	-1.223462304	-0.631472869	-0.469323611	0.482739877	0.414545852	0.384023441	-0.860282789	-0.982098617	-0.896704423	-0.11376545	0.010135468	-0.150625919	-0.642483277	-1.61161131	-0.68895322	-0.634045458	-1.26119533	-1.097513378	0.143718237	0.515350175	-0.070276358	-0.450991963	0.332053029	-0.17206312	-0.999627721	0.107001938	-0.976750834	-0.39648761	-0.060136821	-0.457287021	-1.251875398	-2.130403243	0.316188799
22	-0.764496808	-1.070825788	-0.820064813	-0.807398559	-0.530144418	-0.809244477	-0.681731533	-0.768729397	-0.873600391	-0.915533858	-1.057450843	-1.127392915	-0.843017457	-0.800523257	-0.877105965	-1.296108177	-0.768545844	-1.044222005	-1.16170729	-0.650682966	-0.380131244	-0.61708756	-0.447175222	-0.298611483	-0.920218477	-0.734492524	-0.661019609	-0.320022281	0.042529886	0.0663382	-0.202629562	-0.305538191	0.01535706	-0.24028061	0.269802026	0.158816449	0.010799442	0.207918636	0.376322164	0.44710951	0.114101563	0.375575108	0.361022673	0.413121066	0.313315874	0.379497642	0.395093239	0.204705059	0.312867548
23	0.775022043	-0.69275562	-0.574822762	0.639266705	1.004768987	0.753767668	-0.193031264	0.308628281	-0.576656179	-0.496044446	0.372306211	0.252241126	-0.002931843	-0.096105198	-0.037813799	0.447332339	0.200677815	1.03296673	-0.446714586	-0.062988768	-0.014270659	-0.303422891	0.604779584	-0.64119253	-1.366765017	-0.47528089	0.335972961	-0.277453423	0.567412739	-0.038652053	0.012866188	-0.845080096	-1.078901002	0.129827832	1.170925611	0.582848444	-0.949289342	-0.304591422	0.520115802	-0.463063573	0.094879145	-0.234116832	-0.229366525	0.446760908	0.598438586	0.15474288	-0.201766755	-0.495336221	-0.572584815
24	-0.536183546	-0.193381024	-1.405149944	-0.952200589	-0.356130286	-1.005153683	-1.270396186	-0.896449671	-0.335173693	-0.235169163	-0.280229576	-0.544207947	-0.412609667	-0.859796075	-0.466594944	-0.878532946	-0.895503695	-0.53789674	-0.431051349	-0.676827639	-1.129953902	-0.858565199	-0.6561853	-0.721486226	-0.27576628	-0.232811523	-0.005569881	0.318821099	0.158499369	-0.434093539	-0.435216057	0.138531298	0.193011023	-0.290713758	-0.010035246	-0.045774117	0.006266831	-0.377395061	-0.001022718	-0.654227476	-0.604157967	-0.468121707	0.130992209	-0.086643517	-0.206216659	0.065793779	-0.280435388	-0.400912694	-0.165066703
25	-0.146431221	-0.149934605	-0.06246255	0.095076839	0.008510773	0.096336405	0.109204461	-0.355203195	-0.734686416	-0.583765858	-0.574392242	-0.517282709	-0.636267177	-0.558355873	-0.422243158	-0.709601966	-0.157482274	0.025488634	-0.222478594	-0.002665541	0.033459253	0.108542218	0.088673405	0.112992995	-0.257664066	-0.338299883	-0.75506341	-0.557117516	-0.727922698	-0.180412538	-0.311116386	-0.217344653	0.125075525	-0.055082919	-0.357097159	-0.569819662	-0.416318028	-0.456245101	-0.443873659	-0.271261008	-0.154654578	-0.166802949	-0.170843496	-0.364754992	-0.125681557	-0.241396761	-0.39254606	-0.420571679	-0.443887221
26	0.108826996	0.254319992	-0.732998883	-2.056785166	-0.375005614	-0.699920461	-1.980524451	-1.706007163	-0.97549825	-0.901420493	-1.119419598	-1.053920995	-0.63369499	-0.910710772	-1.160038202	-0.485193058	-1.000454576	0.097273761	0.490056827	-0.99079492	-0.136394002	0.051680414	-0.896686982	-0.780110151	0.172292455	-0.317024082	-0.027981275	-0.38286385	-0.876305641	-0.666721454	-0.712201852	0.182404619	0.148361747	0.107217296	0.313293817	0.053724317	-0.134418605	-0.043882025	-0.372951495	-0.67484093	-0.128875954	0.535280336	0.422278132	-0.077141117	0.591208493	-0.080750127	-0.43005089	0.725807423	0.680935467
27	-0.206812846	-0.157486679	-0.231479961	-0.484337677	-0.488843021	-0.352043282	-1.010371699	-0.81893873	-0.925360172	-0.731615586	-0.648193048	-0.897644055	-0.404457894	-0.503040467	-0.530477436	-0.16789197	-0.290205549	-0.271236596	0.419304693	0.418231251	0.139633599	-0.365757989	0.133982425	-0.258537666	-0.732466603	-0.872395232	-0.631675462	-0.308677218	-0.731955853	-0.175875565	-0.029142646	-0.025693851	-0.188344708	0.090390344	0.039089067	0.112583014	0.143067774	0.097198278	-0.618746874	-0.622202435	-0.362346232	-0.646286373	-0.101743834	-0.448707934	-0.230747844	-0.051244984	-0.164457515	-0.190212163	-0.0000509
28	0.290395282	0.085697327	0.619942033	-0.533560555	0.043751895	0.031419823	-0.185454313	-0.745684462	-0.507124284	-0.798900654	-0.216773	-0.952128271	-1.345426914	-0.325638251	0.253198779	-0.644578547	-0.602773416	-0.369646394	-0.544917433	-0.152201017	0.011654102	-0.385396844	-0.797605604	-0.814160304	-1.61527302	-0.724405706	-1.082999416	-0.043984866	-0.290886239	-0.516206022	-0.244471699	-0.163044893	-0.408029927	-1.285493791	-0.562925748	-0.204398182	-0.786732807	-0.432517546	-0.662890713	-0.479332111	-0.273679949	-0.472635689	-1.456648072	-1.40489555	-0.814870266	-0.536145126	-0.754230555	0.358871568	-0.074909863
29	-1.109532537	-0.570680777	-1.091613733	-1.001147741	-0.665381111	-0.92128934	-0.809193655	-0.901440283	-1.146691808	-1.221150681	-1.082983285	-1.476333548	-0.958280659	-0.492615871	-1.095626745	-1.065217119	-1.142213948	-0.87051843	-1.092215356	-0.817958547	-0.673326995	-0.909804244	-0.826053982	-0.402790384	-0.122276537	-0.475606807	-0.743301511	-0.235002088	-0.608894453	-0.656021216	-0.420535262	-0.637327898	-0.51699166	-0.791252995	-0.459592113	-0.551224672	-0.510652609	0.019612168	0.242703298	-0.38016922	0.099104934	0.117232239	-0.257717003	-0.291848247	0.23749789	0.325873922	-0.283459241	0.113313098	-0.075355438
30	-1.313666437	-1.10120305	-1.573820189	-1.332803787	-1.247359464	-1.128804482	-1.233143407	-0.943226161	-0.677148245	-1.043831168	-1.143925278	-0.881118649	-1.301043226	-0.888471848	-0.283103879	-0.567951904	-0.773112603	-0.188349619	-0.39017325	-0.923061992	-0.917776417	-0.658252441	-0.341327532	-0.24278705	-0.431810671	-0.68610049	-0.542311396	-0.45584557	-0.565727447	-0.985623408	-0.744700228	-0.860183748	-0.197948643	-0.660183584	-0.223884177	-0.330160511	0.015658385	-0.222539757	-0.286988001	-0.15597558	0.161723081	-0.170778831	-0.344649343	0.049900602	-0.255290827	0.017868987	0.081546441	0.063428707	-0.299837925
31	0.807729612	1.190587419	0.977488717	0.784197059	0.700623602	0.328646691	0.050612925	0.716386409	0.535933545	-0.343688238	0.349474017	0.921721801	0.022574571	-0.457477798	0.00794461	0.647223178	0.272904743	0.52183652	0.135558378	0.405447142	0.653684772	-0.025317271	0.089628933	0.52615514	0.284665111	-0.066683134	-0.57500093	-0.96579367	-0.905673557	-0.513000537	0.096866711	0.226122645	-0.678281182	-0.980298413	-0.087728576	-0.176404485	-0.040901406	-0.693243004	-0.628157064	-1.063017419	-0.745816665	-0.977223628	-1.111668139	-0.51990601	0.214012958	-0.65047102	-0.435608015	-0.906962361	-0.283434826
32	-0.057172872	-0.660781575	0.03956829	0.36703054	-1.093208352	-0.491405415	0.044978125	-0.532938835	0.074973423	-0.301227763	-0.721121897	-0.275592029	-0.85319427	-0.281684975	-0.170476104	-0.475592346	-0.240456703	-0.846477793	-0.16972861	-0.320118672	-0.295256068	-0.444889838	-0.413692456	-0.088632738	0.05563493	0.235993656	0.269900911	-0.324001585	-0.5403958	-0.807059816	-0.115880604	-0.402749364	-0.484914011	-0.571941761	-1.050919206	-0.590273194	-0.036289837	-0.755959459	-0.204931041	-0.340262351	-1.094331739	0.052943074	-0.26985341	-1.520922934	-0.799252527	-0.460103706	-0.34487559	-0.380098826	-0.047033188
33	-1.286447677	-1.144150243	-0.957548062	-1.340283236	-1.421655096	-0.974377518	-1.126790704	-1.416467926	-0.836924285	-0.737183868	-0.55761223	-0.674998067	-0.65852286	-1.008290013	-1.11676104	-0.774397661	-0.838322251	-0.820726874	-0.662613194	-0.820371467	-0.537036013	-0.607807182	-0.518785772	-0.854436015	-0.494935623	-0.546437318	-0.444635569	-0.518476918	-0.260316748	-0.809978458	-0.743625519	-0.527167461	-0.582882855	-0.282234241	-0.157117191	-0.608097171	-0.422862047	0.064693298	0.011402894	0.057265434	0.648549463	0.195473007	0.322190043	0.83263142	0.442534719	0.132449776	0.230034342	0.550990723	0.529737572
34	-0.250059221	-0.27930823	-0.26316006	-0.237851221	-0.20520295	-0.211432713	-0.288843155	-0.262991859	-0.300630329	-0.187945548	-0.340052324	-0.338179486	-0.290872217	-0.231005967	-0.268621127	-0.279851437	-0.252154719	-0.210733654	-0.179452304	-0.175308549	-0.214208863	-0.239749761	-0.340750142	-0.272258347	-0.298412969	-0.296438741	-0.355798859	-0.316025595	-0.227417901	-0.306970814	-0.234173699	-0.261295952	-0.228599146	-0.212949216	-0.243112039	-0.2081919	-0.348220501	-0.341998243	-0.293479209	-0.320254136	-0.28594063	-0.351910884	-0.31714191	-0.310745125	-0.281310334	-0.263771088	-0.244526993	-0.247186696	-0.294318894
35	-0.518043445	-0.508561436	-0.891361364	-0.786440656	-0.687436346	-0.830296028	-1.022889834	-1.061270377	-0.651023582	-0.70265329	-0.877103228	-0.512743632	-0.544022569	-0.325212206	-0.128025024	-0.396301553	-0.264904344	-0.239116402	-0.171034032	-0.587697542	-0.926810957	-0.296392157	-0.700372451	-0.757500802	-0.854369128	-0.951895532	-0.664744997	-0.986104682	-0.206099827	-0.068221208	-0.372573697	-0.152129926	-0.109706002	-0.168133536	-0.30979762	-0.434042827	-0.333642313	-0.850947683	-0.876858115	-0.41655407	-0.77060636	-0.491977909	-0.541532749	-0.105178454	-0.154992315	-0.307020718	-0.113901334	-0.29955831	-0.189209049
36	-0.807022027	-0.729375536	-0.44973135	-0.650416539	-0.447195015	-0.723490849	-0.892962544	-1.18252392	-0.499672107	-0.601464804	-0.622890428	-1.038332556	-1.178612944	-0.935313394	-1.083227844	-0.603917292	-1.367556393	-0.902220737	-0.450018315	-0.795346049	-0.504808115	-0.544005627	-0.738428527	-0.303618761	-0.155050254	-0.192233194	-0.415653992	-0.606446556	-0.232221617	-0.482483427	-0.241628115	-0.574355502	-0.044031909	-0.501354415	-0.271677686	-0.149305018	-0.050775446	0.107007004	-0.303159598	-0.421262274	-0.463366032	-0.215646878	-0.048028812	-0.122879033	-0.027821033	-0.596734667	-0.16514031	0.407147008	-0.010228479
37	-0.815785381	-0.748876462	-0.350519693	-0.848505004	-0.28080503	0.379612339	0.852897073	0.289085064	0.242521368	-0.826369978	-0.440719731	-0.13008934	0.252842312	-1.07296572	-0.01228685	0.257222493	-1.055092558	0.207354481	0.359894289	-0.137777988	0.315308762	0.678431753	-0.12440771	0.259093136	-0.041071897	-1.565911958	-0.242018802	-0.300212904	1.515442728	0.019295461	-0.601072599	-1.34405567	-0.4145493	0.7145541	0.350231675	0.043892938	0.837988974	-0.641089226	0.028120491	-0.149258361	-1.436846171	-0.834314966	0.754130856	1.148907033	0.59509403	-0.476956663	-1.440066566	-1.576138159	-0.141129503
38	-0.295837568	-0.48431525	-0.115694471	-0.305671825	-0.31104229	-0.146068299	-0.159514366	-0.162012349	-0.057314069	-0.076466204	-0.164990692	-0.509704565	-0.337181541	-0.34498191	-0.85611738	-0.927011778	-0.815215084	-0.557338216	-0.747908568	-0.745056826	-0.518548095	-0.589171126	-0.533203218	-0.211950636	-0.495836021	-0.246798994	-0.061314165	-0.098259862	-0.607129904	-0.968892064	-0.324260628	-0.90426186	-0.641727358	-0.971191988	-0.515241222	-0.340493142	-0.599548878	-0.374896282	-0.41431317	-0.435668933	-0.344138112	-0.530984137	-0.528345093	-0.607762709	-0.450732367	-0.642676793	-0.671011055	-0.618155258	-0.386734813
39	0.789257051	0.853793435	0.375665394	0.260300056	0.54632267	1.034214525	1.505220642	1.199866208	0.90434042	0.479928348	0.961080993	1.043500335	0.76068015	0.364186363	0.591264733	0.108014375	-0.048575173	0.78013256	1.002759751	0.714461421	-0.129731861	0.35272889	0.637960107	0.65769145	0.599171431	0.144793338	-0.033178191	-0.286254923	0.236783841	0.386265481	0.157290558	-0.032779979	0.126761683	-0.167718715	-0.212247964	-0.19138586	0.221986411	-0.122784049	-0.499740573	-0.023936227	-0.080816756	-0.171327077	-0.585607803	-0.186147503	-0.224174482	-0.022335392	-0.503816668	-0.504122968	-0.545329819
40	-0.930580571	-0.661649074	-0.720301257	-0.564183422	-0.835042549	-1.138365524	-1.106436012	-0.861201377	-0.454293486	-0.572363088	-0.434779425	-0.815543618	-0.987861687	-0.321623702	-0.689344762	-0.291167747	-0.401018585	-0.337769494	-0.244260783	0.095806663	-0.077501858	-0.798686134	-1.136532692	-0.075727532	-0.484156995	-0.824098765	-0.453333927	-0.919703544	-0.633876062	-0.465434567	-0.173620929	-0.863331515	-0.964423955	-0.219767985	-0.130963111	0.082524218	-0.166455996	-0.426275899	-0.019309765	0.513236532	0.612443048	0.171383766	-0.078583834	0.079877697	-0.329099057	-0.380006374	-0.005205757	0.06932586	-0.064914841
41	0.455275126	0.423855407	0.019146032	-0.502553114	-1.388798016	-0.801066813	0.142180288	0.412631033	-0.120138628	-0.112427463	0.097171889	-0.491117864	-0.18736065	0.182084835	-0.067937813	0.415252077	-0.183329276	0.562244315	-0.831493981	-0.408121822	-0.979447761	-0.443441307	-0.372002068	-0.296166898	0.600143105	0.573882216	0.875234634	0.888656537	1.405910413	0.556519241	0.460641397	0.620757762	0.830256634	0.941738814	1.152546057	0.482125164	-1.030760261	-1.211694449	-0.849325337	-0.592759535	-0.466008409	-0.990935149	0.472227031	0.050669159	-1.397575284	-0.287665742	0.99585766	0.765417824	0.01678701
42	-0.045758421	0.283191745	1.062956606	0.347019843	0.771745625	0.449803071	0.219714565	0.047584279	0.578076227	0.307285721	1.177837519	-0.050628069	0.759779768	0.580702409	-0.0579656	0.371636441	0.138145423	0.130259529	-0.661683575	-1.00641768	-0.69985444	-0.311059314	0.248908814	0.163549645	-0.791699481	-0.22500406	-0.527447001	0.121620503	-0.499520541	-0.122560036	-0.765853743	-0.451759041	-0.930315781	-0.297819464	-0.703421541	-0.088572626	-0.862604786	-1.684612343	0.001152508	-0.078998486	0.288920428	-0.020829912	-1.719299384	-0.308145481	-1.341317031	-0.286598239	-0.581326918	-0.551770707	-0.981582487
43	-0.544842212	-0.549893535	-0.552908989	-0.470204699	-0.588343491	-0.576507101	-0.565922094	-0.515613659	-0.532051421	-0.565280875	-0.558039962	-0.596216696	-0.619146865	-0.564712704	-0.464954189	-0.517537387	-0.512532648	-0.526743254	-0.510933542	-0.543766567	-0.497655346	-0.56995408	-0.480395091	-0.502703845	-0.55421588	-0.526012874	-0.5122671	-0.514253965	-0.586196631	-0.56274246	-0.473396271	-0.477286396	-0.480053806	-0.495673859	-0.530795039	-0.486895376	-0.449939122	-0.48355197	-0.449216927	-0.559848318	-0.437340517	-0.509918605	-0.510993707	-0.55337665	-0.518001546	-0.552987809	-0.497240997	-0.409868309	-0.444957636
44	-1.647670543	0.743405555	0.045104149	0.535550786	-0.649220072	-2.356021554	-1.081449202	0.164582757	-0.115806992	0.169085078	-1.496654819	-0.75191593	0.625542483	-0.340114822	-0.775607188	-0.284479694	-1.336267702	-0.923124083	0.150146499	0.069134385	-0.176806615	-0.465314024	-0.554991148	-0.799214449	-1.642761946	0.243430152	0.43795796	-0.03501318	-1.044110987	-1.00977082	-0.471732533	-0.939604379	0.288405524	0.190302105	0.373120672	-1.405382754	0.068833774	-1.023735125	-0.7920345	-1.045021464	1.168548905	1.15657229	0.070030118	-0.816150209	1.300130018	0.820462358	0.774775628	0.291413225	-1.083522448
45	-0.095422324	-0.136571154	-0.077283107	-0.070546785	-0.066060111	-0.245275538	-0.223215035	-0.296173072	-0.370192333	-0.329285282	-0.365910865	-0.23521688	-0.275677595	-0.276556901	-0.186648391	-0.306151748	-0.065298904	-0.129325582	-0.211918143	-0.228706632	-0.277642307	-0.052254969	-0.506659001	-0.477301668	-0.421329797	-0.334056846	-0.41645216	-0.432881979	-0.22985732	-0.269803684	-0.267809938	-0.139246366	-0.091516456	-0.20799438	-0.291451986	-0.197212476	-0.239056851	-0.550486479	-0.556156561	-0.414861035	-0.22568382	-0.417997871	-0.323610686	-0.224141898	-0.186642903	-0.234435938	-0.310350418	-0.237433213	-0.551137882
46	-0.330376131	-0.941194322	-0.694686004	-0.454731025	-0.689317705	-0.089057889	-0.566079474	0.198444695	1.26122454	0.979566702	-0.124295348	-1.144821512	0.552843537	-0.569971821	-0.341014105	-1.578928912	0.157450662	-0.060102912	-0.381922001	-0.061884524	0.509833307	0.59103604	0.694292357	0.948139256	0.136143799	-1.186021903	-1.480378805	0.224455896	-0.953305685	-1.405835099	-1.056513866	-0.205836332	-0.204221397	-0.683789701	0.159180619	0.219253595	0.251082017	0.804513004	0.593145798	-0.607914475	-0.838036828	0.151427521	-0.397547135	-0.904787556	-1.487499264	-0.677801187	0.158718493	0.035458549	0.273974757
47	-1.674883769	-0.19640957	-1.076035184	0.076647516	-0.162233831	-0.343645749	-0.806626244	-0.331560494	-1.534471951	-0.121728616	-1.464413256	0.149594207	-0.745732525	-1.150530758	-0.493874183	0.385804293	-0.504857665	-0.158929946	-0.299858594	-1.522757463	-0.280995848	0.015947596	0.734601905	-0.386160436	-1.138598974	-0.424504596	-0.512592517	-0.397052095	0.223994911	-0.74866898	-0.986376504	-0.861075578	-0.881248015	0.432912162	0.609504801	0.996977205	-0.240024887	-1.218468124	-0.327572358	0.524886508	-0.644923569	0.483990943	0.779174036	0.089633778	-0.185645915	-0.464110431	-0.519447157	-0.217426812	-0.16734584
48	-1.211839242	-0.96776848	0.566446383	1.131746922	-0.413565097	-0.47716142	-0.358708555	-0.841251071	-1.080953829	-0.648686895	0.076994379	-1.223113109	-2.228288524	-1.112240222	-0.730407363	-0.178890921	-0.871718906	-1.726164939	-1.920906124	-0.320328697	-0.445879492	-0.443305886	-1.378095735	-1.483925063	-2.096998078	-1.145768909	-1.012138836	-1.004858738	-0.548465644	-0.78677715	-0.867544808	0.163742258	1.355788562	1.272355848	0.654385286	-0.217304705	0.218573533	0.798284525	0.715582928	0.363717152	-0.36349403	-0.534492631	0.017685004	0.625295458	1.047402431	0.477933381	1.573094674	1.023965268	0.162533803
49	-1.262247242	-0.755512281	-0.37927387	-0.098124366	-0.72282942	-0.192262549	-0.026639569	-0.050905027	-0.911730282	-0.321758104	-0.736887221	-1.044367633	0.032340865	0.113452484	-0.069056351	-0.941995229	-1.048119356	-0.025729538	-0.221475575	-0.184701049	-1.243245782	0.06198514	-1.123988808	0.090751504	-0.435455187	-1.07338634	-0.920297059	-0.304563542	0.212292826	0.167453236	0.043716178	-0.063214963	-0.188936564	-0.040125474	0.070214763	-0.13154296	0.19235423	0.384633391	-0.01537585	-0.508205266	-0.630179829	-0.678557356	-0.921366011	-0.203241277	-0.308275852	-0.032605584	0.310293906	-0.627236105	-0.607121258
50	-0.33702811	-0.124278993	0.145257494	0.075675258	-0.463931453	-0.611783115	-0.346651189	-0.28589237	-0.838484805	-0.601319165	-0.144395461	-0.27740894	-0.708348059	-0.352806728	-0.03359892	-0.579984542	-0.548431865	0.014393561	0.065828157	0.005394162	0.02815467	-0.444618586	-0.45123227	-0.266219797	0.073394971	-0.046880116	-0.149896819	-0.020232913	-0.309003763	-0.018352115	0.074305879	-0.308908218	-0.606083189	-0.125955821	-0.129555895	-0.227865215	-0.239646048	0.020479166	-0.303984205	-0.567106684	0.002338858	0.107388904	0.168245765	-0.027952573	-0.24307605	-0.011866217	0.480262586	0.073236861	-0.075411056
51	-0.187715492	0.176639145	-0.602455641	0.290399004	-0.862956648	-0.58262041	-0.556542567	-0.376030666	-0.582758231	0.145384136	0.872037266	-0.15085135	0.381329604	-0.156811801	0.237747347	-1.014355596	-0.719748897	-0.375	0.126855286	-0.81612154	-0.901601585	-1.021347291	-0.706400447	-0.602343508	-0.470965758	-0.539556979	-0.41171206	-0.593642703	-0.31478031	0.132951961	0.160875501	-0.207439556	-0.535245626	-0.183586209	-0.239263715	0.217233698	0.248752894	0.48819522	-0.640933141	-1.261951605	-0.293399906	-0.188490037	-0.149191249	-0.65724994	-0.058070998	-0.361026301	-0.704569603	-0.283187916	-0.574768174
52	-0.200984306	-0.131736594	-0.493607566	-0.386476959	-0.151621904	-0.207130761	-0.299493476	-0.461172037	-0.510813554	-0.327619519	-0.249291569	-0.174896036	-0.417454475	-0.342933158	-0.273028073	-0.436726453	-0.329420096	-0.324700567	-0.100281816	-0.034613648	-0.515410313	-0.137296508	-0.324735965	-0.21003413	-0.138723086	-0.152317341	-0.419070995	-0.329600766	-0.121557152	-0.40772987	-0.380178912	-0.195690964	-0.42095423	-0.159831729	-0.268091902	-0.174001619	-0.364080435	-0.223875799	-0.625337125	-0.486633416	-0.498222154	-0.359245168	-0.197109874	-0.446576181	-0.191342613	-0.243828123	-0.169762305	-0.325278819	-0.211352029
53	-0.91241216	-0.855375385	-0.750888196	-1.017574809	-1.02635851	-0.981436006	-0.620457352	-0.983030681	-0.817030839	-0.577940101	-0.798370157	-0.57226833	-0.783719822	-0.423567334	-0.685236392	-0.790895376	-0.720468194	-0.943828473	-0.578606203	-0.646573102	-0.859893632	-0.604371345	-0.454169134	-0.459619493	-0.674623985	-0.488491103	-0.694374351	-0.936674319	-0.767776037	-0.688587385	-0.828472282	-0.938544628	-0.829764239	-0.712609361	-0.711804059	-0.833711429	-0.80375887	-0.687023033	-0.964791204	-1.013639018	-0.83622559	-0.973703576	-0.020634399	-0.898920055	-0.02829533	1.371056083	0.504533291	2.090156215	2.107532673
54	-1.808897838	-1.477236175	-1.201827598	-1.16863662	-1.221521655	-1.18408596	-1.25650069	-1.019102659	-0.787245653	-1.091044995	-0.944067205	-0.78921001	-1.029552565	-0.436388006	-0.250039414	-0.756663929	-1.265756999	-0.781934136	-0.814042905	-0.86647057	-0.385121848	-0.544342919	-1.049235036	-0.6274454	-0.249105068	-0.471964813	-0.092358327	-0.238168632	-0.990063959	-0.563038226	0.169062904	-0.904397559	-0.154734717	0.290760651	0.341520869	0.238605004	0.356932818	-0.23431505	-0.248349671	0.412188208	0.397693783	0.023878206	0.004193804	0.749347928	0.490565319	0.41129582	0.331240754	0.401718818	0.31623844
55	-0.1683686	0.150140942	-0.102270808	0.843362391	0.48182422	-0.255256336	0.957388007	0.493102286	1.19566063	0.813052552	0.682249322	0.606814602	-0.274871768	-0.577571249	0.168429586	-0.406371216	0.331655643	0.281870606	-1.009747711	0.587316338	0.095676955	0.235068066	-0.415425598	-1.466432533	-0.943589847	0.504745276	0.150234636	-0.528174251	-0.483339195	-1.095680034	-1.116099614	0.078283624	-2.25674389	-0.604619111	-0.80433227	0.061407754	-1.149329578	-0.478792463	-0.283702608	0.119276466	-0.351392207	-1.460742462	-0.507015544	-0.659483013	-0.07864954	-0.633375891	-0.569097191	-0.755632968	0.40533044
56	0.015256157	0.915804901	-0.873273898	-0.557084221	-0.640322713	0.74010544	0.403035731	-0.820298095	-0.942190118	0.265849324	0.811578149	1.245023085	0.600735008	-1.008281351	-0.256919928	-0.061392994	0.206672918	0.59903466	-0.838889565	-0.251552212	0.746977852	0.534659166	0.370124151	0.516502156	1.027157168	-0.095579646	-1.220465156	-0.237001196	2.415572623	1.524389354	1.470983747	0.901299086	0.046989254	1.307556637	0.107149565	0.65612915	0.541687679	0.777883057	0.612388566	0.53853396	-0.772500779	0.471900792	-0.910936791	0.219717723	0.472386438	-1.408928919	-1.694897163	0.00975988	-0.36321828
57	1.030498256	-0.507308259	0.868621627	0.240944103	0.814671149	0.16173055	-0.421046306	-1.341780854	0.119089103	-1.125851205	-1.114649339	-0.59585743	-0.114703212	-0.13369284	-0.827833944	0.349596885	0.996312072	0.800279003	1.067000928	0.119448417	-0.525659339	-1.54208511	0.581802604	0.549249526	-0.09751809	-0.049782025	0.149417344	-0.28629244	-1.607349053	0.441801848	0.834608215	-1.258655391	-1.634107192	0.02496185	-0.272578251	0.225696856	-1.29081087	-1.339780631	-0.656129833	-0.201919987	-0.27252034	-0.665285192	-0.873128109	0.110431108	-0.587089527	-0.345895034	0.239658345	0.700174173	-1.071816638
58	-0.288916345	-0.286390814	-0.238694047	-0.187251189	-0.459457223	-0.609478405	-0.489655191	-0.329803034	-0.26767979	-0.444780031	-0.217241167	-0.293490608	-0.278028702	-0.157206401	-0.222794415	-0.238921038	-0.043092858	-0.108581575	-0.235650664	-0.476863943	-0.334702522	-0.392161518	-0.578165713	-0.536372161	-0.501428007	-0.460232052	-0.578356489	-0.371135919	-0.267867137	-0.317255489	-0.165422644	-0.148834563	-0.149450851	-0.394928525	-0.614531212	-0.296724575	-0.575394187	-0.524786923	-0.712230552	-0.359894451	-0.324335667	-0.463203359	-0.325977157	-0.278029908	-0.19460998	-0.169378667	-0.306669545	-0.367200916	-0.487328517
59	0.017229362	-0.729928436	-0.83203107	-0.067481766	-0.276422838	-0.601942769	-0.364616407	0.414648309	0.078595078	0.101749516	0.069477218	0.36146377	0.684465983	0.923198732	0.450901279	-0.465489928	-0.912996084	0.295113845	-0.508384096	-0.297566086	0.139009765	1.98734371	1.770665852	0.652249226	2.151496061	2.142388277	2.215121771	1.521248556	1.279075548	0.94392448	-1.333533698	-0.626256993	-0.161261246	0.108626733	-0.289526776	-0.335355825	0.699681646	0.511367701	0.162663688	-0.035702993	0.364137732	-0.423336825	-1.171579672	-0.120368362	-0.298269657	-0.070783893	-0.997359755	-0.565175876	-0.365761638
60	-1.483001498	-1.010963286	0.848145703	0.243373924	-1.983635201	-0.415546479	0.580666436	0.174854858	0.533507056	-0.468160239	-1.14647453	0.333342652	-0.301342879	0.558551259	0.323293636	-1.335489953	-0.037444685	-0.285025574	-0.15020657	-0.258738985	-0.614480665	-1.026108864	-1.665807987	-1.50338686	-0.474919663	-0.012226528	0.687489655	0.676368877	-1.114542726	-0.689240019	0.88817639	-1.047752223	0.577605188	0.31495132	0.625961444	-1.084599649	0.985427175	-1.191091498	-1.900355416	-1.01242202	0.703797566	0.319533201	-0.365071011	-0.433787012	0.538784379	0.639644273	-0.189022686	0.776979201	-0.845813169
61	0.417394076	0.529740329	0.352689241	-1.369400458	-1.246590785	-0.075280782	-0.736087191	-0.331238012	-0.019901535	0.229872235	-0.069635605	-0.176212103	0.25095812	0.450335119	-0.095898248	0.082546446	-0.653136484	-1.368296224	0.843298389	-0.706814846	-0.049933203	-1.173257086	0.751462147	-0.197962125	-0.230803162	-0.727668791	-0.052681085	-0.949729151	0.189255067	0.565103749	-0.176121472	-0.060261486	-0.422456318	0.114525258	-1.040562585	-2.107761341	-1.385573704	1.077016262	0.45693063	1.226319403	-1.663783199	0.182908382	-0.815102956	-0.478334265	0.269170065	0.401321456	0.283119416	-1.33935551	-0.879843821
62	0.184182717	0.153316999	-0.825114587	-0.343393472	-0.836341665	0.358949757	0.858127187	0.681019758	-0.925409732	-0.016072114	0.981689076	0.356615073	-0.756384631	-0.350972331	-0.097664957	-1.026121087	1.200186077	0.132889911	-0.733172218	-0.613361726	1.26111376	-0.23988894	0.761371915	-0.288920875	1.046910862	1.536574903	-0.55761573	0.122570319	0.98163902	0.019863747	-1.352514424	-1.95415225	-0.203383256	-1.170224732	0.053745049	0.481262385	-0.433182261	-1.881284962	-0.16449251	-1.578398708	-0.277950292	-2.361150487	-0.922117829	-0.5483069	-1.019058001	-0.944280018	0.340852979	0.644468899	-0.619799342
63	-1.275102525	-1.136399548	-1.307744161	-1.208347009	-1.225319141	-1.507586862	-0.984321008	-1.317011513	-1.099657002	-0.764038282	-0.965697386	-1.208190325	-0.707434186	-0.551619249	-0.750788558	-0.61875728	-0.524715932	-0.587262177	-0.68318013	-1.080429923	-0.902076427	-0.578296744	-0.442382065	-0.428041321	-0.394104342	-0.509355038	-0.284032438	-0.141793868	-0.487659996	-0.203463123	-0.25561147	-0.307066908	-0.086479194	-0.039333959	-0.518738675	0.456746839	0.535956817	0.266696558	0.439582429	0.540033636	0.491263831	0.591923643	0.593059656	0.299512973	-0.088885798	0.483746946	0.172868236	-0.598776978	-0.477879974
64	-0.730399959	-0.919923887	-0.361460118	-0.299701284	-0.433438827	0.123696364	-0.011978114	-0.385460825	-0.672873188	-0.522771804	-0.199029911	-0.908836971	-0.921991703	-0.903673331	-0.322156591	-0.468426142	-0.49707552	-0.283850213	-0.322334664	-0.021978537	0.134356272	-0.150107254	-0.023092152	-0.296296466	0.143348802	-0.632888692	-0.593590694	-0.807116328	-0.300133929	-0.30623528	-0.34107394	0.120173741	-0.163570631	-0.031045335	0.028054731	0.062295659	0.227317748	-0.013095255	0.22585627	0.105669547	-0.71008159	-0.765966204	-0.169298872	-0.550552466	-0.672218891	-0.546030597	-0.147203725	-0.357053404	-0.372084438
65	-0.746023645	-0.036782854	-0.666342864	-0.737349485	-0.550025846	0.10718567	-0.33729015	-0.479074729	-0.716753292	-0.301000694	0.04457544	0.065098421	-0.966532846	-0.148967867	-0.154296997	-0.496379791	0.28782282	0.330572235	0.035824771	0.626792742	-0.227475153	-0.805850674	-0.486742059	0.152282624	-0.302285516	0.03766606	0.280411283	-0.43825481	-0.860608021	-0.674783914	-0.356601462	-0.85010147	-0.725840541	-0.889472014	-1.211444905	-0.173894554	-0.536311473	-1.036274873	-0.361088658	-0.383532595	-1.104936181	-0.643915682	-0.420218798	-0.352680582	0.111516693	0.128988266	-0.405046645	-0.271602728	-0.318714394
66	-1.293370497	-0.367045274	-0.222549118	-0.126069137	-0.217012836	-0.891884582	-1.219579602	-0.631479842	-0.44599771	-0.398398355	-1.009105223	-0.971950855	0.037981963	-0.877538238	-0.644042546	-1.197261734	-1.516566202	-0.839578113	-0.343735595	-0.117796795	0.32149054	-1.055637715	-0.359829555	-0.787657742	-0.846543012	-0.235774742	0.259295869	-0.108074036	-0.722923064	-0.542608391	-0.207443557	-0.363487562	-0.671966931	-1.035193915	-0.251312273	-0.817281096	-0.276193168	-0.369344683	-1.402928388	-0.323540787	-0.823854943	-0.837016456	-1.012233626	-0.221888931	-0.322143512	-0.492254549	-0.234905825	0.13549606	0.198336733
67	-1.261646249	-0.284365482	-0.655298703	-0.161103036	-1.331336151	-0.308191089	-0.753755811	0.581880285	-0.402881162	0.66946004	0.344961482	-1.340717082	-0.683702245	-0.178061629	-0.126052042	0.784666985	-0.117573826	-0.419435772	0.073336396	0.819841879	0.881269907	-0.657494145	-1.484191066	0.10313136	0.147863416	0.304133355	0.554617539	-1.224337264	-0.271967337	-0.948984703	-1.221554732	0.173585998	-0.72481519	0.141619407	-0.30325828	-1.610489968	-0.862570071	-0.005984572	-1.557002637	-0.085391211	-1.229209283	-0.443724468	-0.613680131	-0.433061308	-0.206376805	-0.029087088	-0.711110377	-0.178055553	-0.67365772
68	0.391370755	0.465522913	0.499597471	-0.831263176	-0.717278852	0.357670619	0.976208905	0.554517598	1.027017665	1.472493794	0.51263231	0.415453823	-0.340660755	0.455025017	-0.225370117	1.546626941	0.302091737	0.100961147	-0.473854908	0.060192259	-0.48635823	-1.741610669	-1.172016763	-1.005982014	-0.787003317	-1.507742635	-1.549199785	0.671375488	-0.350293567	-0.48284322	-0.956514046	-0.576894634	0.430532457	0.992208759	0.877342909	0.161167632	0.106831591	0.221800742	-0.554266093	-0.255173364	0.571110918	0.472332737	-0.568822859	-1.595929191	-0.75770914	-0.622841961	-0.567191925	-0.231725726	-1.083106341
69	0.720310224	-1.503362818	-2.232648992	-1.030212316	-0.119783329	1.21382204	0.533617365	-0.821667223	-0.668876079	0.596797322	0.194846963	0.162029719	-0.206484752	-0.33818816	-0.870447579	-1.146686275	-0.607029408	-0.123962882	-0.427422368	0.933631511	0.581859404	-0.362571059	0.11024839	-0.594215161	0.441828433	-0.394505759	-0.104644398	-0.005057148	0.548578229	0.531081123	-0.63918491	0.245583166	0.043228009	-0.056122252	-0.76345415	-1.234112594	-1.259679651	-0.766932183	0.147103019	-0.377856946	-1.109862821	-0.442989262	0.356730911	1.160930094	-0.479086646	-0.473762078	0.084071209	-0.036962749	-0.294311911
70	-0.65386359	-2.084494096	-0.66605827	-0.548583242	-0.381252428	0.769852369	-0.135321711	-1.227016618	-0.193111071	-1.11263425	-0.883716161	0.313147147	-0.090559699	-0.771493482	-0.938156753	-0.78597462	-1.821994108	-1.172165463	-0.162953993	-0.927176657	0.313411625	1.185466954	-1.674907356	-1.345322729	0.353873953	-0.267180172	0.452699615	-0.763004026	0.755291796	-0.762729406	1.545875384	0.767194606	-0.498522957	-0.825313577	0.428981085	0.074654789	0.884929716	-0.391757372	-0.320471715	-0.139952274	0.876584238	-0.245752825	-0.69380101	-0.012509984	0.517709663	0.167120277	0.772113525	-0.01062468	-0.380989245
71	-0.225014005	-0.308487794	-0.228076906	-0.023502895	-0.583152958	-0.396366434	-1.10407153	-0.334518645	-0.97727217	-0.716104307	-0.781719336	-0.883812135	-0.639779708	-0.860280335	-0.492730964	-0.434756136	-0.767884276	-0.088005556	-0.280851711	-0.355314486	-0.498864081	-0.263525649	-0.350756334	-0.863430387	-1.071091578	-0.6976782	-0.487236389	-0.454562164	-0.831705646	-0.02100769	-0.120332024	-0.263385152	-0.086245232	-0.206352508	-0.266475259	0.094560493	0.061280922	-0.194389566	-0.50563072	0.033597806	0.14797512	-0.324827553	-0.424336024	-0.258607394	-0.268320971	-0.521776379	-0.277334977	0.209497657	0.068677179
72	-0.405015178	-0.187866977	-0.220400096	-0.050391987	-0.025213379	-0.371159096	-0.496679911	-0.354444821	-0.107111401	-0.251597503	-0.21465786	-0.3363288	-0.554285658	-0.314371487	0.015736554	-0.216358108	-0.683709657	-0.221866382	-0.426199448	-0.147002685	-0.399503734	-0.700050683	-0.391233618	-0.275126629	-0.3461247	-0.255200852	-0.276338443	-0.263955662	-0.516993294	-0.457962068	-0.578917841	-0.54258979	-0.109473924	-0.172895428	-0.630394994	-0.428051743	-0.5898555	-0.601811506	-0.632559278	-0.421423096	-0.328724223	-0.273082614	-0.228557321	-0.531403433	-0.631065925	-0.366412254	-0.288871808	0.103026517	-0.149705222
73	-0.332933567	-0.947016726	-1.175671914	-0.623702603	-0.542173082	-0.321785468	-1.251699399	-1.437589913	-0.273666178	-0.050099745	-0.47057031	-0.248172641	-0.578529221	-0.661847728	0.061249063	-1.796649656	-0.116929787	0.415282804	-0.510083948	-0.852017092	-1.157121995	-0.20117066	-0.025677762	-0.39758632	-0.239392462	-0.830719025	-0.46915529	0.193902795	-0.28808925	-0.335635572	0.463142214	0.834373007	-0.62249883	-0.876337814	-0.26422616	0.773349421	-0.68547876	0.1567894	-0.046609021	0.518543072	0.485131806	0.208072229	-0.482074431	-0.821428563	0.027903537	-1.673366404	-1.115379038	0.288460206	0.499518675
74	-0.449121163	-0.385230889	-0.301724378	-0.839992762	-0.96576715	-0.762012063	-0.714497659	-0.647575284	-0.848876405	-0.64716999	-0.68346001	-0.614704214	-0.523464885	-0.300322406	-0.413101151	-0.283376516	-0.319336483	-0.298693936	-0.671061739	-0.804850781	-0.684853522	-0.475929973	-0.544631671	-0.436145358	-0.32477675	-0.248512477	-0.239767701	-0.130339224	-0.260308823	-0.305276973	-0.395127306	-0.388478862	-0.488951484	-0.504337248	-0.498751431	-0.508904178	-0.397467967	-0.476966334	-0.291252981	-0.063315362	-0.3429111	-0.183932135	-0.120846886	-0.025474675	-0.151926118	-0.325637687	-0.208064247	-0.308882047	-0.289112875
75	-0.72496812	-0.87244327	-0.487814596	-0.782649629	-1.164663407	-0.890125408	-0.136979635	-0.853390236	-0.519745535	-0.142895374	0.231364238	0.223972027	0.960607073	0.892706771	0.075945382	0.28694792	0.564910542	0.740885221	0.929352649	0.380309377	0.374779631	-0.22307074	-0.275848507	-0.107560395	-0.786988692	-0.028192031	-0.907841097	-0.261701551	-0.061096852	-0.068716879	-0.751354273	-0.421527445	-0.841232562	-0.094318989	-1.374827274	-1.236752068	-0.803026049	-0.639171027	-1.130636203	-1.653576059	-1.620002542	-1.358730669	-1.666837675	-1.158776196	-1.48697899	-1.1613196	-0.752263752	-0.935187216	-1.03543684
76	-0.776578598	-0.849249747	-0.446191665	-0.535760718	-0.675277956	-0.330365748	-0.442106666	-0.385140973	-0.6327467	-0.291430333	-0.67496914	-0.418431567	-0.194003888	-0.365154067	-0.465653876	-0.578075512	-0.546099175	-0.63181197	-0.461768972	-0.307432216	-0.490956152	-0.462230055	-0.573835	-0.669069719	-0.596780126	-0.424927073	-0.527873753	-0.620631458	-0.801052751	-0.590258363	-0.340534591	-0.400285254	-0.606689973	-0.163069945	-0.316960314	-0.023044983	0.028768031	-0.029663907	-0.170988566	-0.262645123	0.028225707	0.017527044	-0.32226334	0.148475327	0.118361763	-0.019629748	-0.13647403	0.045014706	-0.318754905
77	-0.210957442	-0.587074476	-0.657197855	-0.552414191	-0.408151624	-0.32765361	-0.509666122	-0.326431076	-0.780548309	-0.507002059	-0.57513347	-0.608626283	-0.604113053	-0.829106045	-0.617905868	-0.580807016	-0.43686156	-0.603100511	-0.555468242	-0.359478273	-0.728558682	-0.730315058	-0.316827551	-0.395354659	-0.16738371	-0.701986404	-0.213901507	-0.658274257	-0.227010997	-0.535303157	-0.430509107	-0.581881432	-0.296141246	-0.255995682	-0.511792039	-0.817115828	-0.663058107	-0.541433697	-0.565970527	-0.713813418	-0.416219395	-0.368511539	-0.387895786	-0.401699497	-0.366972441	-0.300511036	-0.090172239	-0.242635593	-0.47232405
78	-1.423608235	-1.458153969	-1.735084976	-1.307348078	-0.768928705	-0.984783404	-1.053357134	-1.224544479	-0.117400173	-0.028105094	-1.076571691	-0.921576649	-0.596934867	0.118765861	-0.301887342	-0.127497794	-0.433074653	-1.095897577	-1.027076382	-1.168891659	-1.76234764	-1.50209498	-1.417887138	-1.035106127	-1.677159834	-1.007233838	-1.114462005	-1.175692443	-0.998396106	-0.080513211	-0.13199857	0.16522485	0.888036611	0.090991768	0.444180131	0.8748167	1.216010773	0.750849884	0.035695938	0.354342273	0.021652537	-1.184036271	-0.34169964	-0.857161313	-0.591030796	-0.280067415	-1.093159945	-0.095458809	-0.619036656
79	-0.544168188	-1.004112744	-0.398662065	-0.46636099	-0.299642206	-0.740015724	-0.716585985	-0.447633938	-0.199026729	-0.520037573	-0.660927192	-0.348025062	-0.229754484	-0.078679353	-0.652745205	-0.975003147	-1.065996159	-0.83173272	-0.712773195	-0.549099582	-0.501696305	-0.403539046	-0.429084303	-0.890595534	-0.914607244	-0.729165227	-0.648658203	-0.362673146	-1.152452791	-0.850389502	-0.526359622	-1.061318619	-0.355128981	-0.774260165	-0.406713584	-0.315893453	-0.397782419	-0.457055659	-0.645974958	-0.609169528	-0.493128354	-0.552281557	-0.934871089	-0.692612985	-0.335383587	-0.287854228	-0.544398525	-0.567505345	-0.671328871
80	-0.225837967	-0.230027444	-0.074826663	-0.271124748	-0.412362228	-0.471845179	-0.31556518	-0.056012802	-0.17543239	-0.39951839	-0.565208307	-0.668020662	-0.461497519	-0.526503093	-0.518306149	-0.416935891	-0.494577623	-0.391783475	-0.442344349	-0.512381906	-0.376308463	-0.733552913	-0.620806035	-0.479233266	-0.511970416	-0.39166142	-0.406436476	-0.327420947	-0.443187387	-0.571044511	-0.288873151	-0.349671704	-0.341024346	-0.452368341	-0.290176994	-0.545904013	-0.214204112	-0.152528027	-0.246021732	-0.47432809	-0.197200983	-0.300721379	-0.523427904	-0.275342106	-0.19388608	-0.299986021	-0.540019597	-0.276074952	-0.2159549
81	-0.430498459	-0.595250585	-0.733117161	-0.727961275	-0.734111897	-0.597959489	-0.731491105	-0.514993056	-0.713068906	-0.700613215	-0.741289045	-0.719765227	-0.763835112	-0.479219473	-0.523659631	-0.820723754	-0.624356201	-0.427166758	-0.367980906	-0.790838368	-0.630684504	-0.738913193	-0.624074408	-0.385600693	-0.401737838	-0.533362361	-0.757091585	-0.47076433	-0.609112412	-0.52230059	-0.342524689	-0.40916747	-0.460929508	-0.576726738	-0.605970709	-0.520026977	-0.449659715	-0.388656026	-0.58035814	-0.497337747	-0.495664011	-0.382771856	-0.581518763	-0.431977771	-0.396420063	-0.365829691	-0.364705918	-0.049303894	-0.291611889
82	0.711664042	-0.136823844	0.530307046	0.532811978	0.873933385	0.308368625	0.084621337	0.863283742	0.329168165	-0.595524189	0.673475913	1.086585256	0.575799336	0.609981129	1.06771594	0.166264448	0.588002176	1.059911424	0.173829157	-1.171204945	0.758232369	0.516439657	-0.115116072	-0.258609194	0.2946681	1.458790134	-0.442414867	-1.31793989	-0.085676373	-0.787883149	-0.610624604	-1.095093443	-0.033940954	1.083768373	0.137054086	0.04388351	-0.263781929	-0.185861138	-0.017624334	-1.256643107	-0.251930305	0.608259635	0.725313955	0.400758217	-0.946253757	-0.115796717	0.583645653	-0.445607862	-0.333068262
83	-1.763993876	-2.328799126	-0.351881479	-0.530311479	-1.413138495	-0.903400591	-0.574636081	-0.234678581	-0.914938783	-0.699289691	-1.48188103	-1.751778117	-0.634832035	-1.235487184	-1.20590019	-0.841287436	-0.512441759	-0.623889987	-1.130068689	-0.82175208	-0.29335771	-1.188353194	-0.789016418	-1.247854971	-0.674749802	-0.432021331	0.464573726	0.124008293	-0.043988206	0.021617667	0.09315859	-0.558182075	0.036137388	1.025235379	0.71943855	0.314402406	-0.023702666	0.045226698	-0.457189445	-0.052705337	-0.114230978	-0.196282618	0.72414568	0.272381424	-0.417229661	0.109832739	-0.897074359	-0.765508887	-0.403120589
84	0.641683381	-1.39576766	0.57336842	-1.911448869	-0.52948123	-1.469645896	-0.724202068	-1.410037818	-1.060459795	-1.495124717	1.358332763	0.115624113	-1.706421462	-0.493586438	0.420323036	0.076083426	0.094887335	0.925744349	-0.300357288	0.20760693	0.76185213	0.688139202	-0.464784799	0.334715267	0.093619289	-0.022717407	-0.732534365	0.191906024	-0.420533628	-1.113480622	-1.009316622	-1.91826574	0.523294158	-0.087070993	0.582103312	-0.3564313	0.094082623	1.260682383	0.883740689	-0.36089123	-0.437624104	0.661223153	-1.237256294	0.4870894	1.275803319	0.488796892	0.851059757	0.818925852	-0.597757209
85	0.235464669	0.07797375	0.423183626	0.204055939	0.337209939	0.067164083	-0.688211634	-0.743528389	-0.099076478	-0.832609423	-0.612725936	-0.413537569	-0.530995292	-0.657037074	-0.764615928	-0.064832402	-0.120426037	-0.336285156	-0.634707943	-0.523282608	-0.256319289	0.353478401	0.172623604	0.019710905	-0.41279487	0.04534448	0.161055303	0.279891922	0.183350216	-0.244411998	-0.348873982	-0.698176325	-0.859613878	-0.327993947	-0.528146176	-0.615126947	-0.896408023	-1.134315604	-0.494721454	-0.544348266	-0.534448755	-0.360763431	-0.334415958	0.161108822	0.341378488	-0.265132565	-0.009444814	-0.430787568	-0.032322012
86	-0.02048831	1.5930815	0.472039211	0.881477893	0.532715693	0.30924278	-0.379816342	0.228199296	0.260817083	0.237504226	1.123140142	-0.413862083	-0.511164032	-0.48034648	-0.835412973	-0.70494917	-0.222074398	0.678961361	-0.177079467	-0.431255031	0.032044374	-0.077182894	-0.02082582	-0.080419856	-0.311360968	-0.208532069	0.462938687	0.395820341	0.775938181	2.083446617	0.99347001	0.444173503	1.35641051	0.874884068	1.685454379	1.034867648	0.135462771	0.541876492	0.870473754	0.202864081	0.755303526	-0.346498983	-0.227250332	-0.649328235	-1.543505412	-0.969687184	-1.133560389	-0.483959751	0.269726216
87	-0.52210991	0.495985951	-0.170448883	0.20572514	-0.698870738	0.526578985	-0.441011178	0.497974284	-0.164414254	0.099089867	-0.710106684	0.2124926	-0.013623716	-0.15479982	0.424834678	0.351227211	0.030926507	-0.528575777	0.520344292	-0.064260933	-0.584108239	-0.463953739	-0.349857946	-0.729540598	-0.111999343	-0.66932698	-0.659620263	-0.84049824	-0.221725258	-0.371371937	-0.622070186	0.472541353	0.692041123	-0.042794569	-0.49791378	-0.664721898	-0.833197409	-0.140243636	-0.246377125	0.067656183	-0.550285381	-0.962161177	-1.190367779	0.550259742	-1.17806242	-0.490417737	0.215359769	-0.929574669	-0.925198514
88	0.211074022	-0.246134012	-0.572259836	1.261475395	1.0612109	0.859741783	-0.646043862	-0.505132871	0.582339096	-1.75032838	-0.771269242	-0.82936708	-0.119038652	0.514303211	0.281195581	-0.188758399	-0.177641359	0.297490127	0.396759091	-0.672021894	-0.5042617	0.759916153	0.468910745	-0.700936652	-0.945534244	-0.077966372	-0.227653085	-0.959401091	-1.030426566	-0.600975736	-1.816840381	-0.54073667	-0.505808793	0.20153607	-0.940730727	0.643691296	0.43416432	0.004137147	0.270597079	0.201808323	-0.490773012	-1.025364287	-2.688193065	-0.676823839	-1.249769921	0.668583813	0.238689892	0.722013946	-0.311580655
89	-0.979742037	-0.984286445	-0.639099904	-0.654152286	-0.505418004	-1.136115012	-0.115126276	0.622898865	-1.443630658	-0.440543795	-1.102928655	0.153792736	0.619058591	-0.330358819	0.599214852	0.957111675	-1.613795566	-0.345595461	-1.844904201	0.363968741	0.196013203	1.346669534	-1.220305392	0.142553353	0.005031196	-0.194437361	0.171519787	0.39123601	0.037436855	1.235669404	-1.480120399	-0.526185047	-1.076290559	0.238938721	-1.443925313	-0.53173526	-0.975357078	-0.090783313	-0.035909482	0.408561994	-0.569687769	0.524158585	-0.513509776	-0.938075078	-0.401832936	-0.147318128	0.390955339	0.181650839	-1.642136823
90	-0.920610284	-0.833774219	-0.564751195	-0.551332325	-0.879815485	-1.14319417	-0.870113872	-0.527761005	-0.451999867	-0.807183647	-0.322836793	-0.241556727	-0.296408532	-0.51761489	-0.721234478	-0.565650898	-1.25314941	-1.25034313	-1.014194796	-0.822153672	-0.651526739	-0.889792146	-0.266133018	-0.368405664	-0.575464372	-1.122420933	-0.938032822	-0.80169253	-0.848768703	-0.970008575	-0.681243246	-0.349869704	-0.620028338	-0.498170898	-0.399668226	-0.502236331	-0.294697817	-0.050199678	-0.373547548	0.804184149	1.075027127	0.752724829	1.089069778	1.031269164	1.414987427	0.551439938	0.301707621	0.493530727	0.597535049
91	0.909283217	0.99189137	1.099291872	1.768486415	0.348165577	0.577905425	0.11198665	-0.51712951	0.377312052	0.819091182	0.06843331	-0.801510825	-0.260516867	-0.02614499	-0.032900577	0.177809067	-0.088437697	-1.170859326	-0.26536811	0.395017307	-0.160693749	0.333232901	-0.986255849	-0.752344732	0.58318406	0.435323482	1.069134647	0.879510761	1.018173273	-0.218396156	-0.880388183	0.011118616	0.237207055	-0.211053862	-0.04526968	-0.422289894	-0.649521853	0.562419007	-0.419262198	-1.090536778	-0.564996204	-0.431194742	0.38517088	0.269175123	0.460303211	-0.465225311	-0.592919013	-1.217455208	-2.201078268
92	-2.826821273	-0.751900117	-0.577616635	-1.8185633	0.418332254	-1.90956036	-0.486098069	-0.600433155	-1.621278903	-1.764767417	-0.858968756	-1.412808811	0.138714025	-0.413461118	-0.105471703	1.696868673	0.66832872	0.940994816	-0.362232229	-2.193362301	0.067600371	1.655771187	1.144500018	0.627281028	-0.709493435	-0.031806709	-1.117021215	-0.949417154	-0.67297754	0.56176462	0.420681653	-1.390490584	-1.604993611	-1.662455489	-0.328513513	-0.249023842	-0.873830098	-0.336112721	-0.801656496	-0.466382408	0.777291262	-0.581342584	0.593961994	0.01847073	1.413843878	0.692225563	0.757804248	1.943892488	1.027158824
93	-1.281950841	-0.419740584	-0.628231171	-1.0178869	-1.285219893	-1.355306625	-1.44135045	-1.03444043	-0.298266818	-0.489812079	-2.025116684	-0.97913257	-1.554271002	-1.778833855	-0.921648625	-0.244255402	-0.321854073	-1.296247904	-1.467553475	-0.409317684	-0.007224618	-0.724366472	-0.997630926	-1.211168377	-0.935088437	-0.339445344	0.684300454	-0.340765359	-0.491176119	-0.475680964	-0.072580799	-0.390009019	-0.864994838	0.434229302	0.818890553	-0.356538518	-0.131991336	-0.917222044	0.554077406	-0.183572012	-0.526762915	-0.116923498	0.423984948	1.360423721	0.702450507	-0.551285354	0.398327076	0.087693071	0.765167079
94	-0.468642926	-0.350116244	-0.400614053	-0.397526819	-0.298545721	-0.31539646	-0.487860834	-0.521093446	-0.240937372	-0.445233261	-0.447729091	-0.444922324	-0.429053441	-0.330150813	-0.292239956	-0.371380854	-0.443311979	-0.443910338	-0.31692522	-0.310349119	-0.494954461	-0.386058804	-0.422163159	-0.321532162	-0.390644676	-0.471759579	-0.567992773	-0.360286364	-0.250373983	-0.329757465	-0.449829662	-0.409107562	-0.387049293	-0.560999896	-0.5513298	-0.404428194	-0.310365676	-0.480435442	-0.384866844	-0.439247388	-0.321638781	-0.339972892	-0.3701414	-0.418660992	-0.318852103	-0.233451746	-0.331553101	-0.286130505	-0.368673951
95	-0.346449229	-0.396715523	-0.330968787	-0.270556674	-0.308461758	-0.374001126	-0.405894277	-0.386529339	-0.453514854	-0.374952504	-0.410833396	-0.374817103	-0.314046375	-0.322285126	-0.469932993	-0.391924647	-0.3459436	-0.36139459	-0.447579465	-0.408917151	-0.401045204	-0.395644363	-0.353311171	-0.287570796	-0.423301289	-0.370113399	-0.327469896	-0.403928256	-0.288989386	-0.311856316	-0.332371624	-0.41659924	-0.413691073	-0.438631032	-0.377660791	-0.485030163	-0.366974623	-0.470064054	-0.371260625	-0.31084304	-0.492080736	-0.503327361	-0.452814551	-0.322499282	-0.324597183	-0.387564915	-0.400002321	-0.32071673	-0.36195839
96	1.612918702	0.736819999	-0.003393845	0.482427534	0.815464799	1.236540524	0.053162265	-0.12798481	-0.183897799	1.060595999	-0.356847242	0.23285189	0.101400079	-1.124018861	-0.357419199	0.106965467	0.576396584	-0.407929969	0.447893117	1.231529542	1.387256868	-0.006923288	-0.607332285	-0.168410916	-0.640820097	-0.147651439	-0.723866417	0.05005957	0.155747357	-0.312336436	0.748016269	0.328926783	0.399044223	0.004307321	0.407391084	0.163270885	-0.871731465	-0.410239643	-0.040577997	-0.601502161	-0.096129417	-0.897499376	0.414186505	0.230080628	-0.024892518	-0.435792114	-0.854280124	-0.406741343	0.094420129
97	-0.390735149	-0.275326561	-0.366368487	-0.759916113	-0.555907706	0.579143475	0.477156594	-0.303506235	-0.143621517	0.822693611	0.148600756	-0.042551555	0.425425193	0.965165793	-0.113422826	-0.354232245	0.287578739	0.445101543	0.507150864	0.27641274	-0.099153325	-1.049967813	-0.569164081	-1.273111171	-0.662127065	-1.437792231	-0.092418645	-1.292377696	-1.0041306	-1.088340074	-0.024718537	0.592878849	-0.158491773	-1.263609972	-0.554744545	0.457898459	0.145901213	-0.796709018	-1.319603996	-1.118659599	-0.728934622	-0.291359377	-0.537243981	-1.060534925	0.422567127	0.110292744	-0.038283256	0.276280112	0.862726239
98	-2.301203527	-1.89966809	-1.995947634	-1.546545023	-1.742952744	-2.282641237	-1.259373553	-1.602663998	-1.562365818	-1.716683945	-1.659534025	-1.408098273	-1.131973465	-1.519590862	-1.420045591	-1.162307342	-0.53537742	-1.001747183	-0.626738272	-0.21042721	-1.215022804	-0.439816813	-0.179778106	-0.328062248	-0.808626805	-0.46537556	-0.406448459	0.035230891	-0.094718607	-0.263667226	0.481947896	0.05004869	0.392655501	0.011534928	-0.24348313	-0.300533006	-0.381769617	0.236359224	0.170512582	0.117358362	-0.203454743	0.56676714	0.312738036	-0.170141643	0.476408091	0.294729018	0.05103788	0.565909863	1.182288097
99	0.255842383	0.426611255	0.290162577	0.544964842	0.656655123	0.30114754	0.632717645	0.419095032	0.656597772	-0.608683024	-0.33598954	-0.40401467	-0.376702294	-0.097356452	-0.161959777	0.097284839	-0.248732396	-0.191053715	-0.211278911	-0.134347738	-0.153295171	0.253017787	0.269443183	0.377754967	0.561813187	0.472431351	0.034290648	-0.650581416	-0.587725255	-0.583313407	-0.500469974	-0.542975335	-0.306758695	-0.147402177	-0.04116328	0.103466986	0.033604465	0.177366822	-0.197895912	-0.269746941	-0.151208966	-0.002917046	-0.238106323	-0.059642373	-0.597595192	-0.713290271	-0.654570238	-0.488764917	-0.368940717
100	-0.668894646	-0.635882706	-1.130474921	-0.507432821	-1.07999815	-1.0316283	-1.188220345	-0.617043422	-0.446643342	-0.818603425	-0.676804281	-0.59837224	-0.455863573	-0.553427463	-0.491356236	-0.633699743	-0.659918425	-0.885247556	-0.323353503	-0.791619468	-0.6837925	-0.869042972	-0.377620279	-0.380595164	-0.475991955	-0.574857912	-0.490335207	-0.378272171	-0.353714554	-0.434423228	-0.447995643	-0.710519371	-0.624707811	-0.468120952	-0.254431571	-0.393972745	-0.417505854	-0.272430677	-0.234056052	-0.068972781	0.016392751	-0.166215195	-0.322118086	-0.488805205	-0.054754811	-0.231725124	-0.216211478	-0.388432285	-0.19491098
101	-0.469291228	-0.679120026	-1.773519118	-0.544257509	-1.234293021	-0.211170991	-2.037848538	-2.019136117	-0.843303513	-1.782646221	-1.517412294	-0.741413293	-0.827430206	-1.063447802	-0.778076877	-1.16142662	-1.004683027	-0.315875764	-0.199254876	-0.582608468	-0.756924069	-0.273767907	-0.754216198	-0.81236412	-0.365318273	-1.068941296	-1.892140127	-0.820438863	-0.124396072	-0.583106587	0.062894516	0.354071556	-0.627737489	-0.30490733	-0.708999347	0.196119832	-0.21120972	0.149006141	-0.614840656	-0.774745165	0.320605095	-0.353060508	-0.042877338	-0.811486367	-0.130581671	0.789696566	0.440635257	0.390231719	0.291947246
102	-0.323616272	0.00108167	-1.619731271	-0.757113145	-1.106174679	-0.596376926	-1.099978925	-1.425843119	-0.95875889	-1.146175382	-0.865839968	-0.528136394	-1.172189671	-0.645408951	-0.244766846	-1.937001364	-1.316896219	-0.973436354	-0.274759992	-0.078236685	-0.839195657	-1.42809775	-1.191509519	-0.425192376	0.076783112	-0.238139255	-0.212161571	-0.2189999	-0.068451143	0.524386489	0.737700076	-0.237974903	-1.242518729	-0.843265063	-0.195371355	0.075154596	0.531875162	0.147686994	-0.880946658	-0.569459665	-0.810552423	0.660065223	0.385818776	-0.66557764	-0.190975392	-0.1599257	0.906870026	0.234527054	-0.227395398
103	0.438407677	0.376482638	-1.127905044	-0.030199743	-1.34372538	-1.574416145	-0.036870192	-0.241483614	0.094206358	0.254498099	-1.73093138	0.073939052	-0.66855214	-2.3595759	0.347066146	-0.012890109	-0.766631187	0.925221506	-1.617634988	-1.16755759	-1.540551437	-0.281121059	-0.658716324	1.087355386	-0.886710619	0.068124674	-0.744676237	-1.304867366	0.596501668	0.260705792	-1.054747363	-0.894235788	-1.874596633	-0.50786567	0.785738606	0.764844448	-0.335073249	-0.471326599	0.558415115	0.969087768	0.256246648	0.793535576	1.019245957	0.976754116	0.373117368	1.430256658	1.597944534	2.129475964	-0.853657378
104	-1.614447789	-0.351026639	0.225524413	-0.655561335	-2.763208804	-1.49026856	0.184554868	-0.450526858	-1.250485912	-0.904623383	-0.458500404	-0.415917161	0.323798969	-0.577238306	-1.257669248	-0.791725104	-1.048369042	-0.784470977	0.354916209	0.353961451	-0.669107897	-1.234311215	-0.76846716	0.167142375	0.596657048	0.685581315	-0.258261534	-1.263896765	-0.361222358	0.037695386	-1.268901103	-0.569080522	-1.66614652	0.46047988	0.765297368	0.524146019	0.221069483	0.620240037	1.18893993	-1.934486282	-0.651239854	-0.249105415	0.495976244	0.637333411	0.612851082	-1.430591582	-0.416926888	0.438238214	-0.831451359
105	-0.69055873	-0.419812813	-0.320589011	-0.707730218	-0.680311141	-0.203091288	-0.319398901	-0.107935868	-0.265273144	-0.386377878	-0.524766968	-0.561747211	-0.154056299	-0.555794371	-0.384221602	-0.261299772	-0.008902699	-0.102373356	-0.152294192	-0.069267618	-0.209388725	-0.251009759	-0.569331358	-0.36736224	-0.241513369	-0.265276873	-0.60616943	-0.475069716	-0.095426963	-0.374274387	-0.400898415	-0.118890169	-0.334907311	0.013865542	0.195589583	-0.248100993	-0.559596471	-0.426517663	-0.059212359	-0.081170241	0.010610119	-0.313249611	-0.085847522	0.329033854	0.109240002	0.321516033	0.152710515	0.292992233	0.045312522
106	-1.339155731	-1.310199704	-1.027455442	-0.436561667	-0.79577648	-0.67226209	-1.194313717	-1.063021518	-0.842900498	-0.524170104	-0.820026838	-0.710459962	-1.198194856	-0.29377076	-0.737592153	-0.636384923	-1.073149563	-0.936443384	-0.533247707	-1.050825699	-0.603925552	-0.75719057	-0.614211556	-1.19804076	-0.666057328	-0.765300136	-0.302606539	-0.513409221	-1.34653536	-0.760714398	-0.133730213	0.352389492	-0.093049294	-0.755350121	-0.321787657	0.532738419	0.197845456	0.411437595	0.404763306	0.23111308	-0.3928242	-0.147600578	-0.037514055	0.224295459	0.349542886	0.685594685	-0.338297375	0.085736325	0.6191886
107	-1.027967958	-1.054770749	-0.479953478	-0.864716391	-0.928776676	-0.742874006	-0.685071079	-0.389243277	-0.614438557	-1.021091908	-0.782059162	-0.510926905	-0.542189604	-0.212359965	-0.6531854	-0.878024388	-0.492360714	-0.763579063	-0.770179906	-0.852668865	-0.784860016	-0.579214929	-0.914002421	-0.677078715	-0.123298174	-0.461357282	0.032136814	-0.144082889	-0.210862957	-1.11603002	-0.052382376	-0.405918821	-0.06872849	-0.651831895	0.09703371	0.008650747	-0.097691466	-0.284129467	-0.596250561	-0.646640542	-0.540495012	-0.586258428	-0.343327174	0.131433405	0.149233674	0.001139828	-0.060395458	-0.192533792	-0.393965502
108	-1.228296161	-0.513277329	-0.585967281	-1.078660242	-1.03139482	-0.711276027	-1.105464543	-2.011381686	-1.55768281	-1.57728262	-1.651146532	-1.3317164	-1.022935327	-1.051689244	-1.467370285	-0.531302735	-1.282100117	-1.034975279	-1.069325776	-0.877266807	-0.73824378	-0.66629717	-1.05666156	-1.372732653	-0.332021109	-0.248390607	-0.28660968	-0.89060959	-1.070904336	-1.031951273	-0.359284564	-0.270932859	-0.285305823	-0.975922292	-0.446063669	-0.328478731	0.161712607	0.213257821	-0.735379649	-0.094326713	0.342540187	-0.214448156	0.319297847	0.373166791	0.242469515	0.00036937	0.014878016	0.007943938	0.978027967
109	-0.944203727	-0.850834424	-0.993847268	-0.872810004	-0.776654468	-0.761939655	-0.717153886	-0.816695008	-0.781482387	-0.941754601	-0.967282542	-0.848943785	-0.806079004	-0.775818121	-0.914430305	-0.840415633	-0.786537171	-0.933549847	-0.960017927	-0.915026995	-0.879708053	-0.85703207	-1.078240878	-0.922441549	-0.995801466	-0.695875586	-0.819366082	-0.718542538	-0.706431838	-0.73404304	-0.692116846	-0.770042475	-0.643715594	-0.630562553	-0.546310714	-0.711462956	-0.662185417	-0.597701364	-0.767556246	-0.430128316	-0.61749766	-0.490985184	-0.502414353	-0.41243607	-0.440176916	-0.479455595	-0.503774994	-0.524892295	-0.219827716
110	-0.299028986	-0.094016079	-0.029807654	0.382951052	0.133349931	0.08865017	-0.280865228	-0.313599851	-0.381968686	-0.483676246	-0.493991052	0.459418992	0.275515061	0.205243976	-0.690541133	-0.291953653	-0.033539612	-0.794250751	-0.937865915	-0.334219122	-0.398552142	-0.760158117	-0.761144887	-0.228910289	-0.78356646	0.375780111	0.753090641	0.19898281	-0.01553273	0.841870934	1.055677993	0.58347916	-0.021306327	0.638644221	1.012376654	0.620459342	0.551514491	0.265358347	1.174858671	-0.078254349	-0.375140711	0.536506796	0.416483399	0.571625611	-0.327443935	-0.147527828	-0.673430998	-0.093097708	-0.547514214
111	0.812967009	-0.570905671	-0.962739066	-0.229634836	-0.509349701	-0.252858104	1.108229725	-0.66541986	0.604575364	-0.438687956	0.024934333	0.118459602	-1.236398098	-1.459394822	-0.133971323	0.093013166	-0.178020921	-0.622043296	-0.883098242	0.313380599	-2.089119157	-1.394168379	0.319218216	0.843110864	-0.147018129	-0.178176637	-1.484448976	0.03468201	0.256026211	-0.712869621	-0.241356342	-0.8400323	0.227694445	0.109266839	-1.24158107	-1.591774326	-0.815864818	-0.467668739	-0.400494972	-0.751848167	0.341947241	-0.397912533	-0.291904107	0.714392971	-0.735815892	-1.709512687	0.179675217	0.38665934	0.810559501
112	-2.257052578	-2.171742793	-1.721919528	-2.224434678	-2.104864184	-1.662887584	-1.753479981	-1.613272909	-1.109606151	-1.619108776	-1.453376854	-0.701841509	-0.664867462	-0.671248187	-0.133783585	-0.346862317	-0.34598901	-0.150304723	-0.365333378	-0.539409629	-0.047167942	-0.44074561	-0.790446203	-0.093959211	0.223272847	-0.722291117	-0.901457525	-0.979363524	-1.217155817	-0.714612475	-0.337238705	-1.012293642	-0.788693792	-0.239074628	-0.2862773	-0.104915554	0.127680611	0.288425682	0.164170598	0.050985164	0.430712596	0.048922956	0.590227266	0.625422665	0.396388813	-0.019254672	0.145367689	0.191048527	-0.059533529
113	0.029140383	-0.214875068	-0.331906661	-0.308211232	-0.087180944	-0.070933557	-0.104709116	-0.201465234	0.008980268	-0.392459593	0.169410753	0.044113805	-0.094255713	0.149718764	-0.145529293	-0.310048398	-0.301477189	0.04407676	0.045870408	-0.089239965	0.195052847	0.280349343	0.014697217	0.321788485	0.112525406	0.118420111	-0.13561578	-0.097667224	0.106840824	0.096850214	-0.188686868	0.044855959	0.290888448	0.180079467	0.094693029	-0.038850673	0.012811654	0.093430721	0.047623958	0.226630332	-0.107826941	-0.178481168	0.104833689	0.281803214	0.102217623	-0.069768117	0.19142653	0.221244113	0.325782506
114	0.89585236	0.722356027	1.003172652	-0.527626122	-0.223555809	-0.11253113	-0.632686994	-0.782846696	1.282590211	1.472245656	0.983568462	-0.999907236	0.939967485	0.561582079	-0.153450097	1.67094048	1.550821633	0.456825996	1.029689596	0.678790628	-0.602161624	-0.145241645	0.44500825	0.396333738	-0.929526676	-1.514934386	-0.094948579	1.144185981	1.134814417	1.300631738	-0.79798953	-2.529843284	0.375309368	0.60101463	-0.324696312	1.9523028	-2.204929027	0.642402185	0.027582159	-0.478797779	-0.038936256	-0.409500585	-1.226518521	-0.3903616	-0.243841596	-0.529680809	-0.198405953	0.621019249	-0.377653566
115	-1.590671961	-2.705495731	-0.201756327	-0.19955953	0.227873283	0.362221355	-1.610253087	-1.275684043	-0.55407615	-1.473883615	-0.826368754	-0.607646876	0.296305926	1.559394722	0.445500472	0.454250011	-0.869301056	-0.186895107	-0.270977386	-0.505734873	0.117192119	0.763319922	-0.067093669	0.235784687	0.625955235	-0.984082562	-0.406701926	0.39126051	0.465798655	-0.282016781	0.431670195	-1.424366727	-1.129774042	-0.323484684	-1.008766382	0.826165487	1.621834421	0.409097723	-0.283895349	0.083933605	0.115764592	0.025251052	0.357425771	-0.50000816	-0.251541433	0.392455275	-0.461480275	-1.197362687	-0.491697534
116	-1.822904942	0.065404394	-0.905744536	-0.049285223	-0.020996927	-2.191483872	-0.442322679	-0.337317723	0.071132029	-0.099402802	0.059857003	-0.523654332	-0.229237445	-0.830827741	0.015353606	-1.470922405	0.04307502	1.032038168	-0.575580447	-1.896754658	0.163679063	0.578031416	1.093023799	-2.355684435	-1.443873912	-1.338659207	0.873833799	0.403087343	1.2611403	-1.51238551	-1.410291926	-0.773740185	0.99099938	1.40866047	0.098900096	-0.421696691	-0.700797652	-2.063726692	-0.49289945	1.025317431	0.91497349	-0.533052302	-0.470019517	-0.851593698	-0.142023747	0.728538178	0.371640682	-0.709310195	0.158366136
117	-0.267859695	-0.675155802	-0.670348489	-0.53761543	-0.518297025	0.07766048	0.556925481	0.459596919	0.157456952	-0.702219743	0.714485777	-1.361818995	-1.549097571	-1.427754259	-0.82919917	-0.762266644	-1.256189934	-0.012359893	-0.025433898	-0.402541693	0.09910497	0.097160475	0.062616136	-0.060565056	-0.009022768	-0.389348723	-0.711872983	-0.602335568	-0.706231743	-0.507761077	-0.725263837	-0.412265727	0.072662526	-0.219095553	-0.412051696	-0.163161607	-0.121688546	0.095003918	0.52110612	0.024947066	-0.249850161	-0.717675366	-0.30165053	-0.849520415	-0.943888431	-0.539445436	-0.600853219	-0.443843303	-0.486515425
118	1.065740185	0.330685437	1.509362463	-0.512862337	-0.667703237	1.04688571	0.231172441	-1.247522872	-1.753610749	-1.325358482	-0.958864867	0.574878353	0.188914076	0.257528678	-1.482886142	-0.158245897	-0.53551264	0.41643585	-0.970463592	-0.668603394	-0.03774416	-0.795204636	-0.798063109	-0.720234425	-0.115624011	-1.930278726	-2.405256532	1.177246261	0.390559603	0.524141265	-0.537786906	0.437837217	-1.352920176	0.54698935	-1.059742013	-0.434265488	-1.687460484	-0.185048023	-0.097277209	0.372072991	0.157524659	-0.367155163	-0.007730965	-0.25848036	0.219680646	0.774718049	0.902044027	0.89038669	-0.574023531
119	0.252126932	1.01558371	0.777407286	0.46799435	-0.143494745	-0.195618926	-0.100150407	-0.394528024	0.151982704	-0.430185328	0.501012697	0.133464309	0.73054838	1.091233145	1.029301375	0.561732815	0.837800425	0.958808088	1.000049867	0.213910182	0.55685629	0.478964634	0.132100593	0.446451313	0.056415648	0.316489871	0.378687374	0.168150989	0.478877086	0.506765456	0.057165767	0.634228891	0.810029294	0.564474131	0.605757238	1.088335203	0.876069474	0.69116513	0.435010893	0.004085929	0.513658899	0.524611843	-0.240450108	-0.324108658	0.29628769	0.551658013	0.48664869	0.755572706	0.114734664
120	-0.425244623	-0.291826748	-0.504945913	-0.64832339	-0.618268526	-0.530576299	-0.497600556	-0.50750286	-0.462857873	-0.437143924	-0.384663992	-0.43708571	-0.500142931	-0.465951982	-0.694487535	-0.811543321	-0.602307971	-0.707264679	-0.650962125	-0.707482146	-0.654083472	-0.585794225	-0.57217376	-0.561325158	-0.548383963	-0.489727615	-0.453241511	-0.494251809	-0.601411894	-0.689595305	-0.616402179	-0.577242989	-0.601701218	-0.586132331	-0.529392983	-0.472784709	-0.499656331	-0.479823816	-0.430976013	-0.447177053	-0.430727901	-0.434033202	-0.398668532	-0.565904587	-0.732771169	-0.43841305	-0.630588771	-0.582236409	-0.641377239
121	0.456263872	0.422239506	0.447878268	0.774712487	0.66432079	0.420990307	0.579902236	0.201435249	0.671606417	0.232365057	0.282082659	0.347453473	0.091980662	0.292973241	0.40706721	0.096116224	0.171353556	0.108799593	0.844127146	0.763998992	0.738818904	0.569923352	0.563400247	0.578602801	0.634262392	0.914845747	0.474433414	-0.239262231	-0.025381217	-0.068142532	-0.528253967	-0.625586164	-0.2013283	0.472024606	0.100018515	0.768126561	1.135137201	1.187748719	0.546351103	0.156903907	0.804555482	-0.404532975	-0.67887589	0.098243914	-1.14900971	-1.657426074	-1.092856992	-1.709181754	-2.060600749
122	-0.259175233	-0.611559725	-0.667665264	-0.601629384	-0.609710108	-1.682830089	-1.318572346	-1.19427334	-1.129511604	0.359349688	-0.164851199	-1.522585836	-1.615027617	-1.028673237	-1.252896626	-0.254582241	-1.22461193	-1.620763447	-1.296510485	0.146371553	-0.520273941	-1.069383729	-1.626193701	0.374760793	0.188527125	0.586441549	-0.228271154	-0.669338244	-0.282694894	-1.045913346	-1.585982268	-0.212783115	-0.334730181	-0.725790814	-0.226990763	-0.940926569	-0.518304869	-0.356599699	-1.133457888	-0.571515037	0.186878273	0.470118316	-0.140779931	0.150763196	-0.667229635	-0.627248429	0.069426838	0.297327264	0.597438998
123	1.269709146	0.013965745	-1.111429707	-0.767185431	0.209702595	0.400460341	1.670962414	0.451194223	-1.02996979	0.276946179	0.844649831	1.17420725	0.430330164	0.898395704	-0.569759252	-1.45498501	-1.203630194	-0.247130785	-0.483468525	0.639033713	-0.917558706	-1.196637183	0.115607016	0.207355611	-0.329517945	0.341915172	-0.638404244	-0.110539249	0.450534062	1.540055195	0.505953446	-0.460170186	-1.083015117	-0.760740723	-1.647591489	-1.423115627	-0.057617515	-0.786587241	0.540185025	-0.922782201	-0.26837854	0.309298231	-1.591552198	-0.097857075	0.443182532	0.189138842	-0.468859322	-0.07849683	-1.710046396
124	-0.569678638	0.933888297	1.084681715	0.960107845	-0.021728437	1.770481353	0.225332366	0.777928716	-0.56195109	0.473575364	-0.721785632	0.56956097	0.28861699	0.85552509	1.339822009	0.115934539	-0.856379186	-0.978150233	-1.36307613	0.525919844	-0.749665303	0.033305217	0.423536672	-0.130003344	-1.332848893	-0.268828322	-0.928767902	-0.412584944	-1.508431149	0.070764966	-1.336686117	-0.060742209	0.816198558	0.756807144	0.378000261	-0.581400272	-1.773406422	-0.140119994	0.655609126	0.803994566	-0.40731412	-0.74016613	-0.649274557	-1.304689284	0.782792694	0.16024559	0.070880434	-0.271192285	-0.93622789
125	-0.599812916	-0.335418786	-1.262095557	-0.800018353	-1.964759709	-0.482478911	-1.755811359	-0.849886044	-0.016533634	-0.156472932	-0.746751693	-1.065932679	-0.898484309	-0.721380834	-1.443967906	-1.332418141	-0.934900109	-0.822544297	-0.684168147	-0.911559474	-0.909146684	-0.327262	0.734689112	-0.584862613	0.326656463	-0.057593087	0.224877002	-0.004723992	-0.852144805	-0.65550049	1.12160941	1.489199613	0.365526971	0.855570117	1.027749754	0.021198167	1.007425438	0.501745101	-0.160978903	-0.451743568	0.223395549	-0.203246818	1.108458095	1.132775424	0.163323499	-0.494897328	-0.546841299	0.369941208	1.689239349
126	-0.29844811	-0.358114291	-0.400804842	-0.533002662	-0.259350097	-0.352515607	-0.388345407	-0.50958478	-0.370116143	-0.340616488	-0.379210254	-0.345536013	-0.215813787	-0.302319787	-0.242819606	-0.087141489	-0.183783334	-0.188791436	-0.455909	-0.297020755	-0.390912732	-0.556946039	-0.542487063	-0.539331143	-0.429944043	-0.388983808	-0.481731702	-0.298523038	-0.25535396	-0.301627662	-0.226287764	-0.165410681	-0.288951515	-0.218359746	-0.345846737	-0.113020453	-0.489837467	-0.556492675	-0.585689577	-0.390239395	-0.234676666	-0.332571152	-0.308660673	-0.18120139	-0.156933659	-0.193241696	-0.178598697	-0.120241734	-0.252787354
127	-1.422713655	-1.166939892	-1.504646917	-1.077603429	-1.352033261	-0.826182917	-1.539155136	-1.012947766	-1.505164505	-1.45991506	-0.968904227	-0.863369996	-1.028590177	-1.396251279	-1.238047615	-0.51402305	-0.923109165	-0.689297122	-0.840436884	-0.459010087	-0.597391882	-0.78947501	-0.641768772	-0.564713569	-0.852573479	-0.510395924	-0.481770336	-0.165056858	-0.01732343	0.130195557	-0.248634228	-0.40151355	-0.37318246	-0.213572486	-0.164982795	-0.169264929	0.217112524	0.140675299	0.305950651	0.529918223	0.625854379	0.24121874	0.509603379	0.381070271	0.377758548	0.826598269	0.71676093	0.504005143	0.495897865
128	0.196924109	0.201408953	0.236026143	0.825851999	0.467941662	-0.309308754	1.346237253	0.50185809	0.138249583	0.303671661	-1.062480113	-1.078454732	-0.986960016	0.846556277	0.443098909	1.752007248	2.946850308	0.264476208	0.278536569	-0.04575717	0.374749203	-2.077723699	-1.406307614	-0.869660505	-0.439588617	-1.258615115	-1.866903534	-0.791023588	1.126744461	-0.257531208	-0.051638108	-0.638003749	0.63318985	-0.473772477	-0.652978835	-0.080481511	0.601763438	-0.004956595	-1.163020709	0.820729573	1.477592471	0.317337166	-1.02163892	-1.343871751	-0.151699488	0.42591437	-0.580025781	0.184285578	1.612362238
129	0.973210707	1.706481027	1.145425476	2.082693205	1.628373469	1.333708136	2.540910571	1.802629754	2.102859786	2.141302061	2.342554293	1.732671831	0.308383139	1.217145923	1.713166059	0.996130846	1.099119132	0.348052255	-0.851683053	0.272051785	0.037302967	-0.143719423	-0.09609188	-0.55807589	-1.443103818	-0.137514505	-0.052871599	-0.601394145	-0.759308294	-0.224740641	-1.015767787	-1.122290718	0.622404636	0.304135933	0.01126661	-0.331938429	-0.247530388	0.560502328	-0.335936366	-0.487516961	-0.598606885	-0.827735251	0.009953951	-0.524755245	-0.53468934	-0.877162917	-0.682348302	-0.842723785	-1.73821343
130	-1.111613429	-0.125533796	0.356414665	-0.060815012	1.487473104	0.531047811	-0.980726349	-0.701829131	0.18071548	-0.982945562	0.690116428	1.087320421	-0.53263603	-0.682735867	0.139892767	-1.917117621	-2.48599543	-1.094474292	0.295527551	-0.980839322	-2.071458487	-0.132491023	0.076351863	-0.542855245	0.678568588	-0.943196685	0.028365871	-0.341066878	-1.131047781	-0.259976741	-0.382670374	-1.067529994	0.627828185	0.410599095	0.076435387	0.569297166	-0.830268014	-3.080050533	-0.751397356	-1.545873017	0.338967522	0.494389888	0.725922687	0.161386455	-0.37544603	1.25863276	1.150283713	-0.585531084	1.043904893
131	1.604127749	0.396594891	0.395322639	-1.689714367	-0.714484407	-0.886839579	-0.927878833	0.460124916	0.728514704	0.079185176	-0.729822174	-1.438646274	-1.088277307	0.148501568	0.833581416	0.574896188	-1.254051822	-0.820718586	0.27382637	-0.083541133	-0.803459113	-0.869583989	-0.260255689	-0.049353695	-0.390381952	-0.153754687	-0.597917532	-1.237148416	-0.150271159	-0.764806462	-0.640794797	-0.123361352	0.632166631	0.584317659	-0.472306576	-0.848399032	-0.007709935	-1.395893187	1.071533532	0.758180524	0.659729316	-1.223656593	0.886925463	-2.041446461	-2.828603617	-0.664512551	0.020283422	-0.365698773	-2.250680057
132	0.268370032	-0.926256955	-1.080717162	1.302344407	0.232835996	-1.242121118	0.517384779	0.073099182	0.772039388	-1.554295471	-0.725975692	0.236164845	-1.048855564	0.494408082	1.172786218	1.068534606	-1.484161195	-0.552743637	-0.990642454	0.874137273	0.130765	0.137629381	1.712749212	0.334519217	-1.075254276	-0.392052474	1.413192309	1.866099455	-0.823335648	-1.465409393	-0.212817793	1.254643391	-0.836192707	0.163989214	-1.416736613	0.505971533	1.183801839	2.172283927	0.811498207	-0.315404254	-0.80375865	0.11897211	-1.668314669	-0.964371677	-0.203553655	1.26627102	0.906510198	-1.858416104	-1.112849243
133	1.091108791	-0.538665827	0.937786077	0.266804788	0.110691956	-0.390960788	0.429443637	1.813385745	1.491561205	-0.011425497	-1.122132784	-0.137136978	-0.080518779	1.010730919	1.37688625	1.314183783	0.510485234	0.131125168	1.237329422	0.949439233	0.470155221	0.043498896	1.041899569	0.934837931	0.878158035	0.037415644	-1.172163039	-1.871638575	-0.00000747	1.298855105	1.484034192	-0.445879252	1.232873881	-0.589962	-1.247221993	0.580311566	0.81590359	0.793858767	-1.535059211	-0.248502042	-0.868849203	0.039178017	0.060007309	-1.510386503	-0.675604157	0.383990638	0.71099176	-0.008960265	0.193866357
134	0.592074474	0.659557072	0.833942249	0.773790486	0.608282274	0.645128545	0.6225609	0.92020418	0.506123496	0.650954319	0.583169247	0.665827476	0.458368106	0.357462351	0.800881731	0.607966733	0.634287297	0.684877346	0.60460632	0.607672865	0.546919955	0.646379695	0.508227604	0.560174888	0.48720198	0.502888713	0.478499229	0.401822029	0.450878283	0.562947912	0.567964547	0.535521399	0.453753453	0.510027353	0.487258967	0.439031313	0.341001856	0.432235359	0.532045107	0.424336021	0.230695969	0.109714947	0.421367177	-0.303798256	-2.313457057	0.222932545	-3.049370531	-2.864699262	-3.609271446
135	0.119070903	0.240059499	-0.250611776	-1.025544784	0.333857123	1.329509097	1.327527384	1.47909175	1.144143335	1.73492774	0.870670235	0.649342513	-0.737837227	-1.808392628	-1.106877998	-0.472234682	1.440296682	0.180089457	1.384194349	1.285859071	-1.14632888	0.761901695	1.240641911	-1.238341726	0.328688457	-1.19205006	-0.614316105	0.306568989	-0.064586604	1.109461678	-1.332941936	0.595810675	1.432907347	-0.073327888	1.367354385	0.783422338	0.696602327	-0.888981679	-0.415447827	-0.894523571	-0.405889135	-0.106092735	-1.071721823	-0.421861819	0.317097785	0.122765309	0.879474065	0.561615709	-0.395426685
136	-0.513157825	-0.449265362	-0.595938521	-0.956362656	-0.977645832	-0.465442124	0.017264921	-0.301254644	-0.236161469	-0.007188436	0.114580943	-0.63257343	-1.048315462	-1.033579766	-1.111783142	-0.813791212	-0.869365788	-0.527293458	-0.264730185	-0.545186521	-0.212206187	0.138139539	-0.317332957	-0.339192655	-0.9279662	-0.431740658	-0.98800538	-0.79860623	-1.166872792	-0.669046321	-0.644745892	-0.627586623	-0.248627875	-0.032696638	0.041950292	-0.564634667	-0.328888283	-0.528972812	-0.53941484	-0.62982609	-0.79029167	-0.63279338	-0.634458661	-0.549989668	0.063194756	0.0000291	-0.261452942	0.14298662	0.120440768
137	-0.429777092	0.012291744	0.179090716	-0.094760758	-0.638497853	-0.728957121	-0.239246056	-0.207352066	0.159746472	0.171871172	0.359466151	0.094954246	-0.209370674	0.263256151	-0.196131786	-0.951165729	-0.693232267	-0.64234897	-0.221126161	-0.660103672	-0.053479285	-0.380305045	-0.502765208	-0.352007136	0.012273263	0.162168424	-0.189893565	0.015799291	-0.365568441	-0.19147747	-0.564253621	-1.04673014	-0.851248275	-0.225617587	-0.137465416	-0.404019852	-0.816130116	0.120566979	-0.786834173	-0.220353814	-0.164426667	-0.462887766	0.160591715	-0.567730239	-0.946637468	-1.1644952	-0.752615496	-1.573848902	-1.587623051
138	-1.388606066	-0.01365932	-0.504281072	-0.934146367	-0.368067871	-0.696095374	-0.399515412	0.331059567	0.77805431	0.19525072	0.262862346	0.23554622	-0.391339948	-0.878268359	0.316477415	0.496909235	1.217195242	-1.576817391	-0.043349375	1.1871238	-0.421558214	-0.376932697	0.080932907	0.771371399	1.13827064	0.682095951	1.275642254	0.584095837	-0.093388462	0.221059718	-0.563742767	1.051053092	2.367667729	1.520970601	0.662463651	0.475904226	0.393095928	0.462110926	0.185010301	1.206763998	-0.113071687	-0.036081497	1.759466013	0.640987761	0.053093195	-1.02184238	-1.961911588	-2.298900222	-0.737194415
139	1.012214728	1.884658069	-0.433255385	-0.934085262	0.079769764	2.375976003	1.710653785	-1.128640324	0.67286179	1.358026697	1.206855347	1.857794475	1.14479286	0.471456284	0.774381772	0.484859196	0.774168949	0.725561672	1.528705354	0.922776952	-0.137635944	1.293884168	0.568293861	0.844180258	0.366664052	-0.343173093	-0.13458272	-0.994940758	0.823504165	0.616101281	1.120038757	-0.152270982	0.461142607	-0.425952401	1.119927821	-1.183327125	0.407594442	-1.509407514	0.845787673	-0.326295834	-0.005396518	0.463846237	0.653071752	0.012035809	-1.526819521	-0.084425166	0.515747755	0.762628416	-0.221731183
140	-0.70717737	-1.385016433	-2.412351398	-1.413670661	-0.47059592	-1.024584602	-1.070877493	0.069291525	-0.532406322	-1.928427631	-0.346370983	1.29055992	1.760246867	0.276788084	0.060655208	0.994759224	-0.922436082	0.596977273	-0.196350624	-1.560618485	-0.16680209	-0.22168458	-0.977301569	0.086640495	-1.259717957	0.938091326	-1.482904211	-1.486971917	-0.238498482	0.774901808	0.560759071	-0.581456774	0.064844594	0.80226122	0.17626659	0.319620207	-1.163389531	-0.330035497	0.85104545	0.00413774	0.614696785	-0.819725752	-0.433149003	0.385541807	-0.759177435	-0.702205203	0.737302468	1.229576955	-0.433415829
141	0.497712825	0.466143935	0.483290305	0.526595974	0.407541485	0.605596159	0.604403943	0.56837029	0.563601098	0.619911336	0.651968453	0.696697786	0.579318989	0.55341156	0.609685164	0.637886859	0.573132094	0.601684865	0.642725484	0.611672583	0.648339119	0.643972933	0.627344545	0.548106445	0.616413357	0.656438167	0.60159428	0.594980158	0.646440058	0.6104549	0.592850362	0.597533384	0.724648059	0.619744995	0.623932096	0.712986583	0.71437164	0.562644408	0.536783516	0.602846404	0.549017833	0.461400211	0.585601987	0.625860479	0.559364051	0.659542799	0.619340708	0.636254434	0.645615181
142	0.711442537	0.540594679	0.025649632	0.093247199	0.546116846	0.541603639	0.425290014	0.39810622	0.106553547	0.053828114	0.024694161	0.105680814	-0.205173428	-0.077275806	0.540800281	0.136488608	0.200918307	0.276213013	0.469089435	0.097955352	0.063591882	0.538012498	0.19488905	-0.361088536	-0.478998095	-0.534404415	-0.900534467	-0.71563705	-0.558649827	0.446209591	-0.101217318	0.159293633	0.657724088	0.155467061	-0.723326282	-0.429290521	-0.806502995	-0.70020777	-0.485130061	-0.022346046	-0.466308986	-0.690983178	-0.281253533	0.300121089	-0.143001512	0.528731827	0.503901178	0.697486813	0.329690784
143	-0.422559729	-0.333992424	-0.129776674	0.067530781	-0.307700546	0.035766687	-0.140408588	-0.052040608	-0.044292768	0.082009552	-0.105512538	-0.593583884	-0.100032629	-0.36523491	-0.094629943	-0.162108645	-0.221157319	-0.274861072	-0.51761526	0.055577241	-0.093123568	-0.650299335	-0.978044374	-0.941120964	-0.371533542	-0.255571848	-0.498187023	-0.547657379	-0.414983966	-0.253517313	0.234930546	-0.067606857	-0.400586631	-0.696772458	-0.435771398	-0.216805796	0.0772217	-0.236360597	0.163913576	0.061723212	-0.523541723	0.11066581	0.13465495	-0.444326115	-0.931502069	-0.167861945	0.410155379	-0.026763425	0.276767652
144	-1.795979109	-1.327656822	-1.285914685	-2.767713605	-2.84487152	-1.643317425	-1.617792604	-1.120427744	0.624102758	0.069568599	-0.481352231	-0.013346711	0.431497014	0.830519805	0.097454499	0.557552588	-0.352361475	-1.179804063	-0.38362144	0.929216616	-0.048177168	-0.786057931	-0.09931472	0.834508102	0.323363221	-1.598469084	-1.059939611	-0.659566581	-1.466893793	0.006027733	0.350442451	-0.561741165	-0.065605153	-1.455887135	-0.282479096	0.692713099	-0.399152861	0.997189955	0.260288142	0.388088655	0.283089549	1.315033142	0.703826019	-1.045451804	-1.202342085	-0.530359581	0.437754671	-0.225203605	0.641122044
145	-0.4608701	-1.027821898	-2.132217808	-0.446667216	-0.016631537	-0.406412611	1.160096016	0.880842608	0.005448301	0.230550741	0.292607621	-0.189441749	0.296739832	0.582998191	0.955727483	1.009001059	0.82925742	1.024142378	0.303070225	0.781993183	0.486252644	-0.596629392	-0.096343436	0.385177029	0.114868154	-0.711914756	-0.10539798	0.070435655	-0.729327021	0.820037067	1.984958877	0.918042829	1.892718156	2.306633054	1.649426536	1.081141012	2.060178145	2.1898684	1.327816174	0.265134693	1.372706025	0.314939961	0.787603867	0.577415624	0.116323913	-0.786358401	0.474395294	-0.652619927	-0.08474479
146	0.65456213	0.215486802	0.356426741	1.105345246	0.560776485	0.676205216	0.697272766	0.375276688	0.821669821	0.850746231	0.782250545	0.660394646	0.190482834	-0.94127409	-0.202263742	0.082503371	-0.460294459	-1.230004923	-0.380355095	0.770515156	0.312341855	0.56557948	-0.012891365	1.26502956	0.270017567	0.595415519	0.142915046	-0.251485496	0.096839502	0.834713311	0.497101762	0.611259381	0.582996711	0.441228076	0.734443885	0.836398301	-0.492037594	-0.358996313	-0.08752509	-0.577192184	-0.807092708	0.088978011	0.238131253	0.098959567	0.265337804	0.223290653	1.036023804	0.81851104	0.660099748
147	-0.36930926	0.599105134	-0.983263585	-0.44135559	1.569189466	0.967834836	1.240629758	0.600966246	1.819214389	2.231858564	0.41581013	-0.325483256	-0.957889552	0.187812921	0.168925362	0.739854832	0.015196571	-0.502585222	0.736386763	0.464265276	1.527615438	0.206374342	-0.458979481	0.660416763	-1.102128265	-0.758439995	-2.140661237	-0.570904613	-0.533064781	-0.060579488	0.003495369	-0.653699297	1.107022862	-0.567673196	0.923733756	0.444550519	0.868799099	0.879807942	0.462414469	-0.031477326	-0.10869587	1.064943954	-0.400341363	-0.024786262	0.637932871	-1.110080839	-0.737349765	-0.217840869	1.010807997
148	-1.515959455	-1.035310153	-0.112957734	0.417395209	0.057558748	-0.487203049	0.673914616	0.69713193	-0.55360045	0.044062184	-1.110289871	-2.726924108	-1.923892599	-0.85475005	-0.276346957	0.071919272	0.34067877	-0.394640493	-1.478984412	-0.762091109	-0.477654086	0.676038337	0.303766725	0.486041001	-0.283982626	0.169594413	0.427596304	0.081176442	-1.273025655	-0.979811264	0.094518237	-0.291611807	0.609721288	0.30069759	0.933572094	-1.562267225	-1.537105539	-0.613919011	0.140618097	0.313021854	0.75933528	-0.1375024	0.028535112	0.417584004	1.332551955	-0.661988462	-0.497384643	0.03113499	1.939626534
149	-0.143818284	-0.473506187	1.149228656	0.715531015	2.593926472	1.333168335	-0.325211981	-0.906630711	2.127078416	-0.400353425	0.972075044	0.309983699	1.046080211	0.425450584	0.089208921	0.183988941	0.755378249	0.611698157	1.45610314	0.082072359	-2.598547284	-0.718445218	0.256044632	0.661455894	0.58718603	-0.090456204	-0.534529698	0.453443672	-1.136310233	0.724724261	-0.95611676	-1.244407854	0.906222932	1.264377641	1.017278171	2.27483421	1.301442911	-0.396881067	-1.584396698	-0.418504083	-0.254163932	0.461685116	-0.5844067	0.276994146	-1.153980424	-0.567830456	-0.151938363	-0.885650109	0.529251674
150	1.963310247	1.653531934	1.328423042	1.61744824	1.580149162	1.416510895	0.315435318	1.160630987	0.527397501	1.257557855	1.300067881	0.621262874	1.056408882	0.665020621	0.618357832	0.173910935	1.421159739	1.286732051	0.832504913	0.93912358	0.880694685	1.268347099	1.091357366	1.0341335	1.202563906	0.835674176	0.771492595	0.29505444	0.318232352	0.217148698	-0.684253583	-0.125914105	0.056720943	0.118237746	0.075926002	0.253098018	0.035895612	0.724151451	0.35126026	0.754750611	0.022441227	0.207699121	-0.286303702	-0.038921709	-0.015803452	0.577853411	0.165875927	0.34761823	0.679253553
151	1.69836638	2.103231846	2.988015986	2.408285239	3.270160035	2.533154908	3.149733107	1.199969587	0.830740188	2.031121031	0.488871483	0.437896043	0.325475972	0.584429166	0.579554584	0.594003571	-0.117681967	-0.024972151	-0.043723427	-0.371691673	-0.339722417	-0.32868975	0.104878784	0.326598413	0.240014159	0.512250545	0.570703909	0.420521999	-0.01962845	0.041281479	-0.273164451	-0.486841361	-0.488825883	-0.219762933	0.075101232	-0.313049618	0.05501246	0.031428954	0.289295619	-0.053804726	-0.147007083	0.165554076	-0.254606079	-0.080459548	-0.210491359	-0.166647364	-0.189927847	-0.232548082	-0.235602474
152	2.531032248	0.346701819	-1.175563429	-1.46892575	-0.032624445	0.483688933	0.279083754	-0.96864009	0.512162777	-1.512078566	0.673878004	1.819507555	-0.515200176	-2.254307982	-0.640426168	-0.082207714	-0.644852633	-0.418025039	0.734006324	-0.200888589	-1.306689709	0.51649155	0.502218423	-0.256980473	-0.351960325	-1.498364575	-1.406918428	0.010582497	-0.662801298	-0.009218092	-1.346597984	0.126139327	-0.364069807	0.859338825	0.245020805	-0.229530045	0.504822356	-1.350931518	-0.926449161	-2.252162079	-0.532309431	0.29529807	-0.774200423	-1.185142874	-0.724649726	0.408131785	-0.226823653	0.763393968	0.02577818
153	1.311003616	-0.051015205	-2.380905097	-0.285900925	0.393789433	0.321536688	-0.699246779	-0.042565118	-0.72008931	-1.541687706	-0.936251777	0.024694612	-0.935465761	-1.529758953	-0.101187688	-1.595116654	0.509949645	0.174324499	-1.305906385	0.227817794	0.56286619	1.470340975	1.37251325	0.372467533	-0.05618668	-0.656418756	-0.642041792	1.348080915	1.532098449	0.957403338	1.190008747	0.393434857	-1.124221284	0.141447501	1.354027526	-0.34347916	-1.376090661	0.617236536	-1.641161397	-0.435900698	-0.590089612	-1.648611337	-1.452615361	-0.989381499	0.748553362	1.057440815	0.073519159	0.772964003	-0.925799625
154	1.155130835	1.327157046	1.103717007	2.193046049	1.085148574	0.658780608	2.568056829	-0.392650811	-0.627380466	1.597522263	1.23963209	0.017679743	1.156941348	0.581927895	0.318564532	-0.813524809	0.755293363	0.731090904	-0.256473693	0.224156868	1.006128892	1.208363591	1.410551493	0.100729585	-0.542468013	0.766518767	0.825598771	0.230675494	0.052008909	-0.15654249	-0.880483523	-0.243547021	-0.746928087	-0.311936119	-0.539572445	1.154094614	0.443715084	0.709681478	0.352003394	-0.31308231	-0.381281638	-0.780922843	0.208006169	0.772388525	0.104175275	-0.945189496	-1.070522695	-0.285113709	-1.539250407
155	0.483888585	-0.159018702	-0.122609303	0.149066036	0.134240154	0.56754566	1.147109155	1.534041706	0.766571335	0.699322375	0.863393024	0.189912301	0.813088224	1.18612251	-0.478795531	-0.118499767	0.79195664	1.278182664	0.164496926	1.86312027	1.76662502	0.89367197	0.482140485	0.87552404	0.839427684	1.227089223	1.066458085	0.269380218	0.390961593	0.576313374	0.161677109	0.26638341	-0.201814663	0.076836075	-0.259558136	0.568674174	-1.241017239	-0.89475284	-0.407062237	-0.075216199	-0.075469213	0.29436698	0.967741123	0.686440112	-0.333199292	-0.29994074	0.229165345	-0.450189038	-1.484213727
156	0.504042352	1.765407401	1.55812524	1.123629342	1.444546265	0.388784042	0.122011678	1.676260817	0.334052343	-0.89248909	0.693758938	0.55696241	0.771729818	-0.34438103	-0.622318761	0.784064312	0.673835936	0.278706267	1.180629618	0.258553339	-0.087535364	-0.593680075	-0.384513219	0.629029036	0.777146774	-0.373746583	-0.807839884	-0.551563571	-0.572255507	0.509823814	0.42394693	0.240349487	-1.3686064	-0.972267376	-0.344494734	-0.027552941	-1.192741084	-0.673625557	-1.231551598	-0.258408028	-0.19723897	-0.774631741	-0.866125119	-0.007801788	0.31202907	-0.393944055	-1.635923559	-0.609333855	0.453649801
157	1.509496822	0.941908161	0.771888095	1.442851148	1.250514583	0.896482799	0.910013055	0.918272571	0.492304534	1.262312937	2.001861227	1.478859703	1.843936637	1.411630843	1.215615222	1.246144191	0.797353326	2.265851191	2.026887354	1.611375824	1.321090635	0.71086493	0.95037382	1.115729477	0.531575817	0.4610057	-0.140579684	-1.174907395	-0.690930044	-1.2246624	-1.384637099	-1.284509929	-0.77408231	-0.538523329	-0.58409779	-0.772953068	0.054872921	-0.322626907	0.223755272	-0.326088035	-0.050907352	0.323836617	0.144038882	0.573086482	0.482227147	-0.706585148	-0.603425132	-0.743109918	-0.390316125
158	3.299749768	1.908371147	0.908925592	1.998226	0.768989179	0.534592118	0.497230966	0.849717023	1.840702346	-0.405317407	0.577411349	1.151111354	1.186935238	0.778095014	0.223261382	1.364357677	-0.120837272	-0.446688789	0.771181942	-2.348835132	-2.140618825	-1.001442159	-1.251649893	-0.915992266	-1.749272657	0.554426278	0.00568343	-0.822574049	-0.661779224	-0.706173583	-0.356243062	-1.756729054	-1.529998839	-1.612740881	-1.566980626	-1.602184126	-1.298336333	-0.824993665	-1.457194653	-1.122876831	-0.672831768	-0.925781979	-0.246845473	0.048148677	-0.23065473	0.5748499	0.752417233	-0.04705898	0.674134378
159	0.537423663	0.342342757	1.100197595	1.849829572	0.899531401	-0.411557134	0.04458302	-0.101224385	-0.661583288	-0.584199223	0.011242673	0.416155772	-0.182938051	0.360006288	0.386686865	-0.246896918	-0.013638957	0.703977161	0.51626248	-0.544181184	0.516887611	0.460125342	0.561024566	1.101315238	0.022995213	1.776695991	1.462632013	1.008555769	0.617432766	0.054280439	0.323794733	-0.680397272	-1.043170704	-0.875606707	-0.426832156	-0.000450673	-0.185052731	0.505907896	-0.356224009	0.064916431	0.814536691	1.174026779	0.636735464	-0.263646102	-0.871210917	-0.196804589	-0.802577215	-0.264466637	-0.428266215
160	-3.225634283	-2.678535317	-3.070590063	-2.196857543	-1.569378295	-2.575372248	-1.117352278	-1.627914794	-0.681862717	-0.110193875	-1.764062329	-0.992648271	0.542919599	-0.822501087	-0.653628331	0.082044033	0.342472653	0.625494035	0.659228912	0.88483882	0.192686858	0.467187636	0.369451	0.356384579	0.570027883	0.98374488	0.522652896	0.445717503	1.360045368	0.931486866	0.530252014	0.397815712	0.840050194	0.995558889	0.01320557	0.436380675	0.175061938	1.647036492	1.042462673	0.854142476	0.994791701	0.69535915	0.636631753	0.984046291	0.283686086	0.600749018	-0.856583646	0.323436795	0.977563169
161	1.29812804	0.875487331	0.937970644	0.099587169	1.293984375	1.546869111	0.882624432	0.730516967	1.940571404	1.521459228	1.725203989	1.611310992	0.372811965	0.036737838	0.144963394	0.69661779	0.932112199	1.366218885	0.649153555	1.418108537	0.782809729	1.04089834	-0.300909615	0.16344632	-0.142689003	-0.218551796	0.182899741	0.231878678	0.327184008	0.132896057	-0.257833359	0.661754053	0.157877011	0.526954155	0.927047022	-0.088967456	0.175177207	0.163347281	-0.385123343	0.186088305	1.315392088	0.118376774	0.447377961	0.92356031	0.585049431	0.212891176	0.696210699	1.296430162	0.055982419
162	2.493841156	0.198556694	0.909835856	-0.664733713	2.199863068	0.483801411	0.406590433	0.150007348	1.625813849	1.095842086	0.36273628	-0.636396892	-0.51131576	-0.638480843	0.92128978	1.782082794	1.666440318	0.250039136	0.476475064	0.866814311	0.413424282	0.540539851	1.515566065	1.708715237	0.467353249	0.326273372	0.452104284	0.957517934	0.61307741	-0.907195534	-0.514985436	-0.067978521	1.088891603	0.826205671	-0.253611037	1.498073175	-0.503479649	0.828219772	0.790467779	0.023409185	-1.158523827	0.730379154	-1.108526457	0.681165138	-1.132107631	0.796709679	0.871676247	-1.274446446	0.931537143
163	0.879076522	-0.536331639	-0.837327977	0.548385645	0.587044211	2.056266833	1.672175745	0.051530344	-0.877867157	-1.593928453	-0.969491076	-0.818381811	-0.084216468	0.888562808	1.476925983	-1.381940124	-0.537054485	-0.477796659	0.102278856	1.391681262	-0.244345742	1.190178112	-1.057773923	1.310911782	-0.725018781	-0.208846882	-0.566702517	0.081292568	-0.748508482	0.567759525	-0.455138479	0.090944461	0.657191265	1.113089299	-0.945846854	-1.086309777	0.728226154	0.676865984	0.309658777	-0.03788242	-1.581821546	-0.310766496	1.795645065	0.394989881	0.431909619	-1.570100446	1.248482152	-1.629312934	-2.959560265
164	0.710496329	0.593411005	0.191315209	0.384552678	0.481699259	0.343992081	0.524858964	0.298044347	0.746383554	0.397019549	0.616734718	0.701931559	0.308685302	0.859313456	0.736045128	0.614914878	0.193199739	0.290160032	0.494228336	0.567820361	0.556686757	0.284855615	0.55798476	0.705772804	0.842979971	0.666940761	0.707333649	0.649698307	0.234876019	0.757538861	0.529917294	0.843016668	0.668545932	0.770665639	0.752637975	0.650656322	0.440322756	0.564790462	0.611209289	-0.000562193	0.118218205	0.246455597	0.350525631	0.328834629	0.329581027	0.721468401	0.82900097	0.785334388	0.685712019
165	0.178931175	0.014341194	0.130398915	0.091988638	0.342126427	0.123204654	0.069524223	0.187239118	0.515190635	0.47499956	0.594193422	0.451554539	0.535101709	0.619858114	0.815853307	0.34355974	0.6345285	0.563128727	0.468882478	0.555373163	0.401302816	0.444456479	0.308001048	0.270686346	0.098090898	0.128024533	0.261998474	0.39321963	0.128934663	0.207379477	0.451069356	0.520912912	0.432547624	0.719197369	0.323835803	0.446447205	0.53675092	0.552864697	0.567427605	0.604917288	0.583900963	0.215208335	0.2479923	0.3852031	0.409349119	0.41400522	0.340179654	0.15533261	0.267470165
166	0.764844505	1.300338313	1.129443412	0.831009156	0.218195353	0.67898899	1.149637626	0.907482405	-0.393035548	-0.153342715	-1.205849792	-0.365523604	-0.733649636	0.802331509	0.875562983	-0.480675926	1.034110084	1.148009648	2.042729939	0.185560461	-0.692918562	-0.676198867	0.196415234	1.482981661	0.306223952	-0.111575026	0.6620516	0.584783192	0.600576266	0.05679172	0.530866648	0.416142142	0.196396576	0.028884114	-0.807710457	-0.428136406	0.120076705	1.082503039	0.18733465	0.55625852	1.337823404	1.118953175	-0.58355645	0.147940128	-0.311982671	0.048641876	1.326356833	1.020701224	-1.051560563
167	0.095351914	0.147230232	0.175222278	0.041641099	-0.346813467	-0.08455523	0.552477355	0.474684407	-0.02197875	0.413066544	-0.193235199	0.341748757	0.41297725	0.417344311	0.066939545	0.302775286	-0.041403615	-0.082931476	-0.059412123	0.474421474	0.03844847	0.043615322	0.662532218	0.157919261	0.714934036	0.694667354	0.483251641	0.267589404	0.460521844	0.437677508	0.511323903	0.153311044	0.060565032	0.289917061	0.089762049	0.184743832	0.400920337	0.452320783	0.338623418	0.481536008	0.661629928	0.9660653	0.909859127	0.948350505	0.415124789	0.44206948	0.768322741	0.815279664	0.426165875
168	-0.639077002	-0.952632481	-0.593595992	-1.608328225	-1.332074074	-1.519420836	-0.645039355	0.287543204	0.328691993	-0.232383044	-0.507157953	-0.559264499	0.086451635	-0.781321428	-0.127960312	0.320836421	-0.355152281	1.271621224	0.254663485	1.06742515	0.097630799	-1.236091164	-0.187568856	0.501864754	-0.145074198	1.196303185	0.151821449	-0.229962973	-0.63559673	-0.656260819	0.037915313	0.818390695	-0.259444461	-1.438871534	-0.607593614	0.876831669	0.658437059	0.362758405	-0.814780025	-0.23607242	-1.11492109	1.153815843	2.008209818	1.079622816	-0.974867314	0.006752657	1.382332704	0.03024938	0.394602525
169	0.015890027	0.37881973	0.320286982	-0.659850517	-0.537933794	-0.731640912	0.712455888	0.306308402	-0.572388746	-0.103393457	-0.705567948	0.131687553	0.123685225	1.86802018	0.95687356	1.057527749	0.024034894	1.35591068	1.123807471	0.109231492	0.029213283	0.787434606	-0.010648522	-0.36488297	-0.351464087	-0.245528198	-0.723718331	-0.329228958	0.154721921	-0.603353714	0.568470657	0.684043484	0.274568969	0.479311122	0.23707497	0.350600013	-0.19632909	0.265760162	1.161770734	0.528143275	0.283663149	0.497377445	0.455803625	0.395025604	0.504502144	0.899314853	1.222892014	0.229599895	-0.821187752
170	-1.212510122	-0.783044445	0.099730321	-1.064248923	-0.934529389	-0.349577246	-0.342729664	-0.335330422	0.04810002	-1.239398694	-1.002376674	-0.466490512	0.137974045	0.023383124	-0.15815842	0.31445622	0.202823668	-0.022533335	0.001690737	-0.327420314	-0.46509357	-0.303922364	-0.157020577	-0.153704042	-0.039556348	-0.013517622	-0.248587321	-0.023617808	0.325168169	0.397646213	0.082211072	-0.295220061	-0.165278691	-0.264436929	-0.161488633	0.41576211	0.168421699	-0.094793924	0.268278229	0.55159548	0.998220404	0.573044815	0.094195769	0.214732489	0.091190567	0.593220283	0.848208631	0.499856632	0.171895425
171	-2.020936685	-1.640006932	-1.285785592	-0.937671399	-0.658272352	-0.705465654	-0.87591913	-1.286440784	-0.331426014	-0.703264093	-0.598656708	0.013521489	0.463807555	-0.011458957	-0.363762562	-0.542384618	-0.913285849	-0.401280902	-0.058390516	0.109953156	0.01202691	0.018978453	-0.404622169	-0.944858888	-0.13377839	-0.225919458	0.421795296	0.354888254	-0.783641728	-0.518433664	-0.079835525	0.909076038	0.69878285	-0.503353755	-0.451067779	-0.447529206	0.804074462	0.208367038	-0.839517752	-0.069426895	0.892980531	0.196953671	0.37141233	0.823224053	0.597537134	0.497964836	0.562056126	0.460512691	0.424976803
[truncated: 51 more columns]
