# Supplementary material for: Activity-dependent development of vocal circuits in the neonatal rodent forebrain
Source: EMBO Rep. 2026 May 19;27(13):3632–64. doi: 10.1038/s44319-026-00798-1 (PMC13354774; doi:10.1038/s44319-026-00798-1)
Supplement: Supplementary file 5 — Source data Fig. 2 [file 44319_2026_798_MOESM5_ESM.zip › Figure 2 (V)/2L/untrained_nonUSV_Z.csv]

-1.975	-1.95	-1.925	-1.9	-1.875	-1.85	-1.825	-1.8	-1.775	-1.75	-1.725	-1.7	-1.675	-1.65	-1.625	-1.6	-1.575	-1.55	-1.525	-1.5	-1.475	-1.45	-1.425	-1.4	-1.375	-1.35	-1.325	-1.3	-1.275	-1.25	-1.225	-1.2	-1.175	-1.15	-1.125	-1.1	-1.075	-1.05	-1.025	-1	-0.975	-0.95	-0.925	-0.9	-0.875	-0.85	-0.825	-0.8	-0.775	-0.75
-0.078587387	-0.486903621	-2.029274011	-1.072062206	-1.553691995	0.184438355	-0.51448736	-0.703331111	-0.478916672	-0.798565791	-1.335764399	-0.046381883	-1.074485593	-0.274905775	-0.358637442	-0.501483147	-1.112849209	-1.078362506	-1.355622276	-1.650698914	-0.220146597	0.055210242	-0.551780213	0.083871555	-0.422332916	-0.731530726	0.068985119	-0.090322537	1.171466405	1.700344405	1.375192984	-0.645034614	-1.010764479	0.341415905	-1.016924395	0.120552068	-1.150242515	0.840146218	1.759857143	0.063833291	0.463156472	-0.049615739	2.585238938	-0.363816216	-0.88293301	-0.971849372	-1.511020035	-0.707451235	0.088539214	1.508365446
0.870705549	1.016350734	1.15275476	0.976116818	0.627303116	0.874399378	1.018028257	1.053570619	1.240011381	1.107456035	0.888835245	1.039549756	1.27824324	1.149353299	1.304276594	1.232662381	0.939219058	1.085573228	1.166883286	0.875680381	1.065673939	1.21930338	1.200782806	1.188482158	1.095912583	0.909696247	1.182987218	1.075107277	1.093676143	1.107911262	1.070996809	1.032974168	0.725120577	0.900039373	0.917099274	0.56885008	0.597966914	-0.008261063	-0.366712306	0.404563108	-0.612707787	-0.636234252	-0.564485845	-0.318528565	-0.76411712	-0.391661744	-0.499879539	-0.458443681	-0.379037756	-0.563204884
0.660908259	0.651687252	0.648634751	1.666195081	1.616813926	0.782301375	0.080627884	1.037613018	0.459026518	1.060813592	1.021548989	0.784120887	0.574484076	0.611778258	0.6628674	0.970365986	0.865092723	1.086784313	0.863066153	0.599970047	0.382586078	0.713072887	0.624950642	0.338732608	0.500796689	0.673786371	0.176851412	0.564305665	0.179343054	0.312568124	-1.134931158	0.064645503	0.653576762	-0.379981125	0.379416051	-1.309788154	-2.229945937	-0.369667651	-0.739443316	-1.709981134	-2.112768862	-1.627257301	0.996390727	-1.899093548	1.483383274	1.431573999	1.357606923	-0.428143933	-0.167608023	1.330641309
-1.07189607	-0.841081928	-0.963653318	-0.953595022	-0.987805149	-0.940442584	-1.034513548	-0.991085862	-0.992773607	-0.990822105	-0.908538504	-0.900543851	-0.798352469	-0.807177358	-0.771603906	-0.795174694	-0.721983914	-0.785997257	-0.717210539	-0.693758988	-0.7614703	-0.756038097	-0.678873589	-0.032985398	-0.398531118	0.197767606	1.014029825	0.40050547	1.67776473	2.11739827	1.836500024	2.050708615	2.216127877	1.964511567	2.564693657	2.287428171	2.388877466	1.876691247	1.895881087	1.853226551	1.204577412	0.233997499	1.519588332	-0.016319238	-0.077410458	0.254661365	0.016533202	-0.104083597	-0.145153224	-0.192069935
-2.593418123	-0.440382056	-0.509481456	-0.189298855	-1.842762714	-0.698486834	-2.731308778	-1.744956339	-1.12775315	-0.741342269	-0.785947008	-0.983153322	-1.160387082	-2.063405848	-1.377145013	0.09817008	-0.493047396	-0.431980283	-1.636391246	-2.214863002	-1.102447265	-0.228704659	-0.681473033	0.412581033	-0.390789935	-1.086079058	0.223962732	-0.685870701	0.094063692	0.886247626	1.221009313	0.573763922	0.86073677	-0.100883995	0.135702757	0.495222489	0.857138997	0.535013143	-0.314970079	1.314844302	-0.270243924	1.230525117	1.283127659	1.111222677	0.282695981	1.279956413	-0.197407615	1.012097913	0.895865619	0.121998957
0.733012046	0.59152388	0.87870365	0.9697707	0.958311156	0.84073231	0.842277652	0.854451655	0.811851472	0.690426721	0.941118529	0.98964005	0.919088565	0.719983469	0.847839444	0.755512281	0.857125111	0.826969285	0.883605072	0.906139671	0.766230289	0.785582509	1.102688232	1.051927774	0.936004921	1.188372545	1.243797433	1.187597734	1.064232047	1.026679065	1.323292455	1.346464904	1.203137373	1.02837027	0.940249009	0.907894738	0.927070545	0.503340488	-0.185699674	0.835096576	-0.58022838	-0.78192608	-0.488747476	-0.829449798	-0.994987272	-0.750787252	-1.214893743	-1.004018048	-1.275898838	-0.176496518
2.074581702	1.955335765	1.969867568	1.974234516	1.958560618	1.631471092	1.843710212	1.747570097	1.622916238	1.678448368	1.800820643	1.364717298	1.363364394	1.417888306	1.038187326	1.185299937	1.096510816	0.714988711	0.815448917	0.486115134	-0.534004838	-0.346599948	-0.360847699	-0.878884313	-0.99265145	-0.801479665	-0.522169067	-0.485299052	-0.311435098	-0.482952297	-0.158522796	-0.585793442	-0.885219096	-0.617524656	-1.117130996	-1.160737215	-0.784669674	-0.828215968	-0.699898959	-0.881825293	-0.284397827	-0.469487815	-0.71428172	-0.558684617	-1.002404251	-0.224269578	-1.362515652	-1.500657599	-1.131916114	-1.924793485
-1.173938735	-1.081874733	-1.156880091	-0.820056881	-0.902477568	-0.852934856	-1.063959413	-1.169480004	-1.06931632	-1.249413352	-1.403243671	-1.666698561	-1.346843022	-1.56477999	-0.648052678	-0.355448443	-0.629523699	-0.847960668	-0.9932531	-0.653913993	-1.064947851	-0.137821731	-1.223145785	0.151046256	0.289848292	0.023167011	-0.508047197	-0.420504341	-0.364066256	-1.052237517	-0.839523554	-0.691497919	-0.824629032	-1.065544075	-0.703542463	-0.520499076	-0.540504271	0.055970095	-0.003592167	-0.227757203	-0.463624085	-0.009013207	-0.023918502	0.989134306	1.404258849	1.205344404	1.227926632	1.616252808	0.926079411	0.264028967
1.114619617	1.004610933	1.113742014	1.062655837	1.0345171	0.946594624	0.905247556	0.791525888	1.047756954	0.789406155	0.848217279	0.805276394	0.88544065	0.861919417	0.848182069	0.804033012	0.904422015	0.918272859	0.898083293	0.855776315	0.738753708	0.762328235	0.845046336	0.863789179	0.88254183	0.721078746	0.683079783	0.784753931	0.691932078	0.877402144	0.620057727	0.785954486	0.556661431	0.412839667	0.542083731	0.621154212	0.754718834	0.514099524	0.651165849	0.574633079	0.856441643	0.39025958	0.333429679	0.515518103	-0.254552864	-0.34549071	-0.009372142	-0.380339511	-0.085823123	-0.242766026
-0.547391017	-0.633604271	-0.383683176	-0.661204931	-0.330721605	-0.183574268	-0.252482285	-0.36570404	-0.425444763	-0.270658497	-0.626918654	-0.585051157	-0.566899319	-0.645969368	-0.629282391	-0.618852158	-0.679391192	-0.64802536	-0.668522634	-0.662381882	-0.635404066	-0.637852925	-0.613242011	-0.618955874	-0.587618922	-0.599420748	-0.6585916	-0.666404767	-0.648046064	-0.668871063	-0.57295135	-0.599115598	-0.568050207	-0.518715743	-0.456716435	-0.663464799	-0.309916512	-0.284977573	-0.474055198	0.004024038	0.324723636	0.18772387	1.439334064	1.785389602	0.759357096	2.410332909	2.436676123	2.034304404	2.425896494	2.528931628
-0.360575904	-0.510293037	-0.026215393	-0.43672558	0.148437494	-0.404166718	0.245720674	0.38526131	0.526000277	0.223394135	0.368795449	0.307424277	0.650241838	0.575062522	0.871308093	0.678473967	0.684702493	0.674429008	0.383071506	0.579437071	-0.91307299	-2.634515188	-0.744459776	-0.946909029	-2.744474067	-2.324354418	-2.809821482	-1.885357375	-2.553929714	-1.138090351	-1.109838838	-0.933985158	-1.082749312	-1.284739221	-1.621619645	-0.305881832	-0.057318981	-0.921006426	-0.462721287	-0.955617712	-0.076281828	-0.24631921	0.238503677	-0.495899254	0.527837011	0.327688533	0.414069981	0.574859203	0.768900632	0.932450618
1.429671444	0.279254381	0.700573199	0.463236845	1.507888794	1.660199167	0.84826388	1.305100685	0.640439537	0.27696012	0.629346538	0.328978187	0.203047707	0.147891872	-0.750986035	-0.671200232	-0.148179658	-0.113236683	-0.283902938	-0.296517429	0.273051554	-0.141453217	-0.277132337	-0.107390246	0.014610439	-0.751328426	-1.842447678	-0.322625794	-1.370250518	-2.102006148	-2.331029179	-1.612648657	-2.181860817	-1.936644716	-1.655917363	-1.545246348	-2.156294675	-1.636838795	-0.51344514	-1.372843517	-0.974862693	-0.828944846	-0.82994255	-0.693996235	-1.045042872	-0.60059426	-0.73781168	-0.045361589	-0.461213798	0.793223505
1.048033579	-0.242775433	2.131578952	2.680867904	0.136106805	1.191106489	0.581679614	0.427523966	0.082848585	1.038230134	0.283389368	-0.824610177	0.291767668	0.961930184	0.231270734	0.186765116	0.906024335	-0.380778543	1.280747602	1.921579368	1.253767495	0.76096062	0.420147351	-0.20415047	-0.348416693	1.023587571	1.169594232	0.345694957	0.278765303	0.062784006	-0.404635686	0.215400695	-0.122954914	-1.113401949	0.474138517	0.860901962	0.859045174	0.222699271	-0.837486571	0.508400139	0.840693463	0.0660913	-0.005473147	0.68130832	0.246692682	0.762334692	-0.240004232	-0.155989607	-1.819882182	-0.625149085
-0.087712882	-0.216375837	-0.592467733	-0.622624431	-0.085151197	-0.287239797	-0.242711041	-0.508278718	-0.29453376	-0.147669343	-0.295386188	0.365279233	0.286585236	-0.04162586	0.306225069	0.401754386	0.695483197	0.933680133	0.562277213	0.669299055	0.745250374	0.973603132	0.537923665	0.404207171	0.312145819	1.003531662	1.136277279	1.06223629	1.416632324	2.080507263	1.707138201	1.616502481	1.587669082	1.767408868	1.377199343	1.461235597	1.758059884	1.623510451	1.702903686	1.965683664	0.063138272	0.125285707	1.197488155	0.058889173	-0.323103525	-0.233583864	-0.313969354	-0.10396535	-0.454037926	-0.159355771
1.663545358	1.866839465	1.598483489	1.359090581	1.583844767	1.70574024	1.531480744	1.058118648	0.903094222	1.358719736	1.168288574	1.278159952	0.7324299	0.953908305	1.135734515	1.07473803	0.964205758	0.915258414	0.640595473	0.223007009	0.311045561	0.742109769	0.708223144	0.492565552	0.764981153	1.016680952	0.90751358	1.019586054	0.987102935	0.909370943	0.537800895	0.373601958	0.813148223	0.208954392	-0.290041098	0.048531489	-0.290215313	-0.343058367	-0.115869968	0.248257681	0.539364398	-0.260752321	0.092022345	0.137464417	0.37931431	0.001949116	-0.072014972	-0.148629015	-0.239990193	-0.219136936
-1.094731823	-2.762562333	-0.757997819	-0.638814082	0.059956748	-1.150743138	-0.217488829	-0.315459408	-0.913661886	0.725827239	0.012051345	0.434636554	0.773061984	0.706162119	-0.214406552	-0.746687877	-0.617190101	-1.334827458	-1.077442808	-0.199092523	-0.096949857	-0.190790574	-1.381302685	-2.097142644	-0.931079392	-0.466028457	-0.023985201	0.377406402	0.036061478	-0.198353067	0.801085645	0.424061036	1.849392898	-0.431047458	0.460371778	0.236666847	1.117730176	0.691404268	0.611957184	-1.258869426	-0.099106039	-0.81040917	-0.478392625	-0.73100226	-0.12855066	-0.649642014	-0.694522932	-0.043263442	-0.309624323	-0.096262385
2.01587625	1.48515119	1.880493756	0.966416906	1.830181863	0.413208506	0.576484437	0.572328933	0.660475822	0.316942611	0.812338006	3.120370719	2.202515178	0.944256304	1.819412695	1.779628344	1.698912594	0.743220014	0.861531418	0.928575059	0.072702	-0.330225649	-0.49628399	0.146760694	0.075954499	0.947071539	1.975005853	0.783385324	0.445497493	0.309900188	0.883825396	0.229057886	-0.709110338	-0.010226531	-0.824255111	-0.683465305	-0.391560128	-0.229794627	-0.690092507	-0.593620213	-0.515396057	-0.92305625	-0.4940237	-0.366357722	-0.463104083	-0.176173455	-0.471718394	-0.700548082	-0.562799115	-0.518196165
-0.20129993	-0.017764666	-0.339738635	-0.302953496	-0.313656536	0.200824149	-0.093319238	0.300769895	1.308835141	0.915818795	0.635423048	1.569702803	1.712593395	1.356393841	0.446910454	0.784653052	1.022073983	0.437276872	0.564997747	0.770913039	0.726469987	0.417389787	0.852448425	1.382772748	0.943247823	1.073829213	1.250747792	1.375153523	0.996846367	0.965513774	1.200985994	0.850059413	0.456589066	0.915305642	0.138025072	1.113668828	0.087606385	1.17912026	1.488596855	1.328533998	1.189497643	0.37012194	1.677004176	-0.546687415	-0.618417751	-0.331117239	-1.045134248	-1.10568378	-0.958682625	-0.103467125
1.940980203	1.881608953	1.770166001	1.305004949	1.611418942	1.491050899	1.239105851	1.390668535	1.408605495	1.519604787	1.509201454	2.22283168	2.236881061	2.022745909	2.287160532	1.972710268	1.646994953	0.747855479	1.186252587	0.936341282	-0.239030568	0.203623764	0.457016125	0.349736608	0.496166007	0.097516297	-0.349529577	-0.06684159	-0.453198345	-0.551134505	-0.460221503	-0.377200163	-0.499806039	-0.497722821	-0.523169244	-0.589315256	-0.46389855	-0.468329643	-0.352104331	-0.572595908	-0.502982855	-0.484817826	-0.634241551	-0.55353984	-0.549259809	-0.558050777	-0.738888887	-0.63460409	-0.62765873	-0.778494195
-0.569888024	-0.485712397	-0.676942688	-0.597858596	-0.570857026	-0.694947045	-0.66924435	-0.717056867	-0.729055678	-0.634934076	-0.619751747	-0.577089594	-0.659749843	-0.663873363	-0.694294193	-0.703469498	-0.640862605	-0.778147971	-0.810100437	-0.78445988	-0.773335515	-0.701885562	-0.720554849	-0.780163794	-0.717351748	-0.702791505	-0.762202525	-0.736339605	-0.788792245	-0.740532745	-0.786899564	-0.77948111	-0.783021734	-0.796414303	-0.799905077	-0.729808134	-0.846069121	-0.852117317	-0.796487334	-0.824255943	-0.853118683	-0.605818423	-0.705298587	-0.35624952	-0.414598345	-0.515762863	-0.081834518	-0.08508293	-0.120402285	-0.050483963
-0.255250145	-0.441052612	-0.530742006	-0.115311949	-0.060047171	0.024361203	-0.017464877	-0.256861988	-0.659878363	-0.404504849	-0.428388636	0.206997578	-0.183655046	-0.183335747	-0.264193241	-0.252165479	-0.231164556	-0.335248645	-0.177969086	0.053537119	-0.461161795	-0.48644888	-0.086279297	-0.158431153	-0.856142514	-1.056045692	-0.467799646	-0.317353216	-0.766899812	-0.617266765	-0.741436849	-1.163051128	-0.518766772	-0.443668834	-0.900629183	-0.691194018	-0.730305033	-0.82856999	-1.328351864	-0.28861318	-0.791030067	0.026285988	-0.307393794	-0.474408383	-1.109361042	0.22116414	0.041576916	-0.196491981	-0.584358185	-0.055640366
1.018343152	1.167595399	1.357304411	1.16759171	1.007114876	0.963726633	1.162162643	1.041277884	0.927782703	1.208025194	0.80393535	0.807241099	0.768451895	0.821767191	0.903807495	1.2562032	2.086646007	2.018168416	1.591695497	1.174336564	1.703021782	1.06053713	-0.668506513	-0.038391523	-0.57640777	-1.356578015	-0.949776295	-1.245186118	-1.477667172	-1.26707016	-1.2062607	-1.554721288	-1.188599457	-1.135238034	-0.99975954	-1.518060596	-0.771072585	-0.221584304	-1.003873126	0.862795239	1.190235557	0.434624291	1.485602737	1.116549078	1.233565913	0.258340329	0.434645924	0.514898432	-0.723013561	-0.514184006
-1.49489741	-1.357500848	1.56135883	1.064903118	-1.15908193	-0.289648911	0.726909125	-1.266816823	-1.497375483	0.112862595	-1.143438389	0.961574035	-0.380718488	-1.41515025	-1.145947568	0.637257216	1.49988328	-0.407703661	-0.890718095	0.809761913	0.885066416	1.194191733	0.228419951	-0.253133691	0.047193979	0.143023153	-0.638441645	-1.109356898	0.290954577	1.134210932	0.372501595	-0.303460787	-1.509366971	-1.55124938	1.380940505	-1.848230074	0.072862219	1.927500456	1.30013073	0.103864968	-0.753190904	-0.348877946	0.707237166	0.478353784	1.054527306	-2.221631711	-1.775120885	1.249893493	0.027545666	-1.222366228
1.971765896	3.3344035	2.266499773	2.508844752	2.142394947	1.49546805	0.723387908	0.736175083	2.018374118	1.919321432	0.841823161	0.301325054	1.434613576	1.126685259	1.388517606	-0.527854529	0.031510629	-0.513430066	0.905904679	0.358007568	-0.132665398	-1.119818287	0.40798453	-1.243530738	-0.945263007	-0.457556558	0.232919187	-0.261207767	-0.941199241	-0.574431818	0.462699314	-0.539528507	-0.267023564	-0.851390767	-0.356476641	0.916525134	0.471460445	-0.515471868	-1.455987532	-0.083665745	-1.017940274	-1.546732933	0.096766216	0.337887539	-0.0034019	-0.022091913	-0.619710655	-1.051769655	-0.135690327	0.593938554
-1.652702203	-0.102733443	-0.590073539	-0.491739591	-0.961345638	-0.274585173	-0.739909571	-0.063270179	-0.37130155	0.648699869	-0.885511815	0.237883122	-1.638448386	-0.176930037	-1.474086021	0.342014087	0.142967645	-1.223434302	0.436206097	0.287520505	-0.049263915	-0.753259077	-0.688996674	-0.115736805	-0.639532319	-0.665551677	0.248052543	-0.971260678	-0.676888778	-1.235668765	-2.139502639	-1.469236608	-0.566862292	-0.926150273	-0.696852872	0.468233101	-0.183699879	-1.702944543	-0.304499216	-1.306818674	-2.410703453	-1.234427211	0.341424147	2.122706524	0.378585188	-0.88357892	0.733640147	0.50980172	0.235721933	0.395505663
0.354262585	0.119522416	-0.193482053	0.012878881	0.374843676	0.46476422	0.195980332	-0.460491113	0.132875738	-0.554634618	-0.310083038	0.412879162	0.21876993	0.097504234	-0.321387899	-0.163852565	-0.087572859	0.314660553	0.162382896	0.155920677	-0.392016102	-0.494254121	0.265004424	0.321575695	-0.371494748	-0.889142819	-0.175427919	-0.542261609	-0.332443855	-0.040066567	-0.284962481	-0.158141163	-0.510822353	-0.658378574	-0.402115895	0.006507515	0.086700923	-0.4579938	-1.035302715	-0.006716228	-0.290291093	-1.111280696	0.10208245	-0.407649578	-0.35471705	-0.093779255	-0.286688535	-0.989929944	-0.77099811	-1.179841184
-0.102016646	-0.84947425	-0.54258584	-1.842306291	-1.26686304	-1.241863327	-1.036159278	-0.979458919	-1.757173629	-2.144660584	-1.26322156	0.205822812	-1.208928202	-2.087553855	-1.433591913	-1.516398819	-0.386308855	0.137440864	-0.823496406	-0.406118545	-0.147538297	-1.261844265	-0.376992231	0.348001083	0.400601781	-0.558078901	-0.724637974	-1.679946989	-0.420572448	0.275166573	-0.249164587	-0.363971876	-1.263785072	1.726319641	1.280331455	0.398895482	0.339793769	0.000508868	0.677082661	0.434008885	0.579881193	1.140992836	-0.422107585	0.960075715	-1.067425127	-0.354713077	0.900414872	0.466419501	0.316935588	-1.496885959
0.878617485	0.844635595	0.896327614	0.833455256	0.868783761	0.869190505	0.872648165	0.833979535	0.818170693	0.864576463	0.891950193	0.901743878	0.828994252	0.867863192	0.844514993	0.860636676	0.894760209	0.860333801	0.858700414	0.862411328	0.88668626	0.838293432	0.805532406	0.855448958	0.799143432	0.824084407	0.820598549	0.81839489	0.896835342	0.8924272	0.930712994	0.91036125	0.89337037	0.88567259	0.832410022	0.905376179	0.897090794	0.918002378	0.801631695	1.05244497	0.839014028	1.00870803	-0.043250127	-0.641357545	0.297196285	-1.751946499	-1.734214726	-1.385781991	-1.947416292	-1.954747901
4.621368103	3.498426947	2.872090041	2.516766496	1.745462917	1.300089272	0.939040931	0.677528044	0.302238322	1.063217331	1.318703422	1.35509214	1.074762423	0.925643752	0.557817019	1.026179482	0.753957915	1.016583958	0.948073816	-0.006017991	-0.082070497	1.201886111	0.542165456	0.452640753	0.174066331	0.247072023	0.685061313	0.730603908	1.067436938	0.155110662	0.205492379	-0.172210236	-0.466862226	0.337420212	-0.904674107	0.205777748	0.352590342	-0.5303195	-0.021407082	-0.225071881	-1.015832854	-0.629545318	-0.964389293	0.068512904	-1.098591152	-0.428875152	-1.020497516	-0.382883221	-1.274581442	-1.283081028
1.151762291	0.980177812	0.873112096	0.976265205	0.975096067	1.295440137	1.144574721	1.439484428	1.512099996	1.410045468	1.680391619	1.62961952	1.750981834	1.966232783	1.782324194	1.733108726	1.858014758	1.685708138	1.651053042	1.49594129	1.594591344	1.214639714	0.660113471	0.971642176	0.8410364	0.297476748	0.56214852	0.369948529	0.114222288	0.205577335	-0.135005158	-0.362243625	-0.183087006	-0.297569053	-0.563425416	-0.491108857	-0.358104232	-0.340193494	-0.576707613	-0.223025611	-0.546106423	-0.350706782	-0.50935315	-0.746022652	-0.323303924	-0.86790262	-0.903551361	-0.697743935	-0.789769306	-0.952901508
1.004396206	1.200348203	1.586005889	0.989500991	1.540211065	0.178553946	0.880606143	0.331750064	0.786400504	0.923282911	0.127708366	0.702252778	1.544658713	0.94319013	0.780130302	0.655272168	0.72896465	0.141250708	-0.212583463	-0.867747739	-1.44365646	-0.360195144	-1.395714199	-2.66932102	-2.016947689	-0.511566607	-0.874488831	0.098213901	-0.212633457	-0.30913924	-0.222483882	-0.141944553	-0.583198526	0.357477821	-0.426971337	0.119832212	0.136721672	-1.522762339	-1.148017019	-0.674608943	-1.470969838	-1.301173608	-2.201289692	-2.252602658	-2.10902328	-1.002371387	0.011849606	-0.722140725	0.354800028	1.324777779
0.350298343	-0.212911038	0.155443978	0.34403907	0.542895789	0.068477242	0.091506418	0.414071484	0.297623528	0.998350184	1.119692864	0.889186189	1.484248007	1.077125473	1.303623565	1.149137849	1.550486202	1.456765987	1.091770675	1.463815613	1.101360444	0.465252742	0.254342844	0.053383888	-0.300558939	-0.061280712	-0.437276765	-0.518734237	-0.773840326	-0.069120405	-0.39208099	-0.476149108	0.400377977	0.666026597	0.256737719	0.555263242	0.695674113	0.833766128	1.455349919	1.093726329	1.370275065	0.743132018	1.57417275	1.629297579	1.348370073	1.312577306	1.105905725	0.140164716	0.537615733	0.223765266
-1.096737558	2.411230812	0.727306984	-1.762025084	0.148378298	1.694187919	1.467892608	-0.35171327	-1.954298869	-1.743979407	0.248617867	1.313534416	0.284911512	-0.392694633	-0.527001447	-0.393399615	-1.385337615	0.67551312	0.301452431	1.347979196	0.998924078	-0.261882147	-0.572515874	-1.288244438	0.396591573	1.479567166	-0.548001863	-0.730593151	-0.15512275	0.166017793	-1.447986429	-0.363831115	0.412573078	0.46227292	-0.333936105	0.218508543	0.019517749	-2.853801087	-0.990123852	0.645063086	-0.843320444	-1.148456307	1.562505481	-0.464501379	0.75855481	0.051223095	0.159421079	-0.183216893	-1.414001712	0.540169251
-2.607850033	-0.662827671	-0.512014076	-0.539762719	0.613353013	-0.058825938	0.452978101	-0.21808959	0.621179073	-0.000583528	-0.235857751	-0.491547352	0.007679364	-0.705936251	-2.55411077	-1.248712277	-1.466843266	-2.288542241	-0.882056657	0.089705151	-0.65805856	-1.631321556	-0.737420226	-0.235624673	-0.323788018	0.837287599	1.113164082	-0.441903617	-0.275231012	0.303516308	-0.363062759	0.208690356	-1.01843083	0.007698987	-0.867275165	-1.117402271	-0.456574947	1.120485674	1.321694348	0.860604312	1.296167321	0.277008618	0.836316268	2.183755297	-0.153727224	2.545385854	-0.442996676	2.065595592	2.002327234	0.964189278
-2.3746829	-2.077325239	-2.283224092	-1.399180117	-1.615871781	-1.143694578	-2.086011568	-0.707002837	-1.348708636	-1.472558707	-0.160848432	-0.005787871	-0.315894298	-1.042778536	-0.986968747	-0.921087307	-1.341902989	-1.192240108	-1.470345157	-1.284335775	-0.909083629	-0.861785697	-0.133320458	-0.948341438	-0.650455981	0.365234175	-0.502072381	0.204487301	0.111456969	-0.020204114	-0.271802513	-0.381640597	-0.664455793	-0.886520008	-0.383094209	-0.443744576	0.777565985	-0.437286057	-0.612189489	0.84536652	0.387566078	0.866006932	0.789903585	0.519779792	0.420474039	0.642992448	0.103843445	0.644384238	0.515253786	1.046160276
0.430572915	0.810380588	1.923121477	0.878338688	0.268533678	0.971207907	-0.739905176	0.422374406	-0.131477327	-2.692906901	-1.665343578	-1.622624184	0.544956858	-1.470287589	-0.443306396	-1.186330878	-0.551223171	-0.776398648	-1.432046818	-1.871380807	-2.222624299	-0.488231082	-0.872470026	-0.223282811	-0.115923581	-0.076670542	1.215736588	1.0585237	-0.328208375	0.550981756	0.618304231	-0.845012338	0.406903894	1.584598562	0.637871708	-0.550504445	0.539410657	-0.642424335	0.382199131	-1.728350053	-1.58003601	-0.445354207	-0.431992864	-0.420213444	-0.711703503	-2.387746622	0.860262572	-0.047006382	0.757375575	1.103450204
-1.77299052	-1.774760171	-1.766059958	-1.779261837	-1.782373663	-1.764758059	-1.762576082	-1.703311401	-1.730240205	-1.743465277	-1.716873636	-1.71670789	-1.701986562	-1.711200315	-1.746224967	-1.652269581	-1.391442489	-1.524387457	-1.35522055	-0.672739626	-0.941967911	-0.681458519	0.010102369	-0.245256761	0.003903621	0.423502293	0.245238311	0.475382921	0.651619774	0.551420628	0.69326803	0.780589128	0.744215061	0.792816607	0.810347961	0.808798421	0.858877252	0.807120095	0.851257661	0.751588463	0.748303412	0.788072691	0.693557507	0.677568819	0.696250031	0.601635274	0.661551965	0.636213556	0.719398846	0.718837989
1.099743816	1.195024993	1.214298429	1.150933716	1.31326974	1.318517936	1.260529247	1.349344994	1.316600028	1.331890972	1.318377601	1.307506788	1.311036099	1.242233218	1.25477491	1.273147412	1.21265914	1.202769525	1.180669918	1.148388482	1.162482966	1.18392101	1.120413475	1.148129596	1.114762892	1.021933216	1.103830981	0.972677813	0.837530154	0.887077168	0.779899931	0.644250348	0.75731716	0.392940668	-0.124465161	0.491928166	-0.45601907	-0.651555944	-0.482988683	-0.727506151	-0.785200977	-0.690367735	-0.847074929	-0.846545293	-0.835473076	-0.817476474	-0.830505586	-0.84926825	-0.805047878	-0.825564431
0.150366944	-0.083953478	-0.054347477	-0.017524731	-0.23760155	-0.246027825	-0.205134798	-0.2201691	-0.157962894	-0.232550336	-0.19881495	-0.197004548	-0.126370585	-0.108429179	-0.155359907	-0.117557453	-0.065741989	-0.004307211	0.013008845	-0.047353269	-0.014928526	-0.086424006	-0.148983521	-0.157046374	-0.159118408	-0.035805834	-0.067270877	-0.092266404	-0.140839037	-0.160370797	-0.120439617	-0.114302228	-0.201138681	-0.12773092	-0.111217652	-0.133708338	-0.261594597	-0.272529827	-0.170525337	-0.303594911	-0.312688689	-0.242415491	-0.410587858	-0.713155832	-0.332647334	-0.940152505	-0.78780175	-0.901314581	-0.713380356	-0.60394492
-2.234962953	-2.246267266	-1.526073341	-2.57024451	-2.150240239	-1.993685116	-0.336796636	-0.129036364	-0.547436895	0.768357043	0.715141219	0.983636247	1.441031345	1.331356696	1.223821243	1.303665187	1.655551517	1.540887365	0.983647643	1.408544116	1.015116776	0.003875792	0.722131862	-0.167547335	-0.589388124	0.079052962	-0.565637582	-0.780285145	-1.064529795	-0.378912685	-0.521687294	-0.312755271	-0.155044305	-0.059338064	-0.722471356	-0.005294422	-0.121467731	-0.535321303	-0.130862772	0.304614262	0.210552383	0.198925682	-0.187810168	0.022187035	0.700689981	0.234618006	0.172348765	-0.73092118	-0.276668561	-0.267531466
-0.717751388	-0.397640192	-0.791790197	-0.73059483	-0.453642975	-0.374453992	-0.464941113	-0.417857979	-1.039151133	-0.466077239	-0.610676727	-0.909288772	-0.806351361	-0.578721443	-0.566095196	-1.161856137	-1.062849816	-1.17815934	-0.932925202	-0.87083834	-1.057748448	-0.665907799	-0.337933809	-0.516103606	-0.877417441	-0.693999039	-0.660005042	-0.508945178	-0.749196124	-0.769534682	-0.940951547	-1.029783103	-0.774366617	-0.276758899	-0.616693279	0.346859562	0.316622142	-0.497156419	0.724266469	0.070782109	0.86961922	0.068690744	0.746261075	0.190318388	0.368305297	-0.343217608	0.54467165	-0.177422088	-0.045898115	-0.216406778
1.998321281	0.69089853	1.298792324	0.825109511	0.722883052	0.48299528	0.797391784	0.104740186	0.026680678	0.414633784	0.221792855	0.482166369	0.338871003	0.724779837	0.313125878	0.234500599	-0.197785727	-0.235373276	-0.076372276	-0.078717731	0.062814069	-0.317433306	-0.302392834	-0.28362569	0.410557577	1.138175555	0.569768244	1.074721177	1.439064291	1.40933395	1.202314031	1.237802965	1.426114092	1.11373704	1.129488988	1.22809781	1.451880787	0.668239884	1.175696225	1.043493254	1.176989476	1.308761602	0.865977705	1.17815819	0.96804225	0.274784005	0.151287345	0.166609057	-0.376833128	-0.249294894
1.378646764	2.02203336	2.678544916	1.029041173	1.101699237	2.046700484	-0.184464617	-1.152765405	1.61661511	0.69962594	0.271503972	0.552762226	0.082281738	-0.658102687	0.706812666	0.455850858	-0.663958928	-0.946378342	0.944372454	1.352999629	-0.764191196	-1.000596292	0.223685476	0.237238942	-0.267232176	-0.678764174	-1.15135125	-0.858477641	-0.979058939	-2.596588555	-2.103832574	-1.189744217	-0.073086862	0.034364305	-1.848697635	-0.722461033	-0.96494094	-1.914356163	-0.078729945	-0.385443756	-0.662229489	0.700674619	-1.0809911	-0.114156691	0.42241492	-0.730246367	-0.142084748	-0.075855518	-1.013218356	0.33735087
0.94410112	1.09417524	1.219614291	0.967040475	1.3391964	1.371118389	1.442310896	1.645125744	1.59689526	1.497951524	1.368280309	1.343139879	1.308748708	1.539367389	1.621507254	1.51441774	1.247253197	1.332544623	1.327507775	1.062549598	1.318221954	0.983537102	0.998968788	0.908856524	0.650783361	0.69085704	0.827734699	0.336798044	0.530976535	0.396687713	-0.05110245	0.174952857	0.096294563	-0.123938908	0.038241853	-0.254497237	-0.200834355	-0.179756687	-0.027561917	-0.03884094	-0.047501642	-0.432291107	-0.153000932	-0.248531494	-0.281945604	-0.448501939	-0.242032742	-0.717177451	-0.394784915	-0.437639394
0.086571762	0.720165043	0.853017613	-0.171070384	0.97193337	-0.180365404	0.283766148	-0.250036352	0.296714423	-0.881079215	1.21562113	0.998895265	0.344421286	1.31580099	0.955690934	-0.043895639	0.407007185	1.303228656	0.267986187	0.596875153	1.127120424	0.932710718	0.684826879	1.824837601	0.724308642	0.886678836	1.193768982	1.560774921	1.104718987	0.109662181	0.448756331	0.106404486	0.540860383	0.155551771	0.786085282	0.518071309	1.971636087	0.326720146	0.263675339	0.475693775	0.656208066	2.958845686	0.104086512	-0.147150238	-1.486948945	-1.326007425	0.50478308	-0.445377765	0.354851106	-0.435407394
-0.769327622	0.758624457	-1.131593228	-0.242593115	-0.774192016	1.514386134	0.117160233	-0.542906664	-1.012978173	1.82198181	1.072751967	0.650362669	-0.133192326	-0.343911131	0.724868768	-0.042154038	0.599300792	-1.095229652	-1.479958773	-0.352272238	-0.536318937	-1.019269844	-1.191141746	-0.522528849	-0.66179096	0.068297007	0.920989286	-1.102367582	1.450251795	2.293671168	1.420949322	-0.396882884	0.822076195	1.824306932	0.707068018	1.446551602	-0.419260785	1.285118876	1.657564353	-0.398691895	0.52397936	0.029210506	-0.460553963	0.006666461	1.93588794	0.148836001	-0.228462463	0.430152851	-0.129455324	-0.152482993
-1.214816971	-1.826602858	-1.170264643	-1.967619822	-1.645988627	-1.938505264	-1.520090707	-1.42908932	-1.644058462	-1.647699733	-1.255738069	-1.175900224	-1.320033319	-1.167101422	-0.940211338	-1.422086768	-1.440462225	-1.226557524	-1.23398297	-1.110517909	-1.074510526	-1.0641213	-0.824682374	-0.504592804	-0.757078606	-0.987348386	-0.618492742	-0.215976457	-0.28095386	-0.295431465	-0.320090578	-0.308131827	-0.174050358	-0.153383026	-0.043466949	0.41822527	0.37559658	0.385416841	0.6238617	0.103465387	0.277870188	0.044746106	0.796270921	0.321343588	0.405988075	0.29381449	0.767789971	0.766004552	0.554953818	0.570222062
0.812906761	0.621516308	0.055821047	1.026713643	0.844223736	1.365906161	1.437551791	0.153874887	1.144747863	0.576891238	1.184847722	1.104606291	0.710953511	0.144959954	0.281104125	0.201008508	1.227778938	1.154607638	0.985656328	0.853376536	0.808584466	0.772923241	0.641953166	-0.008541041	0.070697986	0.938611952	0.507328993	0.316583601	-0.067459166	-0.291659646	-0.205510799	1.394382082	0.535769695	0.847763653	0.50507905	1.399086476	0.864958699	-0.825003404	-0.078568165	-0.297039371	0.507585545	0.879108126	1.255366478	0.66224584	0.225532018	0.121864575	0.437988845	-0.122326969	-0.603601014	-0.887646145
1.708198557	1.208760298	1.606106734	1.640599525	2.193394075	2.343974522	1.097580464	1.28982593	1.902321454	1.676073667	1.005507341	1.272167849	0.840227474	1.22690671	1.732476294	0.588073746	0.305422031	0.447592309	0.199781613	0.59471727	-0.447112201	-0.197483964	0.142418482	0.636266322	0.368795985	0.193243318	0.474417416	0.75356821	1.045379975	-0.117039797	-0.528242714	0.413156102	-1.228051797	-0.404445492	-0.86980756	-1.083076451	0.589210409	0.357463107	0.979880632	-0.549134181	1.091566966	0.201767904	0.400473694	-1.841507626	-1.475812201	-1.317591525	0.538285651	-0.058830241	-0.062700557	-0.301905343
0.403056274	0.305248641	0.260846153	0.394411633	0.320835093	0.40787059	0.328890784	0.349919418	0.296745397	0.198052363	0.310437423	0.448321831	0.423765337	0.391057695	0.388853339	0.388879591	0.378906394	0.316724932	0.248811766	0.382128561	0.417144182	0.384877949	0.518553664	0.279263976	0.337520548	0.263435025	0.41441237	0.401042698	0.372817185	0.345927282	0.425712794	0.483124516	0.368703962	0.298596773	0.468299066	0.381742838	0.33425931	0.425258414	0.263016958	0.250450502	0.22582153	0.350865023	0.438381787	0.385993746	0.374802607	0.452380559	0.371759974	0.461543793	0.333255502	0.311553825
-0.591290112	-0.733863142	-1.275099186	-1.239580433	-1.968841351	-1.584376744	-2.274842135	-1.759699488	-1.612653499	-1.626615222	-1.4384667	-1.621877889	-1.201264972	-1.013814414	-1.05900807	-0.808810508	-1.23285064	-1.264532499	-0.963466474	-0.988361606	-0.993476383	-0.988841626	-0.873831017	-0.722412723	-0.105125118	-0.407528795	-0.590038336	-0.644031206	0.01442502	0.041685139	-0.023048201	-0.025536159	0.008436399	-0.305784694	0.139033975	-0.19954954	0.125731167	-0.064177655	0.109166926	0.176888033	-0.45530543	-0.142487503	-0.448548735	-0.20559278	0.419187352	0.631032843	-0.081114139	1.00572394	0.736104916	0.763790198
0.34538206	0.580507505	1.153442222	2.260530682	0.207363329	0.201836599	0.0693448	0.576025125	1.70755778	0.85604275	1.322009146	1.203468791	0.976833445	-0.315143644	0.846312828	0.746357682	0.088854484	1.288747154	2.041129826	1.731086408	0.694114822	0.467609762	0.559635899	0.913542174	0.216835293	-0.638541423	-0.572642363	-0.801601895	-0.44305162	-0.76699179	0.158269509	0.220466071	0.076895662	0.324556062	0.407765543	0.675615719	-0.484517175	0.833108649	-0.593426772	-0.613451674	-1.065731863	-0.104935642	-0.737108136	0.027126878	0.251922799	-1.152189391	-0.99893427	0.74099468	-0.916269104	-1.449854336
2.040551198	1.747313314	1.447888099	0.423791759	1.060841421	0.305036098	1.29893883	1.29920226	1.376952449	1.351841361	1.158971418	1.574976973	0.955922856	0.65598862	0.523309978	1.055785254	0.654396256	0.632513915	0.486366868	0.506647021	0.987721006	0.317054033	0.025841066	0.575652168	1.214922861	1.222105592	0.591797115	-0.03902189	0.638395864	0.368092902	0.244019482	-0.576527675	0.731322727	1.190356282	0.364901674	0.180072592	0.732839861	0.361169242	0.697208474	0.419950662	-0.127690091	0.319781984	0.577390298	0.148412953	-0.08977279	-0.069385796	-0.336705023	-0.097809559	-0.34232023	-0.274659989
-0.502779261	0.431020676	-1.409883617	0.540425933	0.072143709	-0.699841377	-1.08546551	-0.778137255	-0.741580272	0.421537982	-0.462917619	-1.941754475	-1.150927114	1.482898583	-0.1092953	0.998451909	0.391933768	-0.132867109	0.81107663	0.233238925	-0.463511755	-0.905919013	-0.90738062	-0.04828994	-0.640516817	-0.519847848	-0.179624799	0.648127685	1.114356625	1.097648109	-0.785064287	-0.457495986	-0.98321408	-0.974508232	-0.67619242	-2.211405934	-1.169903028	-0.994965929	0.182342348	0.32093839	-1.396346685	-0.313375047	-0.879520623	0.426972954	-1.147163801	-2.164860679	-1.103603147	0.135215072	-0.054208004	-0.802473755
1.446871009	1.308184775	1.484897494	1.382076595	1.424314384	1.437241416	1.468415854	1.397401909	1.31534168	1.388565733	1.277616694	1.162383771	1.179848952	1.15229063	1.205953109	1.157525176	1.23248017	1.334117875	1.268759006	1.32882691	1.385345512	1.418019724	1.216710937	1.079109138	1.164637672	0.998623254	0.744323069	0.816042065	0.546809391	0.274208922	0.488524281	-0.00418098	-0.084127436	0.025358006	-0.252571321	-0.268458587	-0.25344324	-0.157899448	-0.25419656	-0.174612743	-0.272940755	-0.366480676	-0.320951108	-0.506351502	-0.581710299	-0.486727433	-0.842284177	-0.824105804	-0.707194316	-0.735164344
-1.500273462	-2.874194007	0.01882361	-2.968566328	-2.113104019	-2.6219349	-1.483666281	-1.419952336	-2.024480668	-1.323277575	-0.947139082	-1.981869295	-1.253233497	-1.237260327	-1.280862072	-1.428023977	-0.88104921	-0.937448641	0.433620391	-0.382467052	-0.925416594	-0.012171138	-0.114775912	-0.402912841	-0.15697239	-0.192026046	-0.020766799	0.02921534	0.549445405	0.225295876	0.651649825	0.54372759	0.829522096	0.56247731	0.591709585	0.538117366	0.10515533	0.257143776	-0.253499211	0.617076586	-0.137543746	0.689210659	0.408672117	0.75933691	0.511351271	0.13304372	0.787963401	0.461481393	0.035554538	0.407544427
0.040877486	0.641681714	-1.713029605	-0.53573775	-1.708919529	0.090579216	1.277233582	-0.343942656	-0.145778462	-0.581898375	-0.707431154	-1.544673306	0.535486635	0.204938621	-2.020304833	0.053162951	1.838466017	0.53860176	1.055688999	2.013280765	1.964571378	-0.076992466	-1.440634249	-1.003198	-1.908393049	-0.302161224	0.8148011	-1.163062712	0.105904896	1.692539466	1.51699172	-1.161555404	-0.926467761	-1.086418027	-0.146959287	-0.353035569	-0.960220279	-0.267351873	-0.105581249	0.040781468	0.063514454	-1.547242575	-0.72146487	-0.013649001	-0.210396026	-0.524448077	-0.929180721	0.242652676	0.015909793	-0.191333317
-1.564106257	-1.535885576	-1.382377435	-1.767029675	-0.681450354	-1.192263105	-0.577247266	-1.739609419	-2.057158216	0.047301128	0.227194513	-0.587986249	0.242095262	-0.217674213	-0.599426965	-1.303215212	-1.415524112	-0.975454893	-0.592197074	-0.672152126	-1.254816394	-1.603784481	-1.605534227	-0.779553731	0.259625719	-0.271881531	-0.4378531	-0.325755592	-0.696997453	-1.0825856	-0.488871167	-1.362550036	0.260350752	0.079348329	-0.079142675	-0.353905354	-0.251308116	0.222323593	0.572964131	-0.309766079	-0.132871261	-0.357465904	0.149885838	0.054598714	0.191030723	-0.161568525	0.433409907	1.387160152	0.78785511	-0.207114632
1.10507126	1.775935764	2.382531673	1.356542309	2.023227537	1.864499352	1.45544046	0.285557135	1.528138192	1.057226499	0.529930849	0.83867325	0.660216955	0.277746629	1.03594379	0.555000757	-0.1628959	-0.821603928	-0.704190939	0.154556155	1.2301438	1.176509068	0.61261004	0.431374835	0.299217805	0.30303265	0.337187031	0.800012394	0.821433454	-0.145406572	0.349739724	0.117450476	0.047635666	-0.609026007	-0.442125075	-0.248498205	0.714987422	0.641167443	-0.545783773	0.587983756	0.136403086	-1.203463938	-0.327049155	-0.124714672	0.791878629	0.595113064	0.817817344	0.380604974	0.591364602	0.86040852
1.954898006	2.603394799	2.001413531	1.460075985	2.007591403	1.233739575	1.504553927	1.531046055	0.970180619	0.767226359	1.065185415	1.313860546	1.021690804	0.993575306	0.927874486	0.909863351	0.848815399	0.772513662	0.804504363	1.067458465	1.224950038	1.179876999	0.571352145	0.727390591	1.108568002	1.152159762	0.712217679	0.923665914	0.579398881	0.16517607	0.89904411	-0.42657701	-0.430997881	-0.567675791	-0.381308073	0.082137998	-0.657532468	0.153346144	-0.402409071	0.441878747	-0.680157055	-0.68489251	-1.029499678	-0.902682099	-0.881906776	-0.953828022	-0.879857226	-0.161568347	-0.510869052	-0.552575061
1.123560446	1.310255314	1.645414409	1.119601483	0.578643083	0.987898607	0.501357569	-0.16963789	0.473618169	1.387872306	0.653281062	1.49867449	2.027703742	1.103449047	0.458481124	0.798368553	0.813166063	0.500723622	0.263008464	-0.268447504	0.040671643	0.373689925	0.896054804	0.427399966	0.362571315	0.965755806	0.804005751	0.005504811	0.412699126	-0.084672608	-0.448264323	-0.384202876	1.15348767	0.528324727	0.720699108	1.187803395	0.757657539	0.625807498	0.019936032	1.02385468	0.035849311	1.421943224	-1.451525073	-0.413283613	-0.412769059	-0.72981197	0.406548581	0.38531913	0.34235974	-0.255914989
0.701487784	0.187411999	1.507314014	0.690121514	-0.163616254	1.809931252	0.360024246	-0.978524113	0.418239663	0.114533117	0.200689202	-1.122254104	-1.321465424	0.669161052	2.219311899	1.650626262	0.865975034	0.225887071	0.708468419	0.391001796	-0.929219465	-1.737104493	0.632193194	1.01875671	0.265047024	0.051829948	0.939992322	1.957642411	1.027557969	1.012626799	-0.627336672	0.1660855	0.331100398	-0.858361792	-0.838357371	1.583753313	1.33023147	1.537614196	1.075757676	0.847738055	-0.541115652	-1.178929176	-0.878811077	-0.205241583	-0.74539547	-1.756236261	-0.422685585	-1.296593428	1.515251287	0.380177378
0.729232681	0.464257026	0.35328471	0.414280931	0.821840599	0.33197079	0.005342465	0.343509116	0.49872891	0.857264059	0.930304569	0.539605	0.895725917	0.73281604	0.689047263	0.209996611	0.198114469	0.134341878	0.151154838	0.214482279	0.453162696	0.457795805	0.474466539	0.77765771	0.496959509	0.319406486	0.173940493	0.344824482	0.093095843	-0.061151645	0.207832604	0.425568562	0.150187859	0.143294119	-0.13350278	-0.057761432	0.062905135	-0.121138597	0.46690752	-0.222868936	-0.19095184	-0.425342607	0.038822819	0.101574706	0.586625246	-0.341027221	-1.404070786	-1.154427027	-0.547714009	-4.505696183
0.460521127	1.107799681	1.050108562	0.21184939	0.069165941	1.720877291	1.027482864	0.910187963	1.139575977	2.061850095	1.772601019	1.323759408	1.355403709	0.712796919	0.751526605	0.486852034	1.34644172	1.182162145	1.035773669	0.619038769	0.637232669	0.313612628	-0.288182001	0.241174189	0.247640031	1.234221806	1.628734834	0.614055702	1.038367054	1.185329735	1.499533918	0.597752686	1.294023637	0.383825834	-0.874984692	-0.430404034	0.584787075	-0.397250417	-0.592631801	-0.613080945	0.368659571	0.236347089	0.484526402	-0.228583882	-0.294948668	0.186476479	-0.018355959	-0.886705072	-0.388845325	-0.347611614
1.814190914	1.601962318	1.445681526	1.919567	1.186310307	1.383790371	1.264366919	1.143927596	1.030839477	0.943910616	0.90958178	0.886164146	0.975192057	1.017286405	1.084273888	1.052471597	0.687812414	0.767159058	0.888525255	0.804745735	0.915070062	0.836212236	0.613128397	0.936320758	0.764937053	0.717626926	0.920501836	0.879534359	0.680761699	0.561691383	0.420847165	0.048250294	0.159118035	0.10904585	0.283987892	0.428047706	0.431131444	0.444991079	0.60174175	0.46163671	0.200936197	0.294850769	0.03642231	-0.501614146	0.221033229	-0.218336749	-0.086258007	-0.014564406	-0.080919171	-0.120743804
-2.21855745	-1.817913251	-1.705757393	-1.824406933	-1.637388146	-1.517820776	-1.056914544	-1.598458165	-1.103287426	-0.640833413	-0.72805192	-1.026658924	-0.211573881	0.392925453	0.872251947	2.243627047	1.862480296	1.777832851	2.110717515	1.776040711	1.457795622	1.259702614	1.317753699	0.86321935	0.694515024	0.97494238	0.406816381	0.48473117	0.529899212	0.531793867	-0.376391392	0.030357892	-0.89843991	-1.206302496	-0.666233033	-0.919384337	-0.616129992	-0.735361265	-0.415355745	0.19933687	-0.19053029	0.991495512	0.811224217	-0.430410727	0.77092034	0.561850891	0.70369153	0.533610249	0.800390195	0.810695653
[truncated: 50 more columns]
