# Supplementary material for: Activity-dependent development of vocal circuits in the neonatal rodent forebrain
Source: EMBO Rep. 2026 May 19;27(13):3632–64. doi: 10.1038/s44319-026-00798-1 (PMC13354774; doi:10.1038/s44319-026-00798-1)
Supplement: Supplementary file 5 — Source data Fig. 2 [file 44319_2026_798_MOESM5_ESM.zip › Figure 2 (V)/2L/untrained_USV_Z.csv]

-1.975	-1.95	-1.925	-1.9	-1.875	-1.85	-1.825	-1.8	-1.775	-1.75	-1.725	-1.7	-1.675	-1.65	-1.625	-1.6	-1.575	-1.55	-1.525	-1.5	-1.475	-1.45	-1.425	-1.4	-1.375	-1.35	-1.325	-1.3	-1.275	-1.25	-1.225	-1.2	-1.175	-1.15	-1.125	-1.1	-1.075	-1.05	-1.025	-1	-0.975	-0.95	-0.925	-0.9	-0.875	-0.85	-0.825	-0.8	-0.775	-0.75
-0.320197571	0.116068666	-0.027014086	-0.059355393	-0.315451009	-0.275516797	-0.294254873	-0.567827803	-0.570497348	-0.379926487	-0.436268522	-0.318590753	-0.238813349	-0.429737827	-0.339880503	-0.218277075	-0.381522247	-0.344802192	-0.336107103	-0.256582753	-0.269649282	-0.317406713	-0.172264632	-0.411120799	-0.302822073	-0.345396044	-0.161634997	-0.38461333	-0.440006633	-0.637080753	-0.485831081	-0.577387009	-0.332412117	-0.937422838	-0.871538248	-0.414275401	-0.157853452	-0.102720313	-0.342856826	-0.004936355	-0.547405247	-0.112500516	-0.803852023	-0.521071548	-0.425230922	-0.747174818	-0.494484023	-0.588533243	-0.688229308	-0.736485279
-0.395344441	-0.357840323	-0.367508724	-0.432428674	-0.418638399	-0.464899941	-0.471183675	-0.458760615	-0.475629377	-0.488888485	-0.431311952	-0.357884683	-0.335498575	-0.394534714	-0.459027481	-0.441967605	-0.437757305	-0.56708923	-0.531562707	-0.414219323	-0.50004374	-0.344809196	-0.478603923	-0.372689111	-0.342287024	-0.472058019	-0.333895681	-0.425657437	-0.429498659	-0.5050476	-0.508536043	-0.417678307	-0.479371338	-0.444845992	-0.539147288	-0.533926882	-0.499913465	-0.434101629	-0.497617921	-0.523707626	-0.452854185	-0.506832191	-0.496933665	-0.438025544	-0.401384231	-0.32351402	-0.419836105	-0.379754007	-0.374850601	-0.48314098
-0.583917528	-0.491009499	-0.504641793	-0.488343521	-0.64712792	-0.60735898	-0.692764172	-0.652455011	-0.527725895	-0.51193159	-0.510948376	-0.580455205	-0.713030713	-0.673198053	-0.727043839	-0.80722817	-0.657662882	-0.782213479	-0.865641827	-0.779726603	-0.947257562	-0.905047188	-0.770883467	-1.057388003	-0.995718004	-0.928498585	-0.85878602	-0.748652065	-0.906667705	-0.679225567	-0.705138841	-0.791967035	-0.8970767	-0.816563673	-0.970145501	-1.647780966	-1.199893003	-1.376190096	-0.01709369	-1.479000107	-0.444515807	-0.308416722	0.302146937	-0.247583684	-0.468004841	-0.355894195	0.744822243	0.769075807	0.257513181	0.63620617
-0.188011107	-0.258755865	-0.257770421	-0.233921962	-0.23621705	-0.271134005	-0.36699366	-0.270040601	-0.532266058	-1.05950596	-0.676299578	-1.163495412	-1.678399251	-1.546672015	-1.56613894	-1.539939029	-1.715015675	-1.399373552	-1.238570859	-1.407449472	-1.238116252	-1.259243065	-1.160077964	-1.186180331	-1.256598125	-1.18281617	-1.094496393	-1.079904025	-1.216775604	-0.793735951	-0.403092866	-0.925273139	0.685962447	0.736008329	0.3225265	1.18375744	1.137231296	1.00079821	1.335644586	1.315939171	1.271738573	1.243292392	1.26128527	1.274723334	1.23862868	1.192199369	1.111843374	0.842290339	0.975955136	0.948214522
-0.812891119	-0.844600692	-0.74763578	-0.858483235	-0.859542828	-0.862991003	-0.952585552	-0.973141124	-0.907876427	-0.961835748	-0.757884385	-0.902485714	-0.886290301	-0.905201613	-0.778018815	-1.087576174	-1.205201115	-1.109231713	-1.193753041	-1.235039288	-1.227500574	-1.178899846	-1.090699478	-1.147829352	-0.70546595	-0.590196042	-0.719768721	0.029579271	-0.062857563	-0.106418287	-0.103755393	-0.072162759	-0.021699774	0.103827555	0.094693146	0.002658322	0.009008736	0.115534501	-0.106998633	-0.360477533	-0.233301556	-0.394808921	-0.716738632	-0.577241799	-0.780181783	-0.808505777	-0.788375511	-0.749008871	-0.717298205	-0.736625567
0.648596497	-0.081523913	-0.317568737	-0.026697717	-0.089271772	-0.292624787	-0.804321842	0.649390292	-0.046479192	-0.143286723	0.230021562	0.081621655	0.267550885	0.517125997	0.343709098	-0.108061508	-0.368108893	0.236343158	0.121910252	-0.108182506	-0.026930049	0.224355944	0.584146201	0.748049909	0.474862775	0.730413694	0.770759288	0.312246759	0.373402575	0.278823237	0.272941648	-0.20070212	-0.159825904	-0.10919335	0.126175434	0.217332194	0.127423846	0.275244201	-0.044845242	-0.443240871	0.280417061	-0.242796283	0.85489037	0.540050422	0.178782881	1.375573245	0.607986772	0.883897947	0.685305434	0.377685013
0.200516108	0.250225429	0.72942111	0.454223564	0.026068742	0.166696865	0.374778122	0.285992407	0.427016658	0.554907956	0.626927005	0.78583342	0.308069935	-0.094725633	0.411420712	-0.114032448	0.108599933	-0.157396664	0.078277369	0.240992043	-0.073063633	-0.289912876	-0.424695775	-0.41775037	0.448022938	0.121822578	0.287772522	-0.736815441	0.141389906	-0.17585056	-0.166614677	-0.420895986	-0.287090351	0.008818899	0.114630747	0.007552175	-0.630808908	-0.163739564	-0.435965557	-1.117031474	-0.929435929	-0.325603413	-0.501210624	-0.727282665	-0.386409488	-0.115404796	-0.082867016	-0.038016775	-0.102936922	0.302576943
-0.136819318	-0.171972651	-0.283590992	-0.347505744	-0.41918993	-0.195878826	0.011542716	0.086290445	-0.188779115	-0.057958171	0.067369832	0.198633078	-0.260051069	-0.257433282	-0.141532074	-0.557612832	-0.202313311	-0.311591047	-0.323225932	0.206872502	-0.040244697	0.057244338	-0.402409719	-0.331588254	-0.07443318	-0.129840108	-0.324643284	-0.158263426	-0.287127394	0.040563023	0.204637735	-0.079389717	-0.122043665	0.040061052	0.013771085	-0.126111157	-0.320643649	-0.207334662	-0.017169195	-0.149382085	-0.178522087	0.146497951	0.357785158	0.144713838	0.045361281	0.29295863	-0.000766549	-0.290631446	-0.222554076	0.014789242
0.501796572	0.547037763	0.661443975	0.699030557	0.688568489	0.748440655	0.589659035	0.845100419	0.728847579	0.750143264	0.763395668	0.752599809	0.773459013	0.840415764	0.783860809	0.705257198	0.66176316	0.647864732	0.775108987	0.907138754	0.335549638	0.2929151	0.621881134	0.507196025	0.763296476	0.114586652	0.590559711	0.591961252	0.828463971	0.859065249	0.572140631	0.807479415	0.307202813	0.394356115	0.445408913	0.283408602	0.273497704	0.370244296	0.828753396	0.635788258	0.863051348	0.608794477	0.680200541	0.343759336	0.30113979	0.32401799	0.509413212	0.536161385	0.265191766	-0.938389849
-0.242360004	-0.192337363	-0.588097294	-0.176993918	-0.029790388	-0.427860026	-0.547056281	-0.410889116	0.161960425	0.534675307	0.410920715	0.053730292	-0.159767886	-0.237616378	0.068293	0.071036293	-0.14017615	0.226099664	-0.000760326	0.021041091	0.079619578	0.520120547	-0.432918388	0.449968223	-0.010707515	0.441031555	0.013077448	0.124647485	0.280781397	0.491837852	0.315541383	0.380712468	0.754505245	0.388911882	0.550070098	0.398357846	0.549781183	0.490769881	0.446858579	0.037600378	0.433661892	0.431742304	0.163684464	0.121328238	0.542634014	0.639584035	0.303641763	0.087820274	0.291849736	0.107460015
-0.165422899	-0.22866133	-0.365042188	-0.212768912	-0.177825479	-0.083293508	-0.320727331	-0.483161329	-0.398013933	-0.3770459	-0.390966194	-0.378770612	-0.3559313	-0.360953187	-0.29484815	-0.404506916	-0.22811329	-0.215282554	-0.279032405	-0.470217344	-0.494365557	-0.652187424	-0.550694791	-0.44737236	-0.215615172	-0.18789675	-0.380643552	-0.391903676	-0.471488948	-0.236352657	-0.491954746	-0.372927693	-0.373856919	-0.37103544	-0.351235669	-0.409098133	-0.438538956	-0.539639168	-0.469939238	-1.067419997	-0.849336739	-1.543050881	-1.489001406	-1.642044108	-1.799487673	-0.822134939	-0.738768207	-1.445090147	-1.39863338	-1.479318321
0.346590098	0.615144316	0.296190076	0.454719409	0.571734199	0.805856993	0.283391932	0.272164238	0.180398862	0.254850739	0.126135719	0.320769925	0.131433525	0.43253825	0.403481217	0.376420503	0.419353771	0.268514877	0.029350341	0.009680387	-0.188260998	0.055887132	0.496966761	0.222293536	0.448006634	0.195065072	0.224830787	0.012211506	0.239104212	0.185603159	-0.000205259	0.108016786	-0.229584766	-0.141495277	0.116471592	0.006879232	0.180428316	-0.096996978	0.31336325	0.458761924	-0.096715102	-0.511936374	-0.247613159	-0.130086775	-0.108807835	0.067113151	-0.177263532	-0.293702241	-0.320850055	-0.049732292
0.946345109	-0.4658571	-0.075595569	-0.592431753	0.064868879	-0.101117058	-0.369714834	0.060567568	0.011257084	-0.121193683	-0.646969261	-0.555145623	-0.5378137	-0.858994708	-0.713479182	-1.675428832	-1.314562346	-1.286370315	-1.027106935	-0.76730315	-0.998838996	0.114897612	0.507370922	0.46688699	0.231318199	-0.103250131	-0.890069494	-0.884075699	-0.276370772	-0.485618909	0.483000688	-0.131738524	0.93372824	1.530293968	0.103656997	1.252036639	1.351090869	1.398340507	0.581778517	1.239271624	1.372353185	1.720703792	1.577604562	1.256078482	0.611960362	0.562908014	0.888778657	-0.443265486	-0.502367964	0.460016224
0.785794899	-0.247985578	-0.216960697	-0.655644004	-0.219915395	-0.949966421	-1.447044952	-0.694512402	-0.854640546	-0.641938959	-0.415975459	-0.124004415	0.394745627	-0.271813637	-0.002418796	-1.300439355	-0.487103383	-0.5051957	-0.876303239	-1.004200871	-1.055643288	-0.352537844	-0.683580002	0.815254384	0.629279406	0.08441967	-0.297586081	-0.020339583	-0.076945183	0.105755852	-0.269715285	0.175121019	0.154554739	0.489244413	0.405486129	0.763365851	-0.121396676	0.394449854	-0.114546427	0.255198924	0.800432571	-1.112518536	-0.2739127	0.000591104	0.103403232	-0.171562253	0.166272917	-0.136035883	0.26442328	1.157013875
0.089578835	-0.375472463	-0.315915742	-0.299954724	-0.410756503	-0.666579834	-0.398032868	-0.806596917	-1.125878677	-0.699477406	-1.074443611	-0.902958961	-0.921586898	-1.072579893	-1.174148222	-0.955923483	-1.380596619	-1.461300625	-1.346685855	-1.483204731	-1.297010432	-1.304111998	-1.118621373	-1.065691787	-1.057313645	-0.994417885	-1.045727792	-0.867993844	-0.631743959	-0.733773442	-0.752112439	-0.875674502	-0.90008737	-0.88340504	-0.729468017	-0.858340858	-0.773237673	-0.778857096	-0.724876069	-0.452131233	-0.607708513	-0.680820053	-0.351532358	-0.13989027	-0.399206094	0.396406066	0.852966121	0.136031217	1.563622342	1.689251965
-0.230030187	-0.235798351	-0.301724785	-0.259295439	-0.222889541	-0.201501826	-0.263060441	-0.215164578	-0.158968833	-0.216484928	-0.127377552	-0.122154544	-0.037628976	-0.338271675	-0.677952706	-0.228132177	-1.173735906	-1.419730374	-1.04414471	-1.467149872	-1.452123799	-1.495809961	-1.182384482	-1.242933808	-1.290719254	-0.587563789	-0.231115546	-0.996627361	-0.199165367	-0.479213458	-0.089075449	-0.920547434	-1.017143118	-0.828525651	-1.363199982	-1.31214399	-1.237914488	-1.342214878	-1.283070606	-1.04464377	-0.295482401	-0.66660692	-0.485474142	0.235800772	0.13951401	-0.089494965	-0.436830794	-0.12213595	-0.962513811	-0.085971107
-1.307410115	-0.506447199	-0.010009719	-0.168165711	-0.461962705	-0.66843013	-1.053927472	-1.248035358	-1.64068104	-1.314547663	-1.170354728	-1.412702921	-1.947911166	-1.75953092	-1.088900746	-0.977274017	-1.258680733	-2.085452823	-1.275331057	-1.661628507	-0.926261682	-2.507479177	-0.3199723	0.195861108	-1.210115313	1.102414754	1.496815478	1.301350193	1.463730251	1.876392559	2.170429619	1.520621601	0.771221269	1.553354655	1.094265823	1.000797479	0.475529576	0.296499763	0.813074219	1.134137617	1.149499642	0.657352018	1.015885769	1.015971352	0.528881243	0.324188797	-0.068286958	-0.148612975	0.351979414	0.874513068
-1.232324592	-1.519703858	-1.008815058	0.80816273	0.586276665	0.656972394	0.375132436	-0.530072965	-1.538543762	-1.324028299	0.089810648	0.489933762	-0.916328546	-1.054288748	-1.202061547	-0.095779063	-0.727667431	0.796278141	0.239009429	-1.047887388	0.207097958	0.76589426	-0.237322512	0.592859148	-1.68222155	0.698631036	0.300652754	-1.531860303	-2.116978306	-1.323075426	0.2389076	-0.330087186	-1.454538037	-0.198027165	0.824267788	1.250302391	1.493425784	0.689901841	-1.863582089	-0.693298789	1.535044403	-0.927589166	-0.875277234	0.126076165	-0.018896036	-1.119972037	-0.446593459	0.433894387	1.560224169	1.337677685
0.425127129	0.845340909	0.853917142	-1.591269635	-1.875483631	0.454241729	1.570868578	0.656177795	0.279413374	0.008666188	-0.457085747	-0.781487482	0.16043657	0.865401951	0.57506276	1.280656393	-0.214959123	-0.684334688	0.56654482	-0.945293221	0.334481759	-1.350897244	-0.194043992	0.027072166	-0.572967071	-0.532093044	0.264461528	-0.555366036	0.241231948	0.301486635	-1.040889776	-0.858233025	2.17278049	0.963096575	0.640960988	1.595730245	-1.342557086	-0.086230378	0.277230645	0.359118272	0.05693963	-0.527062101	-0.051781129	0.450555198	-1.438377514	0.713305757	1.317766442	0.09018176	-2.40829825	-2.161392075
-0.842400383	0.608447644	-1.018431017	-1.790944045	-0.930060525	0.397552054	-1.302821196	0.341547189	-1.756864297	-0.219261117	0.547482234	0.233509214	-1.809350893	-0.81754197	-0.497434101	0.158269336	-0.369226118	-0.614113166	2.320411846	0.873835044	0.696795674	-0.392362241	-1.127852051	-0.475472697	0.413623638	0.135360913	0.895571427	0.680171377	-0.708535219	-1.112401835	-0.66187507	1.039271055	1.244591425	-0.855988085	0.42082837	0.477615507	-1.373210986	-1.111103721	0.054817876	-0.053708613	1.337641154	-1.098476215	-0.098334602	0.067226639	0.172409486	0.613197485	-0.763684774	0.838593612	0.042075518	1.051990202
0.673142338	0.758388923	-0.271483109	0.300419715	-1.602663503	-1.343341859	-0.698236179	1.123728698	0.298446567	-0.110029085	-0.789693104	-0.275529177	-1.034170754	-0.485050784	-0.285173972	-1.303508027	-0.996994109	0.327070156	0.45026544	-0.695710494	0.174338601	-0.323368159	-0.152912549	0.050276595	-0.991525744	0.418419083	0.77878268	0.234897462	1.876078959	-0.240282281	-0.350187192	-0.00615013	0.160413222	0.179410713	-0.16224546	-1.646056767	-1.51282126	0.455174643	-1.61757877	-1.046175669	0.228602478	-1.619223818	-0.324688983	-1.371412614	-1.276690406	-0.290422862	-1.406573709	-0.221513365	-0.087556238	-0.329042638
0.260091701	-0.038593532	0.003553436	-1.728875251	-0.79947946	-0.411804194	-0.029384824	-0.004546009	-0.625388824	-0.762224953	-0.915621138	-0.489211839	0.295358047	0.131418999	-1.083512684	0.039179646	-0.091760605	-0.559755467	0.098000576	0.335471897	-0.343242713	0.553312888	-0.231631133	-1.302343603	-0.404901371	0.591901084	0.254622563	-0.842512066	-0.789311317	-0.005031527	0.597610367	-1.22172862	-0.371336411	-1.609295414	-0.104636276	-0.201717454	0.214391764	-0.270478185	-0.360612049	-0.17619071	-0.721883452	-2.123808731	-0.639439819	1.003898239	1.044301387	0.482713657	-0.423100983	-0.835136484	-0.07241745	0.429290096
0.40476759	0.979639808	-0.21610995	-1.526887436	-0.177758284	-1.383026704	-0.00825141	-1.074824048	-0.929058393	0.433012865	1.026744114	1.362689145	0.307942278	-1.326743713	-0.997847933	0.566619965	1.526545142	1.684450681	-0.278682133	-1.788065996	-0.318342724	1.12574525	-0.197380819	-0.52256129	-0.323792859	0.144123373	-0.998610616	-0.764575109	0.053539609	1.486568013	1.328183135	-0.702028149	-1.354768083	-0.443787058	0.077132444	-1.177891854	0.418939665	-0.568619205	0.263723079	0.073910726	-0.998239629	0.018044649	-0.867468055	-1.022996278	0.117510558	-1.493641211	-1.48896801	-0.291920994	0.217974596	0.543233047
0.173619306	0.551583385	0.381229505	0.593708282	0.752356319	-0.404367282	-1.603252521	0.059271008	0.284407395	-0.794543306	-0.156253343	1.068387562	-1.344532319	-0.656645728	-0.141498202	-0.215571534	0.591890932	0.752215543	0.177589307	-1.061906581	-0.229055486	0.263724318	-1.312676783	0.784052681	-0.075698816	0.630379778	-0.499881183	1.297341327	0.21459416	0.636942358	0.915327986	1.173930372	0.311582934	-0.313873832	-0.324309855	1.030426916	0.594041716	-0.453787409	-0.081728302	-1.1973347	-0.159886953	0.054243863	-0.025572081	-0.471089292	-0.70090614	0.202906959	-0.130470794	-0.481503967	-0.864702985	-0.196222738
0.017762215	-0.326809641	-0.166950671	0.07296088	0.041099277	0.045286536	-0.705311562	-0.667029295	-0.385250768	-0.345151505	-0.173557081	-0.075334603	-0.773829058	-0.445397788	-0.90353966	-0.369658813	0.159424258	0.154058367	-0.117733066	0.130618705	-1.154240011	-0.70788113	-0.511454389	-0.04343318	-0.093467419	0.119116499	-0.446430099	-0.016966147	0.465261171	-0.476540306	-0.199736243	-1.104375742	0.120267306	-0.036004587	0.105826803	-0.229088312	0.067566876	0.192302226	0.725645439	-0.320773393	-0.701806866	-0.147696079	-0.244231536	0.039561208	-0.662317004	-0.562878846	0.03983097	-0.085251821	0.247759254	0.210973757
-0.507117323	-0.150934153	-0.09388831	-0.677226203	-0.396295872	-0.26274727	-0.818569673	-0.141852943	-0.281299557	-0.465754485	-0.347615944	-0.507326177	-0.939671097	-0.6060138	-0.256251522	-0.375857649	-0.599064843	-0.621093866	-0.545295991	-0.201811845	-0.362499756	-0.454586282	-0.661238113	-0.656209786	-0.241915719	-0.189987331	-0.669182395	-0.47734982	-1.176864144	-0.795006152	-0.471595584	-0.324056767	-0.646095854	-0.374803017	-0.524685184	-0.251998939	-0.593763123	-0.519511357	-0.540444933	-0.394697365	-0.478492697	-0.267415965	-0.830982553	-0.538814072	-0.860007382	-0.206634184	-0.671565324	-0.236918859	-0.61854588	-0.502647657
0.78355769	0.312133593	0.157184129	0.674413177	0.906831012	0.528952869	1.026623845	-0.24104249	0.472471991	0.364320642	0.918192253	-0.342951626	0.633111522	-0.865497277	0.414954817	-0.389535109	0.761807809	-0.062056103	0.370973457	-0.795923697	0.741603358	-0.078811988	-0.104615817	0.238239572	0.346007288	-0.198546516	-0.478884861	-1.130831644	-0.537999353	-0.908175038	0.422890346	0.438974785	0.007624127	-0.654332172	-0.657732983	-1.151637081	-0.72190829	-0.589380684	-0.654933944	-0.789590404	-1.727391141	-1.597076406	-0.81654243	-0.332864598	-0.291094835	-0.89617004	-0.479435285	-0.65307413	-0.290289565	-1.343694051
-0.225566951	-0.197855622	0.128313805	0.035375197	0.122507921	0.357810597	0.131939378	0.803110093	0.730340501	0.711596509	1.48995103	1.933938019	1.213345813	1.287459207	1.834799631	2.139628485	1.700106573	1.661491061	1.41100124	1.159119627	1.646432501	1.386546961	1.359864189	1.307384265	0.788708184	1.156732733	1.097684264	1.203541108	1.258384144	1.102673241	0.145407264	0.462879554	0.500088266	0.225932619	0.348625566	0.810069369	-0.337523649	-0.650285781	0.093276796	-0.115292965	-0.278765312	-0.024033627	-0.257520734	-0.241477981	-0.488301093	-0.556383764	-0.649785691	-1.008400624	-0.912072813	-0.599336822
-2.37133299	-2.304381652	-2.172397694	-2.244282364	-2.268976416	-2.316577761	-1.857013962	-1.640678884	-1.844650198	-1.57657094	-1.43829347	-1.36468211	-1.467175164	-1.50555144	-1.731068679	-0.584005428	-0.0817839	-1.075647208	0.104434521	0.00773354	-0.179782428	-0.182559375	0.0562004	-0.04681589	0.188578811	-0.036101011	-0.021605601	0.049681763	-0.008921548	-0.076469599	0.125159183	0.163417593	0.247491404	0.472090772	0.35731837	0.457740922	0.207328237	0.242194875	0.387542263	0.370192699	0.403922681	0.416143809	0.26441464	0.084784073	0.237649758	0.28877145	0.310576712	-0.038600123	-0.330046647	0.135869232
-0.800885971	-1.025908859	-0.97783438	-0.831327986	-0.957788296	-0.605249374	-0.958291853	-1.114847425	-0.973700483	-1.096038196	-0.730525569	-0.833457058	-1.447276151	-1.216461576	-0.92516352	-0.99612842	-0.771725325	-1.36346446	-0.915251961	-0.763213113	-1.168029454	-1.096791835	-1.124387923	-1.219694268	-0.95852942	-1.284366145	-0.806963765	-1.389597256	-0.946417295	-0.726770429	-0.700171814	-0.704268232	-0.914627215	-0.524201777	-0.526828168	-0.576874832	-0.546554406	-1.042864246	-0.178905088	-0.153647308	-0.437878895	-0.032449063	-0.240331776	-0.41381137	0.290320496	-0.294332692	0.131536828	0.824024339	0.620062125	0.714432942
-0.540192916	0.187418296	-0.108375159	-0.417719303	-0.406273935	-1.629428106	-0.490458962	-0.195034844	-1.189689515	-1.400826003	-0.775872285	-1.343309318	0.425167552	0.328926071	-1.227747802	-0.95234744	-0.890187131	-1.002736936	-0.307061926	-0.735868113	-0.327206688	-0.692418448	-0.672634392	0.520612645	0.330189715	-0.093616737	-0.044537412	-1.013174776	-0.878189102	-0.691952468	-0.715435771	1.452016826	0.181314934	0.622633336	-1.006881776	-0.888900032	-0.724351992	-1.781903306	-0.95534796	-0.374849486	-0.435391191	-1.566780737	-1.198579392	-0.182557289	-0.188350293	-0.934567981	0.516238977	-2.365548693	0.604969084	1.243235368
0.242909224	-0.6254643	-0.212717765	0.606396144	1.131613156	0.258811213	-0.046027214	0.428254688	-0.06836744	0.184244414	0.145125731	-0.71635621	-0.35356766	0.41316629	-0.302949615	-0.535239884	0.051674614	-1.029215121	-0.336751382	0.13358011	-0.498273829	-0.404968351	-0.526414357	-0.291096169	-0.412946102	-0.788602781	-0.48740886	-0.466211129	0.079517373	0.354397253	-0.26127539	-0.301685437	-0.078790323	0.383889136	0.263227079	-0.316491483	-0.622734462	-0.146578448	0.149327027	-0.131446867	-0.357975609	-0.093830372	-0.037521487	-0.441910688	-0.681320377	-1.014908145	-0.307726674	-0.95064229	-0.498293494	-0.76856816
-1.1821479	-1.07741442	-0.631685246	-0.159636034	-0.412780723	-0.505314073	-0.399207454	-0.756345148	-1.074414797	-0.65078274	-0.415898342	-0.08454446	-0.191904353	-0.867161747	-0.61947614	-0.228329335	-0.709464418	-0.68818179	-0.409894247	-0.008243488	-0.839973305	-0.321774247	-0.746818557	-0.616780077	-0.576404048	-0.093318482	-0.311500683	-0.881855817	-0.765175545	-0.458546207	-0.419252528	-0.21954074	-0.76967157	-0.798352004	-0.375715443	-0.605513164	-0.749996576	-0.616148785	-0.468028593	-0.40797334	-0.376703562	-0.718106891	-0.445559704	-0.256720715	-0.535828214	-0.48614861	-0.516059378	-0.882440809	-0.401417543	-0.270108592
-1.192315668	-1.142890288	-0.657515245	-0.988727004	-0.527114721	-0.765482203	-0.029209488	-0.33707705	-0.522046398	-0.673928052	-1.239049559	-1.004086789	-0.679600518	-0.297531179	-0.264839011	-0.620458396	-1.276518157	-0.911955762	-0.37831531	-0.485348653	-0.486526708	-0.572587436	-0.767668129	-0.184054433	-0.485356221	-1.341525982	-0.717153657	-0.450638294	-0.234745763	-0.415179772	-0.799438197	-0.621692037	-0.440461859	-0.815414384	-0.414388754	-0.201901603	-0.630176326	-0.311551847	-1.10653681	-0.401537996	-0.082160998	-0.371581805	-0.330501789	-0.683145944	-1.019939306	-0.927155528	-0.422110835	-0.419320506	-0.382971844	-0.700518206
-0.362934615	-0.479626978	-0.644972703	-0.113119328	0.053769788	-0.67651369	-0.509015355	-0.480410507	-0.564841947	-0.219441729	-0.190484622	-0.517951365	-0.523328394	-0.666501538	-0.803218638	-0.470945475	-0.380445649	-0.256629237	-0.385672343	-0.570793061	-0.675111431	-0.288827302	-0.539036993	-0.370495743	-0.984013884	-0.820061007	-0.260574666	-0.510900055	-0.773360039	-0.511917219	-0.963619286	-0.258564159	-0.335635041	-0.891711052	-0.931238687	0.045312565	-0.520754411	-0.424502998	-0.292159532	-0.807883414	-0.911181183	-0.207115513	-0.313123725	-0.561007955	-1.162194482	-0.507961718	-0.623926801	-0.703081773	-0.530809647	-0.77700828
-0.165644465	-0.426568358	1.876384654	0.582010907	0.293988416	1.591969941	1.013084656	-1.183682622	-0.640632789	-1.135800138	0.942013829	0.507234274	0.33265811	-0.009517822	0.196242027	-1.8507101	0.082158449	0.65593023	0.747369157	0.491181688	0.105818061	-0.688422946	1.610668821	-0.090760076	1.388762813	0.503394907	0.111475663	-0.597588891	0.158941954	-1.724524445	-0.284007191	0.686626227	1.699170448	0.148907021	-1.360269319	0.022186471	0.379360103	-0.515332472	-0.550644213	-2.223404485	0.023324371	-0.410503767	0.653751189	-0.802682022	-0.306136676	0.015492516	0.003338881	-0.942846638	-0.290639148	0.845142747
-1.292459195	-0.86557247	-0.541533141	-1.341213496	-0.19022724	-0.054057415	1.348272123	-1.09814245	-1.59974177	-0.644585324	0.791023277	0.59859342	-1.428050465	-0.488272758	0.260280194	-0.374159458	0.51236688	0.06128246	-1.351755641	-1.442519649	-1.076976044	0.48348135	0.748401705	-0.23324452	-1.415629728	-1.411177701	-0.170121966	0.434213772	0.652606276	1.155475219	0.744310503	-0.023253905	-0.32887361	1.27976913	-1.449269793	0.23312584	0.029128301	-0.483627263	1.193495537	1.636750408	0.957492104	-0.103796132	0.221772252	0.656267003	-0.156653241	-0.199853348	1.224090459	0.039797857	1.233572907	0.248566022
-1.20232858	0.07884665	-0.210183626	0.614355711	-0.079599552	-0.51886362	-0.827460925	0.375917018	0.080176642	-0.685067217	0.308753319	0.475340527	0.717258876	0.095980733	-0.322621478	-1.21310627	-0.818785495	-0.458657216	-0.312583141	-1.328845354	-2.297531751	-1.25328009	-1.160536681	-0.639520971	-0.636758462	-0.388503048	-1.761101209	-1.211072146	0.521868201	-0.475688829	0.965145607	0.441270388	-0.55530996	-0.550642934	0.22171535	-1.374905742	-0.950190003	0.527361018	0.212276729	-0.196151557	-0.646810371	-1.56113444	-1.455919718	-0.930494526	-0.740653612	-0.850451787	0.073310378	-1.272108965	2.495183335	3.477821894
-0.972885124	0.507133108	1.108442705	1.899188666	1.58852415	2.295771668	0.420185699	-0.90594833	0.867292402	-0.517327716	-1.463177043	-0.658080326	0.437844387	-0.690474204	-0.599930841	-1.789479368	0.119937907	-0.265717587	0.718577069	1.202244567	0.22945024	1.276122528	-0.324132315	0.414300492	1.402534804	-0.549723339	-0.506175341	-0.551241917	-0.369360656	-0.222849322	0.575430444	-0.271936699	0.955134293	1.084855096	1.264383179	0.443845649	-0.347931453	-0.205970724	1.66930415	-0.266056662	-1.72179163	-0.841805407	-1.80846903	-0.094852091	-0.959017528	0.761297124	-0.139128827	0.204906035	1.353211535	0.621803834
-1.004735839	-1.219147835	-0.78231609	0.313493146	0.163934014	-0.295383621	0.020213157	0.456960452	0.653821287	0.369513379	-0.203905156	-0.091138624	-0.525894987	-0.106463199	-0.882199889	0.267421688	-1.007275752	-0.014602182	0.144298498	0.177077445	-0.187347742	0.28140636	0.375884674	-0.117592859	0.257607917	-1.314449256	-1.604320529	-1.847676794	-0.021667758	-0.129865708	-0.365018588	0.34638756	0.189780911	-0.687284856	0.378196311	0.284588395	1.294859673	0.696076456	-0.644564983	-0.233793128	0.081970637	-0.336510414	0.24109227	-0.470526934	0.456475484	0.629146442	-1.40744032	-0.716726178	-0.359758647	-0.710256254
-1.834164055	-0.048775012	-1.116011472	0.838788145	-2.133962618	-0.375706964	-0.605543138	0.917433043	-0.129390872	-0.932249301	-0.935397045	0.222014535	-0.256873768	0.196974579	-0.490473271	-2.325146305	-1.409955136	-1.333600288	-1.110155322	-1.45798214	-0.250682342	-0.243044415	-1.124813203	-1.031742927	-1.616034175	-1.696936389	-0.241458245	-0.134198568	-0.330598809	1.018123116	0.437216971	-0.672968173	0.144949929	0.258854391	1.260059652	1.404349004	0.825455336	-0.044639847	0.636251973	-1.244064963	-0.24395106	0.405163258	0.362081714	-0.142485414	-0.13238064	-1.668962165	-0.130445281	0.776938106	0.225010609	0.831501167
1.050132704	0.727510809	0.739616775	1.313444169	0.270379525	0.547789098	-0.711628822	-0.940897744	0.276830987	0.826164867	-0.644333549	-0.676707002	-0.219544512	-0.633262963	-0.99893667	-0.160690933	0.030346698	0.157304553	0.630505351	-0.442079356	-1.531002141	-0.222906491	0.640954407	0.490159634	-0.449133814	-1.278552154	-2.093350294	0.906195869	-1.453144447	0.15752158	0.583308427	-0.038797332	-1.901540154	0.005155922	-0.648519638	-0.277147945	0.647466951	-0.155947593	0.713799798	-0.75902309	-1.859991406	-0.122644534	0.736043314	-0.559797515	-0.347176528	-0.123741518	-1.500888719	-0.272316476	-0.182702124	0.088926621
-0.414028553	-0.672924453	-0.436362165	-0.3877064	-0.599263337	-0.253540017	0.267514008	-0.970534075	-1.029441139	-0.636611201	-0.162347873	-0.534222708	-0.847306452	0.107213452	-1.306348736	-1.302712684	-0.070127142	-0.084592804	-0.221985773	0.76740859	0.463387974	-0.896606163	0.491830749	-0.995434561	-0.508176036	-0.253148228	-0.050774967	-0.134421672	-0.063744806	-1.284228639	-0.476686059	0.241550012	-0.122266957	0.071915384	0.520228515	-0.312270024	-0.816036243	-0.400838289	-0.483909931	0.066696664	0.457569738	-0.284562446	-0.659856436	-0.33857358	-0.450583718	-0.87518387	-0.062927006	0.180946064	0.563072701	0.571754698
-0.228367533	-0.200996039	-2.403271332	-1.240829284	-1.678727188	1.334521279	0.86784785	0.527143951	-0.475266645	-0.486485021	1.577981972	1.152037235	1.431414817	1.731477481	0.744857793	-0.236430556	0.310391519	0.128934181	0.379082756	-0.046968498	-0.921912567	-0.576538847	-0.802515176	-2.01511824	-1.22557811	-0.402021263	-1.100037902	-0.334374633	-0.874418195	-1.701626339	0.166443522	-0.471276168	-0.822255875	1.111609035	1.313962412	-0.241893007	0.352131862	-0.072437272	1.170131988	0.793038126	0.846729049	-0.253518541	-0.114466288	-0.081151993	-1.242458589	-0.647312224	-0.151635832	0.924848721	0.294224734	-0.237954103
-0.670650544	-0.316092985	-0.415460523	0.077105788	-0.051491743	-0.281543109	-0.104716715	-0.459266321	-0.049406376	0.008995839	0.079911487	-0.343738305	0.223617146	0.375146492	0.53420577	0.556834796	-0.671482882	-1.174226466	-0.356012899	0.23170139	-0.804440078	0.79360797	-0.280589071	-0.419917072	0.368785987	-0.041525148	-0.987831078	0.203336836	-0.209450851	0.083111602	-0.141301811	-0.733815536	-0.102998552	0.288388654	0.455399004	0.352055687	-0.397046481	-0.814271736	-0.605890973	0.061351287	0.137088583	-0.368437391	-0.323449541	-0.316914532	0.291266753	0.326790324	-0.618906104	-1.209693851	0.051696829	0.597297293
-0.836617802	-0.978504497	1.393069926	-0.138966367	-1.081625748	-0.79484111	1.563818606	-0.597971033	-0.861264434	-1.587307142	-0.015135183	-0.316935317	0.514845262	-1.763544076	0.430320198	0.512701722	-0.778101103	-2.091417165	-0.231644791	-1.805862973	-0.605093187	1.227469186	0.273167647	1.29403625	1.22353815	-0.513038284	-1.26247526	0.145680449	-0.674719471	1.248449439	1.221660024	-0.92511674	-1.550355614	-0.970688606	-2.084630496	-0.260447428	1.070536003	0.844605814	-0.316077502	-1.11024281	-0.820500281	-0.526356158	0.113393601	0.231397648	-0.495497957	-0.659698331	-1.328896304	0.856603842	-1.371489585	0.534090943
-1.85664399	-0.920526402	-0.197156157	0.694644133	0.12009858	-1.972477705	-1.028158685	-0.227147217	0.406518174	0.512972771	0.540490027	-1.744437931	-0.884947175	-0.405464117	-0.188377908	-0.033985912	0.9541212	0.910814587	0.037812419	-0.080840459	-1.02364861	-0.395203736	0.126987213	0.062050617	0.280743809	-0.743477596	-1.589610131	-0.493450987	0.844766446	0.379809508	-1.111105028	0.265669342	-0.077514858	0.411849175	0.172202341	0.096054737	-0.211332008	0.550320434	0.652618591	-0.904906199	0.688650152	-0.95844877	-0.588911024	0.332445838	0.206417234	-0.144139544	0.744688798	-0.69910508	0.054872044	-0.12513791
0.154373069	-1.676007241	0.164569081	-0.564279469	-0.380703639	0.312862445	0.677655447	-0.411362156	0.563849466	-0.624254603	0.35760807	-0.200129795	-0.72177205	1.755162843	-0.635692675	1.007202846	0.546149536	-0.618356579	-1.871240924	-0.249902696	-1.387932808	0.749914827	-0.112038014	-1.308416528	0.483600515	0.833405339	1.037989698	1.24158073	-2.163346998	-0.68771902	0.761329985	-0.388556997	-1.305485995	-0.353234557	-1.284974178	1.561443661	1.358340859	1.077661383	-0.766943165	0.565487836	-0.697085413	0.241558229	0.632085327	0.711664026	-1.305490152	-0.108137654	1.03957934	-1.253624015	0.934374326	0.777906284
-0.437128299	0.253370762	0.237151768	0.72706022	-1.306132806	-0.472774039	0.368499919	-0.623221931	-1.247655052	0.021992673	-1.103068074	-2.064290292	0.170955125	-0.635134668	0.174155585	0.10172898	-1.085118105	-1.626261852	-1.37817825	-2.60091156	-0.30391767	-0.096703148	-1.835488288	-1.22199401	0.574651756	1.801972629	0.441704971	-0.123565466	0.602616116	0.122320804	1.582754707	-0.153429036	0.188364012	1.227041879	0.125171934	0.136886383	-0.184591023	-1.044116475	-0.668715945	0.523975514	0.453335113	0.66759569	1.114070473	-0.481193362	-1.756145597	1.723044046	-0.132066514	0.84919596	-0.107213406	1.267360217
0.372770323	0.130831477	-0.699209588	-0.674734671	1.449813366	-0.13530565	-0.222157183	-0.573364575	-1.269804054	-0.872460731	0.581533887	1.503605421	0.765624817	0.824214807	0.503245541	0.350093053	-0.580369237	-0.705615278	1.553311739	1.195463283	-1.289071319	-0.483245969	0.163493079	-1.429147152	-0.343553693	0.474274235	0.626195193	0.000361182	-0.192726214	-1.462864692	-0.564340683	-1.781386112	-1.29088276	0.266025516	1.017520787	-0.862342012	-1.913861895	0.46172035	1.120037097	0.996015262	0.610455333	0.690716544	-2.089666698	-0.29801066	-1.980190682	-0.649849581	0.651605542	0.164108211	1.171748483	-0.022647527
-0.478971122	-0.163346913	-0.496528286	-0.060537561	-0.124918007	0.012993292	-0.635884307	0.024862606	-0.709372172	-0.77183354	-0.017821897	0.035305559	-0.206024858	-0.48705002	-0.409548918	-0.366110669	-0.219342398	-0.576381402	-0.130270809	-0.273229198	-0.320788892	-0.191297766	-0.09080815	-0.259970605	-0.198961956	0.144858323	-0.443111688	-0.909607339	-0.194780845	-0.472669454	-0.34655965	-0.219334386	-0.06252389	0.056959466	0.627773099	-0.975258151	-0.653728242	-0.435921953	0.143740971	-0.039488276	-0.473701251	-0.557598854	0.096802337	0.185333245	0.150816343	0.007321849	-0.282892107	-0.496070729	0.037390874	-0.480017097
-0.713661879	-0.297495116	-0.92840099	-0.506539856	-0.264082972	-0.61237464	-0.081131064	-0.108233151	-0.309539278	-0.120456316	-0.506038391	-0.312950481	-0.847313787	-0.716411544	-0.430723008	-0.515474413	-0.592808257	-0.73074148	-0.904976639	-0.801652033	-0.821334402	-0.854887582	-0.892168899	-0.894653916	-0.774120483	-0.571347565	-0.712805184	-1.005205115	-0.887088097	-0.556370664	-0.568314526	-0.57161894	-0.656784165	-0.68205024	-0.514971955	-0.46069352	-0.746005042	-0.479207366	-0.738751545	-0.795156327	-0.630859398	-0.777688697	-0.89472066	-0.677547603	-1.072103875	-0.534769959	-0.808750534	-0.079510588	-0.121643531	0.016383609
0.98850464	1.183011779	1.426072679	1.3411886	-0.853543729	-0.746603886	1.328859408	0.825412866	0.67063441	0.190252799	0.35876183	-0.719447496	-0.779198803	-1.875729528	-0.841087373	-2.075039477	-1.973384465	-2.153426671	-1.624261886	-0.96847641	-1.534220313	-0.921563891	0.946524933	0.036071142	0.526379246	0.368412593	-0.67558302	-1.221809874	-0.726975928	0.339673419	-0.200354244	-0.554736412	-0.599903981	-0.350147534	0.72028988	-0.244268367	-0.339515837	0.262368858	-0.922710134	0.457656213	-1.299258071	-0.402541527	-0.770223435	0.51161253	1.449489718	-0.952996859	0.290304502	-0.9643379	-0.136236642	0.310125987
-0.903920449	-0.87821705	-0.424616427	-0.538821863	-0.468323954	-0.542035987	-0.725318508	-0.906154927	-0.576966145	-0.639562221	-0.47689029	-0.504815614	-0.417938961	-0.717512362	-0.872883759	-0.729154243	-0.489779366	-0.730267446	-0.735756276	-0.420834505	-0.82449337	-0.949841994	-0.682102969	-0.257976547	-0.419636888	-0.154760998	-0.381245266	-0.54242321	-0.552404055	-0.158439589	-0.677333	-0.295816804	-0.404991935	-0.0946902	-0.375072402	-0.110877312	-0.910355906	-0.691962787	-0.309477329	-0.387685076	-0.402799133	-0.207347593	-0.431330011	-0.33226408	-0.140004098	-0.281224572	-0.451563464	-0.509681594	-0.57584475	-0.17866388
-0.363980271	-0.347482139	-0.310804611	-0.375679744	-0.424300073	-0.274033137	-0.484533411	-0.343079292	-0.416003586	-0.45331438	-0.512570488	-0.434244805	-0.550234928	-0.476540234	-0.48033154	-0.622054658	-0.524534678	-0.42610828	-0.551280396	-0.541076156	-0.493237155	-0.424555513	-0.549356457	-0.50613393	-0.521927265	-0.510024535	-0.514608607	-0.591146289	-0.587431144	-0.515899122	-0.745940845	-0.711074453	-0.622224296	-0.705704988	-0.625247721	-0.512148506	-0.629643716	-0.671433362	-0.642863679	-0.600579874	-0.661597091	-0.551133928	-0.64467768	-0.673916282	-0.592086557	-0.617147811	-0.786845102	-0.651638933	-0.625026236	-0.580492297
1.552358137	0.65199408	-1.506087052	0.871626071	-0.079239008	-0.360896392	1.30126985	0.571711828	-0.178156931	-0.79730145	-0.792382615	-3.001770067	-1.202901394	0.475490542	-0.561853743	-0.613275047	-0.638126253	-1.071807885	-0.52100228	-0.562980235	-0.328035852	1.298412214	1.149861452	0.054394518	0.128306098	0.923640839	1.121033617	1.824888108	0.684044819	-0.803765931	-1.62687369	-0.999715258	-1.990919655	-1.930080335	-0.351745162	-0.530634341	-0.180546784	0.373359895	0.687241949	-0.391621018	0.507809063	-0.539106058	-0.049508779	0.722974594	0.985728592	0.507832861	2.059058032	0.70868047	1.398563011	1.840483936
-0.745743743	-0.811847564	-1.185657129	-0.994279931	-1.225118405	-1.623104387	-1.217572205	-0.783397977	-0.788545426	-1.033930214	-0.448210027	-1.038997079	-1.218151385	-0.72639607	-0.988449524	-0.737146087	-0.240233715	-0.79156428	-0.911253691	-0.516570957	-0.335657851	-0.778789738	-0.703884194	-0.680242017	-0.673587031	-0.659191266	-0.99906254	-0.965255594	-0.540423096	-0.510439464	-0.598937394	-0.552363486	-0.775331473	-0.775817288	-0.349685898	-0.280261259	-0.474150147	-0.790472665	-0.53959591	-0.801206597	-0.446773125	-0.38031017	-0.772564213	-0.522881433	-0.808078728	0.052762074	0.160311433	-0.212145471	0.224730378	0.384638844
-1.07172172	-1.09682893	-0.738248574	-1.062517369	-0.833168017	-1.166829065	-0.64159099	-0.630145362	-0.6731097	-1.234903057	-0.301564432	-0.963330201	-0.782690402	-0.87760581	-1.439333267	-1.463870563	-1.094802084	-0.257599187	-0.861989016	-0.866154635	-0.836977916	-1.102183553	-0.966487108	-0.928373222	-0.859557344	-0.713496252	-0.455485065	-0.568261822	-0.931406913	-1.223953387	-1.144688759	-0.459441478	-0.115378514	-0.823088551	-0.587355703	-0.68882723	-0.688209202	-0.996363221	-0.445852278	-0.335866388	-0.67754314	0.055365588	-0.495727641	0.744353607	0.361940423	0.495624116	0.350610146	-0.082919267	0.107522011	-0.270820817
-0.85451358	-0.691199109	-0.682407249	-0.410196156	-0.50997233	-0.624146705	-0.929897417	-0.495311023	-0.421260269	-0.477506706	-0.542336607	-0.810375628	-0.413079435	-0.570129891	-0.831253415	-0.616852948	-0.11664039	-0.377849785	-0.765294361	-0.983867377	-0.64611479	-0.775861465	-0.692971844	-0.762463314	-0.783886935	-0.66081882	-0.676810075	-0.399455934	-0.502153593	-0.244807221	-0.214730883	-0.291588044	-0.072049159	0.080630956	0.058563818	-0.00589294	-0.327937554	-0.235034514	-0.262699549	-0.643732971	-0.132865408	0.124360519	-0.033407126	-0.329888625	0.181635307	-0.041908712	-0.174665922	0.336532347	0.525205501	0.344485839
-0.575842563	-0.29627907	-0.213238033	-0.562066362	-0.886620422	-0.785999151	-0.57831021	-0.228940901	-0.560937433	-0.751616431	-0.50139086	-0.185105502	-0.331689581	-0.459062985	-0.68699264	-0.760286575	-0.715392857	-0.282486099	-0.834219752	-0.376877662	-0.079506034	-0.331562012	-0.875087139	0.050143326	-0.649555452	-0.486226566	0.09311289	-0.0384712	-0.376486313	-0.211849153	-0.690989361	-0.66057449	-0.320052655	0.002306735	-0.015113265	-0.23563852	-0.319454598	-0.315299695	-0.087073191	-0.008691386	-0.156306482	-0.203174982	-0.168620898	-0.250338904	-0.001737738	-0.596454359	-0.367141042	-0.531075111	-0.203029489	-0.428483323
-0.466583243	-0.034545658	-0.928457054	-1.644564175	-1.038073751	-0.652081229	-0.955655646	-0.447670716	-0.469333231	-0.869043697	-1.417781065	-0.526529464	-1.189773525	-0.360609906	0.425587228	-0.010214848	-0.703852715	-0.607404139	0.111373097	0.231704013	0.236650279	-0.416589618	-0.522928759	0.138652467	-0.059403977	-0.822770055	0.188398638	0.608246776	0.373028537	-0.135875603	-0.469558643	-0.31354502	-0.034436278	0.028443566	-0.220054309	-0.362300554	-0.049585649	-0.120103809	-0.441187111	-0.161098287	-0.508177884	-0.339150574	-0.411846919	0.271996788	0.242786566	0.496313269	-0.563161735	0.10209422	0.004548416	-0.906411468
0.466861444	0.51725386	0.226983075	0.278105029	0.222001423	0.451981642	0.31815598	0.388335451	0.524069256	0.23395022	0.29666584	0.283534342	0.204329122	-0.145083774	-0.148878089	-0.186304635	-0.025582669	0.010279954	-0.443294293	-0.632256687	-0.237854667	-0.264901304	-0.15491382	0.167075298	0.060714179	-0.24865017	-0.244682727	-0.109167272	-0.252161648	-0.300763428	-0.16315937	-0.503467577	-0.575934285	-0.452139497	-0.509465345	-0.319927353	-0.190011208	-0.272339395	-0.419168769	-0.464891472	-0.656184476	-0.893719737	-0.452151664	-0.452528322	-0.812434265	-0.926235993	-0.646880552	-0.935978615	-0.595154079	-0.956772377
1.320959449	0.682092735	0.436919279	0.999095599	0.975303802	0.346772502	0.468985434	0.026967398	0.51316867	0.882369664	0.914585357	0.714230846	0.76078096	-0.029166554	-0.003593152	0.621409693	-0.635069199	0.428340452	0.863902527	1.475874562	0.101805894	-0.070771111	0.219102255	0.80814973	1.080704676	1.496640475	-0.112824936	-0.072000913	0.878225895	-0.497714531	0.05380716	0.97087184	1.420968925	1.566907913	1.303189934	0.46431666	0.647730109	1.027153048	1.381633101	1.214584252	1.137161269	-0.028539515	-0.105500891	-0.737323679	-0.416494283	-0.100658253	0.877541662	-0.011967374	-0.721526396	0.444838456
[truncated: 50 more columns]
