# Supplementary material for: Activity-dependent development of vocal circuits in the neonatal rodent forebrain
Source: EMBO Rep. 2026 May 19;27(13):3632–64. doi: 10.1038/s44319-026-00798-1 (PMC13354774; doi:10.1038/s44319-026-00798-1)
Supplement: Supplementary file 5 — Source data Fig. 2 [file 44319_2026_798_MOESM5_ESM.zip › Figure 2 (V)/2M/2M_PC_Loadings_vs_Time.csv]

Time	PC1_loading	PC2_loading
-1.975	-0.0265957184962357	0.133353083292912
-1.95	-0.0263915701784894	0.113455396929231
-1.925	-0.0210738906480068	0.113907387015627
-1.9	-0.0213191340604738	0.10410293231016
-1.875	-0.0219668165108877	0.10556095720048
-1.85	-0.0185745770519586	0.0975875347427558
-1.825	-0.0171245230316357	0.0940706924342777
-1.8	-0.0238792489762261	0.0836281573057295
-1.775	-0.0255772606573893	0.0780993398206995
-1.75	-0.0227922357430276	0.0814314483451198
-1.725	-0.0235009954310746	0.0796034329439607
-1.7	-0.0229797510282182	0.0786500630751847
-1.675	-0.0245082223579434	0.0734281339160256
-1.65	-0.0234184809664642	0.0767502706830222
-1.625	-0.0213019514039632	0.0751518750562737
-1.6	-0.0202968329117846	0.0861985269420566
-1.575	-0.0172788097936402	0.0729556654967054
-1.55	-0.0157409990239882	0.0574281411607337
-1.525	-0.023579761576005	0.051535556825672
-1.5	-0.0177318704225888	0.0524999044271808
-1.475	-0.0143303074700642	0.0406067661786932
-1.45	-0.0102427435179498	0.0474921061807227
-1.425	-0.0154565132613637	0.0392610554045336
-1.4	-0.0127757762272145	0.0557639724184348
-1.375	-0.0119812309999465	0.0586017939263024
-1.35	-0.010773120668187	0.0446719427345749
-1.325	-0.0117200292769587	0.0398367826801406
-1.3	-0.0115531323466011	0.0345263862127551
-1.275	-0.0122570328177757	0.0344044178229388
-1.25	-0.00959199854489352	0.0226526863953198
-1.225	-0.00718925314423392	0.030152660264104
-1.2	-0.0141188848706405	0.0197974953783126
-1.175	-0.0113544362116217	0.0241760938622753
-1.15	-0.0040852034495373	0.0221211877083766
-1.125	-0.00201246930579253	0.019631646879796
-1.1	-0.00341699184137669	-0.000894246634904407
-1.075	-0.00577479399387991	0.00199814350724529
-1.05	-0.00546905755464126	0.00703379417638665
-1.025	-0.00568110584837089	0.000433551032478545
-1	-0.00658070694380725	-0.00694938357667745
-0.975	-0.00249476719052588	-0.00372337567989228
-0.95	-0.00518069149142774	0.00711957064595779
-0.925	-0.00301866027958335	0.0027750419041172
-0.9	-0.00285871576466603	0.00299625333156913
-0.875	0.0016326882905279	-0.00242760034890645
-0.85	-0.00280454305808745	-0.00482866420761878
-0.825	-0.00213456496346687	-0.0102617387792005
-0.8	0.00355697259324228	-0.00962552512909446
-0.775	-0.00268701570106459	-0.0222438702471461
-0.75	0.00105869142355476	-0.00815565672678702
-0.725	0.00301795719961593	-0.0113376836988289
-0.7	0.00152988739853813	-0.0208286663069413
-0.675	0.00493245343294551	-0.0333448930227056
-0.65	0.00464665337178249	-0.0401589000590195
-0.625	0.0026145662078008	-0.0401282820027285
-0.6	0.00150500674177307	-0.0401490698378071
-0.575	0.00465840545569985	-0.0536235246908727
-0.55	0.00648837679249609	-0.0355032543017121
-0.525	0.0051950853406258	-0.0460871234344398
-0.5	0.00607269989887236	-0.0398045688815487
-0.475	0.0143436856731517	-0.0469082942111732
-0.45	0.00898599499946446	-0.063185716234863
-0.425	0.00681966217834849	-0.0551735316481402
-0.4	0.0102324696158094	-0.0614644270116706
-0.375	0.0141497882785661	-0.0599868955226966
-0.35	0.0176509037957949	-0.0517284212375599
-0.325	0.0132199552984632	-0.0712689572676946
-0.3	0.0169784297633652	-0.0622669719861702
-0.275	0.0206522764402282	-0.0633850416659188
-0.25	0.0147312939911221	-0.0568343295627715
-0.225	0.0173234221437542	-0.0658103924410368
-0.2	0.0183641658815289	-0.073857866270442
-0.175	0.0174091200847872	-0.0889196736499984
-0.15	0.0350604721419317	-0.0822004693723746
-0.125	0.04282961245981	-0.0942868249829547
-0.1	0.0506776225629566	-0.114629383602162
-0.0750000000000001	0.0511397597096418	-0.142442836369225
-0.05	0.0584647790695395	-0.140553260282028
-0.025	0.06578098699251	-0.159607919928851
0	0.081931521480838	-0.175268450746832
0.025	0.0900862719828641	-0.188004059566496
0.05	0.111516007746956	-0.188331772287646
0.075	0.137256178269049	-0.207347170601997
0.1	0.136725226232569	-0.204806826898048
0.125	0.162144170733587	-0.212906492589119
0.15	0.169147747357882	-0.207818190018786
0.175	0.166643720108417	-0.17938521605858
0.2	0.165800422608829	-0.180940667763307
0.225	0.182350007495125	-0.151554406576818
0.25	0.183147295421445	-0.138624736040839
0.275	0.169035635206494	-0.133944644758927
0.3	0.254736050040615	0.0979792468151494
0.325	0.281297889338815	0.182560525511113
0.35	0.229982386728129	0.0272934098195746
0.375	0.296073507698218	0.235564103723424
0.4	0.295782169173722	0.200878990858626
0.425	0.297118482273571	0.206289306979003
0.45	0.277274694381519	0.150481276436974
0.475	0.283276196657035	0.178824531966607
0.5	0.285000712491084	0.156868516222612
