# Supplementary material for: Activity-dependent development of vocal circuits in the neonatal rodent forebrain
Source: EMBO Rep. 2026 May 19;27(13):3632–64. doi: 10.1038/s44319-026-00798-1 (PMC13354774; doi:10.1038/s44319-026-00798-1)
Supplement: Supplementary file 5 — Source data Fig. 2 [file 44319_2026_798_MOESM5_ESM.zip › Figure 2 (V)/2N/2N_Reconstructed_Trace.csv]

Time	Reconstructed_signal
-1.975	-0.358756899643851
-1.95	-0.301340585488429
-1.925	-0.311263562351384
-1.9	-0.282968172062571
-1.875	-0.276092299529706
-1.85	-0.251138656632125
-1.825	-0.254100200674337
-1.8	-0.21742936151796
-1.775	-0.197689752428311
-1.75	-0.213387022079024
-1.725	-0.206273850511265
-1.7	-0.195032283911316
-1.675	-0.172406071420361
-1.65	-0.19876097750097
-1.625	-0.179590561022887
-1.6	-0.194887243610907
-1.575	-0.1523195084624
-1.55	-0.113978711060527
-1.525	-0.0885127253980323
-1.5	-0.103655239378419
-1.475	-0.0697295721020892
-1.45	-0.0923177820913587
-1.425	-0.0822740855185084
-1.4	-0.113967933915897
-1.375	-0.123200255286202
-1.35	-0.0952835766341976
-1.325	-0.10226232682281
-1.3	-0.083371489652373
-1.275	-0.0692789373163299
-1.25	-0.0391494544952057
-1.225	-0.0654905647360851
-1.2	-0.0350246488390116
-1.175	-0.0587745196669686
-1.15	-0.0329699850667087
-1.125	-0.0320611642513124
-1.1	0.0120886478967307
-1.075	0.0127304175040786
-1.05	0.0073393552293573
-1.025	0.027314372884316
-1	0.0365544789709357
-0.975	0.0226301968816717
-0.95	0.00671074475228849
-0.925	0.00871465593389215
-0.9	0.00689647056321922
-0.875	0.0113744029498215
-0.85	0.0166450589912929
-0.825	0.0378605009430487
-0.8	0.0451859778558937
-0.775	0.0823103152719333
-0.75	0.0311908287730019
-0.725	0.0312909030436223
-0.7	0.0581782931450149
-0.675	0.091993410337868
-0.65	0.107233837600475
-0.625	0.0957883841590917
-0.6	0.093909817640463
-0.575	0.10916049698334
-0.55	0.0593757749040953
-0.525	0.0804679471990996
-0.5	0.0646899112717989
-0.475	0.0891187940134293
-0.45	0.115091231207128
-0.425	0.0727016215106951
-0.4	0.0836987651292824
-0.375	0.0853460711882027
-0.35	0.0558968762633811
-0.325	0.113435972920267
-0.3	0.0899354199870508
-0.275	0.111250709906218
-0.25	0.0822590539022256
-0.225	0.141038808265013
-0.2	0.195738417457819
-0.175	0.24280936055944
-0.15	0.246426388623042
-0.125	0.291660206594803
-0.1	0.3383154339177
-0.0750000000000001	0.386896924334126
-0.05	0.390029836512845
-0.025	0.406414057186704
0	0.381966482126754
0.025	0.390000423924466
0.05	0.458051923847296
0.075	0.475038766738517
0.1	0.460901679433413
0.125	0.539382612079515
0.15	0.547772292862054
0.175	0.456909354221555
0.2	0.425448281399557
0.225	0.349972595071424
0.25	0.302600692005989
0.275	0.269706888404782
0.3	-0.239752132705378
0.325	-0.424160640957554
0.35	-0.112019031170392
0.375	-0.556563698586583
0.4	-0.483561998861024
0.425	-0.444868302382278
0.45	-0.367278274379497
0.475	-0.449746479160939
0.5	-0.356659764700227
