# Supplementary material for: Activity-dependent development of vocal circuits in the neonatal rodent forebrain
Source: EMBO Rep. 2026 May 19;27(13):3632–64. doi: 10.1038/s44319-026-00798-1 (PMC13354774; doi:10.1038/s44319-026-00798-1)
Supplement: Supplementary file 6 — Source data Fig. 3 [file 44319_2026_798_MOESM6_ESM.zip]

Archive with 22 entries (17 files):
- Figure 3 (V)/
- Figure 3 (V)/3B/
- Figure 3 (V)/3B/3B.tif
- Figure 3 (V)/3D/
- Figure 3 (V)/3D/Call.csv
- Figure 3 (V)/3D/Correted_max_intens.csv
- Figure 3 (V)/3D/flat.csv
- Figure 3 (V)/3D/max_Freq_main.csv
- Figure 3 (V)/3D/MeanBoutSpan.csv
- Figure 3 (V)/3D/MeanCallinBout.csv
- Figure 3 (V)/3D/MeanSeqinBout.csv
- Figure 3 (V)/3F/
- Figure 3 (V)/3F/3F.tif
- Figure 3 (V)/3F/3F2.tif
- Figure 3 (V)/3F/3F3.tif
- Figure 3 (V)/3G/
- Figure 3 (V)/3G/Bout.csv
- Figure 3 (V)/3G/Call.csv
- Figure 3 (V)/3G/MeanBoutSpan.csv
- Figure 3 (V)/3G/MeanCallinSeq.csv
- Figure 3 (V)/3G/MeanSeqSpan.csv
- Figure 3 (V)/3G/Seq.csv
