# Supplementary material for: Activity-dependent development of vocal circuits in the neonatal rodent forebrain
Source: EMBO Rep. 2026 May 19;27(13):3632–64. doi: 10.1038/s44319-026-00798-1 (PMC13354774; doi:10.1038/s44319-026-00798-1)
Supplement: Supplementary file 6 — Source data Fig. 3 [file 44319_2026_798_MOESM6_ESM.zip › Figure 3 (V)/3D/Call.csv]

mCherry	3Dq	4Di
101	205	26
13	181	111
28	276	157
144	210	119
61	198	101
312	164	247
61	202	225
117	372
152	140
254	352
217
