# Supplementary material for: Activity-dependent development of vocal circuits in the neonatal rodent forebrain
Source: EMBO Rep. 2026 May 19;27(13):3632–64. doi: 10.1038/s44319-026-00798-1 (PMC13354774; doi:10.1038/s44319-026-00798-1)
Supplement: Supplementary file 6 — Source data Fig. 3 [file 44319_2026_798_MOESM6_ESM.zip › Figure 3 (V)/3D/flat.csv]

mCherry	3Dq	4Di
0.029703	0.039024
	0.044199	0.072072
	0.076087	0.031847
0.055556	0.066667	0.042017
0.016393	0.050505	0.019802
0.057692	0.079268	0.052632
0	0.089109	0.013333
0.034188	0.061828
0.046053	0.107143
0.015748	0.071023
0.041475
