# Supplementary material for: Activity-dependent development of vocal circuits in the neonatal rodent forebrain
Source: EMBO Rep. 2026 May 19;27(13):3632–64. doi: 10.1038/s44319-026-00798-1 (PMC13354774; doi:10.1038/s44319-026-00798-1)
Supplement: Supplementary file 6 — Source data Fig. 3 [file 44319_2026_798_MOESM6_ESM.zip › Figure 3 (V)/3D/max_Freq_main.csv]

mCherry	3Dq	4Di
69.85437	90.92617	86.2283
75.1575	92.95484	82.44479
86.60112	93.23677	94.8893
92.38367	85.54958	93.57647
89.11332	88.5921	92.73549
88.75052	88.46899	94.85785
87.43407	88.8864	92.09279
97.27496	89.47555
94.34581	80.41592
86.60674	94.57633
86.14583
