# Supplementary material for: Activity-dependent development of vocal circuits in the neonatal rodent forebrain
Source: EMBO Rep. 2026 May 19;27(13):3632–64. doi: 10.1038/s44319-026-00798-1 (PMC13354774; doi:10.1038/s44319-026-00798-1)
Supplement: Supplementary file 6 — Source data Fig. 3 [file 44319_2026_798_MOESM6_ESM.zip › Figure 3 (V)/3D/MeanCallinBout.csv]

mCherry	3Dq	4Di
3.61	6.61	1.86
2.17	5.03	3.47
2.15	8.12	5.23
4.97	5.38	4.58
3.39	6	4.59
8.43	5.47	7.97
4.36	6.52	7.26
3.25	14.88
6.61	9.33
7.26	12.14
4.82
