# Supplementary material for: Activity-dependent development of vocal circuits in the neonatal rodent forebrain
Source: EMBO Rep. 2026 May 19;27(13):3632–64. doi: 10.1038/s44319-026-00798-1 (PMC13354774; doi:10.1038/s44319-026-00798-1)
Supplement: Supplementary file 6 — Source data Fig. 3 [file 44319_2026_798_MOESM6_ESM.zip › Figure 3 (V)/3D/MeanSeqinBout.csv]

mCherry	3Dq	4Di
3.46	5.42	1.79
2.17	4.19	3.25
2	5.94	4.17
3.83	4.62	3.62
3.22	4	3.77
6.78	4.3	6.52
2.93	5.74	5.13
2.72	11.76
4.74	7.07
5.49	9.34
3.53
