# Supplementary material for: Activity-dependent development of vocal circuits in the neonatal rodent forebrain
Source: EMBO Rep. 2026 May 19;27(13):3632–64. doi: 10.1038/s44319-026-00798-1 (PMC13354774; doi:10.1038/s44319-026-00798-1)
Supplement: Supplementary file 6 — Source data Fig. 3 [file 44319_2026_798_MOESM6_ESM.zip › Figure 3 (V)/3G/Bout.csv]

WT	3Dq	4Di
32	27	28
13	27	31
13	25	27
25	35	18
20	35	20
16	33	37
34	30	25
21	34
26
