# Supplementary material for: Activity-dependent development of vocal circuits in the neonatal rodent forebrain
Source: EMBO Rep. 2026 May 19;27(13):3632–64. doi: 10.1038/s44319-026-00798-1 (PMC13354774; doi:10.1038/s44319-026-00798-1)
Supplement: Supplementary file 6 — Source data Fig. 3 [file 44319_2026_798_MOESM6_ESM.zip › Figure 3 (V)/3G/MeanBoutSpan.csv]

WT	3Dq	4Di
3.0772	1.0035	1.573
1.9313	5.2523	2.5782
0.65854	5.473	2.2832
0.87904	2.8191	0.74297
3.7713	2.8938	0.50353
1.2908	2.5396	3.0565
1.4208	2.5354	2.1453
0.48646	3.2064
2.0578
