# Supplementary material for: Activity-dependent development of vocal circuits in the neonatal rodent forebrain
Source: EMBO Rep. 2026 May 19;27(13):3632–64. doi: 10.1038/s44319-026-00798-1 (PMC13354774; doi:10.1038/s44319-026-00798-1)
Supplement: Supplementary file 6 — Source data Fig. 3 [file 44319_2026_798_MOESM6_ESM.zip › Figure 3 (V)/3G/MeanCallinSeq.csv]

WT	3Dq	4Di
1.6318	1.6143	1.5495
1.3553	1.6794	1.5297
1.359	1.7778	1.1154
1.4688	1.6977	1.0698
1.3301	1.216	1
1.3167	1.1302	1.4153
1.1382	2.3121	1.2013
1.3415	1.5455
1.5678
