# Supplementary material for: Activity-dependent development of vocal circuits in the neonatal rodent forebrain
Source: EMBO Rep. 2026 May 19;27(13):3632–64. doi: 10.1038/s44319-026-00798-1 (PMC13354774; doi:10.1038/s44319-026-00798-1)
Supplement: Supplementary file 6 — Source data Fig. 3 [file 44319_2026_798_MOESM6_ESM.zip › Figure 3 (V)/3G/MeanSeqSpan.csv]

WT	3Dq	4Di
0.097762	0.11236	0.10188
0.096933	0.12538	0.09432
0.06514	0.17325	0.03957
0.10301	0.13495	0.015836
0.096126	0.043601	0.013327
0.056468	0.0456	0.068991
0.031484	0.21904	0.044176
0.061176	0.093745
0.1191
