# Supplementary material for: Activity-dependent development of vocal circuits in the neonatal rodent forebrain
Source: EMBO Rep. 2026 May 19;27(13):3632–64. doi: 10.1038/s44319-026-00798-1 (PMC13354774; doi:10.1038/s44319-026-00798-1)
Supplement: Supplementary file 6 — Source data Fig. 3 [file 44319_2026_798_MOESM6_ESM.zip › Figure 3 (V)/3G/Seq.csv]

WT	3Dq	4Di
220	70	91
76	287	202
39	261	182
64	215	43
209	250	35
60	192	313
123	141	154
41	242
118
