# Supplementary material for: Activity-dependent development of vocal circuits in the neonatal rodent forebrain
Source: EMBO Rep. 2026 May 19;27(13):3632–64. doi: 10.1038/s44319-026-00798-1 (PMC13354774; doi:10.1038/s44319-026-00798-1)
Supplement: Supplementary file 7 — Source data Fig. 4 [file 44319_2026_798_MOESM7_ESM.zip]

Archive with 26 entries (21 files):
- Figure 4 (V)/
- Figure 4 (V)/4B/
- Figure 4 (V)/4B/Call.csv
- Figure 4 (V)/4B/MeanCallinBout.csv
- Figure 4 (V)/4B/MeanSeqinBout.csv
- Figure 4 (V)/4B/Seq.csv
- Figure 4 (V)/4B/_short2.csv
- Figure 4 (V)/4C/
- Figure 4 (V)/4C/Code for FDR.txt
- Figure 4 (V)/4C/Code.txt
- Figure 4 (V)/4C/Group1_network.fig
- Figure 4 (V)/4C/Group2_network.fig
- Figure 4 (V)/4C/Group3_network.fig
- Figure 4 (V)/4C/pairwise_perm_transitionPattern.csv
- Figure 4 (V)/4D/
- Figure 4 (V)/4D/Entropy rate.csv
- Figure 4 (V)/4D/Entropy_rate.fig
- Figure 4 (V)/4D/LM_entropyRate_totalCalls_group_anova.csv
- Figure 4 (V)/4D/LM_entropyRate_totalCalls_group_coefficients.csv
- Figure 4 (V)/4D/pairwise_perm_entropyRate.csv
- Figure 4 (V)/4D/pairwise_perm_selfRatio.csv
- Figure 4 (V)/4D/per_mouse_metrics.csv
- Figure 4 (V)/4D/Self ratio.csv
- Figure 4 (V)/4D/Self_transition_ratio.fig
- Figure 4 (V)/4E/
- Figure 4 (V)/4E/4E.fig
