# Supplementary material for: Activity-dependent development of vocal circuits in the neonatal rodent forebrain
Source: EMBO Rep. 2026 May 19;27(13):3632–64. doi: 10.1038/s44319-026-00798-1 (PMC13354774; doi:10.1038/s44319-026-00798-1)
Supplement: Supplementary file 7 — Source data Fig. 4 [file 44319_2026_798_MOESM7_ESM.zip › Figure 4 (V)/4B/Call.csv]

WT	3Dq	4Di
78	373	11
156	222	109
94	223	17
75	113	173
139	147	151
175	213	233
115	85	130
65	298	147
62	254	192
138	185	164
125	156	36
		23
		157
		19
