# Supplementary material for: Activity-dependent development of vocal circuits in the neonatal rodent forebrain
Source: EMBO Rep. 2026 May 19;27(13):3632–64. doi: 10.1038/s44319-026-00798-1 (PMC13354774; doi:10.1038/s44319-026-00798-1)
Supplement: Supplementary file 7 — Source data Fig. 4 [file 44319_2026_798_MOESM7_ESM.zip › Figure 4 (V)/4B/MeanSeqinBout.csv]

WT	Hetero	Hetero3Dq
2.21212	8.45833	8
3.83333	4.9375	2.89655
4.19048	6.78261	1.41667
4	4.13043	6.27273
4.62069	5.03704	4.80952
4.19444	5.6	9.85
4.95	3.59091	3.65217
4.35714	11.9091	4.2
2.25	5.78125	5.30769
4.69231	7.12	4.59259
4.94737	4.75	2.28571
		4
		4.96429
		1.1875
