# Supplementary material for: Activity-dependent development of vocal circuits in the neonatal rodent forebrain
Source: EMBO Rep. 2026 May 19;27(13):3632–64. doi: 10.1038/s44319-026-00798-1 (PMC13354774; doi:10.1038/s44319-026-00798-1)
Supplement: Supplementary file 7 — Source data Fig. 4 [file 44319_2026_798_MOESM7_ESM.zip › Figure 4 (V)/4B/Seq.csv]

WT	Hetero	Hetero3Dq
73	203	8
138	158	84
88	156	17
64	95	138
134	136	101
151	196	197
99	79	84
61	262	126
45	185	138
122	178	124
94	133	32
		12
		139
		19
