# Supplementary material for: Activity-dependent development of vocal circuits in the neonatal rodent forebrain
Source: EMBO Rep. 2026 May 19;27(13):3632–64. doi: 10.1038/s44319-026-00798-1 (PMC13354774; doi:10.1038/s44319-026-00798-1)
Supplement: Supplementary file 7 — Source data Fig. 4 [file 44319_2026_798_MOESM7_ESM.zip › Figure 4 (V)/4B/_short2.csv]

WT	Hetero	Hetero3Dq
0.58974359	0.120643432	0.027522936
0.525641026	0.274774775	0.115606936
0.361702128	0.165919283	0.033112583
0.106666667	0.318584071	0.021459227
0.230215827	0.37414966	0.084615385
0.2	0.314553991	0.074829932
0.104347826	0.305882353	0.098958333
0	0.093959732	0
0	0.248031496	0.369426752
0.376811594	0.486486486
0.264	0.269230769
