# Supplementary material for: Activity-dependent development of vocal circuits in the neonatal rodent forebrain
Source: EMBO Rep. 2026 May 19;27(13):3632–64. doi: 10.1038/s44319-026-00798-1 (PMC13354774; doi:10.1038/s44319-026-00798-1)
Supplement: Supplementary file 7 — Source data Fig. 4 [file 44319_2026_798_MOESM7_ESM.zip › Figure 4 (V)/4C/Code for FDR.txt]

function q = fdr_bh(p)
% Benjamini-Hochberg FDR (BH) adjustment.
% Input:  p = vector of p-values (can include NaN)
% Output: q = BH-adjusted q-values, same size as p

p = p(:);
q = nan(size(p));

ok = isfinite(p);
pp = p(ok);

m = numel(pp);
if m == 0
    return;
end

[ps, idx] = sort(pp, 'ascend');
qsorted = ps .* (m ./ (1:m)');

for i = m-1:-1:1
    qsorted(i) = min(qsorted(i), qsorted(i+1));
end

qsorted = min(qsorted, 1);

qq = nan(m,1);
qq(idx) = qsorted;
q(ok) = qq;

q = reshape(q, size(p));
end
