# Supplementary material for: Activity-dependent development of vocal circuits in the neonatal rodent forebrain
Source: EMBO Rep. 2026 May 19;27(13):3632–64. doi: 10.1038/s44319-026-00798-1 (PMC13354774; doi:10.1038/s44319-026-00798-1)
Supplement: Supplementary file 7 — Source data Fig. 4 [file 44319_2026_798_MOESM7_ESM.zip › Figure 4 (V)/4C/pairwise_perm_transitionPattern.csv]

Group1	Group2	nA	nB	T_obs	p_perm	p_fdr
1	2	10	11	0.378047464689975	0.543909121817564	0.543909121817564
1	3	10	8	0.685941325841058	0.0794184116317674	0.119127617447651
2	3	11	8	0.756430512880353	0.0335993280134397	0.100797984040319
