# Supplementary material for: Activity-dependent development of vocal circuits in the neonatal rodent forebrain
Source: EMBO Rep. 2026 May 19;27(13):3632–64. doi: 10.1038/s44319-026-00798-1 (PMC13354774; doi:10.1038/s44319-026-00798-1)
Supplement: Supplementary file 7 — Source data Fig. 4 [file 44319_2026_798_MOESM7_ESM.zip › Figure 4 (V)/4D/LM_entropyRate_totalCalls_group_anova.csv]

SumSq	DF	MeanSq	F	pValue
2.21787485824351	28	0.0792098163658398	NaN	NaN
0.738174907733634	3	0.246058302577878	4.15723306764136	0.0161067593549455
1.47969995050988	25	0.0591879980203952	NaN	NaN
