# Supplementary material for: Activity-dependent development of vocal circuits in the neonatal rodent forebrain
Source: EMBO Rep. 2026 May 19;27(13):3632–64. doi: 10.1038/s44319-026-00798-1 (PMC13354774; doi:10.1038/s44319-026-00798-1)
Supplement: Supplementary file 7 — Source data Fig. 4 [file 44319_2026_798_MOESM7_ESM.zip › Figure 4 (V)/4D/LM_entropyRate_totalCalls_group_coefficients.csv]

Term	Estimate	SE	tStat	pValue
(Intercept)	1.66596970472372	0.120930660670165	13.7762391728562	3.52866469675482e-13
totalCalls	0.000827232398191858	0.000804335055617143	1.02846741841576	0.313578410257089
group_2	0.283557865561374	0.12873099533688	2.20271632965568	0.0370547825646243
group_3	0.124599844957971	0.12146618754527	1.02579859857323	0.31481024705247
