# Supplementary material for: Activity-dependent development of vocal circuits in the neonatal rodent forebrain
Source: EMBO Rep. 2026 May 19;27(13):3632–64. doi: 10.1038/s44319-026-00798-1 (PMC13354774; doi:10.1038/s44319-026-00798-1)
Supplement: Supplementary file 7 — Source data Fig. 4 [file 44319_2026_798_MOESM7_ESM.zip › Figure 4 (V)/4D/pairwise_perm_entropyRate.csv]

Group1	Group2	nA_pairEnt	nB_pairEnt	T_obs	p_perm	p_fdr	d	nA_pairEnt_d	nB_pairEnt_d
1	2	10	11	0.358234390234512	0.00327993440131197	0.00983980320393592	-1.41028668268899	10	11
1	3	10	8	0.163583171722762	0.224735505289894	0.224735505289894	-0.600354183843855	10	8
2	3	11	8	0.19465121851175	0.0508989820203596	0.0763484730305394	0.979941272370956	11	8
