# Supplementary material for: Activity-dependent development of vocal circuits in the neonatal rodent forebrain
Source: EMBO Rep. 2026 May 19;27(13):3632–64. doi: 10.1038/s44319-026-00798-1 (PMC13354774; doi:10.1038/s44319-026-00798-1)
Supplement: Supplementary file 7 — Source data Fig. 4 [file 44319_2026_798_MOESM7_ESM.zip › Figure 4 (V)/4D/pairwise_perm_selfRatio.csv]

Group1	Group2	nA_pairSelf	nB_pairSelf	T_obs	p_perm	p_fdr	d	nA_pairSelf_d	nB_pairSelf_d
1	2	10	11	0.0662841012693738	0.0480590388192236	0.0720885582288354	0.922908562095026	10	11
1	3	10	8	0.00197410973249051	0.953940921181576	0.953940921181576	0.0285065953637247	10	8
2	3	11	8	0.0643099915368833	0.0450190996180076	0.0720885582288354	-1.01440086657028	11	8
