# Supplementary material for: Activity-dependent development of vocal circuits in the neonatal rodent forebrain
Source: EMBO Rep. 2026 May 19;27(13):3632–64. doi: 10.1038/s44319-026-00798-1 (PMC13354774; doi:10.1038/s44319-026-00798-1)
Supplement: Supplementary file 7 — Source data Fig. 4 [file 44319_2026_798_MOESM7_ESM.zip › Figure 4 (V)/4D/per_mouse_metrics.csv]

mouseID	group	selfRatio	entropyRate	meanBoutLen
1_R553H_0506_2019-05-14 14_07_06 001_0505-6_labeled_calls.csv	1	0.488888889	1.229621128	3.368421053
1_Rbp4_2025-11-07_11-12-50_007_labeled_calls.csv	1	0.333333333	1.790742819	4.870967742
1_Rbp4_2025-11-07_11-20-57_008_labeled_calls.csv	1	0.287671233	1.752082427	5.866666667
1_Rbp4_2025-11-19_14-04-16_005_1111-4_labeled_calls.csv	1	0.355932203	1.808823643	6.9
1_Rbp4_2025-11-19_14-10-08_006_1111-1_labeled_calls.csv	1	0.354545455	2.004883546	6.238095238
1_Rbp4_2025-11-19_14-25-10_007_1111-8_labeled_calls.csv	1	0.474820144	1.583902236	6.346153846
1_Rbp4_2025-11-26_14-33-29_002_RbpCtrl_1119-13_labeled_calls.csv	1	0.294736842	2.110072533	6.588235294
1_Rbp4_2025-11-26_15-02-59_006_RbpCtrl_1119-15_labeled_calls.csv	1	0.37254902	1.282233737	5.25
1_RbpChronic_0430_2019-05-09 11_03_02 005_0430-4_labeled_calls.csv	1	0.258928571	2.050396525	7.588235294
1_RbpChronic_0515_2019-05-23 11_46_57 004_0515-6_labeled_calls.csv	1	0.301886792	2.006528035	7.625
2_Rbp4_2025-11-07_10-47-24_004_labeled_calls.csv	2	0.318051576	2.085091054	16.17391304
2_Rbp4_2025-11-07_11-52-10_009_labeled_calls.csv	2	0.268421053	2.336517432	7.333333333
2_Rbp4_2025-11-07_11-57-14_010_labeled_calls.csv	2	0.225	2.183851095	11
2_RbpChronic_0430_2019-05-09 10_45_08 003_0430-8_labeled_calls.csv	2	0.211111111	2.182729476	7.428571429
2_RbpChronic_0430_2019-05-09 10_56_09 004_0430-5_labeled_calls.csv	2	0.325	2.065643612	7.315789474
2_RbpChronic_0515_2019-05-23 11_31_21 002_0515-8_labeled_calls.csv	2	0.275280899	2.351933691	7.592592593
2_RbpChronic_0515_2019-05-23 11_40_27 003_0515-7_labeled_calls.csv	2	0.317460317	1.807580983	4.9375
2_RbpChronic_2020-02-12 11_04_15 003_0204-1_labeled_calls.csv	2	0.402173913	1.911929327	17.23529412
2_RbpChronic_2020-04-08 13_10_44 001_0331-1_labeled_calls.csv	2	0.247747748	2.350698165	10.25
2_RbpChronic_2020-04-08 13_30_18 004_0331-4_labeled_calls.csv	2	0.36875	1.903394185	9
2_Rbp_2020-02-13 14_07_03 004_0205-12_labeled_calls.csv	2	0.1875	2.142424566	7.736842105
3_Rbp4-cre 0719_ 2022-07-28 14-22-06 0719-3_labeled_calls.csv	3	0.35	1.73156198	6
3_Rbp4_2025-11-07_10-55-06_005_labeled_calls.csv	3	0.364238411	1.902538052	8.947368421
3_Rbp4_2025-11-19_13-58-22_004_1111-6_labeled_calls.csv	3	0.422535211	1.837059014	12.21052632
3_Rbp4_2025-11-26_15-12-02_007_Rbp4Di_1118-2_labeled_calls.csv	3	0.308411215	2.008662772	6.631578947
3_Rbp4_2025-11-26_15-19-16_008_Rbp4Di_1118-1_labeled_calls.csv	3	0.427350427	1.723311565	6.571428571
3_Rbp4_2025-11-26_15-28-19_009_Rbp4Di_1118-3_labeled_calls.csv	3	0.36746988	1.745049654	9.736842105
3_Rbp4cre0823 2022-08-31 10-45-13 0823-3_labeled_calls.csv	3	0.299270073	2.168476716	10.78571429
3_Rbp_2020-02-13 13_54_01 002_0205-14_labeled_calls.csv	3	0.263565891	2.287434924	8.588235294
