# Supplementary material for: Activity-dependent development of vocal circuits in the neonatal rodent forebrain
Source: EMBO Rep. 2026 May 19;27(13):3632–64. doi: 10.1038/s44319-026-00798-1 (PMC13354774; doi:10.1038/s44319-026-00798-1)
Supplement: Supplementary file 7 — Source data Fig. 4 [file 44319_2026_798_MOESM7_ESM.zip › Figure 4 (V)/4D/Self ratio.csv]

WT	3Dq	4Di
0.488889	0.318052	0.35
0.333333	0.268421	0.364238
0.287671	0.225	0.422535
0.355932	0.211111	0.308411
0.354545	0.325	0.42735
0.47482	0.275281	0.36747
0.294737	0.31746	0.29927
0.372549	0.402174	0.263566
0.258929	0.247748
0.301887	0.36875
	0.1875
