# Supplementary material for: Activity-dependent development of vocal circuits in the neonatal rodent forebrain
Source: EMBO Rep. 2026 May 19;27(13):3632–64. doi: 10.1038/s44319-026-00798-1 (PMC13354774; doi:10.1038/s44319-026-00798-1)
Supplement: Supplementary file 8 — Source data Fig. 5 [file 44319_2026_798_MOESM8_ESM.zip]

Archive with 27 entries (19 files):
- Figure 5 (V)/
- Figure 5 (V)/5B/
- Figure 5 (V)/5B/DAPI+ RFP rostral striatum( Rbp4-cre 0823-6 ctrl).tif
- Figure 5 (V)/5B/DAPI+RFP caudal striatum( Rbp4-cre 0823-6 ctrl).tif
- Figure 5 (V)/5B/DAPI+RFP middle2 striatum( Rbp4-cre 0823-6 ctrl).tif
- Figure 5 (V)/5C/
- Figure 5 (V)/5C/5C1_0810-8_2-3-1-Orthogonal Projection-06-Image Export-06_c1-2c1+2.tif
- Figure 5 (V)/5C/5C1_0810-8_2-3-1-Orthogonal Projection-06-Image Export-10_c1+2+3+4.tif
- Figure 5 (V)/5C/5C1_0810-8_2-3-1-Orthogonal Projection-06-Image Export-10_c1+3.tif
- Figure 5 (V)/5C/5C2_0904-3_4-4-3-Orthogonal Projection-19-Image Export-04_c1+2+3+4.tif
- Figure 5 (V)/5C/5C2_0904-3_4-4-3-Orthogonal Projection-19-Image Export-04_c1+3.tif
- Figure 5 (V)/5C/5C2_0904-3_4-4-3-Orthogonal Projection-19-Image Export-04_c1-3c1+2+3.tif
- Figure 5 (V)/5C/5C3_0331-7-2-2-Orthogonal Projection-04-Image Export-06_c1+2+3+4.tif
- Figure 5 (V)/5C/5C3_0331-7-2-2-Orthogonal Projection-04-Image Export-06_c1+2.tif
- Figure 5 (V)/5C/5C3_0331-7-2-2-Orthogonal Projection-04-Image Export-06_c1+3.tif
- Figure 5 (V)/5D/
- Figure 5 (V)/5D/5D1.tif
- Figure 5 (V)/5D/5D2.tif
- Figure 5 (V)/5D/5D3.tif
- Figure 5 (V)/5E/
- Figure 5 (V)/5E/5E.csv
- Figure 5 (V)/5F/
- Figure 5 (V)/5F/5F.csv
- Figure 5 (V)/5G/
- Figure 5 (V)/5G/5G.csv
- Figure 5 (V)/5H/
- Figure 5 (V)/5H/5H.csv
