# Supplementary material for: Activity-dependent development of vocal circuits in the neonatal rodent forebrain
Source: EMBO Rep. 2026 May 19;27(13):3632–64. doi: 10.1038/s44319-026-00798-1 (PMC13354774; doi:10.1038/s44319-026-00798-1)
Supplement: Supplementary file 8 — Source data Fig. 5 [file 44319_2026_798_MOESM8_ESM.zip › Figure 5 (V)/5E/5E.csv]

Rbp;Ctrl	Rbp;3Dq	Rbp;4Di
1.17832	1.204997	1.116075
0.921619	1.003785	0.86985
0.615768	1.436883	0.950501
0.655472	2.489886	0.800781
1.167704	1.648987	0.296337
2.755755	1.154194	0.465772
3.072014	1.405933	0.755906
1.22285	1.498164	0.582956
1.995989	0.744808	1.553584
2.190032	2.372288	1.48038
0.850067	3.070222	2.051893
1.470384	1.190935	0.542355
1.537041	1.788504	1.267518
0.528569	0.687388	0.522985
2.25214	0.727712	0.103673
3.589002	1.081609	1.839928
2.395656	0.551247	0.613148
0.710479	0.678082	1.257316
1.285785	0.536014	1.31708
0.894665	2.014324	0.385949
0.592607	1.554205	0.395668
0.983037	2.582254	0.874124
2.20823	2.134611	0.386914
0.981244	2.181623	0.624729
1.617829	0.678151	0.355068
2.906302	1.412757	0.599018
3.048508	1.033219	0.362857
3.048508	0.896734	0.331424
0.709101	0.878949	0.213689
1.470039	0.996203	0.319705
0.51816	1.665392	0.265594
1.113387	2.491746	0.104156
0.798575	2.188653	0.526225
0.90473	2.496571	0.109464
1.161156	0.970284	0.26456
1.742458	1.520152	0.69821
1.155918	0.814705	0.540563
3.124954	1.161846	0.665261
2.169559	2.017082	0.859304
1.150885	1.790917	1.624929
1.08409	1.746594	0.58592
1.168532	1.692069	0.486934
1.421649	1.469281	0.15489
1.435229	1.522428	0.053973
0.212724	2.314522	0.461084
1.505057	1.253042	0.817324
1.331141	1.53456	1.371535
2.444872	0.619283	1.205824
1.709715	1.119728	1.396489
1.097464	1.175425	1.36354
1.642369	1.19576	1.710198
1.173081	1.088777	1.149231
1.86102	2.141297	1.280339
1.168325	1.047073	1.802429
0.750598	2.618305	0.694695
1.062308	2.000884	0.485073
1.073337	2.509049	0.421036
0.584196	2.820275	0.483901
1.072027	2.005985	0.710894
1.080161	0.646994	1.336105
1.614314	2.620717	0.878812
1.910858	1.837652	0.563793
1.292196	2.782915	0.7202
0.351966	2.976268	0.771347
1.228158	2.578739	0.518367
1.931331	2.488989	0.478042
1.233603	3.016869	1.121106
1.40421	1.687726	0.722198
1.40421	3.666965	1.132757
1.364299	3.202915	0.742671
1.862813	3.97247	1.592945
1.603147	4.414599	1.173564
1.904378	3.245585	0.452262
0.982623	4.672059	1.829794
0.654508	1.893212	1.428818
1.319837	3.324787	0.590539
1.501885	2.003916	0.484453
1.503402	3.0452	1.846063
2.491333	2.30177	0.582888
0.954775	2.010257	0.602533
1.126897	2.954554	0.843312
1.476726	1.934295	1.569508
0.788098	2.312386	2.770713
0.993445	2.395656	1.286198
1.118969	2.634435	0.930786
1.432678	2.477823	0.492173
2.020874	2.295635	0.605222
1.121865	1.600528	0.349829
0.777827	3.238347	1.605283
1.572265	3.861421	2.542205
0.869092	1.458114	0.406077
1.062446	1.84165	0.658161
1.287508	1.627135	0.619076
1.540488	2.321692	0.877295
1.152608	1.809873	2.110967
0.962564	1.610315	0.593227
1.898106	2.541102	1.611005
1.212235	1.818282	3.36201
0.782169	1.508779	2.490782
0.632931	2.086841	1.780852
1.252697	0.621213	1.711508
1.33259	1.837446	1.805393
1.209339	2.386488	0.728265
2.335547	3.143841	1.066375
2.229116	2.17721	1.31384
1.261658	1.974	1.090914
1.517188	2.044723	0.889634
2.742107	1.264141	0.5711
0.941401	1.984684	0.988344
2.378147	1.364712	0.234299
1.475623	1.5165	0.250153
1.283855	2.122479	0.183634
1.132135	1.408621	0.307642
1.647263	0.933888	1.043765
1.67263	1.872877	1.352441
0.791889	0.862061	0.691662
1.001372	1.520222	0.764178
1.107389	2.136472	0.255047
1.672975	1.697859	2.162321
0.763902	1.255937	0.57048
1.980204	2.516768	0.286067
1.100013	2.653253	0.228164
0.612804	2.171696	0.304196
0.706482	2.355331	1.500094
0.291719	2.114482	1.38029
1.809322	2.090701	0.382916
0.804572	2.194995	0.982623
1.312806	1.525805	0.299233
2.510634	2.12496	0.474665
0.822149	2.317005	1.633684
1.201413	2.553165	0.18136
1.403037	2.358639	0.396219
0.52981	3.117785	1.091121
0.63238	1.99268	2.908577
0.413039	3.435078	0.451572
0.873228	3.492705	0.797748
1.073888	3.116269	1.361472
0.670431	3.112684	0.829043
0.898526	4.894916	0.511336
1.102426	3.537304	0.45171
2.993501	2.518424	1.440674
0.940643	4.495594	1.360645
0.386087	1.826347	0.886118
0.599775	1.594048	1.981927
1.760311	2.186172	0.239744
2.043069	1.826486	0.553247
0.636309	2.436119	0.583232
0.529465	2.064163	0.635827
0.602946	1.60225	0.635827
0.86275	1.264692	1.161294
1.493132	1.841789	0.818841
0.739707	1.11256	0.638929
1.222367	1.720055	1.447085
1.492856	1.382083	0.932648
0.419863	3.161694	1.36354
0.324118	3.335885	0.820909
1.440743	2.456384	0.440336
0.936715	1.427854	0.967527
0.956084	1.75397	1.533043
0.786788	1.324662	0.761558
0.756802	2.169008	1.002061
0.707861	2.99033	0.575994
1.287095	2.871147	0.75956
0.745567	4.916354	0.25684
1.155711	4.514481	0.319223
0.50079	2.380284	0.268628
0.856822	3.366077	0.379814
2.142883	3.730727	0.352586
3.551642	3.857974	0.592537
3.450657	2.566676	0.492173
2.549029	1.780164	0.150616
1.932985	2.089391	0.365683
1.658843	2.251313	0.288825
1.730946	2.52635	0.470804
1.914925	3.838536	0.343212
2.842816	1.303708	0.528638
2.124064	2.801526	0.282207
2.710536	2.948558	0.392498
1.323352	3.89768	0.140208
0.605979	3.33809	0.40008
0.484591	4.752434	0.429721
0.628244	3.70722	0.529672
0.701036	0.240159	0.512577
2.047963	0.394152	0.601912
1.16543	0.292409	0.676083
1.775958	0.554211	0.489761
1.663117	0.478317	0.366993
2.19989	0.290823	0.595847
1.270965	0.245121	0.139105
0.826699	0.212309	0.710962
1.705304	0.888048	0.572754
0.74467	0.612528	0.700623
1.027015	0.18005	0.289582
2.132129	0.077204	0.437579
1.69517	0.223684	0.384363
1.704959	0.448539	0.351
0.879501	0.518091	0.503891
0.6705	0.439578	0.676221
1.436125	0.316741	0.729574
2.138677	0.381813	0.739769
1.797948	0.366717	1.293632
1.39966	0.169434	0.778247
1.239738	0.116012	1.040673
1.038044	0.369819	0.681885
1.102771	0.439992	1.143448
1.70041	0.70855	0.817463
1.886801	0.652164	0.952102
1.908032	0.328943	0.867928
1.826003	0.330803	0.660632
1.74749	0.184944	0.692999
2.513943	0.638859	0.963416
2.112415	0.606876	0.95895
1.784369	0.24333	1.092044
0.912726	0.630795	1.008743
0.600809	0.525467	1.032548
3.163349	1.03763	0.923058
2.860807	0.254013	0.61742
0.659815	0.351553	0.734901
2.44377	0.276072	1.202474
2.056994	0.687801	0.822836
0.516437	0.285791	1.078883
0.399735	0.365132	0.732047
1.541039	0.16716	1.339261
0.592813	0.110636	1.039699
0.606255	0.282345	0.867558
0.541942	0.206864	0.932325
0.845379	0.655541	0.973086
1.625963	0.184737	0.686788
0.261596	0.244708	0.933837
1.313908	0.251119	0.933837
0.826148	0.091197	0.595664
0.388844	0.121665	1.044468
0.213344	0.236367	0.949953
1.47128	0.384019	0.532541
2.596936	0.32846	0.939006
1.692758	0.299233	0.792416
1.663807	0.329494	0.841503
0.195973	0.331149	1.08694
0.248292	0.084235	1.210667
0.586127	0.141242	0.852819
0.586127	0.118976	0.793658
1.613969	0.084511	0.826932
1.416135	0.122629	0.629743
1.123795	0.174949	0.785332
0.691041	0.118149	0.897575
0.977522	0.218859	0.91547
0.769486	0.108292	0.807928
0.12973	0.501686	0.852852
0.350173	0.206244	0.913221
2.991777	0.775069	0.8086
1.250975	0.473975	0.720396
2.341889	0.750943	0.814005
1.140063	0.583783	0.720901
0.799954	0.215412	0.675909
0.718269	0.268145	1.347957
0.330114	0.16192	0.83885
0.41752	0.161852	1.082106
1.019984	0.142138	0.994675
1.407657	0.215273	0.980808
0.858132	0.197835	0.978895
1.1615	0.314743	0.920843
0.285929	0.400011	1.185014
1.02991	0.831869	1.15013
0.9809	0.40849	1.256867
0.985794	0.038464	0.950892
1.436194	0.304541	0.858391
0.444197	0.380296	1.006023
1.010058	0.632931	1.000181
1.220989	0.267938	1.312803
0.843243	0.132349	0.989806
0.785478	0.22844	0.927222
0.558692	0.103605	0.980976
1.756451	0.180256	0.920843
1.363126	0.286205	0.924166
0.647476	0.88336	0.811789
0.5214	0.622661	0.819545
0.802572	0.400493	1.142038
0.883843	0.135795	0.83274
1.108217	0.193698	0.940786
2.400206	0.40594	1.070522
1.12607	0.117322	0.978223
0.66009	0.704551	0.906305
0.494586	0.432616	1.130354
0.346658	0.630726	0.829886
0.705655	0.097125	1.112123
0.702621	0.563379	0.652607
0.436062	0.89956	0.920809
0.673119	0.239469	0.884312
0.372438	0.803538	0.84335
0.788373	0.352034	0.743899
0.730056	0.153374	0.796848
0.572134	0.250636	0.879209
0.728334	0.233541	1.173901
0.479007	0.299371	0.936657
0.334801	0.415038	0.718248
0.390913	0.415038	0.692428
0.357135	0.092437	1.244309
0.08582	0.260148	1.004781
0.805675	0.208243	0.903181
0.168124	0.089543	0.607583
0.687388	0.092162	0.690581
0.701587	0.102915	0.897877
1.11125	0.013442	0.649653
0.706688	0.234299	0.719289
0.702415	0.503133	0.596435
0.648648	0.857442	0.950658
0.667535	0.888531	0.838818
0.708619	0.061142	0.579346
0.178326	0.416899	0.744067
1.257867	0.157992	0.828711
1.257867	0.154338	0.804234
1.07506	0.379814	0.618025
0.9576	0.517609	0.73302
1.262072	0.091473	0.602782
1.486376	0.045081	0.797251
0.872125	0.394635	0.987591
0.557383	0.260907	0.560207
1.641886	0.480661	0.568535
0.73302	0.562828	0.859735
0.798092	0.297096	1.256698
0.680357	0.632794	0.946863
0.915415	0.458396	0.988899
1.244564	0.150478	1.017372
0.433925	0.385812	0.619233
0.457225	0.150685	1.015559
0.528845	0.215481	0.754677
0.61563	0.0781	0.539827
0.94733	0.200247	0.674129
1.472521	0.75756	0.60728
1.53325	0.16199	0.593111
1.006886	0.309228	0.744135
0.543734	0.133383	0.718214
1.936914	0.197283	0.65761
0.389671	0.078651	0.687895
0.416831	0.063693	0.825958
0.98476	0.558485	0.772674
1.229054	0.155165	0.467774
0.760111	0.370716	0.544762
0.200109	0.836901	0.641528
0.446127	0.213413	0.716469
0.671878	0.22003	0.932493
1.198034	0.585989	0.792416
0.49817	0.038808	0.996555
0.126973	0.343625	1.288797
0.672844	0.272625	1.29531
0.527122	0.083476	1.48951
0.431582	0.307988	1.189782
0.097745	0.302197	1.245652
0.166608	0.254427	1.237057
0.300681	0.068036	1.393451
1.129654	0.15034	1.202843
0.267593	0.453571	0.990075
1.090914	0.408421	1.076532
0.670293	1.399109	1.079084
0.808639	0.594537	1.45513
0.473699	0.062038	0.72147
0.389671	0.118976	0.923159
0.40918	0.18977	0.849831
0.57689	0.193698	1.113835
0.324186	0.352034	1.526511
0.60529	0.306539	0.948945
0.498308	0.354861	0.903047
0.739776	0.284757	1.404363
0.631001	0.225338	0.891464
0.688974	0.203211	0.92927
0.353	0.244018	1.38264
0.803882	0.368233	1.585503
0.650854	0.753425	1.041109
1.12669	0.23361	1.070153
0.225683	0.229336	1.041546
0.661125	0.185978	0.761862
0.173501	0.128903	0.576324
0.401115	0.115874	0.877497
0.66857	0.1278	0.702736
0.271522	0.085338	0.77217
1.171909	0.063624	0.942062
1.103598	0.828836	0.934642
0.190045	1.05059	0.882364
0.172881	0.347416	1.057059
0.513473	0.627279	1.068138
0.230439	0.261734	0.807727
1.118625	0.167918	0.926315
0.70207	0.207554	0.898481
0.540494	0.094298	1.070153
1.823659	0.646304	0.910769
1.057345	0.306126	0.943573
0.623419	0.033294	1.082038
0.816014	0.112634	0.927793
0.667674	0.229336	0.999476
0.167849	0.528431	0.812628
0.386432	0.562208	0.990545
0.324393	0.35038	0.888845
0.296751	0.039429	1.019958
0.501134	0.579924	0.787279
0.543182	0.370026	0.953578
0.518987	0.251739	0.850266
0.712892	0.642652	0.851744
0.479352	0.249809	0.986616
0.726472	0.632931	0.85537
0.64465	0.517677	0.864972
0.59178	0.240572	1.164668
0.394704	0.607772	1.051217
0.266559	0.468391	0.910769
0.438269	0.57696	1.540647
0.142758	0.841795	1.88644
0.197145	0.753286	1.766677
0.257599	0.625143	1.862871
0.291582	0.68813	1.626297
0.310193	0.498194	1.959367
0.687318	0.562491	1.48209
0.731849	0.592037	1.22967
0.540425	0.71442	1.079588
0.741844	0.48792	1.039129
0.608186	0.391893	0.961704
0.742327	0.950724	1.412321
0.452468	0.572228	1.004546
0.320808	0.517634	1.068373
0.480661	0.678092	0.504669
0.248155	0.828039	0.980316
0.752427	0.629205	0.115065
0.544025	0.683329	0.053973
0.769384	0.63911	0.910429
0.648814	0.358922	0.32136
0.830188	0.359224	1.390718
0.829517	0.470191	0.755461
0.768611	0.394445	1.91876
0.920741	0.379638	0.053973
0.673726	0.297445	1.197052
0.768477	0.380914	0.853553
0.768074	0.311883	1.35173
0.748868	0.276025	1.510148
0.740105	0.446488	0.053973
0.511388	0.606475	1.753421
0.511388	0.699646	1.894706
0.68803	0.845499	0.521805
0.649855	0.619233	1.061966
0.510214	0.650794	0.91261
0.659759	0.824917	1.217172
0.590291	0.615372	0.503512
0.577633	1.127969	0.422436
0.70569	0.908789	0.342299
0.909796	0.714252	1.123375
0.527169	0.910837	0.053973
0.682288	0.643308	0.399257
0.758001	0.799937	0.766668
0.489698	1.217683	1.401089
1.263178	0.67235	0.842217
0.581528	0.393908	1.057454
0.767267	0.415329	0.405739
0.770525	0.540868	0.358828
0.779658	0.386353	1.672031
0.950758	0.459246	0.290051
0.706731	0.440981	0.381898
0.842847	0.545535	0.825046
0.597409	0.387697	0.440392
0.665198	0.385178	1.144644
0.819511	0.345224	0.78282
0.700923	0.609564	2.294907
0.669664	0.527606	0.748406
0.804839	0.515586	0.726524
0.648411	0.5638	1.636957
0.633637	0.352913	0.80768
0.744403	0.570884	0.759064
0.644516	0.492049	0.250444
0.909091	0.415866	1.693862
0.518238	0.372487	1.076084
0.61836	0.349521	0.172613
0.416974	0.545871	1.4283
0.722747	0.432822	1.181572
0.912818	0.527472	0.909455
0.737083	0.350059	1.681076
0.920876	0.350394	0.053973
0.956063	0.325145	0.666592
1.120819	0.419996	1.1497
0.995917	0.509408	1.193051
1.170309	0.564874	0.495993
1.016197	0.40435	0.369432
0.898917	0.462503	1.206093
1.173196	0.530426	0.607733
1.077405	0.536402	0.063786
0.851106	0.468144	0.363988
0.863528	0.808364	1.692872
0.978693	0.897373	0.307466
0.976712	0.628265	0.86799
0.540096	0.554164	0.943354
1.424374	0.746753	0.88774
1.207208	0.530224	1.272591
0.723184	0.515485	0.244558
1.039699	0.440007	0.285755
0.854866	0.402201	0.728267
0.895224	0.666944	1.128672
0.651835	0.738157	1.1232
0.78983	0.634644	0.64577
0.800273	0.637666	0.883413
1.008844	0.635014	0.696449
0.688969	0.652238	1.291619
1.039767	0.384775	0.165094
0.580118	0.46361	1.622705
1.493406	0.590056	0.713109
0.735505	0.649284	1.447175
0.849158	1.177125	1.319032
0.786842	0.464315	1.949785
0.792382	0.503599	0.184501
0.752561	0.619838	1.022884
0.811218	0.429062	1.548422
0.631892	0.52633	0.849492
0.553392	0.471031	1.522415
0.619032	0.387395	0.679391
0.560107	0.507662	1.026122
0.670067	0.423086	0.551705
0.575116	0.47694	0.585457
0.357848	0.352241	0.095302
0.467439	0.450584	0.603339
0.738191	0.421507	0.843706
0.817296	0.454143	0.349263
0.885218	0.552619	1.585458
0.870445	0.642434	0.670881
0.686854	0.731544	0.469565
0.688937	0.605736	1.431958
0.768947	0.42416	2.063955
0.772438	0.389409	0.481043
0.69122	0.529889	0.818078
0.971675	0.546979	1.916299
0.939242	0.641159	1.158498
0.793792	0.515988	0.16733
0.94495	0.466566	1.180502
0.626956	0.455619	0.340795
0.678695	0.694308	1.075604
0.983259	0.59056	1.841053
0.653446	0.546475	1.08891
0.568903	0.744269	1.116651
0.708914	0.467271	1.093141
0.634544	0.418083	0.942793
0.925241	0.709753	0.808146
0.689037	0.384943	0.284711
0.662983	0.97097	1.082203
0.808935	0.645758	0.548723
0.845767	0.732315	0.74809
0.638203	0.439805	0.474815
0.797553	0.480868	0.791065
0.717576	0.532475	1.290622
0.69451	0.965062	0.578081
0.667616	0.967378	0.999177
0.854564	0.615205	0.449713
0.739132	0.872997	0.619213
0.627795	0.560544	1.222998
0.982991	0.58371	1.082326
0.780329	0.633234	0.58249
0.396427	0.689474	0.100908
0.661975	0.782176	1.082148
1.021871	0.637767	1.114435
0.5176	0.493225	1.26841
0.788521	0.505009	0.729348
0.596201	0.559805	1.278639
0.791174	0.591668	1.012804
0.655663	0.51844	1.115471
0.636659	0.453807	1.9498
0.657476	0.844626	0.662225
0.719557	0.511658	0.405711
0.597242	0.474859	0.518095
0.638539	0.591265	0.846914
0.597107	1.056454	0.702074
0.720396	1.319043	1.004864
0.749305	1.973767	0.878355
0.663889	0.780263	0.721862
0.771062	0.625081	1.793704
1.181489	1.254744	1.016791
0.700184	1.452264	0.81929
0.787682	1.253117	0.93701
0.481406	1.86499	0.213711
0.707907	1.082685	0.405336
0.759478	1.382888	0.898411
0.873065	0.762777	0.559332
0.803664	0.579438	0.37746
0.567191	0.582531	0.630926
0.64475	1.070262	0.609243
0.806534	0.85185	0.218487
0.464218	1.051628	0.34644
0.517641	0.317258	0.315997
2.102934	0.718365	1.127721
0.248118	1.346057	0.431068
0.736086	0.782092	1.197721
0.754422	0.13693	0.603075
2.732626	0.980881	1.271281
0.485105	1.192191	0.360308
0.69962	0.997805	0.818207
1.766478	1.331304	0.053973
1.09329	0.659343	1.81247
0.276449	1.298184	0.55979
1.15202	1.37745	0.489203
0.790473	2.362818	1.598129
0.946582	0.713041	0.288867
0.627179	0.866582	1.285158
0.941277	1.116853	1.302051
0.637995	1.440081	1.125165
1.199859	2.028686	0.367112
1.103906	1.135782	1.309004
0.736086	1.253621	1.190237
1.218677	1.243983	0.794708
0.971763	1.187042	0.501667
0.574716	0.747954	0.525148
0.679489	0.742921	1.289601
0.380191	0.565492	0.596569
0.748521	1.048457	0.746823
2.732626	0.372045	0.782493
1.282715	1.255307	0.909756
0.659089	0.561422	0.66205
0.582299	1.121303	1.219851
1.213369	1.351517	1.288314
1.66315	1.080512	1.049368
1.523769	0.840541	0.071429
0.641373	0.81649	1.138833
0.517641	1.465067
1.406654	1.11173
1.412168	0.521077
0.875738	2.324562
0.517688	1.313696
1.243217	0.939478
1.278027	1.470923
1.923504	0.71957
0.962195	0.694128
0.820708	1.914371
0.238812	1.128449
1.199859	1.164842
0.741117	0.567866
1.172009	1.232984
	1.827595
	0.335715
	0.563953
	0.626653
	0.965527
	1.107986
	1.073475
	1.183763
	1.25742
