# Supplementary material for: Activity-dependent development of vocal circuits in the neonatal rodent forebrain
Source: EMBO Rep. 2026 May 19;27(13):3632–64. doi: 10.1038/s44319-026-00798-1 (PMC13354774; doi:10.1038/s44319-026-00798-1)
Supplement: Supplementary file 8 — Source data Fig. 5 [file 44319_2026_798_MOESM8_ESM.zip › Figure 5 (V)/5F/5F.csv]

Rbp;Ctrl	Rbp;3Dq	Rbp;4Di
0.517626	0.189328	0.206886
0.498191	0.613022	0.348507
1.510065	0.57157	0.297141
0.24462	3.874349	0.494921
0.804129	0.647165	0.854392
0.402816	1.007427	0.578565
1.671086	0.635417	1.424901
0.425497	0.658379	0.225111
0.568819	1.595663	0.183742
1.458032	1.197415	0.581392
0.272263	4.612791	1.287436
0.704217	1.22723	0.131928
3.60161	1.118621	0.289665
0.497214	0.853375	0.233859
0.745302	3.732348	0.292069
0.154052	2.176611	0.40096
0.26889	0.82405	0.714008
0.327496	4.045223	1.200939
0.251088	1.982165	0.270222
0.587789	1.744653	0.542556
1.240083	1.072022	0.290509
0.756992	2.735642	1.020123
2.143452	1.751345	0.697598
0.927387	2.300277	0.498368
0.751258	2.119781	0.541115
0.700265	0.534944	0.15325
2.696867	0.794305	0.26241
0.53034	0.150652	0.235294
0.984089	1.09598	1.452031
1.083271	0.542763	3.95976
0.190632	1.480339	1.886489
0.301717	0.951012	2.683776
0.277401	2.270641	0.51541
1.753443	0.798332	1.649052
1.67239	2.458425	1.298174
1.040184	1.724493	0.287051
0.423467	1.71752	0.968886
0.5165	0.1606	1.526563
0.651391	1.276247	1.499943
0.280689	0.452796	1.875723
0.486312	0.759305	1.563472
0.692175	1.278106	1.802806
0.680977	2.301499	1.348799
1.278507	1.05818	0.303158
1.092203	1.510502	0.794077
0.775263	1.849535	0.901995
2.482606	2.768373	0.575994
2.529963	2.351237	0.483512
0.958479	2.421599	1.706773
0.351584	1.690766	0.7145
1.478355	2.255841	1.783055
0.591271	3.897774	0.480819
1.415598	2.829504	0.732259
1.216439	3.02317	0.883465
1.643515	2.956313	2.067879
1.15968	1.275888	1.373576
1.249492	0.742376	1.021797
1.782091	1.350398	2.673791
2.680516	1.923156	1.459192
0.79559	1.350701	0.366309
1.064253	1.306628	1.01478
0.770291	1.613629	2.545356
0.787693	1.639228	0.754602
1.219184	1.301424	0.870662
0.782935	3.234905	0.637147
0.75375	0.793485	0.72283
0.920268	1.810896	1.126229
0.298027	1.269603	0.895951
0.316209	3.928835	0.721977
0.339554	0.888847	0.547032
0.734047	2.746815	0.447858
1.022684	2.778563	0.540748
0.272286	2.366522	3.080097
0.976833	3.548928	0.517684
1.732589	0.816585	1.234109
1.32359	0.184065	0.775049
0.675947	0.93333	0.72479
1.174057	2.817837	0.594084
2.020674	1.273698	0.443366
1.722279	0.93333	0.860725
1.403395	2.351305	1.04822
1.652112	1.327585	0.494733
0.920936	0.88956	0.629738
0.924746	3.628155	0.869055
0.938452	1.063271	0.449383
1.204353	1.949454	0.878485
1.303257	0.678912	0.353111
1.063283	0.471779	1.042176
1.416773	0.678912	0.371336
1.485141	3.511767	0.380084
1.224915	0.85882	1.000617
0.076455	2.351305	0.868203
0.62679	5.241311	1.042176
1.103256	0.150652	1.000617
0.975749	0.381264	0.629738
	0.436307	0.663909
	0.377237	1.115111
	3.31528	0.353111
	0.884356	1.042176
		0.371336
		0.443366
		0.329967
		0.641147
		0.627044
		2.214104
		0.547185
		0.371336
		1.016888
		0.686973
		3.95976
		1.115111
		0.087667237
		0.024688042
