# Supplementary material for: Activity-dependent development of vocal circuits in the neonatal rodent forebrain
Source: EMBO Rep. 2026 May 19;27(13):3632–64. doi: 10.1038/s44319-026-00798-1 (PMC13354774; doi:10.1038/s44319-026-00798-1)
Supplement: Supplementary file 9 — Source data Fig. 6 [file 44319_2026_798_MOESM9_ESM.zip]

Archive with 32 entries (20 files):
- Figure 6 (V)/
- Figure 6 (V)/6B/
- Figure 6 (V)/6B/6B'.tif
- Figure 6 (V)/6B/6B.tif
- Figure 6 (V)/6C/
- Figure 6 (V)/6C/2_0331-1-4-2-Orthogonal Projection-03-Image Export-14_c2-2c2+3.tif
- Figure 6 (V)/6C/6C.tif
- Figure 6 (V)/6D/
- Figure 6 (V)/6D/6D'.tif
- Figure 6 (V)/6D/6D.tif
- Figure 6 (V)/6E/
- Figure 6 (V)/6E/6E.csv
- Figure 6 (V)/6F/
- Figure 6 (V)/6F/6F.csv
- Figure 6 (V)/6G/
- Figure 6 (V)/6G/6G.csv
- Figure 6 (V)/6H/
- Figure 6 (V)/6H/6H''.tif
- Figure 6 (V)/6H/6H'.tif
- Figure 6 (V)/6H/6H.tif
- Figure 6 (V)/6I/
- Figure 6 (V)/6I/6I''.tif
- Figure 6 (V)/6I/6I'.tif
- Figure 6 (V)/6I/6I.tif
- Figure 6 (V)/6J/
- Figure 6 (V)/6J/6J''.tif
- Figure 6 (V)/6J/6J'.tif
- Figure 6 (V)/6J/6J.tif
- Figure 6 (V)/6K/
- Figure 6 (V)/6K/6K.csv
- Figure 6 (V)/6L/
- Figure 6 (V)/6L/6L.csv
