# Supplementary material for: Activity-dependent development of vocal circuits in the neonatal rodent forebrain
Source: EMBO Rep. 2026 May 19;27(13):3632–64. doi: 10.1038/s44319-026-00798-1 (PMC13354774; doi:10.1038/s44319-026-00798-1)
Supplement: Supplementary file 9 — Source data Fig. 6 [file 44319_2026_798_MOESM9_ESM.zip › Figure 6 (V)/6E/6E.csv]

Rbp;Ctrl	Rbp;3Dq	Rbp;4Di
0.889936	1.154063	1.095342
0.853281	1.140506	1.255232
1.228389	1.053709	1.276526
1.051564	1.196764	0.962345
0.780959	0.851331
1.195871	1.09318
