# Supplementary material for: Activity-dependent development of vocal circuits in the neonatal rodent forebrain
Source: EMBO Rep. 2026 May 19;27(13):3632–64. doi: 10.1038/s44319-026-00798-1 (PMC13354774; doi:10.1038/s44319-026-00798-1)
Supplement: Supplementary file 9 — Source data Fig. 6 [file 44319_2026_798_MOESM9_ESM.zip › Figure 6 (V)/6F/6F.csv]

Rbp;Ctrl	Rbp;3Dq	Rbp;4Di
1.184274128	1.357310107	1.87089
1.34820542	1.657647438	1.68674
1.164437801	1.500388224	1.78936
1.003064269	1.942309691	1.9701
0.608473094	1.261562281	1.23598
0.682515159	1.773481893	1.69471
0.629553103	1.920056398	1.5823
0.703579524	1.733183486	1.10364
0.510628999	1.75189346	0.50707
0.644211335	1.467606659	1.84017
1.186605053	1.586006695	2.1468
1.826999304	1.163467886	1.16426
1.376223451	1.317537127	2.00964
1.530424304	1.022073016	2.12174
1.037058228	1.310977235	0.46079
1.115785609	1.258901554	0.7502
1.446909923	0.88280606	0.86375
1.211525613	1.489513886	1.64693
0.859477729	1.066333608	1.22046
0.802964532	1.034520373	0.93499
0.677579543	3.762583711	2.24934
0.696078326	1.164119333	1.40332
0.346650777	1.484732188	2.14347
0.312993159	1.342835298	0.8909
0.65050014	1.741165688	0.83187
0.907871798	1.284110069	1.06292
0.774414612	0.846823782	0.94703
0.548995398	0.665014656	0.41234
1.056855446	1.05974383	0.96938
0.423305355	1.307555332	1.12453
0.544169288	2.430761261	0.9658
0.630483908	2.640767463	1.27018
1.452291387	1.00266231	1.00615
1.957836154	0.497490854	1.80576
1.284316175	0.634142818	0.82775
1.041720078	0.936525449	1.95682
1.266450965	2.136447746	0.80784
1.358764979	1.485763241	0.71469
1.608658905	1.298664362	1.79277
1.241021982	2.25430166	1.65046
1.018934896	3.307141914	2.13628
1.731931982	2.422333518	1.19229
1.985799431	0.397971763	1.13377
0.7837696	1.614047234	1.89703
0.715437518	1.376277299	0.73426
1.440761913	0.977931965	0.65716
1.008641281	0.581588968	0.67561
1.638640232	0.993562141	0.73601
0.834244293	0.707646483	0.61895
0.87198494	1.248725503	0.66819
1.29609595	1.673938002	0.68464
0.801736494	2.848606957	0.68934
0.723720906	0.573714109	0.63543
1.475217363	0.950526858	0.83776
0.632353341	0.621546033	0.65704
0.977690039	2.887846767	0.75987
0.703939331	2.023973242	0.52037
0.831326726	1.25440377	0.61312
0.662788338	2.504205155	0.81615
0.642897257	1.520460438	0.73855
0.628982104	1.68846241	0.60896
1.351201206	1.788609099	0.45166
0.668388815	0.997327728	0.57492
1.090544352	1.544085015	0.74373
1.324505076	0.782719142	0.56895
0.906596829	2.431463573	0.65048
0.737002485	1.758828086	0.8712
0.914489122	1.347631939	0.529
0.857029475	3.099152992	0.52069
0.935756856	2.672281841	0.98541
1.654221448	2.403341212
1.716335122	1.622818662
1.4373281	0.704314237
0.719935108	1.378130207
1.17557618	3.245024668
1.635550583	2.821246678
1.626938676	1.15153749
0.741046405	2.111792116
1.313155505	3.365284374
1.610051203	1.250772668
1.662559589	2.002470544
0.709790109	3.7867014
1.21043837	1.702747733
0.508227677	1.903549166
1.385101302	1.285544578
0.705120438	1.379714144
1.176991944	1.452186755
1.248679618	0.822706092
1.35513562	0.937586388
0.600635554	1.296781569
1.207528625	0.888678583
0.943915093	1.326726953
1.480262486	0.801726392
1.341947903	1.397466198
0.949335667	0.427170007
1.040617191	1.236547116
0.698104197	1.614480576
0.624914718	0.668481387
1.375089276	2.939504048
1.468967669	1.044188369
1.024410223	1.943491287
0.793914598	3.077725008
1.096183938	1.113717247
0.810966331	0.920163076
0.557795031	2.065618844
0.558358207	2.624136119
0.804873074	1.0474816
0.931063719	1.2517227
1.172118902	1.8796733
1.764455425	2.0631586
0.975695456	0.8994443
1.23882403	1.2080629
0.630280539	1.9742348
0.812303875	1.7402919
1.069065426	1.5628792
0.561189734	1.2559283
0.598703546	1.4707831
1.074439068	2.1835335
1.004855483	1.8687515
1.28846178	1.5282378
1.248077332	1.5990796
0.705495889	1.796097
1.10959849	2.0727118
1.030112385	1.3886298
1.414269152	1.562
0.568424987	2.0206227
0.486928655	2.093948
0.921974676	2.1384144
1.072733895	2.0364207
1.565943532	2.1742251
1.27798044	2.0513214
0.402749413	1.7087321
0.822081245	1.9354512
1.089105123	1.4001044
1.039490838	1.855156
0.921059514	2.0955341
0.951940359	2.0886185
1.804808585	1.3852853
0.719833424	1.6674742
0.748852657	1.4494018
0.547869045	1.0599623
0.543050757	1.3837173
1.11810089	1.8199889
1.056448708	2.1186919
1.365820329	1.8150945
0.539452685	1.6915383
1.010221304	1.6575313
1.006349465	1.3672123
1.247881785	0.9556483
1.122903534	1.5122222
1.392211406	1.5723054
0.923734602	2.2361935
0.830090866	2.2530792
0.985989071	1.2683455
0.96201496	1.9748148
0.736314158	2.1690044
0.540798051	1.760658
0.814752129	1.7447965
0.866517435	1.6025238
0.572508017	1.9715429
0.737831606	2.1147673
0.57945386	1.5953
0.666597601	1.8521831
0.822753928	1.8291613
1.501843097	1.8976557
0.800610141	1.1097129
0.763917628	1.3242232
0.9535986	1.0290188
0.943023397	1.2905607
1.389411167	2.2571125
1.088002235	1.8155658
1.209976878	1.564275
1.489789555	1.1405203
1.171172453	0.9909332
1.70468832	1.4286732
1.789524601	2.2374806
1.743829086	0.7806012
0.820266565	1.1367045
0.627636738	1.4218029
0.897171444	1.0347652
0.483181967	1.5370658
0.475735522	1.1702583
0.408451575	1.3860104
0.440059856	2.3015155
0.735398996	2.0875037
0.389045452	1.3400937
0.695030192	1.8862626
0.649764881	1.9853469
1.029200734	2.1245017
0.629914004	2.0824008
0.668556102	2.2725117
0.674891851	2.2257703
0.522116599	1.848757
0.332014216	2.1593425
0.69714169	1.7976832
0.303697597	1.648803
0.715820198	2.1671373
0.692793334	1.5657887
0.653254668	1.392355
0.629600205	1.0269976
1.325516585	1.0159218
0.467739726	0.6562202
2.144203063	1.9757484
2.390699597	0.8657727
0.365934386	0.610367
0.205642902	0.8493856
0.619304612	1.5396762
0.333015384	0.9168285
1.021729331	1.6438451
0.982414807	2.2075523
0.47878246	1.115858
1.212668511	1.1062958
1.296796511	1.6340836
0.937182932	1.5735744
0.740729856	1.9366476
0.860033223	1.9393939
1.907942351	2.2459098
0.697873888	1.9575123
1.318732551	1.0994528
1.52010181	1.5581298
1.386020008	1.2573604
0.788741093	1.2201448
0.367264296	0.9939786
0.63143817	0.9537902
1.245184058	1.9802349
1.06165651	1.7975653
1.455787972	0.7574888
1.309557668	1.0166469
0.365441274	0.8535639
1.224249186	0.6920036
0.472117968	0.9722801
1.831121383	0.6408844
0.340128159	1.353372
1.317537127	1.3605233
1.022073016	1.7321255
1.310977235	1.2164015
1.258901554	1.1145891
0.88280606	0.8068225
1.489513886	1.2091687
1.066333608	0.8837097
1.034520373	1.1908147
3.762583711	1.1281393
1.1474087	1.4992249
1.3825843	1.1035858
1.4538068	0.9259012
1.4218029	1.1349824
1.0255112	1.0009758
1.7234697	1.147871
0.9374302	0.8484701
1.2085161	1.6116056
0.8661896	1.0594275
0.9833922	0.9703586
0.7481441	1.0086618
0.4586952	1.1212872
0.5896293	1.2729499
0.8611321	1.7659059
0.6261469	1.8135265
0.5406038	1.6823749
0.7242251	2.0634849
0.731467	0.9226292
0.547746	2.3008176
1.46423	0.9548597
1.3522209	1.9578476
0.681091	0.7989914
0.8880422	0.6142553
1.0590921	0.8040309
1.7418599	2.1289157
0.6993452	1.4555561
0.5346489	1.3043193
0.6765863	0.4387188
0.7575976	1.3928172
2.1949265	1.3118331
0.7734862	1.4029051
0.6092068	1.3512421
0.971836	0.9764222
1.2717082	0.5286488
0.8192488	0.4355919
0.8811175	0.8065687
0.6298358	0.8050913
0.7732143	1.0522219
1.3044372	0.7200739
0.7361348	1.1019181
1.0638143	0.8157774
0.7891755	1.5308572
1.1098488	0.6269535
1.086818	0.6866742
0.7425156	1.3304771
0.6153339	1.3155674
0.4404228	0.9404666
0.4209268	0.5154792
0.5204733	0.8868005
0.5239628	1.2898899
1.1763582	1.0481432
0.4494321	0.5594381
0.7048106	0.8310316
1.2697232	0.929717
0.6170469	0.6680483
1.7475428
1.356354
0.5456613
0.8922931
0.69775
0.970975
0.9085805
1.0955463
1.2072472
0.6059711
0.765918
1.600557
0.6759609
1.4066212
1.13065
1.5315098
1.1477985
1.1825305
1.1735031
1.5915114
0.5448184
0.7658999
0.6144003
0.5956385
0.7730149
0.4727983
0.9412642
0.9318833
1.5433923
1.4619369
1.0869811
1.1656993
1.2593816
0.5013761
0.927433
0.6272164
1.3507254
0.9757334
0.8873715
1.0969874
0.9473822
1.1751074
2.2239938
1.4415798
1.2288913
0.5785625
1.7355153
2.2838504
1.6490568
2.2256071
1.083546
1.0489317
0.5732421
0.9706849
1.235399
1.0172179
1.0812619
0.7444824
0.8542346
0.6220682
0.8656005
1.2391695
1.2469371
0.7170466
0.7617034
0.8938339
1.1419615
0.5546797
0.5040046
0.8896102
1.4249389
1.0940236
1.274817
0.6787979
1.1797208
0.7256753
