# Supplementary material for: Activity-dependent development of vocal circuits in the neonatal rodent forebrain
Source: EMBO Rep. 2026 May 19;27(13):3632–64. doi: 10.1038/s44319-026-00798-1 (PMC13354774; doi:10.1038/s44319-026-00798-1)
Supplement: Supplementary file 9 — Source data Fig. 6 [file 44319_2026_798_MOESM9_ESM.zip › Figure 6 (V)/6L/6L.csv]

WT;Ctrl	WT;3Dq
0.147332	1.045594
1.416191	0
1.994115	0.330432
0.27872	1.017023
0	2.30847
0.696192	0.916051
1.502682	1.325484
2.121836	0
0.174831	1.467111
1.230841	0.789909
0.466683	2.092598
0.186328	2.917821
0.650289	1.251536
1.375002	1.814982
2.49941
1.25955
