# Supplementary material for: Activity-dependent development of vocal circuits in the neonatal rodent forebrain
Source: EMBO Rep. 2026 May 19;27(13):3632–64. doi: 10.1038/s44319-026-00798-1 (PMC13354774; doi:10.1038/s44319-026-00798-1)
Supplement: Supplementary file 10 — Source data Fig. 7 [file 44319_2026_798_MOESM10_ESM.zip]

Archive with 44 entries (29 files):
- Figure 7 (V)/
- Figure 7 (V)/7B/
- Figure 7 (V)/7B/Call duration.csv
- Figure 7 (V)/7B/Call.csv
- Figure 7 (V)/7C/
- Figure 7 (V)/7C/Code for FDR.txt
- Figure 7 (V)/7C/Code.txt
- Figure 7 (V)/7C/Group1_network.fig
- Figure 7 (V)/7C/Group2_network.fig
- Figure 7 (V)/7C/Group3_network.fig
- Figure 7 (V)/7D/
- Figure 7 (V)/7D/Entropy_rate.fig
- Figure 7 (V)/7D/pairwise_perm_entropyRate.csv
- Figure 7 (V)/7D/per_mouse_metrics.csv
- Figure 7 (V)/7E/
- Figure 7 (V)/7E/DeltaP_publication_G2_minus_G1.fig
- Figure 7 (V)/7E/DeltaP_publication_G3_minus_G2.fig
- Figure 7 (V)/7F/
- Figure 7 (V)/7F/7F.fig
- Figure 7 (V)/7G/
- Figure 7 (V)/7G/7G'.tif
- Figure 7 (V)/7G/7G.tif
- Figure 7 (V)/7H/
- Figure 7 (V)/7H/7H'.tif
- Figure 7 (V)/7H/7H.tif
- Figure 7 (V)/7I/
- Figure 7 (V)/7I/7I'.tif
- Figure 7 (V)/7I/Result of Result of 3_0324-5-2-5-Orthogonal Projection-26-Image Export-13_c2.tif
- Figure 7 (V)/7J/
- Figure 7 (V)/7J/7J.csv
- Figure 7 (V)/7K/
- Figure 7 (V)/7K/7K.xlsx
- Figure 7 (V)/7L/
- Figure 7 (V)/7L/7L''.tif
- Figure 7 (V)/7L/7L'.tif
- Figure 7 (V)/7L/7L.tif
- Figure 7 (V)/7M/
- Figure 7 (V)/7M/7M'.tif
- Figure 7 (V)/7M/7M.tif
- Figure 7 (V)/7M/M''.tif
- Figure 7 (V)/7N/
- Figure 7 (V)/7N/7N.csv
- Figure 7 (V)/7O/
- Figure 7 (V)/7O/7O.csv
