# Supplementary material for: Activity-dependent development of vocal circuits in the neonatal rodent forebrain
Source: EMBO Rep. 2026 May 19;27(13):3632–64. doi: 10.1038/s44319-026-00798-1 (PMC13354774; doi:10.1038/s44319-026-00798-1)
Supplement: Supplementary file 10 — Source data Fig. 7 [file 44319_2026_798_MOESM10_ESM.zip › Figure 7 (V)/7B/Call duration.csv]

WT;Ctrl	hetero;ctrl	hetero;3Dq
0.0131648	0.008244	0.0163015
0.0371872	0.0074419	0.0215047
0.0306968	0.009325	0.0131907
0.0212388	0.0067188	0.0159871
0.014649	0.0073478	0.0187085
0.007659
0.0282921
0.010235
0.028603
0.008152
0.0134119
