# Supplementary material for: Activity-dependent development of vocal circuits in the neonatal rodent forebrain
Source: EMBO Rep. 2026 May 19;27(13):3632–64. doi: 10.1038/s44319-026-00798-1 (PMC13354774; doi:10.1038/s44319-026-00798-1)
Supplement: Supplementary file 10 — Source data Fig. 7 [file 44319_2026_798_MOESM10_ESM.zip › Figure 7 (V)/7B/Call.csv]

WT;Ctrl	hetero;ctrl	hetero;3Dq
193	25	194
423	43	128
311	52	43
240	16	101
145	23	176
161
675
80
501
100
59
