# Supplementary material for: Activity-dependent development of vocal circuits in the neonatal rodent forebrain
Source: EMBO Rep. 2026 May 19;27(13):3632–64. doi: 10.1038/s44319-026-00798-1 (PMC13354774; doi:10.1038/s44319-026-00798-1)
Supplement: Supplementary file 10 — Source data Fig. 7 [file 44319_2026_798_MOESM10_ESM.zip › Figure 7 (V)/7D/pairwise_perm_entropyRate.csv]

Group1	Group2	nA_pairEnt	nB_pairEnt	T_obs	p_perm	p_fdr	d	nA_pairEnt_d	nB_pairEnt_d
1	2	11	5	0.840062847796771	0.000239995200095998	0.000719985600287994	3.21600469883426	11	4
1	3	11	7	0.520352277627509	0.00109997800043999	0.00164996700065999	2.0783543609517	11	7
2	3	5	7	0.319710570169262	0.0228995420091598	0.0228995420091598	-1.68833293766427	4	7
