# Supplementary material for: Activity-dependent development of vocal circuits in the neonatal rodent forebrain
Source: EMBO Rep. 2026 May 19;27(13):3632–64. doi: 10.1038/s44319-026-00798-1 (PMC13354774; doi:10.1038/s44319-026-00798-1)
Supplement: Supplementary file 10 — Source data Fig. 7 [file 44319_2026_798_MOESM10_ESM.zip › Figure 7 (V)/7D/per_mouse_metrics.csv]

mouseID	group	selfRatio	entropyRate	meanBoutLen
1_Foxp2_1219_2025-12-19_13-08-42_003_1211-9_labeled_calls.csv	1	0.476190476	1.4069592	6.833333333
1_Foxp2_1219_2025-12-19_13-20-19_005_1211-1_labeled_calls.csv	1	0.536945813	1.338347727	8.807692308
1_Foxp2_1219_2025-12-19_13-44-19_009_1211-3_labeled_calls.csv	1	0.543209877	1.508960146	11.8
1_Foxp_1222_2025-12-30_09-24-22_002_1222-2_labeled_calls.csv	1	0.333333333	1.879052308	5.5
1_Foxp_1222_2025-12-30_09-36-25_004_1222-1_labeled_calls.csv	1	0.288461538	1.647035502	6.2
1_Foxp_1222_2025-12-30_09-54-03_007_1222-3_labeled_calls.csv	1	0.25	1.594422795	4.111111111
1_Foxp_1222_2025-12-30_10-05-31_009_1222-9_labeled_calls.csv	1	0.247706422	2.069215587	7.8125
1_Foxp_1228_2026-01-05_14-47-59_003_1228-3_labeled_calls.csv	1	0.326086957	1.989459851	5.181818182
1_Foxp_1228_2026-01-05_15-02-33_006_1228-6_labeled_calls.csv	1	0.404958678	1.69401834	7.722222222
1_Foxp_1228_2026-01-05_15-08-57_007_1228-4_labeled_calls.csv	1	0.620689655	1.144425931	8.25
1_Foxp_1228_2026-01-05_15-21-51_009_1228-8_labeled_calls.csv	1	0.481481481	1.724737443	8.043478261
2_Foxp2_1219_2025-12-19_13-14-27_004_1211-4_labeled_calls.csv	2	0.615384615	1.0652798	5.727272727
2_Foxp2_1219_2025-12-19_13-50-28_010_1211-5_labeled_calls.csv	2	0.636363636	0.772763346	3.2
2_Foxp_1222_2025-12-30_09-47-58_006_1222-4_labeled_calls.csv	2	0.714285714	0.679269643	2.166666667
2_Foxp_1222_2025-12-30_09-59-42_008_1222-6_labeled_calls.csv	2	NaN	NaN	NaN
2_Foxp_1228_2026-01-05_14-54-04_004_1228-2_labeled_calls.csv	2	0.333333333	0.666666667	4
3_Foxp2_1219_2025-12-19_13-01-15_002_1211-8_labeled_calls.csv	3	0.714285714	0.979250425	2.166666667
3_Foxp2_1219_2025-12-19_13-26-08_006_1211-6_labeled_calls.csv	3	0.6	1.020391	4.125
3_Foxp2_1219_2025-12-19_13-31-53_007_1211-7_labeled_calls.csv	3	0.53125	0.977287307	6.333333333
3_Foxp2_1219_2025-12-19_13-37-54_008_1211-7_labeled_calls.csv	3	0.652631579	1.119185121	6.9375
3_Foxp_1222_2025-12-30_09-30-34_003_1222-7_labeled_calls.csv	3	0.384615385	1.502819147	4.714285714
3_Foxp_1222_2025-12-30_09-42-09_005_1222-5_labeled_calls.csv	3	0.417910448	1.211295625	10.57142857
3_Foxp_1228_2026-01-05_15-28-19_010_1228-5_labeled_calls.csv	3	0.58974359	0.999709415	6.571428571
