# Supplementary material for: Activity-dependent development of vocal circuits in the neonatal rodent forebrain
Source: EMBO Rep. 2026 May 19;27(13):3632–64. doi: 10.1038/s44319-026-00798-1 (PMC13354774; doi:10.1038/s44319-026-00798-1)
Supplement: Supplementary file 10 — Source data Fig. 7 [file 44319_2026_798_MOESM10_ESM.zip › Figure 7 (V)/7J/7J.csv]

RWT;Ctrl	RHetero;Ctrl	RHetero;3Dq
0.83699	0.20874	0.47374
1.21334	0.33749	0.42954
0.88319	0.42554	0.77458
1.13815	0.35474	0.586
1.28991	0.28683	0.99485
1.23922	0.5615	0.88505
1.27395	0.24072	0.83999
0.78795	0.75463	0.69069
0.53032	0.21323	0.30386
1.12537	0.19371	0.51383
0.60735	0.23351	0.82933
1.29686	0.28581	0.6071
1.31388	0.35541	0.82437
1.05044	0.30261	0.62677
1.00797	0.40465	1.01106
0.8295	0.53187	0.73631
1.27631	0.31519	0.76005
1.20537	0.27358	0.96049
0.86739	0.19065	0.38163
1.33201	0.17955	0.38531
0.97428	0.25165	0.93767
0.69704	0.18371	0.75273
0.69448	0.29996	0.69192
0.46859	0.13045	0.54577
1.01053	0.35798	0.70205
1.11183	0.42799	1.34144
0.72298	0.27781	0.47481
0.50577	0.90523	1.06411
0.72505	0.60493	0.70195
0.70816	0.33643	0.70383
0.48605	0.31887	0.2893
0.42404	0.32727	0.77953
0.40501	0.48334	0.9227
1.06568	0.20864	0.4789
0.74533	0.23184	0.66593
0.9058	0.45684	0.60609
1.10826	0.48312	0.51159
1.30494	0.31612	0.62862
1.25995	0.30765	0.60805
1.1404	0.51223	0.60055
1.3306	0.16327	0.82821
1.34247	0.82618	0.57265
1.0928	0.53074	0.43678
0.69443	0.55835	0.66534
1.02881	0.37586	0.41452
1.33984	0.33584	0.33162
0.82019	0.34244	0.49727
1.19435	0.24152	0.70426
0.70754	0.23571	0.36303
0.97876	0.2197	0.46633
0.79726	0.55189	0.56695
0.91267	0.8011	0.43549
0.57763	0.55226	0.49929
1.26443	0.29662	0.38354
1.14381	0.39748	0.54583
0.88682	0.34313	0.85322
0.48016	0.3598	0.72255
0.51756	0.43394	0.61945
0.49486	0.41667	0.35369
1.14724	0.19778	0.91589
1.32431	0.2222	0.46243
1.23301	0.36631	1.03207
1.01476	0.27636	0.5965
0.91949	0.36497	0.68152
0.46803	0.27552	0.49978
1.11638	0.36794	0.7353
0.97906	0.44593	0.99145
1.32925	0.63088	0.51336
0.65454	0.41943	0.61574
0.68044	0.15474	0.48403
0.61549	0.37607	0.50056
1.34336	0.16655	0.72821
1.16662	0.22868	0.79659
1.00515	0.26537	0.61272
1.30179	0.21853	0.69578
1.114	0.26404	0.75844
0.90686	0.1625	0.69728
0.56104	0.25609	0.85957
0.49651	0.20338	0.83778
0.49088	0.20248	0.91281
1.33707	0.32096	0.77496
0.86706	0.17046	0.64378
1.04908	0.42933	0.49112
1.27984	0.53715	0.93416
1.1149	0.45068	0.94667
1.27009	0.56328	0.90772
1.09338	0.38735	0.7849
1.14814	0.2083	0.65764
1.343	0.32151	0.58152
0.9513	0.63012	0.64708
1.25387	0.96164	0.74209
1.22602	0.70025	1.03479
1.33485	0.45213	0.80389
1.15197	0.30695	0.76814
1.19725	0.67017	0.60383
1.34155	0.42899	0.68642
1.30746	0.27504	0.57581
1.25713	0.48538	0.50066
1.07312	0.25675	0.59842
1.15032	0.36314	0.86993
0.67015	0.54802	0.60103
0.88404	0.23183	0.66467
1.27561	0.20006	0.46852
0.65885	0.29836	0.98816
0.57445	0.24121	0.64737
0.58367	0.37047	0.98532
0.38398	0.63642	0.67549
1.28594	0.59571	0.72647
0.76552	0.49937	0.32787
1.17341	0.1913	0.65319
1.08503	0.47052	0.48055
1.13361	0.43718	0.53856
0.80517	0.40672	0.50872
1.11002	0.30952	0.44312
1.33079	0.50016	0.33823
1.14915	0.56393	0.26275
0.86897	0.21792	0.62204
0.82191	0.44339	0.54827
0.69397	0.18943	0.75902
1.23152	0.16236	0.50815
1.31317	0.3384	0.57275
1.12283	0.18472	1.31095
1.06754	0.53234	0.61982
1.11943	0.49567	0.30054
1.3143	0.49508	0.36001
1.19946	1.15698	0.4582
1.18298	0.893	0.44795
1.15657	0.9383	0.24847
0.8427	0.81361	0.20425
1.2066	1.00254	0.26564
0.85873	0.48792	0.24038
1.26432	0.63878	0.28851
1.16061	0.91202	0.15193
0.98523	0.81984	0.19179
0.78795	0.81701	0.21768
0.959	0.79095	0.18108
1.33884	0.70804	0.3615
0.89021	0.44936	0.32197
1.25464	0.46269	0.36617
1.30383	0.40209	0.22657
0.90369	0.46892	1.16402
1.0484	0.43223	0.31493
1.2471	0.57864	0.66406
1.02856	0.81173	0.40309
0.83547	0.64992	0.77923
0.9575	0.82529	0.7062
0.7763	0.58412	0.59153
0.58348	0.81961	0.41691
0.68925	0.75011	0.63026
1.17532	0.72456	0.6946
1.09857	0.67378	1.06082
1.26633	0.55527	0.81754
1.07853	0.8957	0.91104
0.43678	0.43006	1.34238
0.69294	0.70256	1.10237
0.56533	0.77266	0.77071
0.86281	0.69324	0.84427
1.22684	0.90983	0.66625
1.14776	0.58507	0.66291
1.17512	0.5423	1.33793
1.0759	0.47292	1.32638
0.89019	0.48156	0.9972
1.2391	0.54	0.8973
0.96396	0.45106	1.14026
1.00416	0.47052	0.89698
1.34238	0.62992	0.97831
1.06409	0.63681	0.74756
1.01819	0.7076	1.03457
1.13344	0.69755	1.01711
0.60276	0.70522	0.78314
0.70498	0.73379	1.00303
1.31701	0.43563	0.84503
1.21542	0.50391	0.67752
1.3302	0.43306	0.77872
1.29421	0.65443	1.34309
1.24521	0.54816	0.56607
0.89573	0.76133	0.87232
0.72846	0.28279	0.83377
1.13363	0.49469	0.7482
1.23594	0.64809	0.64661
1.08253	0.57494	0.80887
1.08154	0.50075	0.71648
0.484481766	0.46492	0.84919
0.665119794	0.38622	0.64882
0.855681239	0.49977	0.82226
0.800670678	0.47704	0.67645
0.920456017	0.57889	0.9563
1.184596439	0.78433	0.83722
0.739079884	0.756	0.64893
1.008560715	0.6461	0.77182
1.018363527	0.6351	0.73475
1.166770953	0.55293	1.03606
0.927282286	1.22228	1.11348
1.09165305	0.97619	0.82602
1.225351435	0.54292	0.73106
1.222099912	0.6432	0.69915
1.165892945	0.39619	1.31861
1.092767445	0.40664	0.56057
1.027259385	0.4478	0.67715
1.216865635	0.81301	0.74448
1.159872321	0.38406	1.32711
1.185860384	0.84061	1.21857
1.179521362	0.48517	0.89937
1.201071145	0.38645	0.69918
0.918714475	0.4015	0.87459
1.144391404	0.31384	1.18584
0.772294627	0.30177	1.15059
1.225192236	0.38574	0.37785
0.87825858	0.38403	1.34345
0.891457642	0.39376	0.61788
0.663513329	0.27635	1.02367
1.025807296	0.25233	0.91402
0.877221374	0.40265	0.48791
0.933876993	0.59074	1.00101
0.935054102	0.59074	0.81104
1.155573942	0.52717	0.50521
0.748646309	0.44331	0.79058
0.772545486	0.42097	0.7363
0.573575429	0.63943	0.961182068
0.892205395	0.81043	0.844464932
0.669340985	0.40358	0.936901777
1.056494148	0.28742	0.500358268
0.959136599	0.42013	0.898684321
1.116763106	0.31786	0.44169095
1.065949616	0.70880309	1.122711368
1.110535041	1.008922532	0.61012853
1.215191631	0.618816947	0.923167228
1.121606622	0.579904803	0.898867641
1.093510374	0.583219041	0.870998132
0.97413027	0.678371922	0.596910172
1.2166196	0.704697681	0.663455439
1.209417042	0.793453648	0.803541088
1.060363171	0.584931638	1.0780777
0.951784491	0.549131115	0.773751541
0.973334274	0.519351215	0.821371399
1.21458378	0.487713992	0.855715009
1.198659035	0.451855578	0.828757277
1.222698115	0.742982677	0.676717215
0.801317124	0.45579214	1.150146697
1.101364202	0.847701982	0.382160097
1.151965427	0.962720994	0.681758523
1.149403767	0.723907718	0.574149511
1.05645073	0.760620018	0.626786556
1.177287749	0.855686063	0.894318403
0.773317361	0.56622332	0.66298749
1.112242814	0.581911678	0.498848288
1.079177622	1.01374675	0.788291734
0.879290963	0.942386914	0.264893
0.787679059	0.712527387	0.44579636
0.845757822	0.554842989	0.838342999
1.07126108	0.632377825	0.956435037
1.09615887	0.445313938	0.802402573
1.13942246	0.547346154	0.3634759
0.661791083	0.573411405	0.661569169
0.768343592	0.395774041	0.565417676
0.955909197	0.403574802	0.56458791
0.95407117	0.487960027	1.224333525
0.770813592	0.644684406	0.893681606
0.651833897	0.594039762	0.497893093
1.196488137	0.933182305	0.593870915
1.198634914	0.543776232	0.617929291
1.210116554	0.525868734	1.225115048
0.961717556	0.344695218	1.134284667
1.03722622	0.43567515	0.366539278
0.852598564	0.361826017	0.494192917
0.924739923	0.610056167	0.937253945
1.038306845	0.310539753	0.812924193
1.189603978	0.386743104	0.806315014
1.188561947	0.588892322	1.01458134
1.190573646	0.645326027	1.131515566
1.02183214	0.99628308	0.879990475
1.152809665	0.442332571	1.224719462
1.128756113	0.422635288	0.814969661
1.153653903	0.872001569	0.971645797
0.734173654	0.925617931	0.91321969
1.041828524	0.885253697	0.593431911
1.225351435	0.964129665	0.948600507
1.213975928	0.553762364	0.851064462
0.99742642	0.986678061	0.803647221
0.981091617	0.711350278	1.026299366
1.225351435	0.814492064	0.904386546
0.836992218	0.68307071	0.903267328
1.06552026	0.784774879	1.022989952
0.977034449	0.877829225	0.773799783
1.042769247	0.86320702	0.65742999
1.049035906	0.816156419	1.139803573
0.653647803	0.53117055	0.869666648
0.894501723	0.624350326	0.78554193
0.636053879	0.528922464	0.967829841
1.166577984	0.825997824	0.836037022
1.223223955	0.465826514	0.629237259
0.94716289	0.497748366	0.550457775
0.961707908	0.408654704	0.707235219
1.195151829	0.446495871	0.46285962
1.024509581	0.614629526	0.913325823
0.902225297	0.509596646	0.453249777
0.602361539	0.67554493	0.604556558
0.991719369	0.670894383	0.69720567
0.77511197	0.924551779	0.948851366
0.646040011	0.406126813	0.689322897
0.852400771	0.782710114	0.333691176
0.892687817	0.442747454	0.760504237
0.722026273	0.47859622	0.776125056
0.643835343	0.237370835	0.863670144
0.982316968	0.259663547	0.65804749
0.615830756	0.432862631	1.068409967
0.650777393	0.52759098	0.539419963
0.948841718	0.923437384	0.838714463
1.209040753	0.839558702	0.891409399
0.953723827	0.281333936	1.198350285
1.099516526	0.574873143	0.781094001
1.205499777	0.384470897	0.969146852
1.057024812	0.959705857	0.783351735
1.146784217	1.163374703	0.955653514
0.709319282	0.508443658	0.675578699
0.649272237	0.338496098	0.57520119
1.217656807		0.621282123
1.208587277	0.49081114	0.399932517
1.203772707	0.596480817	0.857360067
1.215900791	0.621634291	0.814028939
0.98696269	0.377572265	1.031972646
1.116661798	0.475904306	0.853910751
1.137208143	1.1434941	0.62435515
1.099970003	0.417545738	0.940934824
1.165116246	0.461774171	0.671907469
1.160938473	0.394056619	0.717259945
1.212142725	0.695912779	1.051496258
1.101248421	0.731308068	0.505597369
1.18227599	0.737613322	0.472131767
0.982847632	0.270778546	0.37232834
1.14460367	0.485253641
1.146861404	0.519375337
0.793091832	0.588578747
0.92099633	0.911873733
1.065375534	0.785749371
0.905389984	1.008700618
0.874741725	0.683345691
	0.446389739
	0.510715865
	0.436741302
	0.850027255
	0.865648074
	0.303110457
	0.494048191
	0.674030125
	0.269847472
	0.567260527
	0.689380788
	0.388238612
	0.417304527
	0.62599056
	0.381171132
	0.573112304
	0.356215451
	0.590817185
	0.342066019
	0.464605987
	0.377861718
	0.451373156
	0.586509158
	0.511285123
	0.664333446
	0.341641488
	0.431106615
	0.515120376
	0.819378997
	0.359703361
	0.346243792
	1.00115554
	0.55526752
	0.32073815
	0.562040723
	0.464610811
	0.353407756
	0.684185105
	0.544350314
	0.51790395
	0.346108714
	0.626198001
	0.873825124
	0.526553773
	0.865590183
	0.47745288
	0.90115432
	0.356837775
	0.751521543
	0.643159953
	0.355660666
	0.371469629
	0.312401901
	0.2891154
	0.571920722
	0.622179427
	0.562257813
	0.756345761
	0.705561216
	0.653228096
	0.443089973
	0.710424028
	0.49142864
	0.546873381
	0.617191186
	0.883980103
	0.606770874
	0.534870726
	0.357469748
	0.573922772
	0.734699494
	0.360832228
	0.967569333
	0.367687442
	0.797158647
	0.843683408
	0.611059604
	0.954124237
	0.836615929
	0.694065104
	0.248326634
	0.324052388
