# Supplementary material for: Activity-dependent development of vocal circuits in the neonatal rodent forebrain
Source: EMBO Rep. 2026 May 19;27(13):3632–64. doi: 10.1038/s44319-026-00798-1 (PMC13354774; doi:10.1038/s44319-026-00798-1)
Supplement: Supplementary file 10 — Source data Fig. 7 [file 44319_2026_798_MOESM10_ESM.zip › Figure 7 (V)/7K/7K.xlsx]

## Sheet: 工作表1
			44	34	65	83	4	42	22	114	37	16
			134.563	133.178	138.459	154.613	94.4443	110.356	96.5693	172.878	127.206	122.534
			128.48
		44	134.563	1.04735
		34	133.178	1.03657
		65	138.459	1.07767
		83	154.613	1.2034
		4	94.4443	0.735089
		42	110.356	0.858938
		22	96.5693	0.751628
		114	172.878	1.34556
		37	127.206	0.990084
		16	122.534	0.953719
