# Supplementary material for: Activity-dependent development of vocal circuits in the neonatal rodent forebrain
Source: EMBO Rep. 2026 May 19;27(13):3632–64. doi: 10.1038/s44319-026-00798-1 (PMC13354774; doi:10.1038/s44319-026-00798-1)
Supplement: Supplementary file 10 — Source data Fig. 7 [file 44319_2026_798_MOESM10_ESM.zip › Figure 7 (V)/7N/7N.csv]

Hetero;Ctrl;RFP	Hetero;3Dq;RFP
1.210742	3.578984
1.180881	0.778116
0.930383	2.309891
0	2.476409
0.34794	2.078327
1.271496	2.140984
1.138136	0.459531
0.396476	3.027446
1.027079	2.38445
1.276826	2.710743
1.327301	1.295282
1.924054	0.800059
0.500002	0.948813
2.02244	1.544877
2.350956	1.544877
3.009056	3.046573
0	3.387394
2.621194	1.624178
0.249414	3.233321
1.337935	3.416773
0.545894	1.951264
2.100684	1.930728
0.695114	3.778543
1.652614	1.248696
1.170211	1.88272
0.550757	2.395754
1.032017	2.150976
0.339601	1.607561
0.538647	0.651144
0.333257	4.769776
0	1.796029
0.723329	2.836898
1.116716	1.822536
0.374622	1.983953
0.921624	1.817625
0.733621	1.043724
0.702893	1.756384
0.781407	3.859867
1.2101	2.128987
0.725732	1.482774
0.628847	2.945151
