# Supplementary material for: Activity-dependent development of vocal circuits in the neonatal rodent forebrain
Source: EMBO Rep. 2026 May 19;27(13):3632–64. doi: 10.1038/s44319-026-00798-1 (PMC13354774; doi:10.1038/s44319-026-00798-1)
Supplement: Supplementary file 10 — Source data Fig. 7 [file 44319_2026_798_MOESM10_ESM.zip › Figure 7 (V)/7O/7O.csv]

hetero	hetero;3Dq
1.206005	1.175199
1.123023	1.450482
0.670972	1.167774
1.034768	1.3025
0.896398	1.184402
1.068834
